# Supplementary material for: Aqueous spinning of robust, self-healable, and crack-resistant hydrogel microfibers enabled by hydrogen bond nanoconfinement
Source: Nat Commun. 2023 Mar 13;14:1370. doi: 10.1038/s41467-023-37036-4 (PMC10011413; doi:10.1038/s41467-023-37036-4)
Supplement: Supplementary file 8 — Source Data [file 41467_2023_37036_MOESM8_ESM.zip]

Archive with 25 entries (24 files):
- Source Data/Source data Fig. 1.xlsx
- Source Data/Source data Fig. 2.xlsx
- Source Data/Source data Fig. 3.xlsx
- Source Data/Source data Fig. 4.xlsx
- Source Data/Source data Fig. 5.xlsx
- Source Data/Supplementary Figures/
- Source Data/Supplementary Figures/Source data Supplementary Fig. 10.xlsx
- Source Data/Supplementary Figures/Source data Supplementary Fig. 11.xlsx
- Source Data/Supplementary Figures/Source data Supplementary Fig. 14.xlsx
- Source Data/Supplementary Figures/Source data Supplementary Fig. 15.xlsx
- Source Data/Supplementary Figures/Source data Supplementary Fig. 16.xlsx
- Source Data/Supplementary Figures/Source data Supplementary Fig. 18.xlsx
- Source Data/Supplementary Figures/Source data Supplementary Fig. 19.xlsx
- Source Data/Supplementary Figures/Source data Supplementary Fig. 2.xlsx
- Source Data/Supplementary Figures/Source data Supplementary Fig. 20.xlsx
- Source Data/Supplementary Figures/Source data Supplementary Fig. 21.xlsx
- Source Data/Supplementary Figures/Source data Supplementary Fig. 23.xlsx
- Source Data/Supplementary Figures/Source data Supplementary Fig. 24.xlsx
- Source Data/Supplementary Figures/Source data Supplementary Fig. 26.xlsx
- Source Data/Supplementary Figures/Source data Supplementary Fig. 27.xlsx
- Source Data/Supplementary Figures/Source data Supplementary Fig. 31.xlsx
- Source Data/Supplementary Figures/Source data Supplementary Fig. 4.xlsx
- Source Data/Supplementary Figures/Source data Supplementary Fig. 6.xlsx
- Source Data/Supplementary Figures/Source data Supplementary Fig. 7.xlsx
- Source Data/Supplementary Figures/Source data Supplementary Fig. 9.xlsx
