# Supplementary material for: Aqueous spinning of robust, self-healable, and crack-resistant hydrogel microfibers enabled by hydrogen bond nanoconfinement
Source: Nat Commun. 2023 Mar 13;14:1370. doi: 10.1038/s41467-023-37036-4 (PMC10011413; doi:10.1038/s41467-023-37036-4)
Supplement: Supplementary file 8 — Source Data [file 41467_2023_37036_MOESM8_ESM.zip › Source Data/Source data Fig. 1.xlsx]

## Sheet: Sheet1
	Hydrogel microfiber	Spider silk
Elongation （%）	219	39
Moisture sensitive （wt%/RH%)	0.5	0.19
Fracture energy (kJ m-2）	187	735
Supercontraction （%）	43	50
Stiffness （MPa）	428	3000
Damping capacity （%）	95	65
Self-healability （%）	96	50
