# Supplementary material for: Aqueous spinning of robust, self-healable, and crack-resistant hydrogel microfibers enabled by hydrogen bond nanoconfinement
Source: Nat Commun. 2023 Mar 13;14:1370. doi: 10.1038/s41467-023-37036-4 (PMC10011413; doi:10.1038/s41467-023-37036-4)
Supplement: Supplementary file 8 — Source Data [file 41467_2023_37036_MOESM8_ESM.zip › Source Data/Source data Fig. 2.xlsx]

## Sheet: Fig. 2a
30 wt%			32 wt%
ω (rad s-1)	G' (Pa）	G'' (Pa）	ω (rad s-1)	G' (Pa）	G'' (Pa）
100	1176	752.7	100	1863	1399
77.43	1035	766.8	77.43	1823	1312
59.95	871.2	707	59.95	1648	1249
46.42	756.2	616.2	46.42	1485	1156
35.94	669.6	565.7	35.94	1330	1067
27.83	592.3	519.3	27.83	1169	979.6
21.54	524.3	471.2	21.54	1039	894.5
16.68	463.5	427	16.68	919.6	815.2
12.92	409.1	387.3	12.92	808.7	740.2
10	359.7	351.3	10	707.9	669.5
7.743	315.8	318.2	7.743	616.1	604.6
5.995	276.9	287.5	5.995	538.4	543.9
4.642	239.4	259.6	4.642	459.9	487.5
3.594	203.9	234	3.594	389.8	434.6
2.783	173.6	210.8	2.783	327.6	386.5
2.154	146.7	188.9	2.154	274.3	341.5
1.668	122.4	168.6	1.668	227.7	300.2
1.292	100.7	150	1.292	187.4	262.5
1	81.39	132.7	1	152.9	228.4

## Sheet: Fig. 2b
Polymer content = 32 wt%
Rotation speed (rpm)	Microfiber diameter (μm)	Error bars	Test value 1	Test value 2	Test value 3
5	244	28	272	248	216
10	217	15	232	213	202
15	187	19	206	179	168
20	157	13	170	161	144
25	130	14	144	127	116
Polymer content = 30 wt%
Rotation speed (rpm)	Microfiber diameter (μm)	Error bars
5	125	15	140	127	110
10	107	11	118	102	96
15	95	12	107	92	83
20	72	10	82	77	62
25	44	7	51	48	37

## Sheet: Fig. 2d
q (nm-1）	I(q) (cm-1)
0.1041	16.4324
0.10872	16.1433
0.11335	13.9419
0.11798	12.0198
0.1226	10.4435
0.12723	9.06351
0.13186	8.0204
0.13648	7.10448
0.14111	6.38914
0.14574	5.80747
0.15036	5.32013
0.15499	4.98753
0.15962	4.72432
0.16424	4.58064
0.16887	4.52793
0.1735	4.55858
0.17812	4.69776
0.18275	4.87297
0.18738	5.09912
0.192	5.30067
0.19663	5.42104
0.20125	5.43415
0.20588	5.29243
0.21051	5.03003
0.21513	4.66021
0.21976	4.2339
0.22439	3.79838
0.22901	3.37012
0.23364	2.98291
0.23827	2.64157
0.24289	2.34152
0.24752	2.08906
0.25215	1.87073
0.25677	1.68502
0.2614	1.52921
0.26603	1.39438
0.27065	1.27896
0.27528	1.17626
0.27991	1.0885
0.28453	1.01134
0.28916	0.94121
0.29379	0.88068
0.29841	0.8246
0.30304	0.77498
0.30767	0.72947
0.31229	0.68813
0.31692	0.64955
0.32154	0.6137
0.32617	0.58191
0.3308	0.55032
0.33542	0.52183
0.34005	0.49431
0.34468	0.468
0.3493	0.44371
0.35393	0.41966
0.35856	0.3977
0.36318	0.37618
0.36781	0.35599
0.37244	0.33701
0.37706	0.31848
0.38169	0.30164
0.38632	0.28539
0.39094	0.26941
0.39557	0.25541
0.4002	0.24157
0.40482	0.22938
0.40945	0.21754
0.41408	0.20623
0.4187	0.19547
0.42333	0.18612
0.42796	0.17713
0.43258	0.16888
0.43721	0.16115
0.44184	0.1543
0.44646	0.14784
0.45109	0.14235
0.45571	0.13647
0.46034	0.13135
0.46497	0.12657
0.46959	0.12214
0.47422	0.11853
0.47885	0.11426
0.48347	0.11062
0.4881	0.1071
0.49273	0.10331
0.49735	0.1004
0.50198	0.09702
0.50661	0.09531
0.51123	0.09285
0.51586	0.09077
0.52049	0.08886
0.52511	0.08599
0.52974	0.08435
0.53437	0.08269
0.53899	0.08066
0.54362	0.07919
0.54825	0.0772
0.55287	0.07586
0.5575	0.0743
0.56213	0.07282
0.56675	0.07178
0.57138	0.0708
0.576	0.06972
0.58063	0.0686
0.58526	0.06733
0.58988	0.06623
0.59451	0.06524
0.59914	0.06423
0.60376	0.06297
0.60839	0.06188
0.61302	0.06107
0.61764	0.05987
0.62227	0.05909
0.6269	0.0579
0.63152	0.05706
0.63615	0.0562
0.64078	0.05514
0.6454	0.05438
0.65003	0.05357
0.65466	0.05266
0.65928	0.05197
0.66391	0.05131
0.66854	0.05054
0.67316	0.04953
0.67779	0.04862
0.68242	0.04795
0.68704	0.04723
0.69167	0.04664
0.69629	0.04583
0.70092	0.04538
0.70555	0.04472
0.71017	0.04391
0.7148	0.04329
0.71943	0.04269
0.72405	0.04195
0.72868	0.0415
0.73331	0.04105
0.73793	0.04041
0.74256	0.03989
0.74719	0.03932
0.75181	0.03863
0.75644	0.03812
0.76107	0.03773
0.76569	0.03733
0.77032	0.03673
0.77495	0.03636
0.77957	0.03589
0.7842	0.03552
0.78883	0.0349
0.79345	0.03445
0.79808	0.03398
0.80271	0.03367
0.80733	0.0333
0.81196	0.03306
0.81659	0.0327
0.82121	0.0319
0.82584	0.03181
0.83046	0.03132
0.83509	0.03094
0.83972	0.03073
0.84434	0.03024
0.84897	0.02997
0.8536	0.02957
0.85822	0.02925
0.86285	0.02902
0.86748	0.02873
0.8721	0.0282
0.87673	0.02797
0.88136	0.02781
0.88598	0.02752
0.89061	0.0272
0.89524	0.02687
0.89986	0.02663
0.90449	0.02635
0.90912	0.02621
0.91374	0.02592
0.91837	0.02578
0.923	0.02534
0.92762	0.02497
0.93225	0.02495
0.93688	0.02459
0.9415	0.02444
0.94613	0.02424
0.95075	0.02399
0.95538	0.02376
0.96001	0.02356
0.96463	0.02349
0.96926	0.02313
0.97389	0.02297
0.97851	0.02284
0.98314	0.02247
0.98777	0.02239
0.99239	0.02219
0.99702	0.022
1.00165	0.02175
1.00627	0.0216
1.0109	0.02151
1.01553	0.02122
1.02015	0.02109
1.02478	0.02095
1.02941	0.0208
1.03403	0.02058
1.03866	0.0204
1.04329	0.02021
1.04791	0.02006
1.05254	0.01989
1.05717	0.0197
1.06179	0.01953
1.06642	0.01948
1.07105	0.01939
1.07567	0.0192
1.0803	0.01912
1.08492	0.01893
1.08955	0.01879
1.09418	0.01864
1.0988	0.01839
1.10343	0.01822
1.10806	0.01819
1.11268	0.01828
1.11731	0.01833
1.12194	0.0183
1.12656	0.01841
1.13119	0.01828
1.13582	0.01839
1.14044	0.01834
1.14507	0.01813
1.1497	0.01788
1.15432	0.01762
1.15895	0.01747
1.16358	0.01728
1.1682	0.01731
1.17283	0.01702
1.17746	0.0169
1.18208	0.01668
1.18671	0.01657
1.19134	0.01638
1.19596	0.01637
1.20059	0.01618
1.20521	0.01606
1.20984	0.01602
1.21447	0.01586
1.21909	0.01576
1.22372	0.01573
1.22835	0.01559
1.23297	0.01546
1.2376	0.01542
1.24223	0.01533
1.24685	0.01527
1.25148	0.01524
1.25611	0.01501
1.26073	0.01505
1.26536	0.01491
1.26999	0.01494
1.27461	0.01483
1.27924	0.01472
1.28387	0.0147
1.28849	0.01471
1.29312	0.01451
1.29775	0.01445
1.30237	0.01431
1.307	0.0143
1.31163	0.0142
1.31625	0.01409
1.32088	0.01403
1.3255	0.01399
1.33013	0.01388
1.33476	0.0137
1.33938	0.01371
1.34401	0.01372
1.34864	0.01354
1.35326	0.01344
1.35789	0.01341
1.36252	0.01343
1.36714	0.01327
1.37177	0.01319
1.3764	0.01313
1.38102	0.01308
1.38565	0.01284
1.39028	0.01279
1.3949	0.01281
1.39953	0.01284
1.40416	0.01272
1.40878	0.01251
1.41341	0.01235
1.41804	0.01213
1.42266	0.01196
1.42729	0.01188
1.43192	0.01167
1.43654	0.01159
1.44117	0.01152
1.4458	0.01143
1.45042	0.01132
1.45505	0.01113
1.45967	0.01108
1.4643	0.01087
1.46893	0.01084
1.47355	0.01076
1.47818	0.01061
1.48281	0.01055
1.48743	0.01028
1.49206	0.01044
1.49669	0.01049
1.50131	0.01051
1.50594	0.01046
1.51057	0.01028
1.51519	0.01031
1.51982	0.01035
1.52445	0.01014
1.52907	0.01021
1.5337	0.01015
1.53833	0.01004
1.54295	0.00992
1.54758	0.00989
1.55221	0.00993
1.55683	0.00987
1.56146	0.00993
1.56609	0.00991
1.57071	0.00985
1.57534	0.00989
1.57997	0.00974
1.58459	0.0098
1.58922	0.00973
1.59384	0.00958
1.59847	0.00967
1.6031	0.00964
1.60772	0.00967
1.61235	0.00954
1.61698	0.00949
1.6216	0.0095
1.62623	0.00944
1.63086	0.00948
1.63548	0.00938
1.64011	0.00933
1.64474	0.00938
1.64936	0.00919
1.65399	0.00923
1.65862	0.00923
1.66324	0.00918
1.66787	0.00906
1.6725	0.00902
1.67712	0.00892
1.68175	0.00895
1.68638	0.00894
1.691	0.00882
1.69563	0.00877
1.70026	0.00873
1.70488	0.00866
1.70951	0.0086
1.71413	0.0086
1.71876	0.0086
1.72339	0.00852
1.72801	0.00841
1.73264	0.00844
1.73727	0.00842
1.74189	0.00839
1.74652	0.00837
1.75115	0.0083
1.75577	0.00822
1.7604	0.0082
1.76503	0.00811
1.76965	0.00801
1.77428	0.00794
1.77891	0.00796
1.78353	0.00788
1.78816	0.00797
1.79279	0.00784
1.79741	0.00786
1.80204	0.00786
1.80667	0.00779
1.81129	0.00774
1.81592	0.00761
1.82055	0.00768
1.82517	0.0076
1.8298	0.00747
1.83443	0.00746
1.83905	0.00747
1.84368	0.00746
1.8483	0.00745
1.85293	0.00737
1.85756	0.00725
1.86218	0.00725
1.86681	0.00721
1.87144	0.00719
1.87606	0.00712
1.88069	0.00701
1.88532	0.00705
1.88994	0.007
1.89457	0.00691
1.8992	0.0069
1.90382	0.00687
1.90845	0.00684
1.91308	0.00683
1.9177	0.00679
1.92233	0.00673
1.92696	0.00672
1.93158	0.00667
1.93621	0.00668
1.94084	0.0065
1.94546	0.00653
1.95009	0.00643
1.95472	0.00647
1.95934	0.00644
1.96397	0.00637
1.96859	0.00633
1.97322	0.0063
1.97785	0.0063
1.98247	0.00626
1.9871	0.00622
1.99173	0.00616
1.99635	0.00603
2.00098	0.00604
2.00561	0.00604
2.01023	0.00599
2.01486	0.006
2.01949	0.00591
2.02411	0.00585
2.02874	0.00591
2.03337	0.00585
2.03799	0.00591
2.04262	0.00578
2.04725	0.00584
2.05187	0.00577
2.0565	0.00566
2.06113	0.00565
2.06575	0.0056
2.07038	0.00561
2.07501	0.0056
2.07963	0.00551
2.08426	0.00548
2.08888	0.00543
2.09351	0.00544
2.09814	0.00539
2.10276	0.00537
2.10739	0.00535
2.11202	0.00535
2.11664	0.00524
2.12127	0.00526
2.1259	0.00515
2.13052	0.00506
2.13515	0.00511
2.13978	0.00503
2.1444	0.00516
2.14903	0.00503
2.15366	0.00497
2.15828	0.00497
2.16291	0.00492
2.16754	0.00483
2.17216	0.00495
2.17679	0.0048
2.18142	0.00482
2.18604	0.00477
2.19067	0.00473
2.1953	0.0047
2.19992	0.00465
2.20455	0.00462
2.20918	0.00457
2.2138	0.00459
2.21843	0.00458
2.22305	0.00451
2.22768	0.00454
2.23231	0.00448
2.23693	0.00446
2.24156	0.00452
2.24619	0.00443
2.25081	0.00431
2.25544	0.00428
2.26007	0.00426
2.26469	0.00431
2.26932	0.00426
2.27395	0.00417
2.27857	0.00415
2.2832	0.00418
2.28783	0.00416
2.29245	0.00409
2.29708	0.00407
2.30171	0.00409
2.30633	0.00412
2.31096	0.00404
2.31559	0.00401
2.32021	0.00391
2.32484	0.00396
2.32947	0.00393
2.33409	0.00388
2.33872	0.00382
2.34334	0.00381
2.34797	0.00381
2.3526	0.0038
2.35722	0.00372
2.36185	0.00369
2.36648	0.00371
2.3711	0.00371
2.37573	0.00367
2.38036	0.00363
2.38498	0.0036
2.38961	0.00365
2.39424	0.00353
2.39886	0.00341
2.40349	0.00335
2.40812	0.00328
2.41274	0.00324
2.41737	0.00311
2.422	0.00309
2.42662	0.00305
2.43125	0.003
2.43588	0.00298
2.4405	0.00289
2.44513	0.00291
2.44976	0.00284
2.45438	0.00277
2.45901	0.00264
2.46364	0.00255
2.46826	0.00253
2.47289	0.00259
2.47751	0.00266
2.48214	0.00267
2.48677	0.00263
2.49139	0.00261
2.49602	0.00257
2.50065	0.00265
2.50527	0.00259
2.5099	0.00256
2.51453	0.00252
2.51915	0.00258
2.52378	0.00246
2.52841	0.00237
2.53303	0.00249
2.53766	0.00241
2.54229	0.00248
2.54691	0.00254
2.55154	0.00251
2.55617	0.0025
2.56079	0.00246
2.56542	0.00241
2.57005	0.00246
2.57467	0.00242
2.5793	0.0025
2.58393	0.00242
2.58855	0.0024
2.59318	0.00238
2.5978	0.00237
2.60243	0.00238
2.60706	0.00234
2.61168	0.00236
2.61631	0.00236
2.62094	0.00234
2.62556	0.00239
2.63019	0.00223
2.63482	0.00226
2.63944	0.00229
2.64407	0.00223
2.6487	0.00226
2.65332	0.0022
2.65795	0.00222
2.66258	0.00226
2.6672	0.00225
2.67183	0.00219
2.67646	0.00208
2.68108	0.00213
2.68571	0.00211
2.69034	0.00216
2.69496	0.00209
2.69959	0.00208
2.70422	0.00215
2.70884	0.00205
2.71347	0.00204
2.7181	0.00201
2.72272	0.00206
2.72735	0.00197
2.73197	0.00199
2.7366	0.00192
2.74123	0.00193
2.74585	0.00195
2.75048	0.00192
2.75511	0.00188
2.75973	0.00183
2.76436	0.00182
2.76899	0.00183
2.77361	0.00179
2.77824	0.00179
2.78287	0.00178
2.78749	0.00179
2.79212	0.00175
2.79675	0.00169
2.80137	0.00174
2.806	0.00171
2.81063	0.00166
2.81525	0.00168
2.81988	0.00166
2.82451	0.0016
2.82913	0.00163
2.83376	0.00168
2.83839	0.00161
2.84301	0.00159
2.84764	0.00158
2.85226	0.00147
2.85689	0.00145
2.86152	0.00152
2.86614	0.00152
2.87077	0.00148
2.8754	0.00145
2.88002	0.00144
2.88465	0.0014
2.88928	0.00143
2.8939	0.00138
2.89853	0.00142
2.90316	0.00141
2.90778	0.00132
2.91241	0.00139
2.91704	0.00137
2.92166	0.00131
2.92629	0.00128
2.93092	0.00131
2.93554	0.00132
2.94017	0.00121
2.9448	0.00118
2.94942	0.00129
2.95405	0.00123
2.95868	0.00121
2.9633	0.00117
2.96793	0.0011
2.97255	0.00116
2.97718	0.00114
2.98181	0.00112
2.98643	0.00108
2.99106	0.00106
2.99569	0.00106
3.00031	0.00107
3.00494	0.00104
3.00957	0.00103
3.01419	0.00106
3.01882	0.00104
3.02345	0.00101
3.02807	0.000973457
3.0327	0.000959673
3.03733	0.000891135
3.04195	0.000859984
3.04658	0.000929707
3.05121	0.000954565
3.05583	0.00089555
3.06046	0.000916672
3.06509	0.000890926
3.06971	0.000915235
3.07434	0.000861638
3.07897	0.000851608
3.08359	0.000859319
3.08822	0.000833764
3.09285	0.000829419
3.09747	0.00079788
3.1021	0.000785608
3.10672	0.000812431
3.11135	0.000777704
3.11598	0.000714291
3.1206	0.000706285
3.12523	0.000697157
3.12986	0.00068951
3.13448	0.000706849
3.13911	0.000656861
3.14374	0.000610892
3.14836	0.000629093
3.15299	0.000609919
3.15762	0.000595684
3.16224	0.000585515
3.16687	0.000547369
3.1715	0.000552604
3.17612	0.000550338
3.18075	0.000543684
3.18538	0.000478782
3.19	0.00046029
3.19463	0.000455485
3.19926	0.000464548
3.20388	0.000455588
3.20851	0.000443583
3.21314	0.000435709
3.21776	0.000441667
3.22239	0.000415614
3.22701	0.00037802
3.23164	0.000429174
3.23627	0.000394175
3.24089	0.00032433
3.24552	0.000391465
3.25015	0.000327291
3.25477	0.000302839
3.2594	0.000336846
3.26403	0.000337863
3.26865	0.000259969
3.27328	0.000297336
3.27791	0.000237377
3.28253	0.000234097
3.28716	0.000251803
3.29179	0.000180619
3.29641	0.000209843
3.30104	0.000150049
3.30567	0.000172364
3.31029	0.000134137
3.31492	0.000135638
3.31955	0.000123296
3.32417	0.000107545
3.3288	0.000120884
3.33343	4.82033e-05
3.33805	7.08474e-05
3.34268	6.24809e-05
3.34731	8.50929e-05
3.35193	6.9053e-05
3.35656	1.5087e-05
3.36118	9.14456e-06
3.36581	6.7884e-06

## Sheet: Fig. 2e
Diameter （nm）
16.94
23.86
22.73
23.7
22.94
15.99
21.31
17.67
21.32
11.31
17.69
19.9
20.08
14.02
17.84
15.51
25.29
20.52
27.05
16.98
13.73
12.75
16.34
18.69
15.64
18.81
18.75
11.54
21.11
12.4
15.56
16.22
14.43
19.25
18.46
16.3
20.32
15.79
19.6
26.26
14.27
15.15
21.4
9.99
14.13
22.69
14.63
17.67
22.32
17.27
14.39
15.36
16.26
21.21
23.42
13.72
15.41
20.29
15.05
18.3
13.99
25.41
13.51
16.1
13.6
15.2
13.7
15.13
16.31
13.72
13.41
13.05
20.77
26.31
15.15
9.19
9.51
15.32
15
13.41
11.98
25.8
25.54
19.03
17.41
17.07
19.15
27.74
11.19
12.09
17.42
21.98
12.4
14.86
18.12
21.32
25.23
18.21
17.45
18.38

## Sheet: Fig. 2g
	pH	Error bars	Test value 1	Test value 2	Test value 3
PDMAEA-Q	4.41	0.32	4.73	4.36	4.09
4:1	4.02	0.25	4.27	4.13	3.77
2:1	3.71	0.22	3.93	3.64	3.49
1:1	3.4	0.29	3.69	3.47	3.11
1:2	3.31	0.2	3.51	3.2	3.11
1:4	3.14	0.24	3.38	3.23	2.9
PMAA	3.03	0.21	3.24	3.09	2.82

## Sheet: Fig. 2h
PDMAEA-Q	Intensity	PMAA	Intensity	PDMAEA-Q/PMAA	Intensity
0.00121	4196.33	0.00117	19391.1	0.0011	20574.9
0.00153	4136.93	0.00148	19404.9	0.00142	20754.1
0.00184	3904.9	0.0018	19183.3	0.00173	20704.9
0.00215	3695.61	0.00211	19034.5	0.00204	20626.7
0.00246	3632.76	0.00242	19193.3	0.00235	20570.4
0.00278	3497.06	0.00273	19435	0.00267	20525.2
0.00309	3443.21	0.00305	19531.3	0.00298	20591.4
0.0034	3645.05	0.00336	19544	0.00329	20704.7
0.00371	3946.09	0.00367	19675.8	0.00361	20813
0.00403	3898.17	0.00398	19519	0.00392	20736.4
0.00434	3661.44	0.0043	19388.8	0.00423	20499.6
0.00465	3565.04	0.00461	19219	0.00454	20339.3
0.00496	3552.04	0.00492	18792.6	0.00486	20326.2
0.00528	3558.43	0.00523	18816.5	0.00517	20345.4
0.00559	3255.66	0.00555	18731.5	0.00548	20193.6
0.0059	3227.74	0.00586	18924.6	0.00579	20014.3
0.00621	3523.05	0.00617	19270.1	0.00611	19943.9
0.00653	3473.98	0.00648	19369.7	0.00642	19933
0.00684	3371.69	0.0068	19316.6	0.00673	20166.6
0.00715	3276.52	0.00711	19477.1	0.00704	20474.2
0.00746	3331.01	0.00742	19673.9	0.00736	20792.2
0.00778	3578.82	0.00773	19565.4	0.00767	20982.7
0.00809	3821.5	0.00805	19367.5	0.00798	21205.8
0.0084	3884.25	0.00836	18951.7	0.00829	21343.3
0.00871	3875.44	0.00867	18734.9	0.00861	21240.5
0.00903	3649.5	0.00898	18758.9	0.00892	21035.3
0.00934	3506.41	0.0093	18986.1	0.00923	21002.6
0.00965	3630.58	0.00961	19023.5	0.00954	20957.2
0.00996	3697.25	0.00992	19017.1	0.00986	20819.3
0.01028	3576.54	0.01024	19218.4	0.01017	20782.8
0.01059	3573.79	0.01055	19230.3	0.01048	20750.8
0.0109	3640.54	0.01086	19139.4	0.01079	20693.4
0.01121	3796.5	0.01117	19098.3	0.01111	20574.1
0.01153	3883.13	0.01149	19351.2	0.01142	20456.4
0.01184	3795.46	0.0118	19479.8	0.01173	20470.6
0.01215	3744.71	0.01211	19410.9	0.01204	20565.1
0.01247	3788.63	0.01242	19245	0.01236	20586.7
0.01278	3729.8	0.01274	19157.7	0.01267	20537.1
0.01309	3755.95	0.01305	19263.7	0.01298	20542.9
0.0134	3805	0.01336	19774.8	0.01329	20579.6
0.01372	3681.16	0.01367	19944.7	0.01361	20670.3
0.01403	3620.44	0.01399	19579.8	0.01392	20977.3
0.01434	3612.53	0.0143	19137.8	0.01423	21327.9
0.01465	3715.3	0.01461	19068.4	0.01454	21479.6
0.01497	3772.77	0.01492	19245.8	0.01486	21483.7
0.01528	3979.52	0.01524	19468.8	0.01517	21394.2
0.01559	4246.95	0.01555	19513.8	0.01548	21339.9
0.0159	4140.01	0.01586	19489.9	0.01579	21399.4
0.01622	4028.06	0.01617	19470.3	0.01611	21408.5
0.01653	4195.82	0.01649	19468.1	0.01642	21302.6
0.01684	4396.4	0.0168	19527.8	0.01673	21209.8
0.01715	4378.93	0.01711	19509.9	0.01704	21107.4
0.01747	4569.98	0.01742	19452.5	0.01736	21212.9
0.01778	4731.77	0.01774	19391.8	0.01767	21426.2
0.01809	4636.88	0.01805	19461.7	0.01798	21391.5
0.0184	4545.96	0.01836	19528.2	0.01829	21071.3
0.01872	4559.75	0.01867	19762.3	0.01861	20720.6
0.01903	4382.55	0.01899	20090.4	0.01892	20749.2
0.01934	4083.83	0.0193	20120.1	0.01923	21027.5
0.01965	3835.11	0.01961	20179	0.01955	21033.2
0.01997	3803.78	0.01992	20337	0.01986	20971
0.02028	3858.29	0.02024	20253	0.02017	20910.1
0.02059	3630.72	0.02055	20110.4	0.02048	20854.4
0.0209	3579.71	0.02086	19923.7	0.0208	20835.9
0.02122	3589.71	0.02117	19657.5	0.02111	20931.8
0.02153	3741	0.02149	19575.2	0.02142	20880.7
0.02184	3932.27	0.0218	19705.2	0.02173	20773.5
0.02215	4032.04	0.02211	19858.6	0.02205	20818.6
0.02247	4128.04	0.02242	19853.4	0.02236	20847.1
0.02278	4120.61	0.02274	19422.6	0.02267	20996
0.02309	4134.8	0.02305	19308.6	0.02298	21401.5
0.0234	3917.96	0.02336	19384.8	0.0233	21555
0.02372	3694.3	0.02367	19289.8	0.02361	21381.6
0.02403	3703.44	0.02399	19467.8	0.02392	21161.6
0.02434	3831.46	0.0243	19598.7	0.02423	21051.4
0.02465	3866	0.02461	19571.8	0.02455	21060.1
0.02497	3794.98	0.02492	19719.1	0.02486	21066.5
0.02528	3922.58	0.02524	19784.2	0.02517	21291.6
0.02559	4044.18	0.02555	19480.1	0.02548	21588.8
0.0259	4073.92	0.02586	19222.2	0.0258	21660.4
0.02622	4053.53	0.02618	19272.1	0.02611	21478.2
0.02653	4135.23	0.02649	19462.5	0.02642	21458.6
0.02684	4237.29	0.0268	19600.2	0.02673	21505.7
0.02715	4133.31	0.02711	19747.5	0.02705	21471.2
0.02747	4124.57	0.02743	19422.7	0.02736	21524.3
0.02778	4233.52	0.02774	19142.1	0.02767	21647.4
0.02809	4298.1	0.02805	19344	0.02798	21712.8
0.02841	4318.92	0.02836	19453.5	0.0283	21778
0.02872	4208.87	0.02868	19325.7	0.02861	21783.6
0.02903	4247.04	0.02899	19281.9	0.02892	21915
0.02934	4133.9	0.0293	19494.6	0.02923	22011.5
0.02966	3926.33	0.02961	19585.8	0.02955	22009.9
0.02997	3735.43	0.02993	19649.1	0.02986	21987.4
0.03028	3958.64	0.03024	19576.6	0.03017	22040.5
0.03059	4300.37	0.03055	19576	0.03048	22141.5
0.03091	4375.02	0.03086	19819	0.0308	22288.5
0.03122	4412.71	0.03118	19907.5	0.03111	22540.4
0.03153	4486.92	0.03149	19840.3	0.03142	22478.5
0.03184	4280.26	0.0318	20056.7	0.03173	22253
0.03216	4057.55	0.03211	20067.2	0.03205	22293
0.03247	4194.16	0.03243	19434	0.03236	22438.8
0.03278	4542.64	0.03274	19085.8	0.03267	22398.2
0.03309	4678.34	0.03305	19295.7	0.03298	22538.3
0.03341	4642.16	0.03336	19564.4	0.0333	22803.2
0.03372	4832.26	0.03368	19474.9	0.03361	22957.6
0.03403	4883.2	0.03399	19440.8	0.03392	22867.1
0.03434	4927.42	0.0343	19632.6	0.03424	22650.6
0.03466	4902.39	0.03461	19807	0.03455	22618.7
0.03497	4816.37	0.03493	19794.3	0.03486	22551.4
0.03528	4707.98	0.03524	19783.5	0.03517	22600.8
0.03559	4421.45	0.03555	19663.5	0.03549	22543.3
0.03591	4012.6	0.03586	19566.1	0.0358	22312.8
0.03622	3853.98	0.03618	19480.6	0.03611	22127.2
0.03653	4103.36	0.03649	19561.6	0.03642	22032.7
0.03684	4311.19	0.0368	19736.2	0.03674	22050.6
0.03716	4184.13	0.03711	19593.2	0.03705	22182.1
0.03747	3962.91	0.03743	19541.9	0.03736	22241.8
0.03778	4026.68	0.03774	19848.6	0.03767	22260
0.03809	4166.92	0.03805	20255.3	0.03799	22404.5
0.03841	4202.13	0.03836	20235.5	0.0383	22439.2
0.03872	4196.81	0.03868	19895.6	0.03861	22422.2
0.03903	4299.79	0.03899	19726.8	0.03892	22261.4
0.03934	4525.68	0.0393	19757.4	0.03924	22091.2
0.03966	4729.09	0.03961	19662.3	0.03955	22232.4
0.03997	4959.79	0.03993	19601.3	0.03986	22594.4
0.04028	4936.24	0.04024	19260	0.04017	22814.8
0.04059	4626.98	0.04055	19170.6	0.04049	22916.3
0.04091	4463.85	0.04086	19467.9	0.0408	22811.7
0.04122	4553.01	0.04118	19768.3	0.04111	22531.4
0.04153	4749.29	0.04149	19764.1	0.04142	22677
0.04184	4855.15	0.0418	19724	0.04174	22831.4
0.04216	4930.53	0.04211	19608.5	0.04205	22697.9
0.04247	4750.71	0.04243	19520.7	0.04236	22752.9
0.04278	4728.6	0.04274	19383.8	0.04267	23061.3
0.04309	5038.33	0.04305	19648.4	0.04299	23293.1
0.04341	5166.22	0.04337	19804.8	0.0433	23240.5
0.04372	5108.62	0.04368	19662.7	0.04361	23154.2
0.04403	4843.74	0.04399	19708.9	0.04392	23131.4
0.04434	4452.65	0.0443	19777.3	0.04424	22965.9
0.04466	4362.93	0.04462	19717.1	0.04455	22841.5
0.04497	4309.82	0.04493	19665	0.04486	22830.3
0.04528	4515.77	0.04524	19730	0.04517	22971.8
0.04559	4602.73	0.04555	19636.3	0.04549	23108.8
0.04591	4600.07	0.04587	19447.1	0.0458	23113.8
0.04622	4518.81	0.04618	19838.6	0.04611	23033.1
0.04653	4467.42	0.04649	20116.9	0.04642	23051
0.04685	4497.46	0.0468	20012.1	0.04674	23287.5
0.04716	4610.22	0.04712	19857.2	0.04705	23446.6
0.04747	4728.49	0.04743	19961.3	0.04736	23256.1
0.04778	4782.52	0.04774	19959.7	0.04767	23255.6
0.0481	4683.69	0.04805	19964.9	0.04799	23474.9
0.04841	4604.45	0.04837	20041.1	0.0483	23509.8
0.04872	4492.79	0.04868	19770.8	0.04861	23536.7
0.04903	4326.76	0.04899	19673.7	0.04892	23547.2
0.04935	4274.47	0.0493	19820.8	0.04924	23591.9
0.04966	4219.17	0.04962	20076.6	0.04955	23760.6
0.04997	4241.78	0.04993	20208.4	0.04986	23999
0.05028	4363.95	0.05024	20352.7	0.05018	24233.6
0.0506	4475.28	0.05055	20387.9	0.05049	24181.4
0.05091	4757.68	0.05087	20448.9	0.0508	23950.2
0.05122	4752.38	0.05118	20501.8	0.05111	23730.6
0.05153	4694.07	0.05149	20324.6	0.05143	23685.5
0.05185	4823.35	0.0518	20250.1	0.05174	23847.6
0.05216	5080.7	0.05212	20371.9	0.05205	23956.8
0.05247	5117.63	0.05243	20464.4	0.05236	23985
0.05278	4934.24	0.05274	20512.3	0.05268	24347.1
0.0531	4720.98	0.05305	20510.8	0.05299	24623.7
0.05341	4517.23	0.05337	20834.7	0.0533	24740.4
0.05372	4766.45	0.05368	21131.3	0.05361	24829.2
0.05403	5043.19	0.05399	21000.9	0.05393	24852.3
0.05435	4892.55	0.0543	20734.8	0.05424	24931.5
0.05466	4660.94	0.05462	20335.9	0.05455	24975.1
0.05497	4498.12	0.05493	20213.6	0.05486	24823.7
0.05528	4399.68	0.05524	20229.3	0.05518	24831.7
0.0556	4386.73	0.05555	20039.7	0.05549	24947.3
0.05591	4704.64	0.05587	19980.3	0.0558	24940.9
0.05622	4979.02	0.05618	19868.7	0.05611	24785.1
0.05653	4771.29	0.05649	19959.3	0.05643	24895.1
0.05685	4742.6	0.0568	20105.4	0.05674	25160.5
0.05716	4968.83	0.05712	20442.7	0.05705	25305.5
0.05747	5148.21	0.05743	20739	0.05736	25230
0.05778	5196.92	0.05774	20897	0.05768	25310.1
0.0581	5158.17	0.05805	20694.3	0.05799	25682.6
0.05841	5109.49	0.05837	20567.7	0.0583	25908.3
0.05872	5436.54	0.05868	20564	0.05861	26011.4
0.05903	5600.72	0.05899	20571.5	0.05893	26167.2
0.05935	5481.25	0.0593	20485.4	0.05924	26456.8
0.05966	5139.78	0.05962	20396.2	0.05955	26484
0.05997	4935.62	0.05993	20324.3	0.05986	26368.2
0.06028	5083.58	0.06024	20304	0.06018	26134
0.0606	5362.89	0.06055	20416.8	0.06049	26074.3
0.06091	5554.14	0.06087	20419.6	0.0608	26181.7
0.06122	5523.43	0.06118	20610.4	0.06111	26499.2
0.06153	5431.36	0.06149	20884.8	0.06143	26757.9
0.06185	5539.36	0.06181	20875.5	0.06174	26852.6
0.06216	5773.76	0.06212	20452	0.06205	26959.6
0.06247	5738.3	0.06243	20218.4	0.06236	27044.8
0.06278	5606.68	0.06274	20128.8	0.06268	27392.8
0.0631	5578.27	0.06306	20298.7	0.06299	27862.8
0.06341	5372.8	0.06337	20450.8	0.0633	28093.2
0.06372	5065.31	0.06368	20281.5	0.06361	28376.8
0.06404	4891.21	0.06399	20139.3	0.06393	28887.3
0.06435	5073.05	0.06431	19885.4	0.06424	29148.7
0.06466	5344.25	0.06462	19780.9	0.06455	29373.9
0.06497	5323.83	0.06493	19847.1	0.06486	29547.2
0.06529	5301.1	0.06524	20008.2	0.06518	29492.4
0.0656	5227.99	0.06556	20054.2	0.06549	29574.9
0.06591	5373.88	0.06587	20065.1	0.0658	29885.6
0.06622	5515.6	0.06618	20258.6	0.06612	30319.9
0.06654	5762.5	0.06649	20345.9	0.06643	30998.9
0.06685	6084.48	0.06681	20170.6	0.06674	31561.5
0.06716	6249.24	0.06712	20006.8	0.06705	31886.3
0.06747	6047.15	0.06743	20216.7	0.06737	32077.5
0.06779	6053.65	0.06774	20331.7	0.06768	32446.9
0.0681	6092.7	0.06806	20364.3	0.06799	32738.3
0.06841	6011.72	0.06837	20332.5	0.0683	33015.3
0.06872	6203.09	0.06868	20286.3	0.06862	33390.6
0.06904	6235.29	0.06899	20367.2	0.06893	33582.3
0.06935	6154.47	0.06931	20400.5	0.06924	33657.6
0.06966	6569.85	0.06962	20424.7	0.06955	33876.3
0.06997	6918.19	0.06993	20546.3	0.06987	34122.3
0.07029	6887.86	0.07024	20571.1	0.07018	34096.9
0.0706	6838.15	0.07056	20603.7	0.07049	33784.2
0.07091	6742.6	0.07087	20754.8	0.0708	33438.1
0.07122	6730.1	0.07118	20719.9	0.07112	33087.2
0.07154	6673.88	0.07149	20732.7	0.07143	32543.3
0.07185	6822.87	0.07181	20596	0.07174	31915.6
0.07216	7191.71	0.07212	20460.9	0.07205	31134.6
0.07247	7444.42	0.07243	20518.8	0.07237	30395.4
0.07279	7679.48	0.07274	20431.3	0.07268	29753.6
0.0731	7674.18	0.07306	20346.1	0.07299	29158.5
0.07341	7326.36	0.07337	20369.3	0.0733	28650.5
0.07372	7312.73	0.07368	20520.8	0.07362	28036.4
0.07404	7587.6	0.07399	20738.5	0.07393	27437
0.07435	7910.2	0.07431	20668.2	0.07424	27055.5
0.07466	8284.54	0.07462	20464.2	0.07455	26597.6
0.07497	8621.8	0.07493	20382.1	0.07487	26206.4
0.07529	9062.41	0.07524	20470.1	0.07518	25863.9
0.0756	9202.09	0.07556	20555.4	0.07549	25498.8
0.07591	9145.66	0.07587	20551.3	0.0758	25164.6
0.07622	9089.79	0.07618	20518.3	0.07612	24815.4
0.07654	9021.41	0.07649	20500.1	0.07643	24578.3
0.07685	9142.97	0.07681	20750.5	0.07674	24438
0.07716	9482.05	0.07712	20748.7	0.07705	24465.1
0.07747	9834.72	0.07743	20737.9	0.07737	24470
0.07779	10133.6	0.07774	20591.8	0.07768	24275.9
0.0781	10458.7	0.07806	20387.4	0.07799	23984.2
0.07841	10745.6	0.07837	20314.2	0.0783	23907.3
0.07872	11036.5	0.07868	20439	0.07862	24009.7
0.07904	11522.2	0.079	20577.1	0.07893	23971.9
0.07935	11772.3	0.07931	20604.3	0.07924	24092
0.07966	11858.5	0.07962	20575.1	0.07955	24374
0.07998	12018.7	0.07993	20487.7	0.07987	24500.1
0.08029	12292.9	0.08025	20547.9	0.08018	24208.6
0.0806	12597.9	0.08056	20433.1	0.08049	23775
0.08091	12703.4	0.08087	20157	0.08081	23408.6
0.08123	12673.4	0.08118	20136.7	0.08112	23350.4
0.08154	12641.8	0.0815	20325.1	0.08143	23253.6
0.08185	12492.2	0.08181	20362.2	0.08174	23040.2
0.08216	12343.4	0.08212	20412.7	0.08206	22806.5
0.08248	12255.3	0.08243	20538.6	0.08237	22578.2
0.08279	12168.5	0.08275	20550.9	0.08268	22577.9
0.0831	11889.5	0.08306	20586.8	0.08299	22531.6
0.08341	11426.4	0.08337	20883.2	0.08331	22285
0.08373	10808.6	0.08368	21156.8	0.08362	22378.8
0.08404	10204.9	0.084	21377.3	0.08393	22475.8
0.08435	9837.96	0.08431	21397.1	0.08424	22444
0.08466	9788.59	0.08462	21076.9	0.08456	22383.8
0.08498	9717.34	0.08493	20780.4	0.08487	22298.6
0.08529	9800.33	0.08525	20554.4	0.08518	22261.1
0.0856	9757.32	0.08556	20310.2	0.08549	22328.3
0.08591	9421.09	0.08587	20127.9	0.08581	22336.9
0.08623	9012.91	0.08618	20254	0.08612	22319.3
0.08654	8660.07	0.0865	20530	0.08643	22301.3
0.08685	8660.73	0.08681	20650	0.08674	22277.2
0.08716	8627.99	0.08712	20815.5	0.08706	22348.4
0.08748	8361.08	0.08743	20904.4	0.08737	22536.1
0.08779	8484.69	0.08775	20880.2	0.08768	22454.7
0.0881	8570.77	0.08806	20972.9	0.08799	22229.7
0.08841	8464.5	0.08837	20934.9	0.08831	22060.1
0.08873	8205.26	0.08868	20868.1	0.08862	22039.4
0.08904	7785.65	0.089	20733.2	0.08893	22069
0.08935	7589.45	0.08931	20837.5	0.08924	21997.5
0.08966	7687.76	0.08962	21119	0.08956	22144.6
0.08998	7652.24	0.08993	21018.5	0.08987	22282.7
0.09029	7601.24	0.09025	21000.1	0.09018	22303.8
0.0906	7467.57	0.09056	21007	0.09049	22382.3
0.09091	7517.07	0.09087	20910.7	0.09081	22536.7
0.09123	7697.19	0.09118	20919.6	0.09112	22698.2
0.09154	7682.07	0.0915	20957	0.09143	22487.4
0.09185	7329.04	0.09181	21018.5	0.09174	22195.1
0.09216	7051.53	0.09212	20725.5	0.09206	22016.3
0.09248	7072.48	0.09243	20606	0.09237	21801
0.09279	7032.37	0.09275	20843.4	0.09268	21779.2
0.0931	6846.24	0.09306	20764.2	0.09299	21838.3
0.09341	6608.41	0.09337	20525.1	0.09331	21809.7
0.09373	6654.36	0.09368	20338.9	0.09362	21658
0.09404	6812.45	0.094	20306.7	0.09393	21458.2
0.09435	6785.84	0.09431	20618	0.09424	21312.4
0.09466	6552.17	0.09462	20852.9	0.09456	21496
0.09498	6408.92	0.09494	20836.9	0.09487	21614
0.09529	6365.63	0.09525	20739.7	0.09518	21578.3
0.0956	6298.93	0.09556	20543.6	0.09549	21881.8
0.09591	6012.31	0.09587	20469.1	0.09581	22179.1
0.09623	5662.35	0.09619	20518.9	0.09612	22265.9
0.09654	5359.5	0.0965	20535	0.09643	22284.9
0.09685	5178.52	0.09681	20607	0.09675	22369.1
0.09717	5334.91	0.09712	20414.4	0.09706	22163.3
0.09748	5955.15	0.09744	20124.1	0.09737	21915.7
0.09779	6454.51	0.09775	20099.2	0.09768	21918.4
0.0981	6152.06	0.09806	20320.2	0.098	21814.4
0.09842	5839.36	0.09837	20464.8	0.09831	21634.5
0.09873	6068.06	0.09869	20446	0.09862	21494.7
0.09904	6168.99	0.099	20295.9	0.09893	21442.4
0.09935	6374.68	0.09931	20155.9	0.09925	21548.6
0.09967	6436.16	0.09962	20246.5	0.09956	21864.1
0.09998	6238.46	0.09994	20385.7	0.09987	22067
0.10029	6169.21	0.10025	20646.8	0.10018	21950.6
0.1006	6228.06	0.10056	20972	0.1005	21795.7
0.10092	6175.2	0.10087	20726.7	0.10081	21864.3
0.10123	5907.99	0.10119	20366.2	0.10112	22033.5
0.10154	5754.26	0.1015	20505.7	0.10143	22030.3
0.10185	6021.35	0.10181	20802.7	0.10175	22005.8
0.10217	6102.82	0.10212	20816	0.10206	22200.5
0.10248	6118.39	0.10244	20812.8	0.10237	22245.9
0.10279	6266.38	0.10275	20869	0.10268	22090.7
0.1031	6341.39	0.10306	20784.5	0.103	21870.5
0.10342	6255.96	0.10337	20622	0.10331	21723.6
0.10373	6191.05	0.10369	20615.6	0.10362	21743.4
0.10404	5707.52	0.104	20809	0.10393	21706.4
0.10435	5392.22	0.10431	20900.7	0.10425	21755.2
0.10467	5545.15	0.10462	20941.4	0.10456	21817.7
0.10498	5833.99	0.10494	21088.4	0.10487	21758.1
0.10529	5950.82	0.10525	21086.9	0.10518	21689
0.1056	5797.23	0.10556	20990.2	0.1055	21853.7
0.10592	5622.81	0.10587	20815.5	0.10581	21994
0.10623	5458.6	0.10619	20716	0.10612	21737.1
0.10654	5468.08	0.1065	20634	0.10643	21446.5
0.10685	5432.16	0.10681	20730.3	0.10675	21371.4
0.10717	5439.18	0.10712	20778.9	0.10706	21425.6
0.10748	5583.47	0.10744	20666.1	0.10737	21530.1
0.10779	5389.57	0.10775	20749.1	0.10768	21493.6
0.1081	5097.48	0.10806	20736.4	0.108	21569.7
0.10842	4893.83	0.10837	20614.9	0.10831	21718.4
0.10873	4563.9	0.10869	20674.4	0.10862	21722.4
0.10904	4533.05	0.109	21120.6	0.10894	21635.1
0.10935	4771.72	0.10931	21304.9	0.10925	21565.4
0.10967	5081.85	0.10963	21363	0.10956	21826.8
0.10998	5209.75	0.10994	21636.3	0.10987	22131.1
0.11029	5374.1	0.11025	21753.9	0.11019	22017.9
0.1106	5355.76	0.11056	21658.9	0.1105	21842.4
0.11092	5261.25	0.11088	21421.7	0.11081	21638.3
0.11123	5041.54	0.11119	20978.7	0.11112	21501.5
0.11154	4624.75	0.1115	20844	0.11144	21522.9
0.11186	4581.56	0.11181	20891.9	0.11175	21699.2
0.11217	5048.08	0.11213	20842.5	0.11206	21833.6
0.11248	5298.95	0.11244	20846.9	0.11237	21912.5
0.11279	5041.26	0.11275	20822.5	0.11268	21878.7
0.11311	4933.59	0.11306	20836	0.113	21931.1
0.11342	4951.79	0.11338	21015.5	0.11331	21883.2
0.11373	5006.26	0.11369	21160.3	0.11362	21812.3
0.11404	4881.89	0.114	21019.6	0.11393	21885.1
0.11436	4822.25	0.11431	20950.5	0.11425	21980.8
0.11467	4889.89	0.11463	20925.7	0.11456	21986.8
0.11498	4914.75	0.11494	20751.7	0.11487	21931.7
0.11529	4832.36	0.11525	20492.5	0.11519	21870.6
0.11561	4974.35	0.11556	20466.2	0.1155	21828.1
0.11592	5239.63	0.11588	20610.3	0.11581	21682.8
0.11623	5330.75	0.11619	20511.6	0.11612	21513.4
0.11654	5228.18	0.1165	20556.7	0.11644	21550.6
0.11686	5352.53	0.11681	20513.5	0.11675	21710.8
0.11717	5433.54	0.11713	20305.4	0.11706	21832.8
0.11748	5145.26	0.11744	20452.9	0.11737	21718.4
0.11779	5245.88	0.11775	20833.4	0.11769	21621.9
0.11811	5476.52	0.11806	21133	0.118	21732.8
0.11842	5512.48	0.11838	21318.2	0.11831	21861.6
0.11873	5518.99	0.11869	21048.5	0.11862	21872.2
0.11904	5351.36	0.119	20720.7	0.11894	21877.6
0.11936	5223.96	0.11931	20426.4	0.11925	22011.6
0.11967	5215.5	0.11963	20473.2	0.11956	22066.8
0.11998	4971.99	0.11994	20524.3	0.11987	22068.2
0.12029	4827.5	0.12025	20642.4	0.12019	22120.5
0.12061	5149.46	0.12056	20774.2	0.1205	22002.4
0.12092	5239.65	0.12088	20520.5	0.12081	21678.2
0.12123	4926.25	0.12119	20488.7	0.12112	21372.8
0.12154	4815.09	0.1215	20794.1	0.12144	21536.3
0.12186	4827	0.12181	21156.8	0.12175	21752.5
0.12217	4680.3	0.12213	20910.6	0.12206	21836.2
0.12248	4615.1	0.12244	20822.8	0.12237	21967.5
0.12279	4575.66	0.12275	20863.4	0.12269	21979.3
0.12311	4780.99	0.12306	20668.7	0.123	21860.9
0.12342	4856.32	0.12338	20663.7	0.12331	21771.4
0.12373	4671.36	0.12369	20525.8	0.12362	21714.6
0.12404	4731.27	0.124	20487.6	0.12394	21698.2
0.12436	4745.58	0.12431	20279.1	0.12425	21630
0.12467	4879.14	0.12463	20269.9	0.12456	21475.3
0.12498	5039.23	0.12494	20495.1	0.12488	21351.8
0.12529	4864.92	0.12525	20669.2	0.12519	21451.2
0.12561	4760.07	0.12556	20705.2	0.1255	21666.4
0.12592	4788.48	0.12588	20622.1	0.12581	21893.4
0.12623	4844.91	0.12619	20619	0.12612	21864.5
0.12654	4834.72	0.1265	20731.9	0.12644	21946.1
0.12686	4825.19	0.12682	20919.1	0.12675	22173.9
0.12717	4865.82	0.12713	20995.3	0.12706	22237
0.12748	5122.54	0.12744	20764	0.12737	22101.9
0.12779	5501.97	0.12775	20602.6	0.12769	21899.2
0.12811	5390.5	0.12807	20553	0.128	21741.6
0.12842	5425.35	0.12838	20578.5	0.12831	21728.7
0.12873	5453.11	0.12869	20594.3	0.12862	21848.7
0.12904	5303.4	0.129	20495.3	0.12894	22035.7
0.12936	5321.3	0.12932	20497.6	0.12925	22031
0.12967	5276.98	0.12963	20606.7	0.12956	21907.1
0.12998	4880.73	0.12994	20934.5	0.12987	21925.3
0.13029	4745.36	0.13025	20904.3	0.13019	21886.6
0.13061	4765.69	0.13056	20783.1	0.1305	21716.6
0.13092	4705.71	0.13088	20730.1	0.13081	21844.6
0.13123	4648.11	0.13119	20807.1	0.13113	22235.4
0.13155	4608.06	0.1315	20667.8	0.13144	22488.9
0.13186	4785.82	0.13181	20516.1	0.13175	22722.7
0.13217	4764.72	0.13213	20632	0.13206	22767.4
0.13248	4613.2	0.13244	20801.9	0.13238	22714.7
0.1328	4607.52	0.13275	21043.5	0.13269	22585.3
0.13311	4373.02	0.13307	21154.1	0.133	22508.7
0.13342	4263	0.13338	21201.9	0.13331	22439.6
0.13373	4444.17	0.13369	21085.7	0.13363	22319.2
0.13405	4496.28	0.134	21043.1	0.13394	22210.8
0.13436	4319.19	0.13432	21142.7	0.13425	22257.4
0.13467	4214.49	0.13463	21281.9	0.13456	22227.7
0.13498	4246.49	0.13494	21333.7	0.13488	22266.2
0.1353	4275.44	0.13525	21203	0.13519	22416.6
0.13561	4314.16	0.13557	20955.1	0.1355	22469.1
0.13592	4441.66	0.13588	20885.5	0.13581	22343.8
0.13623	4606.58	0.13619	20998.8	0.13613	22444
0.13655	4569.36	0.1365	21095.9	0.13644	22548.5
0.13686	4600.92	0.13682	21243.3	0.13675	22430.6
0.13717	4757.77	0.13713	21039	0.13706	22237.6
0.13748	4896.26	0.13744	20554	0.13738	22218.2
0.1378	4644.96	0.13775	20203.3	0.13769	22326.3
0.13811	4243.96	0.13807	20099.3	0.138	22478.1
0.13842	4072.38	0.13838	20379.2	0.13831	22450.2
0.13873	3894.99	0.13869	20622.7	0.13863	22317.8
0.13905	3732.32	0.139	20530.6	0.13894	22378.4
0.13936	3738.33	0.13932	20645.1	0.13925	22510.7
0.13967	3760.84	0.13963	20783.8	0.13956	22294.6
0.13998	3767.73	0.13994	20950.4	0.13988	22054.5
0.1403	3686.17	0.14025	21070.3	0.14019	22094.4
0.14061	3886.81	0.14057	21019.8	0.1405	22256
0.14092	4284.93	0.14088	21022.5	0.14082	22388
0.14123	4486.3	0.14119	21279.8	0.14113	22545.4
0.14155	4555.07	0.1415	21406.9	0.14144	22601
0.14186	4460.54	0.14182	21131.1	0.14175	22581.1
0.14217	4328.24	0.14213	20897.3	0.14207	22706.3
0.14248	4365.64	0.14244	20709.1	0.14238	22685.3
0.1428	4195.46	0.14275	20653	0.14269	22416.8
0.14311	4299.58	0.14307	20799.1	0.143	22200.4
0.14342	4552.88	0.14338	20852.9	0.14332	22262.8
0.14373	4625.39	0.14369	20829.3	0.14363	22287.9
0.14405	4476.11	0.144	20962.4	0.14394	22337.6
0.14436	4373.24	0.14432	21276.5	0.14425	22525
0.14467	4203.19	0.14463	21411.3	0.14457	22483.1
0.14498	4424.53	0.14494	21175.5	0.14488	22151.8
0.1453	4640.27	0.14526	20883.6	0.14519	22029
0.14561	4381.98	0.14557	20907.5	0.1455	22151.7
0.14592	4136.26	0.14588	20931.8	0.14582	22320.3
0.14624	4145.63	0.14619	21228.8	0.14613	22312.4
0.14655	4252.6	0.14651	21510.8	0.14644	22211.3
0.14686	4368.1	0.14682	21274.3	0.14675	22165.6
0.14717	4350.3	0.14713	21074	0.14707	22124.4
0.14749	4460.08	0.14744	21067.2	0.14738	22261.9
0.1478	4565.63	0.14776	21057.5	0.14769	22587.6
0.14811	4745.67	0.14807	21016.9	0.148	22685.2
0.14842	4773.2	0.14838	21123.8	0.14832	22596.8
0.14874	4618.45	0.14869	21247.9	0.14863	22478.2
0.14905	4354.83	0.14901	21440.6	0.14894	22370.1
0.14936	4185.6	0.14932	21581.4	0.14925	22020.5
0.14967	4145.47	0.14963	21504.7	0.14957	21853.4
0.14999	4183.27	0.14994	21400.7	0.14988	22194.5
0.1503	4055.88	0.15026	21244.9	0.15019	22607.5
0.15061	4025.11	0.15057	21084.5	0.1505	22755.5
0.15092	4438.48	0.15088	21028	0.15082	22621
0.15124	4801.05	0.15119	21074.6	0.15113	22419.6
0.15155	4724.73	0.15151	21239.5	0.15144	22262.5
0.15186	4378.41	0.15182	21428.9	0.15175	21985
0.15217	4184.25	0.15213	21555.6	0.15207	22018.2
0.15249	4040.45	0.15244	21412.9	0.15238	22295.5
0.1528	4007.43	0.15276	21066.9	0.15269	22468.5
0.15311	4235.67	0.15307	20853.6	0.153	22393.8
0.15342	4519.9	0.15338	20988.8	0.15332	22351.9
0.15374	4629.7	0.15369	21370.5	0.15363	22377.4
0.15405	4764.55	0.15401	21530.6	0.15394	22404.9
0.15436	4987.98	0.15432	21576.2	0.15425	22401.6
0.15467	4964.81	0.15463	21251.4	0.15457	22485.5
0.15499	4800.12	0.15494	21327.8	0.15488	22457.7
0.1553	4425.28	0.15526	21340.9	0.15519	22122.2
0.15561	4160.6	0.15557	21355.6	0.1555	21987
0.15592	3892.47	0.15588	21358.7	0.15582	22079.6
0.15624	3710.79	0.15619	21120.9	0.15613	22255.5
0.15655	3836.92	0.15651	21007.2	0.15644	22435.1
0.15686	4075	0.15682	20879.7	0.15676	22581.6
0.15717	4343.98	0.15713	20790.7	0.15707	22793.4
0.15749	4174.97	0.15744	21009.7	0.15738	22993.5
0.1578	4204.41	0.15776	21031.8	0.15769	23032.7
0.15811	4476.41	0.15807	21070.5	0.15801	22799.8
0.15842	4304.24	0.15838	21205.7	0.15832	22536
0.15874	4337.97	0.15869	21132	0.15863	22210.8
0.15905	4287.17	0.15901	21191.8	0.15894	22154.9
0.15936	4139.44	0.15932	21303.7	0.15926	22275.6
0.15967	3917.66	0.15963	21170.4	0.15957	22237.9
0.15999	3805.44	0.15994	21087	0.15988	22209.1
0.1603	3983.68	0.16026	21004.6	0.16019	22348.5
0.16061	4341.25	0.16057	21082.8	0.16051	22571.6
0.16092	4327.8	0.16088	21282.4	0.16082	22636.9
0.16124	4279.99	0.1612	21397.5	0.16113	22635.4
0.16155	4347.5	0.16151	21515.7	0.16144	22810.8
0.16186	4293.78	0.16182	21570.9	0.16176	22884.3
0.16217	4482.67	0.16213	21507.4	0.16207	22939.8
0.16249	4569.85	0.16245	21328.4	0.16238	23149.7
0.1628	4664.49	0.16276	21191.9	0.16269	23142
0.16311	4499.56	0.16307	21132.6	0.16301	22881
0.16342	4279.76	0.16338	21123.6	0.16332	22516.1
0.16374	4232.82	0.1637	21042.7	0.16363	22474.6
0.16405	4300.13	0.16401	21012.5	0.16394	22661.1
0.16436	4548.97	0.16432	21087.1	0.16426	22852.4
0.16467	4758.85	0.16463	21252	0.16457	22814.5
0.16499	4807.37	0.16495	21513.7	0.16488	22919.9
0.1653	4356.71	0.16526	21620.6	0.16519	23100.3
0.16561	4169.07	0.16557	21351.8	0.16551	23110.9
0.16592	4053.81	0.16588	21125	0.16582	23196.3
0.16624	3913.61	0.1662	21039.9	0.16613	23307.1
0.16655	3871.56	0.16651	20942.3	0.16644	23438.5
0.16686	4005.46	0.16682	20930.1	0.16676	23585.7
0.16717	4228	0.16713	21033.6	0.16707	23421.7
0.16749	4240.95	0.16745	21469.8	0.16738	23083.3
0.1678	4124.76	0.16776	21712.4	0.16769	23015.7
0.16811	4018.27	0.16807	21632.5	0.16801	23205
0.16842	4076.69	0.16838	21656.6	0.16832	23572.5
0.16874	4367.8	0.1687	21664.1	0.16863	23702
0.16905	4315.82	0.16901	21537.2	0.16894	23548.4
0.16936	4088.69	0.16932	21393.1	0.16926	23154.4
0.16968	3688.85	0.16963	21319.8	0.16957	22553.6
0.16999	3400.42	0.16995	21461.9	0.16988	22245
0.1703	3474.25	0.17026	21556.7	0.17019	22189.7
0.17061	3390.99	0.17057	21529.7	0.17051	22211.9
0.17093	3632.34	0.17088	21475.2	0.17082	21853.2
0.17124	3879.48	0.1712	21387	0.17113	21574
0.17155	4021.99	0.17151	21458.2	0.17144	22067.7
0.17186	4294.3	0.17182	21622.4	0.17176	22557.5
0.17218	4153.59	0.17213	21657.9	0.17207	22543.8
0.17249	4020.43	0.17245	21443.1	0.17238	22428.9
0.1728	3923.44	0.17276	21311.9	0.17269	22504.7
0.17311	3981.34	0.17307	21314.6	0.17301	22551.1
0.17343	4044.35	0.17338	21263.6	0.17332	22562.2
0.17374	4075.56	0.1737	21277.2	0.17363	22713.8
0.17405	4056.43	0.17401	21497.8	0.17394	23081.8
0.17436	4004.45	0.17432	21961.2	0.17426	23331.6
0.17468	3806.71	0.17463	22031	0.17457	23353
0.17499	3779.01	0.17495	21863.9	0.17488	23339
0.1753	4093.83	0.17526	21744.4	0.17519	23096.6
0.17561	4425.87	0.17557	21496.1	0.17551	22837.9
0.17593	4439.62	0.17588	21399.6	0.17582	22848.7
0.17624	4420.53	0.1762	21406.2	0.17613	22784
0.17655	4764.6	0.17651	21564.6	0.17644	22639.6
0.17686	4704.61	0.17682	21634.7	0.17676	22510.8
0.17718	4308.77	0.17713	21480.5	0.17707	22477.6
0.17749	4271.73	0.17745	21314.9	0.17738	22556.1
0.1778	4185.64	0.17776	21397.3	0.1777	22793.6
0.17811	4275.53	0.17807	21546	0.17801	22979.6
0.17843	4506.75	0.17838	21723.3	0.17832	22785.6
0.17874	4487.13	0.1787	21728.1	0.17863	22610.1
0.17905	4503.49	0.17901	21620.5	0.17895	22631.1
0.17936	4304.31	0.17932	21597.3	0.17926	22575.9
0.17968	4019.36	0.17963	21684	0.17957	22340
0.17999	4126.38	0.17995	21756.7	0.17988	22191.7
0.1803	4237	0.18026	21675	0.1802	22151.4
0.18062	4420.22	0.18057	21769.7	0.18051	22178.6
0.18093	4501.99	0.18088	21947.6	0.18082	22218.6
0.18124	4363.8	0.1812	21982.5	0.18113	22168.7
0.18155	4248.16	0.18151	22121.5	0.18145	22182.3
0.18187	4162.46	0.18182	22156.1	0.18176	22283.3
0.18218	4193.41	0.18213	22109.4	0.18207	22654.5
0.18249	4085.59	0.18245	22031.9	0.18238	22877.1
0.1828	3812.56	0.18276	21972.6	0.1827	23097.1
0.18312	3567.67	0.18307	21880.4	0.18301	23556.6
0.18343	3747.26	0.18338	21571.9	0.18332	23586.6
0.18374	4123.42	0.1837	21309.3	0.18363	23137.9
0.18405	4191.73	0.18401	21398.4	0.18395	22743.7
0.18437	4118.18	0.18432	21557.4	0.18426	22718.7
0.18468	4022.55	0.18463	21591.9	0.18457	22814.2
0.18499	3982.28	0.18495	21646.7	0.18488	22617.4
0.1853	3842.76	0.18526	21683.8	0.1852	22397.1
0.18562	3719.3	0.18557	21664.4	0.18551	22378.2
0.18593	3969.97	0.18589	21467.7	0.18582	22664.9
0.18624	3901.89	0.1862	21509.2	0.18613	22942.1
0.18655	3815.9	0.18651	21514.7	0.18645	23014.9
0.18687	4021.5	0.18682	21445.9	0.18676	22811.4
0.18718	4163.35	0.18714	21521.5	0.18707	22501.4
0.18749	4155.6	0.18745	21544.3	0.18739	22497.6
0.1878	3921.99	0.18776	21792.2	0.1877	22629.7
0.18812	3860.47	0.18807	22011	0.18801	22554.4
0.18843	3749.11	0.18839	22006.3	0.18832	22375.3
0.18874	3887.88	0.1887	21837.4	0.18864	22301.9
0.18905	3940.57	0.18901	21740.1	0.18895	22387.9
0.18937	3854.59	0.18932	21856.2	0.18926	22605.7
0.18968	3718.37	0.18964	22112.7	0.18957	22786.4
0.18999	3752.15	0.18995	22061.8	0.18989	22781.6
0.1903	3767.86	0.19026	21907	0.1902	22770.6
0.19062	3743.67	0.19057	21661.8	0.19051	22927.6
0.19093	3741.27	0.19089	21684.5	0.19082	23195.9
0.19124	3686.63	0.1912	21801.9	0.19114	23337.7
0.19155	3733.75	0.19151	21709.4	0.19145	23559.4
0.19187	3895.07	0.19182	21658.2	0.19176	23527.1
0.19218	3731.61	0.19214	21725.4	0.19207	23172.8
0.19249	3631.44	0.19245	21952.7	0.19239	22949.9
0.1928	3816.48	0.19276	22230.6	0.1927	23112.6
0.19312	3980.12	0.19307	22526.9	0.19301	23259.9
0.19343	4187.46	0.19339	22556.9	0.19332	23227.9
0.19374	4368.79	0.1937	22179.7	0.19364	23089
0.19405	4261.56	0.19401	21833.2	0.19395	22856
0.19437	4080.2	0.19432	21584.6	0.19426	22835.6
0.19468	3957.77	0.19464	21473.4	0.19457	23050.5
0.19499	3725.77	0.19495	21597.3	0.19489	23157.4
0.1953	3687.24	0.19526	21671.9	0.1952	23186.7
0.19562	3779.73	0.19558	21623.7	0.19551	23235.7
0.19593	3829.23	0.19589	21665.6	0.19582	23292.2
0.19624	3829.22	0.1962	21819.6	0.19614	23186
0.19655	3920.59	0.19651	21930.8	0.19645	23085
0.19687	3837.96	0.19683	22020.5	0.19676	23154.5
0.19718	3442.16	0.19714	22390.9	0.19707	23341.8
0.19749	3294.58	0.19745	22885.4	0.19739	23415.9
0.19781	3573.06	0.19776	23041.4	0.1977	23348.7
0.19812	3756.02	0.19808	22837.8	0.19801	23450.4
0.19843	3877.1	0.19839	22487.7	0.19832	23675.8
0.19874	3881.64	0.1987	22160.6	0.19864	23802.2
0.19906	3897.53	0.19901	22139.7	0.19895	23791
0.19937	4032.8	0.19933	21957	0.19926	23839.5
0.19968	3979.25	0.19964	21875.1	0.19957	23825.4
0.19999	3777.95	0.19995	21933.8	0.19989	23792
0.20031	3919.2	0.20026	21814.9	0.2002	23790.3
0.20062	3919.52	0.20058	21698.8	0.20051	23765.7
0.20093	4030.75	0.20089	21656.9	0.20082	23616.1
0.20124	4269.92	0.2012	21822	0.20114	23508.9
0.20156	4211.97	0.20151	22086.8	0.20145	23362
0.20187	3825.42	0.20183	22233	0.20176	23404.5
0.20218	3704.54	0.20214	22172.2	0.20207	23727
0.20249	3615	0.20245	21847.1	0.20239	23790.5
0.20281	3427.45	0.20276	21609.4	0.2027	23472.6
0.20312	3338.46	0.20308	21548.2	0.20301	23234
0.20343	3388.57	0.20339	21472.2	0.20333	23402.1
0.20374	3464.96	0.2037	21586.5	0.20364	23500.4
0.20406	3393.31	0.20401	21789.4	0.20395	23353
0.20437	3271.58	0.20433	21924.9	0.20426	23364.7
0.20468	3136.33	0.20464	21902.2	0.20458	23361.1
0.20499	3121.57	0.20495	22000.5	0.20489	23344.1
0.20531	3067.07	0.20526	22231.6	0.2052	23554.8
0.20562	3037.87	0.20558	22317	0.20551	23642.8
0.20593	3125.71	0.20589	22102.8	0.20583	23716.9
0.20624	2990.67	0.2062	21918.1	0.20614	23618.4
0.20656	3017.61	0.20651	21780.2	0.20645	23411.2
0.20687	3319.99	0.20683	21809.2	0.20676	23396.5
0.20718	3583.91	0.20714	21705.7	0.20708	23493.4
0.20749	3709.37	0.20745	21509.1	0.20739	23515.5
0.20781	3820.74	0.20776	21679.6	0.2077	23442.7
0.20812	4014.23	0.20808	21863.5	0.20801	23350.4
0.20843	4067.43	0.20839	21759.1	0.20833	23236.8
0.20874	4021.24	0.2087	22007.6	0.20864	23222.2
0.20906	3988.25	0.20901	22409.3	0.20895	23230.6
0.20937	3909.91	0.20933	22846	0.20926	23325.8
0.20968	3865.21	0.20964	23322.5	0.20958	23552.7
0.20999	3541.04	0.20995	23166.8	0.20989	23704.1
0.21031	3310.82	0.21026	22977.7	0.2102	23524.2
0.21062	3337.71	0.21058	22680.8	0.21051	23351.7
0.21093	3311.26	0.21089	22526.5	0.21083	23497
0.21124	3506.17	0.2112	22480.3	0.21114	23571.4
0.21156	3719.52	0.21151	22237.1	0.21145	23501
0.21187	3704.52	0.21183	22409.8	0.21176	23311.6
0.21218	4001.01	0.21214	22636.4	0.21208	23314.1
0.21249	4208.97	0.21245	22490.1	0.21239	23385.9
0.21281	4464.45	0.21277	22209.9	0.2127	23521.2
0.21312	4549.69	0.21308	21997.1	0.21301	23744.6
0.21343	4372.29	0.21339	21925.5	0.21333	23865.9
0.21374	4115.54	0.2137	21830	0.21364	23755.7
0.21406	4003.02	0.21402	21966.1	0.21395	23666.1
0.21437	3974.97	0.21433	22093.1	0.21426	23670.2
0.21468	3777.19	0.21464	22145.3	0.21458	23697.5
0.21499	3772.8	0.21495	22345.1	0.21489	23722.9
0.21531	3807.11	0.21527	22381.8	0.2152	23850.8
0.21562	3870.5	0.21558	22162	0.21551	23914.2
0.21593	3759.26	0.21589	21851.4	0.21583	23714.9
0.21624	3514.03	0.2162	21934.8	0.21614	23497.9
0.21656	3696.2	0.21652	22084.3	0.21645	23401.2
0.21687	3845.38	0.21683	22037.6	0.21676	23616.4
0.21718	3666.82	0.21714	22045	0.21708	23999.6
0.21749	3685.07	0.21745	22097.7	0.21739	24209.9
0.21781	3887.69	0.21776	22019.5	0.2177	24171.9
0.21812	3898.71	0.21808	21779.4	0.21801	24179
0.21843	3844.88	0.21839	21689.7	0.21833	24106.8
0.21874	3843.16	0.2187	21660	0.21864	24133.5
0.21906	4050.35	0.21901	21832.5	0.21895	24119
0.21937	4165.86	0.21933	22219.5	0.21926	23941.4
0.21968	4082.4	0.21964	22532.8	0.21958	23785
0.22	3990.68	0.21995	22732.1	0.21989	23832.8
0.22031	4069.12	0.22027	22602.3	0.2202	23991.6
0.22062	4064	0.22058	22353.6	0.22051	24213.2
0.22093	4198.16	0.22089	22276.5	0.22083	24307.2
0.22125	4198.79	0.2212	22444.9	0.22114	24173.7
0.22156	4213.91	0.22152	22189.9	0.22145	23872.5
0.22187	4170.57	0.22183	21793.8	0.22176	23491.1
0.22218	3877.89	0.22214	21746.5	0.22208	23309.6
0.2225	3634.34	0.22245	22042.2	0.22239	23334
0.22281	3515.49	0.22277	22060.1	0.2227	23490.4
0.22312	3558.57	0.22308	22095.9	0.22301	23603.9
0.22343	3701.82	0.22339	22422.2	0.22333	23685.6
0.22375	3808.04	0.2237	22517.2	0.22364	23631.8
0.22406	3950.11	0.22402	22486.7	0.22395	23484.9
0.22437	4097.76	0.22433	22465.5	0.22427	23395.7
0.22468	3989.42	0.22464	22592.4	0.22458	23495.7
0.225	3705.73	0.22495	22931	0.22489	23653.1
0.22531	3712.5	0.22527	23130.9	0.2252	23605.5
0.22562	3904.79	0.22558	23014.9	0.22552	23632.2
0.22593	3891.8	0.22589	23122.6	0.22583	23721.9
0.22625	3928.15	0.2262	23321.1	0.22614	23817.1
0.22656	3873.18	0.22652	23142.8	0.22645	23941.1
0.22687	3708.66	0.22683	22866.2	0.22677	23956
0.22718	3518.63	0.22714	22804.3	0.22708	23772.6
0.2275	3189.12	0.22745	23039	0.22739	23717.2
0.22781	3231.61	0.22777	23073.7	0.2277	23921.1
0.22812	3687.74	0.22808	22612.2	0.22802	24165.6
0.22843	3890.89	0.22839	22209.4	0.22833	24048.2
0.22875	3919.83	0.2287	22029.5	0.22864	23767.1
0.22906	3907.92	0.22902	21984.5	0.22895	23705
0.22937	4000.16	0.22933	21760.6	0.22927	23789
0.22968	4058.4	0.22964	21679.9	0.22958	23916.5
0.23	4004.89	0.22995	21554.3	0.22989	23952.3
0.23031	3947.71	0.23027	21553.1	0.2302	24033.7
0.23062	3971.5	0.23058	21946.6	0.23052	23999.7
0.23093	4083.04	0.23089	22311.6	0.23083	23999.6
0.23125	3970.93	0.2312	22594.4	0.23114	23906.7
0.23156	3865	0.23152	22675.7	0.23145	23770.9
0.23187	3944.71	0.23183	22423	0.23177	23842.7
0.23219	4143.52	0.23214	22579.3	0.23208	24006.2
0.2325	4101.74	0.23245	22980.8	0.23239	24249.2
0.23281	3741.47	0.23277	23144.9	0.2327	24286.3
0.23312	3395.46	0.23308	23235	0.23302	24210.9
0.23344	3390.08	0.23339	23089.3	0.23333	24187.6
0.23375	3412.42	0.23371	22764.8	0.23364	23985.8
0.23406	3308.22	0.23402	22651.6	0.23396	23721
0.23437	3031.87	0.23433	22776.9	0.23427	23784.5
0.23469	2914.41	0.23464	22755.6	0.23458	23992.4
0.235	3297.3	0.23496	22633.4	0.23489	24083.2
0.23531	3795.33	0.23527	22641.5	0.23521	23940.8
0.23562	4098.88	0.23558	22638.5	0.23552	23774.3
0.23594	3977.55	0.23589	22683.5	0.23583	23714.9
0.23625	3677.51	0.23621	22692.6	0.23614	23752.7
0.23656	3527.56	0.23652	22719	0.23646	23820.6
0.23687	3515.98	0.23683	22679.8	0.23677	23806.5
0.23719	4075.56	0.23714	22671.5	0.23708	23790.8
0.2375	4220.4	0.23746	22647.3	0.23739	23981.7
0.23781	4032.49	0.23777	22765.9	0.23771	24116.2
0.23812	4056.64	0.23808	22871.1	0.23802	24022.4
0.23844	4059.26	0.23839	22714.5	0.23833	23864.2
0.23875	3883.35	0.23871	22441.5	0.23864	23719.4
0.23906	3693.26	0.23902	22185.2	0.23896	23620.8
0.23937	3502.03	0.23933	22257.3	0.23927	23582.1
0.23969	3550.82	0.23964	22334.3	0.23958	23594.9
0.24	3854.75	0.23996	22383.1	0.23989	23662.8
0.24031	3985.9	0.24027	22247.8	0.24021	23830
0.24062	4060.93	0.24058	21889.3	0.24052	24068.9
0.24094	4271.06	0.24089	21738.5	0.24083	24243.5
0.24125	4365.83	0.24121	21969.1	0.24114	24110.9
0.24156	4252.5	0.24152	22467	0.24146	23928.7
0.24187	4115.26	0.24183	22748.7	0.24177	23943.9
0.24219	3851.5	0.24214	22852.4	0.24208	24083.6
0.2425	3890.16	0.24246	22804.6	0.24239	24142
0.24281	3935.6	0.24277	22548.7	0.24271	24110.1
0.24312	4015.44	0.24308	22686.4	0.24302	24211.4
0.24344	4238.1	0.24339	23003.5	0.24333	24338.1
0.24375	4093.71	0.24371	23173	0.24364	24486.8
0.24406	4087.41	0.24402	23152.4	0.24396	24511.2
0.24437	4332.75	0.24433	23325.1	0.24427	24575
0.24469	4220.74	0.24464	23345.6	0.24458	24634.1
0.245	3836.91	0.24496	23121.8	0.24489	24697.8
0.24531	3619.67	0.24527	22881.2	0.24521	24753.5
0.24562	3745.65	0.24558	23045.2	0.24552	24815.4
0.24594	3931.91	0.24589	22749.4	0.24583	24776.7
0.24625	3864.76	0.24621	22370	0.24614	24597.5
0.24656	3498.39	0.24652	22298	0.24646	24462
0.24687	3303.04	0.24683	22356.6	0.24677	24367.5
0.24719	3383.97	0.24715	22343.1	0.24708	24210.3
0.2475	3458.64	0.24746	22379.6	0.24739	24169.6
0.24781	3594.54	0.24777	22703.2	0.24771	24390
0.24812	3594.55	0.24808	23071	0.24802	24442
0.24844	3564.79	0.2484	23199.4	0.24833	24370.2
0.24875	3642.35	0.24871	23167.3	0.24864	24216
0.24906	3616.24	0.24902	23088	0.24896	24155.4
0.24938	3443.1	0.24933	23145.8	0.24927	24224.2
0.24969	3342.97	0.24965	23251.7	0.24958	24138.9
0.25	3175.54	0.24996	23086.6	0.2499	24004.1
0.25031	3074.9	0.25027	22800.2	0.25021	24002.7
0.25062	3089.62	0.25058	22803.7	0.25052	24186.9
0.25094	3123.44	0.25089	23250.5	0.25083	24465.4
0.25125	3216.66	0.25121	23451	0.25115	24753.3
0.25156	3423.6	0.25152	23283.4	0.25146	24762.3
0.25188	3675.53	0.25183	23133.9	0.25177	24673
0.25219	3786.14	0.25215	23408	0.25208	24650
0.2525	3853.18	0.25246	23714.4	0.25239	24562.4
0.25281	3503.43	0.25277	23481	0.25271	24467.4
0.25312	3344.31	0.25308	22889.1	0.25302	24436.6
0.25344	3576.95	0.25339	22565.7	0.25333	24558.7
0.25375	3802.11	0.25371	22535.4	0.25365	24282.8
0.25406	3874.06	0.25402	22954.4	0.25396	23959.3
0.25438	3876.53	0.25433	23236.1	0.25427	23790.6
0.25469	3931.33	0.25465	23039.8	0.25458	23881.6
0.255	3689.45	0.25496	22903.9	0.25489	24337.8
0.25531	3793.38	0.25527	22956.2	0.25521	24623.8
0.25562	3759.58	0.25558	22984.1	0.25552	24599.7
0.25594	3479.83	0.2559	22877.1	0.25583	24381.7
0.25625	3245.08	0.25621	23016.7	0.25615	24310
0.25656	3354.7	0.25652	23021.1	0.25646	24228.1
0.25688	3412.81	0.25683	22956.9	0.25677	24513.8
0.25719	3423.81	0.25715	23105.1	0.25708	24877
0.2575	3467.2	0.25746	23033.7	0.2574	24872.8
0.25781	3653.31	0.25777	23024.3	0.25771	24718.3
0.25813	3500.74	0.25808	23156.5	0.25802	24787.8
0.25844	3287.88	0.2584	22787.2	0.25833	24982.7
0.25875	3493.66	0.25871	22596.6	0.25865	25298.7
0.25906	3394.24	0.25902	22804	0.25896	25430.9
0.25938	3432.59	0.25933	22754.9	0.25927	25252.1
0.25969	3628.88	0.25965	22639.6	0.25958	24973.9
0.26	3883.11	0.25996	22678	0.2599	24634.7
0.26031	4050.3	0.26027	22969.4	0.26021	24531.3
0.26063	4100.38	0.26058	23125.8	0.26052	24592.9
0.26094	4082.81	0.2609	22979	0.26083	24593.9
0.26125	4015.53	0.26121	22899.6	0.26115	24507.5
0.26156	3927.96	0.26152	23037.1	0.26146	24297.2
0.26188	3683.3	0.26183	23234.3	0.26177	24203.5
0.26219	3510.15	0.26215	23551.1	0.26208	24311.8
0.2625	3329	0.26246	23598.5	0.2624	24458.3
0.26281	3284.3	0.26277	23376.2	0.26271	24450.8
0.26313	3448.27	0.26308	22989.3	0.26302	24264.5
0.26344	3681.69	0.2634	22815.4	0.26333	24240.1
0.26375	3991.25	0.26371	22969	0.26365	24307.4
0.26406	4046.88	0.26402	23241.3	0.26396	24376.8
0.26438	3920.91	0.26433	23099.9	0.26427	24430.8
0.26469	3761.7	0.26465	22971.8	0.26458	24577.9
0.265	3633.62	0.26496	22992.9	0.2649	24740.3
0.26531	3377.15	0.26527	23067.4	0.26521	24838.6
0.26563	3493.16	0.26559	23298	0.26552	24934.3
0.26594	3864.47	0.2659	23293.1	0.26583	24875
0.26625	4009.97	0.26621	23175.2	0.26615	24486
0.26657	4035.85	0.26652	23129.2	0.26646	24368.3
0.26688	4087.8	0.26683	22913.8	0.26677	24590.1
0.26719	4004.1	0.26715	22592.8	0.26709	24888.7
0.2675	4101.75	0.26746	22281.3	0.2674	25064.2
0.26782	4376.18	0.26777	22354.1	0.26771	25035.3
0.26813	4388.15	0.26809	22599.4	0.26802	25096.8
0.26844	4303.85	0.2684	22732.3	0.26833	25154.3
0.26875	3970.22	0.26871	22828.6	0.26865	25137
0.26907	3871.12	0.26902	22961.2	0.26896	25072.6
0.26938	4048.38	0.26933	22849.2	0.26927	24957.8
0.26969	4060.34	0.26965	22928.2	0.26959	24860.5
0.27	3629.57	0.26996	23029.9	0.2699	24952.5
0.27032	3471.14	0.27027	23072.4	0.27021	25047.6
0.27063	3555.04	0.27059	23133.5	0.27052	25076.2
0.27094	3648.84	0.2709	23107.6	0.27083	25220.2
0.27125	3771.92	0.27121	23090.3	0.27115	25161.9
0.27157	3689.04	0.27152	23197	0.27146	25062.2
0.27188	3371.05	0.27184	23340.6	0.27177	25053.7
0.27219	3280.37	0.27215	23425.8	0.27209	24892.1
0.2725	3371.25	0.27246	23235.7	0.2724	24695.1
0.27281	3378.05	0.27277	22872.7	0.27271	24736.2
0.27313	3257.7	0.27309	22786.1	0.27302	24961.4
0.27344	3093.82	0.2734	23027.5	0.27334	25168.1
0.27375	2998.97	0.27371	23220.4	0.27365	25318.8
0.27407	3112.97	0.27402	23492.7	0.27396	25404.9
0.27438	3340.72	0.27434	23706.6	0.27427	25237
0.27469	3711.14	0.27465	23590.7	0.27459	25018.2
0.275	3834.05	0.27496	23477.7	0.2749	24976.5
0.27532	3585.07	0.27527	23296.3	0.27521	25130
0.27563	3359.98	0.27559	23397.9	0.27552	25373.3
0.27594	3261.4	0.2759	23445.5	0.27584	25408.9
0.27625	3065.14	0.27621	23480	0.27615	25249.4
0.27657	3297.4	0.27652	23519.6	0.27646	25116.1
0.27688	3708.17	0.27684	23511.5	0.27677	25105.5
0.27719	3776.01	0.27715	23473.4	0.27709	25071.8
0.2775	3790.04	0.27746	23599.1	0.2774	24981.5
0.27782	3765.97	0.27777	23854.6	0.27771	25089.3
0.27813	3593.33	0.27809	23792.5	0.27802	25244.3
0.27844	3721.24	0.2784	23562.1	0.27834	25334.8
0.27875	3831.83	0.27871	23325.8	0.27865	25164.6
0.27907	3656.24	0.27902	23283.7	0.27896	25031.4
0.27938	3268.43	0.27934	23436.1	0.27927	25050.9
0.27969	3243.81	0.27965	23445.9	0.27959	25149.9
0.28	3524.97	0.27996	23425.5	0.2799	25211.7
0.28032	3859.4	0.28027	23528.6	0.28021	25281.3
0.28063	3578.74	0.28059	23342.9	0.28053	25309.4
0.28094	3152.32	0.2809	23240.6	0.28084	25106.3
0.28125	3228.45	0.28121	23268.7	0.28115	24729.2
0.28157	3149.13	0.28153	23220	0.28146	24606.2
0.28188	2970.87	0.28184	23066.6	0.28178	24823.4
0.28219	3122.55	0.28215	23193.1	0.28209	25086.9
0.2825	3508.24	0.28246	23515.9	0.2824	25220.7
0.28282	3471.62	0.28278	23842.7	0.28271	25409.7
0.28313	3493.15	0.28309	23866.4	0.28303	25415.4
0.28344	3488.6	0.2834	23613.6	0.28334	25429.2
0.28375	3572.9	0.28371	23432.3	0.28365	25537.2
0.28407	3887.21	0.28403	23476.6	0.28396	25577.5
0.28438	4043.8	0.28434	23778.6	0.28428	25690.5
0.28469	4160.11	0.28465	23939.5	0.28459	25741.3
0.28501	4155.75	0.28496	23901	0.2849	25709.1
0.28532	3914.52	0.28528	23671.5	0.28521	25530.6
0.28563	3773.04	0.28559	23550.3	0.28552	25522.9
0.28594	3958.34	0.2859	23443.4	0.28584	25504.9
0.28625	4122.46	0.28621	23370.3	0.28615	25522.1
0.28657	4179.04	0.28652	23455.3	0.28646	25703.2
0.28688	4016.47	0.28684	23820.3	0.28678	25788.8
0.28719	3662.65	0.28715	23990.5	0.28709	25708.7
0.28751	3558.12	0.28746	23808.8	0.2874	25785.6
0.28782	3741.36	0.28778	23571.3	0.28771	25815.9
0.28813	3767.25	0.28809	23513.3	0.28803	25797.7
0.28844	3819.1	0.2884	23523.7	0.28834	25675.1
0.28875	3817.12	0.28871	23409.9	0.28865	25630.5
0.28907	3678.12	0.28903	23468.2	0.28896	25528.3
0.28938	3687.18	0.28934	23514.8	0.28928	25426.8
0.28969	3846.84	0.28965	23297.4	0.28959	25521
0.29001	3886.96	0.28996	23005.5	0.2899	25627.4
0.29032	3433.24	0.29028	23118.5	0.29021	25599.7
0.29063	3214.37	0.29059	23358.7	0.29053	25390.1
0.29094	3335.78	0.2909	23695.3	0.29084	25323.8
0.29126	3538.54	0.29121	24045.7	0.29115	25350.7
0.29157	3731.87	0.29153	23993.3	0.29146	25425.3
0.29188	3736.38	0.29184	24010	0.29178	25684.2
0.29219	3501.54	0.29215	23826.2	0.29209	25727.2
0.29251	3425.56	0.29246	23499.7	0.2924	25632.7
0.29282	3347.49	0.29278	23511.1	0.29271	25667.9
0.29313	3334.22	0.29309	23463.7	0.29303	25560.2
0.29344	3275.17	0.2934	23546.8	0.29334	25355
0.29376	3019.56	0.29371	23501.5	0.29365	25238
0.29407	2861.45	0.29403	23520.1	0.29396	25288.4
0.29438	2921.28	0.29434	23608.7	0.29428	25511.4
0.29469	2960.25	0.29465	23694.9	0.29459	25750.8
0.29501	2866.59	0.29496	23710	0.2949	26027.1
0.29532	2919.49	0.29528	23873.7	0.29521	26303.7
0.29563	3197.95	0.29559	23983.8	0.29553	26388.3
0.29594	3625.47	0.2959	23987	0.29584	26328
0.29626	3909.14	0.29621	23858.4	0.29615	26270.6
0.29657	3715.52	0.29653	24022.2	0.29646	26081.8
0.29688	3384.71	0.29684	24144.6	0.29678	25886.1
0.29719	3197.68	0.29715	24185.2	0.29709	25858.3
0.29751	3002.45	0.29746	24307.9	0.2974	25893
0.29782	2859.16	0.29778	24430.6	0.29772	25796.2
0.29813	3022.35	0.29809	24156.5	0.29803	25544.3
0.29844	3151.31	0.2984	24105.9	0.29834	25452.8
0.29876	2959.61	0.29872	24229	0.29865	25612.7
0.29907	2969.79	0.29903	24076.6	0.29896	25630.2
0.29938	3098.64	0.29934	23863.3	0.29928	25657.9
0.29969	3235.66	0.29965	23726.1	0.29959	25771
0.30001	3353.11	0.29996	23701.7	0.2999	26067.5
0.30032	3626.22	0.30028	23699	0.30022	26394.9
0.30063	3597.97	0.30059	23676.1	0.30053	26388.6
0.30095	3459.22	0.3009	23823.5	0.30084	26212.2
0.30126	3387.22	0.30122	23989.2	0.30115	26126
0.30157	3472.49	0.30153	24024.2	0.30146	26139.2
0.30188	3541.2	0.30184	24186.8	0.30178	26237.6
0.30219	3504.18	0.30215	24267.3	0.30209	26257.1
0.30251	3360.64	0.30246	24200	0.3024	26085.2
0.30282	3466.41	0.30278	23816.5	0.30272	25965.8
0.30313	3590.88	0.30309	23669.7	0.30303	25810.9
0.30345	3684.67	0.3034	23674.8	0.30334	25537.8
0.30376	3765.88	0.30372	23411.7	0.30365	25427.5
0.30407	3756.52	0.30403	23307	0.30397	25617.2
0.30438	3681.65	0.30434	23394.7	0.30428	25640.3
0.30469	3879.31	0.30465	23205.3	0.30459	25563.5
0.30501	4117.04	0.30496	23294.9	0.3049	25729.3
0.30532	3998.47	0.30528	23620.3	0.30522	26031.8
0.30563	3680.16	0.30559	23684.6	0.30553	26202.2
0.30595	3334.66	0.3059	23652.5	0.30584	26099.7
0.30626	3224.06	0.30622	23668.1	0.30615	26104.6
0.30657	3343.09	0.30653	23784.1	0.30647	26363.1
0.30688	3856.98	0.30684	23882.3	0.30678	26488.7
0.3072	4098.39	0.30715	23890.1	0.30709	26502.8
0.30751	3934	0.30747	23684.7	0.3074	26448.7
0.30782	3805.16	0.30778	23436.2	0.30772	26261.6
0.30813	3952.66	0.30809	23346.7	0.30803	26013.6
0.30845	3957.64	0.3084	23327.4	0.30834	25989.2
0.30876	3670.45	0.30872	23445.9	0.30865	25978.2
0.30907	3535.96	0.30903	23750.8	0.30897	25833.4
0.30938	3395.31	0.30934	23809.9	0.30928	25764.2
0.3097	3170.02	0.30965	23689.9	0.30959	26004.1
0.31001	3055.77	0.30997	23586.3	0.3099	26356.1
0.31032	2927.61	0.31028	23656.3	0.31022	26540.1
0.31063	2978.52	0.31059	23826.2	0.31053	26696.4
0.31095	2893.06	0.3109	23773	0.31084	26877.1
0.31126	2956.58	0.31122	23954.3	0.31115	27051.9
0.31157	3162.05	0.31153	24016.8	0.31147	27043
0.31188	3379.88	0.31184	23693.1	0.31178	26745.3
0.3122	3685.44	0.31215	23596.9	0.31209	26388.9
0.31251	3749.67	0.31247	23622.9	0.3124	26406.7
0.31282	3564.36	0.31278	23558.6	0.31272	26545.5
0.31313	3528.14	0.31309	23428	0.31303	26580.1
0.31345	3425.27	0.3134	23463.9	0.31334	26461.8
0.31376	3498.05	0.31372	23620.2	0.31366	26150.2
0.31407	3642.56	0.31403	23956.6	0.31397	25989.7
0.31438	3566.09	0.31434	24255.6	0.31428	26083.5
0.3147	3457.04	0.31465	24062.1	0.31459	26123.2
0.31501	3631.78	0.31497	23897.4	0.3149	26301.8
0.31532	3920.49	0.31528	23934.8	0.31522	26492.9
0.31563	4164.77	0.31559	24060.6	0.31553	26447.1
0.31595	4073.35	0.3159	24221.4	0.31584	26464.5
0.31626	3938.61	0.31622	24175.3	0.31616	26337.9
0.31657	3851.29	0.31653	23946.4	0.31647	26191.4
0.31688	3740.8	0.31684	23979.3	0.31678	26080.9
0.3172	3462.55	0.31716	24038.9	0.31709	25890.9
0.31751	3402.11	0.31747	23963.8	0.3174	25841
0.31782	3515.21	0.31778	23969.2	0.31772	25935
0.31814	3441.03	0.31809	23988.3	0.31803	26300.2
0.31845	3369.2	0.3184	23786.1	0.31834	26746.3
0.31876	3277.18	0.31872	23733.1	0.31866	26984.8
0.31907	3200.36	0.31903	23835.9	0.31897	26896.6
0.31938	3387.98	0.31934	23899.7	0.31928	26736.5
0.3197	3620.29	0.31966	24096.6	0.31959	26586.2
0.32001	3677.16	0.31997	24639.9	0.31991	26585.5
0.32032	3681.38	0.32028	24786.7	0.32022	26647.3
0.32064	3782.01	0.32059	24358.1	0.32053	26762.6
0.32095	3868.68	0.32091	24014.3	0.32084	27056.3
0.32126	3805.26	0.32122	24092.8	0.32116	26954.7
0.32157	3597.43	0.32153	24416.2	0.32147	26519
0.32188	3783.8	0.32184	24378.4	0.32178	26236.6
0.3222	3751.17	0.32216	24439.5	0.32209	26309.4
0.32251	3589.44	0.32247	24313.9	0.32241	26596.6
0.32282	3584.6	0.32278	23960.4	0.32272	26823.5
0.32314	3633.77	0.32309	23927.7	0.32303	27093.6
0.32345	3524.14	0.32341	23996.7	0.32334	27110.7
0.32376	3350.37	0.32372	24117.1	0.32366	26903.8
0.32407	3259.16	0.32403	24097.1	0.32397	26750
0.32438	3252.4	0.32434	23957.3	0.32428	26527.4
0.3247	3372.41	0.32466	23951.9	0.32459	26335
0.32501	3408.73	0.32497	24127.7	0.32491	26385.7
0.32532	3405.66	0.32528	24324.3	0.32522	26408
0.32564	3290.49	0.32559	24385.4	0.32553	26429.4
0.32595	3282.37	0.32591	24266.8	0.32584	26588.9
0.32626	3269.17	0.32622	24430.6	0.32616	26762.9
0.32657	3332.1	0.32653	24470.4	0.32647	26773.7
0.32689	3374.87	0.32684	24189.6	0.32678	26492.2
0.3272	3398.7	0.32716	24090.4	0.32709	26277.8
0.32751	3446.03	0.32747	24137.2	0.32741	26494.1
0.32782	3458.09	0.32778	24095.2	0.32772	26698.6
0.32814	3128.08	0.32809	23820.6	0.32803	26683.1
0.32845	2789.64	0.32841	24030.4	0.32835	26612.2
0.32876	2756.23	0.32872	24589.2	0.32866	26651
0.32907	2806.58	0.32903	24915.7	0.32897	26628.6
0.32939	3016.82	0.32934	24927.6	0.32928	26573.1
0.3297	3118.56	0.32966	24811.1	0.3296	26671
0.33001	3042.69	0.32997	24466	0.32991	26856.4
0.33032	3279.11	0.33028	24306.7	0.33022	26736.7
0.33064	3646.12	0.33059	24315.5	0.33053	26561.6
0.33095	3535.15	0.33091	24104.9	0.33085	26497.7
0.33126	3262.85	0.33122	23940.8	0.33116	26444.1
0.33157	3217.26	0.33153	23923.5	0.33147	26269.7
0.33189	3454.4	0.33184	24027.6	0.33178	26262.9
0.3322	3709.75	0.33216	24339.1	0.33209	26426
0.33251	3630.05	0.33247	24409.6	0.33241	26738.9
0.33282	3517.09	0.33278	24104.6	0.33272	27137.2
0.33314	3447.36	0.33309	24155.1	0.33303	27256.6
0.33345	3375.8	0.33341	24275.2	0.33335	27011.3
0.33376	3318.83	0.33372	24263.4	0.33366	26682.5
0.33407	3016.37	0.33403	24145.4	0.33397	26605.7
0.33439	2951.68	0.33435	24304.6	0.33428	26537
0.3347	3407.37	0.33466	24413.7	0.3346	26631.9
0.33501	3780.24	0.33497	24377.9	0.33491	26998.6
0.33532	3754.3	0.33528	24362.2	0.33522	27339
0.33564	3606.49	0.33559	24289.2	0.33553	27427.2
0.33595	3537.1	0.33591	24409.9	0.33585	27341.7
0.33626	3646.44	0.33622	24511.2	0.33616	27157.5
0.33658	3761.45	0.33653	24768.4	0.33647	26903.7
0.33689	3901.82	0.33685	24989.1	0.33678	26851.9
0.3372	3606.89	0.33716	25080.8	0.3371	26890.8
0.33751	3285.22	0.33747	24981.7	0.33741	26981.3
0.33782	3188.72	0.33778	25134.9	0.33772	27171.4
0.33814	3325.64	0.33809	25239.2	0.33803	27436.9
0.33845	3682.07	0.33841	24993.8	0.33835	27438.2
0.33876	3910.22	0.33872	24712.5	0.33866	27148.4
0.33908	4056.61	0.33903	24571.6	0.33897	26881.5
0.33939	4040.01	0.33935	24392	0.33928	26825.5
0.3397	3844.43	0.33966	24435	0.3396	26742.6
0.34001	3790.7	0.33997	24767.2	0.33991	26640.7
0.34032	3987.75	0.34028	24775.4	0.34022	26729.4
0.34064	4096.94	0.3406	24613.3	0.34053	26936.3
0.34095	3966.55	0.34091	24452.7	0.34085	26950.9
0.34126	3817.4	0.34122	24397.6	0.34116	26843
0.34158	3906.01	0.34153	24226.5	0.34147	26859.9
0.34189	3959.55	0.34185	24345.1	0.34178	27046.7
0.3422	4063.33	0.34216	24736	0.3421	27109
0.34251	3844.89	0.34247	25081.7	0.34241	27016.5
0.34283	3786.79	0.34278	25269.3	0.34272	26990
0.34314	3646.91	0.3431	25170.7	0.34303	27007.4
0.34345	3601.3	0.34341	25250.6	0.34335	27076.8
0.34376	3687.04	0.34372	25222.8	0.34366	26878.3
0.34408	3649.08	0.34403	24875	0.34397	26764.6
0.34439	3363.98	0.34435	24459.2	0.34429	26797.7
0.3447	3323.36	0.34466	24185.7	0.3446	26986.8
0.34501	3360.33	0.34497	24381.3	0.34491	27138.9
0.34533	3160.11	0.34528	24631.6	0.34522	27163
0.34564	3253.01	0.3456	24858.1	0.34553	27203.9
0.34595	3187.91	0.34591	24961.5	0.34585	27048.2
0.34626	3003.97	0.34622	24949.8	0.34616	27086
0.34658	2913.11	0.34653	24818.5	0.34647	27326.4
0.34689	2909.19	0.34685	24582.1	0.34679	27355.6
0.3472	3185.55	0.34716	24487.4	0.3471	27248.2
0.34751	3357.88	0.34747	24387.2	0.34741	27366.7
0.34783	3231.33	0.34778	24118.5	0.34772	27433.5
0.34814	3443.14	0.3481	24203.8	0.34803	27329.8
0.34845	3675.34	0.34841	24310	0.34835	27136
0.34876	3641.18	0.34872	24415.5	0.34866	27024
0.34908	3585.52	0.34903	24700.7	0.34897	27228.9
0.34939	3583.37	0.34935	24790.3	0.34929	27429.1
0.3497	3577.39	0.34966	24857.2	0.3496	27475
0.35001	3729.96	0.34997	24909.9	0.34991	27494.5
0.35033	3673.38	0.35029	25060.7	0.35022	27660.3
0.35064	3564.76	0.3506	25295.3	0.35054	27769.6
0.35095	3481.28	0.35091	25182.4	0.35085	27763.9
0.35126	3299.76	0.35122	25168.9	0.35116	27544.5
0.35158	3152.63	0.35153	25339.6	0.35147	27293.8
0.35189	3279.81	0.35185	25338.8	0.35179	27204.4
0.3522	3600.52	0.35216	25323	0.3521	27229.7
0.35252	3747.09	0.35247	25156.1	0.35241	27139.4
0.35283	3830.68	0.35279	24844.2	0.35272	27131.1
0.35314	3775.58	0.3531	24359.9	0.35304	27347.2
0.35345	3690.11	0.35341	24051.4	0.35335	27628
0.35377	3568.93	0.35372	24040.8	0.35366	27636.3
0.35408	3332.54	0.35403	24318.1	0.35397	27473
0.35439	3325.27	0.35435	24643.8	0.35429	27256.5
0.3547	3418.67	0.35466	24962.5	0.3546	27165.7
0.35502	3487.27	0.35497	25185.2	0.35491	27127.4
0.35533	3443.11	0.35529	24902.4	0.35522	27239.6
0.35564	3617.57	0.3556	24740.4	0.35554	27397.3
0.35595	3688.01	0.35591	24605.7	0.35585	27481.5
0.35627	3601.35	0.35622	24462.4	0.35616	27418.9
0.35658	3295.53	0.35653	24328.3	0.35647	27239.3
0.35689	3207.36	0.35685	24568.3	0.35679	27111.3
0.3572	3402.87	0.35716	24990.3	0.3571	27150.1
0.35752	3717.03	0.35747	25248.3	0.35741	27280.6
0.35783	3766.89	0.35779	25210	0.35772	27384.8
0.35814	3705.86	0.3581	24628.8	0.35804	27451.6
0.35845	3709.73	0.35841	24400.9	0.35835	27680.4
0.35877	3628.41	0.35872	24573.3	0.35866	28020.9
0.35908	3689.71	0.35904	24650.6	0.35897	28157.5
0.35939	3874.77	0.35935	24757.3	0.35929	28108.5
0.3597	3861.69	0.35966	24596.8	0.3596	27888.3
0.36002	3444.15	0.35997	24518.7	0.35991	27611.6
0.36033	3129.07	0.36029	24519.6	0.36023	27357.2
0.36064	3280.41	0.3606	24528.8	0.36054	27267.2
0.36095	3440.07	0.36091	24362.8	0.36085	27201.8
0.36127	3401.23	0.36122	24338.3	0.36116	27222
0.36158	3325.28	0.36154	24442.7	0.36147	27468.7
0.36189	3281.37	0.36185	24628.1	0.36179	27529
0.3622	3423.78	0.36216	24545.8	0.3621	27489.8
0.36252	3617.02	0.36247	24501.2	0.36241	27783.6
0.36283	3845.16	0.36279	24398.4	0.36273	28165.2
0.36314	3705.47	0.3631	24279.5	0.36304	28363
0.36345	3561.88	0.36341	24519.2	0.36335	28292.8
0.36377	3406.54	0.36372	24622.9	0.36366	28140.5
0.36408	3333.66	0.36404	24667.3	0.36397	28211
0.36439	3386.75	0.36435	24810.9	0.36429	28403.6
0.3647	3529.6	0.36466	24910.9	0.3646	28316.3
0.36502	3841.75	0.36497	25009.8	0.36491	28159.5
0.36533	4000.16	0.36529	25105.7	0.36523	27995.1
0.36564	3841.86	0.3656	25217.6	0.36554	27870.9
0.36595	3582.82	0.36591	25271.1	0.36585	27679.9
0.36627	3380.64	0.36622	25333.4	0.36616	27494.2
0.36658	3139.43	0.36654	25230.7	0.36648	27509.7
0.36689	3044.96	0.36685	24967.6	0.36679	27452.1
0.3672	3048.27	0.36716	25029.5	0.3671	27434.2
0.36752	3089.76	0.36748	24966.6	0.36741	27454.2
0.36783	3350.94	0.36779	24944.4	0.36773	27458.4
0.36814	3521.93	0.3681	25001.4	0.36804	27613.9
0.36845	3470.56	0.36841	25165.5	0.36835	27894.9
0.36877	3476.24	0.36873	25269.8	0.36866	28070.5
0.36908	3565.6	0.36904	25347.9	0.36898	28008.5
0.36939	3409.82	0.36935	25345.9	0.36929	27898
0.36971	3131.28	0.36966	25027.2	0.3696	27971.7
0.37002	3230.64	0.36998	24894.6	0.36991	28167.2
0.37033	3484.98	0.37029	25180.6	0.37023	28566.3
0.37064	3543.28	0.3706	25318.2	0.37054	28641.3
0.37095	3372.22	0.37091	25462.1	0.37085	28518.4
0.37127	3237.25	0.37123	25458.6	0.37116	28621.5
0.37158	3465.44	0.37154	25415.5	0.37148	28724.9
0.37189	3746.11	0.37185	25431.6	0.37179	28521.5
0.37221	3704.62	0.37216	25452.5	0.3721	28166.6
0.37252	3921.29	0.37248	25399.1	0.37241	27966.4
0.37283	3782.89	0.37279	25269.4	0.37273	27846.1
0.37314	3372.67	0.3731	25424	0.37304	27720.9
0.37345	2991.42	0.37341	25508.4	0.37335	27667
0.37377	3020.18	0.37372	25522.1	0.37366	27754.7
0.37408	3058.01	0.37404	25477.5	0.37398	27802.3
0.37439	3254.52	0.37435	25556	0.37429	27757.2
0.37471	3464.69	0.37466	25583.7	0.3746	27835.1
0.37502	3418.51	0.37498	25524.8	0.37492	27829.9
0.37533	3395.9	0.37529	25369.2	0.37523	27669.2
0.37564	3242.22	0.3756	25174.8	0.37554	27507.6
0.37595	3384.37	0.37591	25339.7	0.37585	27438.3
0.37627	3757.77	0.37623	25819.2	0.37617	27379.8
0.37658	3830.11	0.37654	25952.8	0.37648	27476.2
0.37689	3984.18	0.37685	25840.7	0.37679	27768.6
0.37721	3939.96	0.37716	25478.6	0.3771	27983.2
0.37752	3639.37	0.37748	25257.3	0.37742	28011.6
0.37783	3592.07	0.37779	25247.3	0.37773	27940.2
0.37814	3671.32	0.3781	25458.2	0.37804	27812.2
0.37846	3652.35	0.37841	25737.8	0.37835	27814.2
0.37877	3675.55	0.37873	25777.3	0.37866	27938.8
0.37908	3600.24	0.37904	25830.9	0.37898	27899.2
0.37939	3435.95	0.37935	25914.8	0.37929	27972.1
0.37971	3317.69	0.37966	25817.5	0.3796	28150.9
0.38002	3521.44	0.37998	25905.5	0.37992	28304.7
0.38033	3498.8	0.38029	25757.8	0.38023	28510.1
0.38064	3305.16	0.3806	25636.5	0.38054	28574.7
0.38096	3151.61	0.38091	25466.6	0.38085	28594.3
0.38127	2921.31	0.38123	25388.7	0.38117	28618.1
0.38158	2868.86	0.38154	25337.8	0.38148	28508.9
0.38189	3329.13	0.38185	25467.8	0.38179	28618.4
0.38221	3669.4	0.38216	25733.4	0.3821	28830.4
0.38252	3805.67	0.38248	25849.9	0.38242	28838
0.38283	3969.06	0.38279	25765.7	0.38273	28629.7
0.38314	3954.98	0.3831	25612.1	0.38304	28409.2
0.38346	3686.71	0.38341	25459.8	0.38335	28323.8
0.38377	3594.94	0.38373	25666.9	0.38367	28172.1
0.38408	3654.66	0.38404	26071.9	0.38398	27927.5
0.38439	3670.91	0.38435	25914.9	0.38429	27864.7
0.38471	3738.75	0.38466	25594.7	0.3846	28072.4
0.38502	4051.31	0.38498	25447.5	0.38492	28190.9
0.38533	4167.05	0.38529	25378.6	0.38523	28139.2
0.38564	3912.96	0.3856	25496.3	0.38554	28306.9
0.38596	3440.93	0.38592	25459.2	0.38585	28581.1
0.38627	3206.65	0.38623	24996.6	0.38617	28745.3
0.38658	3538.57	0.38654	24884.8	0.38648	28605.5
0.38689	3610.21	0.38685	25077.7	0.38679	28322.1
0.38721	3528.04	0.38716	25127.5	0.3871	28143.3
0.38752	3581.52	0.38748	25158.1	0.38742	28352.5
0.38783	3544.95	0.38779	25398.3	0.38773	28717.8
0.38815	3285.61	0.3881	25587.4	0.38804	28787.1
0.38846	3309.01	0.38842	25759.7	0.38835	28798
0.38877	3455.73	0.38873	25993.5	0.38867	28793.9
0.38908	3505.61	0.38904	26204.9	0.38898	28422
0.38939	3506.54	0.38935	26237.4	0.38929	28068.2
0.38971	3492.6	0.38966	25999.2	0.3896	28287.2
0.39002	3485.38	0.38998	25868.9	0.38992	28709.8
0.39033	3362.74	0.39029	25789.8	0.39023	28848.9
0.39065	3284.97	0.3906	25707.8	0.39054	28697.4
0.39096	3331.6	0.39092	25675.8	0.39086	28553
0.39127	3602.58	0.39123	25733.4	0.39117	28491.5
0.39158	3693.35	0.39154	25580.5	0.39148	28476.8
0.39189	3444.8	0.39185	25650.5	0.39179	28229.4
0.39221	3180.85	0.39217	25798.3	0.3921	28194.3
0.39252	3157.29	0.39248	25786.5	0.39242	28415.5
0.39283	3128.36	0.39279	25842.9	0.39273	28517.3
0.39315	2979.1	0.3931	26070.9	0.39304	28540.6
0.39346	3111.8	0.39342	26119.9	0.39336	28571.7
0.39377	3148.41	0.39373	25832.6	0.39367	28883.2
0.39408	3027.26	0.39404	25669	0.39398	29150.6
0.3944	3050.2	0.39435	25741.2	0.39429	28989.1
0.39471	3048.39	0.39467	26098.7	0.3946	28852.9
0.39502	2949.49	0.39498	26191.5	0.39492	28639.3
0.39533	3096.02	0.39529	26015.2	0.39523	28673.6
0.39565	3294.46	0.3956	26127.4	0.39554	28954.6
0.39596	3419.13	0.39592	26386	0.39586	28983.3
0.39627	3671.66	0.39623	26252.2	0.39617	28857.7
0.39658	3897.17	0.39654	26261.7	0.39648	28948.6
0.3969	3959.66	0.39685	26270.8	0.39679	29260.7
0.39721	3922.76	0.39717	25982.9	0.39711	29346.9
0.39752	3722.26	0.39748	25839.7	0.39742	29226.9
0.39783	3538.7	0.39779	25602.6	0.39773	29089
0.39815	3430.66	0.3981	25412.9	0.39804	28838
0.39846	3335.73	0.39842	25490.4	0.39836	28649.6
0.39877	3349.52	0.39873	25958.7	0.39867	28661.7
0.39908	3691.28	0.39904	26433.9	0.39898	28782.1
0.3994	3644.08	0.39935	26327.8	0.39929	28874.4
0.39971	3639.64	0.39967	25983.3	0.39961	29098.5
0.40002	3701.62	0.39998	25776.1	0.39992	29287.5
0.40033	3784.76	0.40029	25967.6	0.40023	29203.9
0.40065	3898.73	0.4006	26200	0.40054	29099.7
0.40096	3796.56	0.40092	26028.1	0.40086	29318.2
0.40127	3646.24	0.40123	25653.5	0.40117	29590.8
0.40158	3822.76	0.40154	25660.1	0.40148	29612.3
0.4019	4049.25	0.40185	25834.3	0.40179	29342.2
0.40221	4101.99	0.40217	25801	0.40211	29088.7
0.40252	3997.69	0.40248	25800.7	0.40242	28951.1
0.40283	3833.47	0.40279	25988.1	0.40273	28845.8
0.40315	3814.28	0.4031	25795.1	0.40304	28962
0.40346	4222.34	0.40342	25504.8	0.40336	29125.3
0.40377	4331.9	0.40373	25466	0.40367	29054.8
0.40409	4248.85	0.40404	25757.6	0.40398	28848
0.4044	4152.59	0.40436	26092.7	0.40429	28880.7
0.40471	4134.13	0.40467	26475.5	0.40461	29013.1
0.40502	3635.98	0.40498	26516.8	0.40492	29013.4
0.40534	3350.43	0.40529	26096.3	0.40523	29069.1
0.40565	3520.4	0.4056	26135.9	0.40554	29199.1
0.40596	3592.51	0.40592	26311.4	0.40586	29264.7
0.40627	3874.75	0.40623	26359.4	0.40617	29285.7
0.40658	3892.83	0.40654	26344.5	0.40648	29251.2
0.4069	3641.98	0.40686	26330.5	0.4068	29184.9
0.40721	3512.18	0.40717	26394.4	0.40711	29067.7
0.40752	3491.71	0.40748	26336.8	0.40742	29101.1
0.40784	3811.36	0.40779	26217.7	0.40773	29041.3
0.40815	4106.94	0.40811	25994.1	0.40804	28876.9
0.40846	3865.13	0.40842	25807.2	0.40836	28919.7
0.40877	3484.52	0.40873	25819.7	0.40867	29135.4
0.40908	3415.06	0.40904	25901.8	0.40898	29381.7
0.4094	3630.64	0.40936	25910.3	0.4093	29520.7
0.40971	3698.65	0.40967	25946.8	0.40961	29604.7
0.41002	3521.34	0.40998	26165.8	0.40992	29616.7
0.41034	3416.59	0.41029	26165.9	0.41023	29583.4
0.41065	3430.23	0.41061	26091.7	0.41054	29610.3
0.41096	3476.4	0.41092	25990.3	0.41086	29529.8
0.41127	3412.2	0.41123	26136.5	0.41117	29484.5
0.41159	3311.62	0.41154	26313	0.41148	29700.2
0.4119	3449.22	0.41186	26362.3	0.4118	29795.7
0.41221	3474.85	0.41217	25940.1	0.41211	29817.6
0.41252	3302.87	0.41248	25750.3	0.41242	29729.7
0.41284	3354.94	0.41279	26000.1	0.41273	29457.4
0.41315	3823.87	0.41311	26206.7	0.41305	29452.4
0.41346	4143.34	0.41342	26403.8	0.41336	29567.5
0.41377	4065.32	0.41373	26583.4	0.41367	29504.7
0.41409	3983.69	0.41404	26674.3	0.41398	29395.4
0.4144	4066.37	0.41436	26625.3	0.4143	29326.9
0.41471	4084.26	0.41467	26582.3	0.41461	29329.1
0.41502	3890.99	0.41498	26667.8	0.41492	29311.5
0.41534	3699.88	0.41529	26890.4	0.41523	29300.9
0.41565	3746.58	0.41561	27053.7	0.41555	29265.5
0.41596	3767.3	0.41592	27111.2	0.41586	29507.5
0.41627	3654.61	0.41623	26900.2	0.41617	29689
0.41659	3775.74	0.41654	26465.3	0.41648	29647.2
0.4169	3926.54	0.41686	26391.3	0.4168	29534.3
0.41721	3864.8	0.41717	26612.7	0.41711	29272.5
0.41752	3733.57	0.41748	26674.9	0.41742	29201.5
0.41784	3438.28	0.41779	26749.2	0.41773	29358.1
0.41815	3350.68	0.41811	26662	0.41805	29613.8
0.41846	3548.48	0.41842	26596.8	0.41836	29661.9
0.41877	3519.91	0.41873	26568.2	0.41867	29719.7
0.41909	3614.93	0.41904	26643.5	0.41898	29832.7
0.4194	3576.45	0.41936	26797.6	0.4193	29968.2
0.41971	3609.37	0.41967	26668.6	0.41961	30185
0.42002	3464.01	0.41998	26466.2	0.41992	30047
0.42034	3410.71	0.42029	26474.4	0.42023	29866.3
0.42065	3342.66	0.42061	26774	0.42055	29784.5
0.42096	3551.83	0.42092	27112.7	0.42086	29952.6
0.42128	3515.08	0.42123	27320.6	0.42117	30165.7
0.42159	3320.51	0.42155	27510	0.42149	30171.5
0.4219	3205.81	0.42186	27343.8	0.4218	30078.5
0.42221	3300.12	0.42217	26970.3	0.42211	30121.4
0.42252	3496.11	0.42248	26820.2	0.42242	30031
0.42284	3378.18	0.42279	26545.4	0.42274	29952.7
0.42315	3644.4	0.42311	26494.6	0.42305	30033.7
0.42346	3906.48	0.42342	26476.3	0.42336	30116.1
0.42378	3951.8	0.42373	26327.7	0.42367	30052.4
0.42409	3978.28	0.42405	26348.2	0.42399	29727.6
0.4244	3810.18	0.42436	26662.9	0.4243	29479.2
0.42471	3539.1	0.42467	26789	0.42461	29340.2
0.42502	3410.49	0.42498	26753	0.42492	29409.8
0.42534	3488.54	0.42529	26525.9	0.42523	29645.6
0.42565	3619.64	0.42561	26430.4	0.42555	29787.8
0.42596	3447.49	0.42592	26638.9	0.42586	29798.3
0.42628	3499.95	0.42623	26636.3	0.42617	29801.6
0.42659	3669.68	0.42655	26678.3	0.42649	29605.5
0.4269	3597.4	0.42686	26807.7	0.4268	29427.9
0.42721	3456.22	0.42717	26830.6	0.42711	29664.9
0.42752	3492.13	0.42748	26470.1	0.42742	29997.2
0.42784	3636.24	0.4278	26262	0.42774	30030.7
0.42815	3769.09	0.42811	26335.9	0.42805	29996.5
0.42846	3937.72	0.42842	26242.8	0.42836	30058.2
0.42878	3943.77	0.42873	26191	0.42867	30213.3
0.42909	3941.41	0.42905	26193	0.42899	30365.4
0.4294	3982.97	0.42936	26351.8	0.4293	30372.4
0.42971	3806.71	0.42967	26421.7	0.42961	30462.4
0.43003	3643.91	0.42998	26132.1	0.42992	30565
0.43034	3551.94	0.4303	26095.7	0.43024	30525.9
0.43065	3297.24	0.43061	26380.4	0.43055	30534.7
0.43096	3102.35	0.43092	26413.2	0.43086	30566.7
0.43128	3022.99	0.43123	26530.4	0.43117	30584.3
0.43159	2966.22	0.43155	26586.8	0.43149	30650.7
0.4319	3103.07	0.43186	26597.2	0.4318	30528.9
0.43221	3043.39	0.43217	26639.5	0.43211	30459.6
0.43253	3078.42	0.43248	26539.7	0.43242	30394.1
0.43284	3199.71	0.4328	26513	0.43274	30309.6
0.43315	3351.06	0.43311	26645.4	0.43305	30349
0.43346	3258.63	0.43342	26700.8	0.43336	30447.8
0.43378	3050.32	0.43373	26778.5	0.43367	30405.4
0.43409	3061.16	0.43405	26998.9	0.43399	30300.6
0.4344	3047.07	0.43436	27016.5	0.4343	30434.9
0.43471	3160.68	0.43467	27056.2	0.43461	30593.1
0.43503	3141.09	0.43498	27104.8	0.43492	30699.4
0.43534	3394.89	0.4353	27017.6	0.43524	30628.4
0.43565	3768.52	0.43561	26820	0.43555	30549.2
0.43596	3929.44	0.43592	26791.6	0.43586	30647.3
0.43628	4032.17	0.43623	26724.2	0.43617	30632.5
0.43659	3998.82	0.43655	26683.9	0.43649	30318.1
0.4369	4043.59	0.43686	26855.3	0.4368	29968.1
0.43721	4035.99	0.43717	26962.4	0.43711	29692.9
0.43753	3917.17	0.43749	26989.4	0.43743	29550.4
0.43784	3905.56	0.4378	26802.4	0.43774	29681.2
0.43815	4033.55	0.43811	26674.3	0.43805	30009.5
0.43846	3842.92	0.43842	26800	0.43836	30248.8
0.43878	3622.25	0.43873	26632.3	0.43867	30352
0.43909	3394.69	0.43905	26652.9	0.43899	30475.7
0.4394	3270.39	0.43936	27048.6	0.4393	30458.9
0.43972	2971.41	0.43967	27314.4	0.43961	30404.5
0.44003	2743.72	0.43999	27409.9	0.43993	30511.7
0.44034	2766.56	0.4403	27473.9	0.44024	30679.6
0.44065	2912.61	0.44061	27284.4	0.44055	30678.6
0.44097	2987.17	0.44092	26967.2	0.44086	30488.1
0.44128	3037.52	0.44123	27069.7	0.44117	30484.3
0.44159	3214.29	0.44155	27398.2	0.44149	30492.4
0.4419	3395.83	0.44186	27316.7	0.4418	30315
0.44222	3566.43	0.44217	27163.2	0.44211	30144.7
0.44253	3609.9	0.44249	27183.4	0.44243	30299.3
0.44284	3545.44	0.4428	27218.3	0.44274	30636.9
0.44315	3606.93	0.44311	27310.7	0.44305	30903.6
0.44347	3740.97	0.44342	27529.7	0.44336	30951.1
0.44378	3788.71	0.44374	27512.9	0.44368	30921.6
0.44409	3887.13	0.44405	27494.6	0.44399	30919.9
0.4444	3816.27	0.44436	27453.6	0.4443	30904.1
0.44472	3894.7	0.44467	27211.7	0.44461	30948.2
0.44503	4003.58	0.44499	27022.9	0.44493	31146.1
0.44534	3971.39	0.4453	27028.1	0.44524	31391.9
0.44565	3568.71	0.44561	27061.5	0.44555	31413
0.44597	3502.2	0.44592	27113.5	0.44586	31264.8
0.44628	3799.66	0.44624	26987.3	0.44618	31208.9
0.44659	3651.54	0.44655	26930.6	0.44649	31190.1
0.4469	3580.75	0.44686	26815.1	0.4468	31196.6
0.44722	3771.87	0.44717	26824.1	0.44711	31364.9
0.44753	3727.19	0.44749	26956.1	0.44743	31360.8
0.44784	3601.64	0.4478	26971.8	0.44774	31096.7
0.44815	3494.54	0.44811	27330.9	0.44805	30902.1
0.44847	3363.47	0.44842	27592.3	0.44836	30943.5
0.44878	3234.72	0.44874	27321.7	0.44868	31100.8
0.44909	3415.65	0.44905	27037.2	0.44899	31330.8
0.4494	3642.95	0.44936	26996.5	0.4493	31403.7
0.44972	3785.49	0.44967	26995.9	0.44961	31229.5
0.45003	3726.82	0.44999	27020	0.44993	31095.3
0.45034	3342.52	0.4503	27026.5	0.45024	30920.2
0.45065	3228.24	0.45061	27113.2	0.45055	30675.4
0.45097	3371.73	0.45092	27234.8	0.45086	30459.1
0.45128	3271.95	0.45124	27445.8	0.45118	30677.2
0.45159	3306.94	0.45155	27346.9	0.45149	31130
0.4519	3226.14	0.45186	26960.2	0.4518	31333.6
0.45222	3207.36	0.45217	26915.8	0.45211	31432.3
0.45253	3068.19	0.45249	27168.6	0.45243	31468.2
0.45284	3010.33	0.4528	27389.5	0.45274	31290.3
0.45315	3267.16	0.45311	27580.8	0.45305	31379.2
0.45347	3547.44	0.45342	27678.8	0.45337	31637.5
0.45378	3723.44	0.45374	27538.3	0.45368	31649.5
0.45409	3651.76	0.45405	27262.6	0.45399	31386.4
0.4544	3360.23	0.45436	26940.7	0.4543	31197.1
0.45472	3223.82	0.45468	26766.3	0.45461	31097.2
0.45503	3370.98	0.45499	26783.1	0.45493	31030.1
0.45534	3547.94	0.4553	27002.6	0.45524	30936.7
0.45565	3463.52	0.45561	26982.5	0.45555	30802.1
0.45597	3342.35	0.45593	27035.4	0.45587	30992.7
0.45628	3436.5	0.45624	27041.1	0.45618	31255.5
0.45659	3271.79	0.45655	27000.2	0.45649	31442.6
0.45691	3174.8	0.45686	27042	0.4568	31658.9
0.45722	3201.86	0.45718	27444.2	0.45711	31606.6
0.45753	3268.42	0.45749	27825	0.45743	31455.6
0.45784	3589.35	0.4578	27844.9	0.45774	31645.3
0.45815	3862.63	0.45811	27538	0.45805	31845.5
0.45847	4071.54	0.45843	27564.4	0.45837	31736.3
0.45878	4123.41	0.45874	27433.7	0.45868	31519.3
0.45909	3990.33	0.45905	27318.6	0.45899	31437.2
0.45941	3855.68	0.45936	27394.3	0.4593	31423.6
0.45972	3901.57	0.45968	27191.6	0.45962	31521.5
0.46003	4207.53	0.45999	27085.2	0.45993	31597
0.46034	4338.73	0.4603	27075.1	0.46024	31477
0.46065	4409.47	0.46061	27065.6	0.46055	31424.9
0.46097	4150.62	0.46093	27200.4	0.46087	31437.8
0.46128	3910	0.46124	27300.2	0.46118	31566
0.46159	3933.77	0.46155	27601.4	0.46149	31533.7
0.46191	4112.1	0.46186	27911.5	0.4618	31472
0.46222	3910.92	0.46218	28061.1	0.46212	31555.8
0.46253	3453.51	0.46249	28270.9	0.46243	31713.6
0.46284	3125.44	0.4628	28304	0.46274	31795.9
0.46316	3283.2	0.46311	28096.7	0.46305	31701.7
0.46347	3226.06	0.46343	27917	0.46337	31473.4
0.46378	3070.38	0.46374	27739.8	0.46368	31401.8
0.46409	3278.9	0.46405	27713.8	0.46399	31670.2
0.46441	3628.53	0.46436	27598.2	0.4643	32149.3
0.46472	3539.05	0.46468	27540.3	0.46462	32190.3
0.46503	3425.38	0.46499	27843.2	0.46493	31844.4
0.46534	3287.58	0.4653	28176.4	0.46524	31634
0.46566	3256.54	0.46561	28115.5	0.46555	31269.6
0.46597	3493.95	0.46593	27862.1	0.46587	31125.1
0.46628	3960.88	0.46624	27988.1	0.46618	31321.7
0.46659	4054.78	0.46655	28302.7	0.46649	31780.6
0.46691	3993.45	0.46686	28083.3	0.4668	31910.4
0.46722	3708.23	0.46718	27913.6	0.46712	31693.6
0.46753	3409.23	0.46749	27998.3	0.46743	31604.4
0.46784	3395.28	0.4678	28012.6	0.46774	31717.1
0.46816	3321.65	0.46811	28094.8	0.46806	31769.8
0.46847	3187.48	0.46843	28198.2	0.46837	31753
0.46878	3388.55	0.46874	28017.4	0.46868	31823.4
0.46909	3720.82	0.46905	27823.5	0.46899	31953.6
0.46941	3827.77	0.46936	27869.6	0.46931	32029.2
0.46972	3905.36	0.46968	27799.7	0.46962	31917.2
0.47003	4008.76	0.46999	27808.2	0.46993	31853.9
0.47034	3863	0.4703	27926.8	0.47024	31811.2
0.47066	3805.31	0.47061	28174.2	0.47056	31652.7
0.47097	3941.8	0.47093	28090.3	0.47087	31622.3
0.47128	3833.38	0.47124	28116.9	0.47118	31558.5
0.47159	3610.83	0.47155	28073.5	0.47149	31438.4
0.47191	3589.08	0.47186	27820.8	0.4718	31349.1
0.47222	3612.73	0.47218	27623.2	0.47212	31250.5
0.47253	3672.89	0.47249	27684.8	0.47243	31400.9
0.47285	3749.65	0.4728	27879.3	0.47274	31551.7
0.47316	3942.52	0.47312	28060.2	0.47306	31659.4
0.47347	4009.02	0.47343	27905	0.47337	31813.7
0.47378	4012.34	0.47374	27911.7	0.47368	32075.4
0.47409	4135.1	0.47405	28181.5	0.47399	32309.4
0.47441	4188.75	0.47436	28091.5	0.47431	32338.3
0.47472	4238.35	0.47468	28123	0.47462	32257.4
0.47503	4350.82	0.47499	28166.2	0.47493	32181.6
0.47535	4342.31	0.4753	28127.6	0.47524	31996.8
0.47566	4185.46	0.47562	28172.1	0.47556	31882.2
0.47597	4246.17	0.47593	27935.6	0.47587	31733.4
0.47628	4269.48	0.47624	27611.4	0.47618	31535.5
0.47659	4166.96	0.47655	27524.6	0.47649	31525.3
0.47691	3948.63	0.47686	27555.8	0.47681	31686.1
0.47722	3663.99	0.47718	27731.6	0.47712	31670.1
0.47753	3505.58	0.47749	28064	0.47743	31717.1
0.47785	3602.83	0.4778	28416.8	0.47774	32071
0.47816	3776.87	0.47812	28637.1	0.47806	32281.6
0.47847	3768.4	0.47843	28682.1	0.47837	32276.7
0.47878	3481.1	0.47874	28851.8	0.47868	32242.8
0.47909	3128.21	0.47905	29152.8	0.47899	32170.3
0.47941	3192.24	0.47937	29286.2	0.47931	32090
0.47972	3560.16	0.47968	29022.5	0.47962	32076.3
0.48003	3844.43	0.47999	28798.2	0.47993	32147.9
0.48035	3959.42	0.4803	28923	0.48024	32259.6
0.48066	3875.91	0.48062	28722	0.48056	32392.9
0.48097	3550.08	0.48093	28384.4	0.48087	32441.5
0.48128	3363.94	0.48124	28407.7	0.48118	32627.5
0.4816	3267.96	0.48155	28329.7	0.48149	32990.9
0.48191	3146.69	0.48187	28618.7	0.48181	33207
0.48222	3231.65	0.48218	28938.4	0.48212	33160.8
0.48253	3467.23	0.48249	28905.5	0.48243	32861.7
0.48285	3630.44	0.4828	28673.6	0.48274	32867.8
0.48316	3683.16	0.48312	28423	0.48306	33031.7
0.48347	3552.44	0.48343	28377.9	0.48337	32935.2
0.48378	3652.8	0.48374	28337.7	0.48368	32777.6
0.4841	3692.19	0.48405	28387.8	0.484	32741.3
0.48441	3785.88	0.48437	28517.7	0.48431	32642.5
0.48472	3782.4	0.48468	28706.9	0.48462	32624.3
0.48503	3717.86	0.48499	28788.2	0.48493	32430.3
0.48535	3661.5	0.4853	28655.6	0.48524	32068.1
0.48566	3731.87	0.48562	28453.6	0.48556	31950.5
0.48597	3523.87	0.48593	28056.8	0.48587	32116.6
0.48628	3396	0.48624	27905	0.48618	32311.1
0.4866	3395.07	0.48655	27791.1	0.4865	32467.5
0.48691	3203.21	0.48687	28010.2	0.48681	32462.7
0.48722	3313.31	0.48718	28428.1	0.48712	32246.4
0.48753	3458.41	0.48749	28662.1	0.48743	32203.6
0.48785	3696.83	0.4878	28837.7	0.48774	32312.7
0.48816	3876.61	0.48812	28648.3	0.48806	32410.4
0.48847	4157.77	0.48843	28628.4	0.48837	32596.3
0.48878	4173.21	0.48874	28731.1	0.48868	32650.6
0.4891	3977.28	0.48906	28863	0.489	32663.2
0.48941	3869.89	0.48937	29026.3	0.48931	32805
0.48972	3863.12	0.48968	29120	0.48962	32799.2
0.49004	3901.46	0.48999	29208.1	0.48993	32773
0.49035	3799.76	0.4903	28940.1	0.49025	32769.7
0.49066	3838.25	0.49062	28787.3	0.49056	32707.3
0.49097	3919.71	0.49093	28780.2	0.49087	32600.9
0.49129	3847.08	0.49124	28532.7	0.49118	32437.2
0.4916	3682.29	0.49156	28415.7	0.4915	32462.3
0.49191	3589.35	0.49187	28534.2	0.49181	32499.6
0.49222	3587.71	0.49218	28851.1	0.49212	32928.1
0.49254	3663.16	0.49249	29060.1	0.49243	33350.7
0.49285	3861.78	0.4928	28800.9	0.49275	33409.7
0.49316	3461.76	0.49312	28282.8	0.49306	33302.2
0.49347	3306.77	0.49343	28161	0.49337	33042.4
0.49378	3668.63	0.49374	28043.3	0.49368	32852
0.4941	3768.5	0.49406	28003.7	0.494	32717.2
0.49441	3689.67	0.49437	28232.1	0.49431	32701.5
0.49472	3423.76	0.49468	28340.1	0.49462	32781.2
0.49504	3413.04	0.49499	28403.2	0.49493	33031.1
0.49535	3575.27	0.49531	28551.2	0.49525	32959.8
0.49566	3622.16	0.49562	28735.5	0.49556	32886.5
0.49597	3774.13	0.49593	28973.5	0.49587	33053.5
0.49628	3851.02	0.49624	28971.9	0.49618	33095.3
0.4966	4066.04	0.49656	28900.4	0.4965	33134
0.49691	4240.6	0.49687	28739.3	0.49681	33339.4
0.49722	4140.13	0.49718	28630.7	0.49712	33622.6
0.49754	4057.8	0.49749	28362.4	0.49743	33775.8
0.49785	4232.81	0.49781	28293.7	0.49775	33668.5
0.49816	4120.23	0.49812	28286.8	0.49806	33576.8
0.49847	3927.92	0.49843	28117.6	0.49837	33464.4
0.49879	3722.35	0.49874	28267.6	0.49868	33306.5
0.4991	3655.1	0.49906	28459.1	0.499	33258.5
0.49941	3738.56	0.49937	28438.5	0.49931	33195.1
0.49972	3736.61	0.49968	28381.9	0.49962	33064.9
0.50004	3756.29	0.49999	28431.8	0.49994	33067.2
0.50035	3693.38	0.50031	28472.4	0.50025	33095.5
0.50066	3693.5	0.50062	28491.2	0.50056	32927.5
0.50097	3763.44	0.50093	28444.5	0.50087	32801.4
0.50129	3863.21	0.50124	28748.5	0.50118	32822.8
0.5016	4006.55	0.50156	29024.8	0.5015	32726.8
0.50191	4115.79	0.50187	28867.3	0.50181	32611
0.50222	4166.03	0.50218	29026	0.50212	32592.7
0.50254	4137.01	0.50249	29093.6	0.50243	32819.2
0.50285	4212.38	0.50281	28942.9	0.50275	33109.1
0.50316	4250.89	0.50312	28911.6	0.50306	33220.6
0.50347	4036.18	0.50343	28867.6	0.50337	33239.2
0.50379	3890.3	0.50374	28849.6	0.50369	33222.6
0.5041	4007.71	0.50406	28937.7	0.504	33392.6
0.50441	4035.17	0.50437	28902.4	0.50431	33605.9
0.50472	3929.87	0.50468	28907.3	0.50462	33742
0.50504	3942.68	0.50499	29002	0.50494	33845.8
0.50535	3899.17	0.50531	28890.3	0.50525	33710.7
0.50566	3559.84	0.50562	28871.4	0.50556	33483
0.50597	3320.15	0.50593	29217.6	0.50587	33338.8
0.50629	3523.39	0.50624	29527.6	0.50619	33416.9
0.5066	3874.66	0.50656	29464.1	0.5065	33409.8
0.50691	3963.92	0.50687	29209.8	0.50681	33359.1
0.50722	3817.62	0.50718	29268.1	0.50712	33320.6
0.50754	3650.45	0.5075	29376.5	0.50744	33292.5
0.50785	3559.78	0.50781	29557.8	0.50775	33327.1
0.50816	3455.26	0.50812	29731.6	0.50806	33328.7
0.50848	3288.67	0.50843	29697.9	0.50837	33269.1
0.50879	3049.61	0.50875	29765.3	0.50869	33326.2
0.5091	3173.21	0.50906	29871.8	0.509	33515.3
0.50941	3561.59	0.50937	29799	0.50931	33447.5
0.50972	3591.68	0.50968	29744.4	0.50962	33386.5
0.51004	3376.51	0.50999	29921	0.50994	33434.6
0.51035	3308.22	0.51031	29929.5	0.51025	33560.5
0.51066	3338.27	0.51062	29719.1	0.51056	33769.5
0.51097	3421.8	0.51093	29313.4	0.51087	33846.3
0.51129	3498.86	0.51124	28801.8	0.51119	33921
0.5116	3516.76	0.51156	28500.9	0.5115	34068.1
0.51191	3553.1	0.51187	28793.7	0.51181	34155.4
0.51223	3762.74	0.51218	29270.3	0.51212	34037.3
0.51254	3508.61	0.5125	29615.1	0.51244	33914.3
0.51285	3366.77	0.51281	29363.4	0.51275	33918
0.51316	3522.6	0.51312	28969.9	0.51306	33806.2
0.51348	3484.53	0.51343	28945.4	0.51337	33776.2
0.51379	3605.69	0.51375	29100.8	0.51369	33731.3
0.5141	3699.06	0.51406	29172.5	0.514	33756.1
0.51441	3699.21	0.51437	29390.3	0.51431	33859.5
0.51473	3858.98	0.51468	29550.2	0.51463	34036.8
0.51504	3979.62	0.515	29517.4	0.51494	34052.6
0.51535	4168.49	0.51531	29433.4	0.51525	33929.4
0.51566	4239.1	0.51562	29460.8	0.51556	33943.5
0.51598	4077.71	0.51593	29456.6	0.51587	33999
0.51629	3834.52	0.51625	29594.2	0.51619	34018
0.5166	3493.93	0.51656	29933.4	0.5165	34166
0.51691	3369.53	0.51687	30049	0.51681	34264.1
0.51723	3552.71	0.51718	29951.8	0.51712	34211.1
0.51754	3653.46	0.5175	29607.9	0.51744	34206
0.51785	3589.99	0.51781	29532.8	0.51775	34151.2
0.51816	3668.38	0.51812	29426.7	0.51806	34011.7
0.51848	4012.26	0.51843	29489.4	0.51838	34109.8
0.51879	4183.86	0.51875	29725.1	0.51869	34182.2
0.5191	4270.73	0.51906	29883.9	0.519	34183.3
0.51941	4491.37	0.51937	29943.2	0.51931	34349.4
0.51973	4450.95	0.51968	29782.3	0.51963	34655.5
0.52004	4292.56	0.52	29557.8	0.51994	34864.3
0.52035	4185.13	0.52031	29348	0.52025	34828.2
0.52066	4182.61	0.52062	29168.5	0.52056	34669.4
0.52098	4253.36	0.52093	29329.7	0.52088	34373.2
0.52129	4321.49	0.52125	29433.1	0.52119	34054.7
0.5216	4356.83	0.52156	29208	0.5215	34052.8
0.52191	4239.35	0.52187	28982	0.52181	34161.8
0.52223	4216.4	0.52218	29217.5	0.52213	34200.3
0.52254	4273.1	0.5225	29422.3	0.52244	34461.2
0.52285	4379.87	0.52281	29375.1	0.52275	34800
0.52316	4312.27	0.52312	29428.2	0.52306	34613.2
0.52348	4042.41	0.52343	29614.6	0.52338	34324.3
0.52379	3943.68	0.52375	29886.1	0.52369	34494.2
0.5241	3972.47	0.52406	29938.9	0.524	34756.8
0.52441	3999.69	0.52437	29797.9	0.52431	34885.3
0.52473	4074.68	0.52468	29580.6	0.52463	34934.7
0.52504	4280.96	0.525	29609.7	0.52494	34938.9
0.52535	4499.95	0.52531	29714.8	0.52525	35000.6
0.52567	4310.32	0.52562	29601.4	0.52556	34728.7
0.52598	4067.37	0.52594	29617.5	0.52588	34244.9
0.52629	3833.91	0.52625	29732.1	0.52619	34144.3
0.5266	3935.04	0.52656	29920.9	0.5265	34272.8
0.52692	4116.98	0.52687	29818.3	0.52681	34257.8
0.52723	3874.32	0.52719	29624.9	0.52713	34410.8
0.52754	3681.08	0.5275	29566.1	0.52744	34531.8
0.52785	3752.19	0.52781	29588.7	0.52775	34476.5
0.52817	3940.97	0.52812	29638.6	0.52806	34336.8
0.52848	4126.41	0.52843	29713.5	0.52838	34070.3
0.52879	4301.51	0.52875	29738.6	0.52869	34107.7
0.5291	4214.61	0.52906	29711.9	0.529	34369.5
0.52941	3664.64	0.52937	29740.8	0.52931	34647.7
0.52973	3571.51	0.52969	29901.3	0.52963	34826.9
0.53004	3762.55	0.53	29786.2	0.52994	34838.9
0.53035	3927.01	0.53031	29694.2	0.53025	34759.1
0.53067	4030.41	0.53062	29755.2	0.53056	34802.7
0.53098	4153.92	0.53094	29663.7	0.53088	34988.8
0.53129	4251.07	0.53125	29890.9	0.53119	35086.7
0.5316	4344.93	0.53156	30195.3	0.5315	35109.1
0.53192	4485.2	0.53187	30369.4	0.53182	35113
0.53223	4283.42	0.53219	30353.2	0.53213	35083.7
0.53254	3957.65	0.5325	30262.3	0.53244	35023.3
0.53285	3706.22	0.53281	30073.8	0.53275	34945.8
0.53317	3756.55	0.53312	29969.3	0.53307	35034.6
0.53348	4027.48	0.53344	29944.3	0.53338	35264.3
0.53379	4185.42	0.53375	30187.2	0.53369	35290
0.5341	4239.88	0.53406	30059	0.534	35192.4
0.53442	4336.19	0.53437	29777.4	0.53431	35208.6
0.53473	4372.01	0.53469	29772.5	0.53463	35329.6
0.53504	4300.21	0.535	29944.7	0.53494	35667.5
0.53535	4229.61	0.53531	30228.2	0.53525	35856.5
0.53567	4102.41	0.53562	30139.7	0.53556	35877.8
0.53598	3967.43	0.53594	30022.5	0.53588	35865.8
0.53629	3684.68	0.53625	30056.6	0.53619	35690.1
0.5366	3539.42	0.53656	29902.5	0.5365	35336
0.53692	3680.76	0.53687	29904.2	0.53682	35089.6
0.53723	3977.07	0.53719	29943.4	0.53713	35113
0.53754	3828.73	0.5375	29930.2	0.53744	35266.4
0.53785	3704.89	0.53781	29977	0.53775	35415.8
0.53817	4108.61	0.53812	29988.3	0.53807	35671.8
0.53848	4419.69	0.53844	29863.2	0.53838	35851.8
0.53879	4312.35	0.53875	30075.3	0.53869	35697.7
0.5391	4046.06	0.53906	30131.6	0.539	35393.3
0.53942	3777.1	0.53937	29957.7	0.53932	35313.3
0.53973	3752.92	0.53969	29962.4	0.53963	35374.6
0.54004	3992.17	0.54	29726.7	0.53994	35584.3
0.54035	3919.85	0.54031	29630	0.54025	35678.5
0.54067	3831.96	0.54063	29707.2	0.54057	35614.6
0.54098	3778.98	0.54094	29710.8	0.54088	35508.4
0.54129	3685.95	0.54125	29941.1	0.54119	35607.6
0.5416	3605.84	0.54156	30168.9	0.5415	35677
0.54192	3347.85	0.54188	30272.7	0.54182	35566.2
0.54223	2998.11	0.54219	30271	0.54213	35626
0.54254	2930.65	0.5425	30160.9	0.54244	35831.7
0.54285	3223.19	0.54281	30273.7	0.54275	35871.3
0.54317	3710.14	0.54312	30223.2	0.54307	35631.9
0.54348	3679.19	0.54344	30058.5	0.54338	35316.8
0.54379	3455.64	0.54375	29856.4	0.54369	35315.1
0.5441	3458.18	0.54406	29906.1	0.544	35425.1
0.54442	3668.66	0.54438	30000.2	0.54432	35551.6
0.54473	3708.31	0.54469	30353.5	0.54463	35654.8
0.54504	3595.91	0.545	30700.2	0.54494	35825.6
0.54536	3392.94	0.54531	30543.1	0.54525	36125
0.54567	3466.39	0.54563	30499.5	0.54557	36248.3
0.54598	3843.04	0.54594	30458.7	0.54588	36176.2
0.54629	4169.46	0.54625	30274.7	0.54619	35983.1
0.54661	4303.61	0.54656	30236.7	0.54651	35829.2
0.54692	4240.69	0.54688	30237.2	0.54682	35813.9
0.54723	4039.44	0.54719	30388.1	0.54713	35822.1
0.54754	3954.56	0.5475	30745.6	0.54744	35826.6
0.54785	3757.18	0.54781	31019.1	0.54775	35931.3
0.54817	3422.87	0.54813	31075.1	0.54807	36156.6
0.54848	3430.31	0.54844	30868.3	0.54838	36051.7
0.54879	3358.02	0.54875	30776.3	0.54869	35776.4
0.54911	3345.42	0.54906	30728.8	0.549	35622.7
0.54942	3424.74	0.54938	30721.6	0.54932	35815.5
0.54973	3432.38	0.54969	30712.6	0.54963	36136.8
0.55004	3604.2	0.55	30666.2	0.54994	36234.7
0.55036	3914.21	0.55031	30629.2	0.55026	36130.6
0.55067	4069.61	0.55063	30819.2	0.55057	36097.7
0.55098	4337.73	0.55094	30876.1	0.55088	36034.2
0.55129	4689.75	0.55125	30674.1	0.55119	35864
0.55161	4840.29	0.55156	30535	0.55151	35792.9
0.55192	4703.68	0.55188	30127.9	0.55182	35843.9
0.55223	4450.06	0.55219	30005.2	0.55213	35828
0.55254	4271.3	0.5525	30090.8	0.55244	35694.4
0.55286	4221.93	0.55281	30175.5	0.55276	35792.4
0.55317	4173.05	0.55313	30450.5	0.55307	35887.3
0.55348	4111.88	0.55344	30865.9	0.55338	35688.3
0.55379	4289.68	0.55375	31212	0.55369	35512.4
0.55411	4429.51	0.55406	31142	0.55401	35551.1
0.55442	4290.51	0.55438	30944.1	0.55432	35747.9
0.55473	4185.1	0.55469	30926.7	0.55463	36010
0.55504	4215.4	0.555	30987	0.55494	36103
0.55536	3935.58	0.55531	30878.2	0.55526	36140.8
0.55567	3859.21	0.55563	30788.3	0.55557	36082.1
0.55598	4126.85	0.55594	30890.7	0.55588	36113.1
0.55629	4224.8	0.55625	30771.5	0.55619	36447.9
0.55661	4112.04	0.55656	30663.1	0.55651	36768.4
0.55692	4093.42	0.55688	30711.8	0.55682	37010.2
0.55723	4020	0.55719	30784.8	0.55713	37093.2
0.55754	3787.99	0.5575	30768.3	0.55744	36995
0.55786	3765.62	0.55781	31007.2	0.55776	36818.8
0.55817	3972.65	0.55813	31297.1	0.55807	36853.6
0.55848	4180.58	0.55844	31344.9	0.55838	36806.4
0.55879	4271.05	0.55875	31105.6	0.55869	36581.7
0.55911	4322.95	0.55907	30995.3	0.55901	36335.2
0.55942	4249.75	0.55938	30838.5	0.55932	36237.2
0.55973	4053.32	0.55969	30826.6	0.55963	36426.5
0.56005	3882.82	0.56	31005.4	0.55994	36386.4
0.56036	3726.64	0.56032	31126.3	0.56026	36387.5
0.56067	3468.11	0.56063	31518.3	0.56057	36571.6
0.56098	3506.7	0.56094	31706.8	0.56088	36470.6
0.56129	3626.65	0.56125	31421.5	0.5612	36194.1
0.56161	3569	0.56156	31248	0.56151	36180
0.56192	3617.1	0.56188	31403.9	0.56182	36346.7
0.56223	3741.81	0.56219	31565.8	0.56213	36442.2
0.56254	3524.67	0.5625	31500.4	0.56244	36659
0.56286	3493.67	0.56281	31162.9	0.56276	36885.9
0.56317	3774.34	0.56313	30923.3	0.56307	37066.6
0.56348	3886.6	0.56344	30856.6	0.56338	37227.7
0.5638	3867.32	0.56375	31005.3	0.56369	37181.3
0.56411	3899.83	0.56407	31148.6	0.56401	36829.6
0.56442	3638.03	0.56438	31142.6	0.56432	36492.8
0.56473	3412.46	0.56469	30986.7	0.56463	36603.7
0.56505	3409.37	0.565	30879.1	0.56495	36880.9
0.56536	3428.79	0.56532	31092.8	0.56526	37093.3
0.56567	3332.77	0.56563	31384.8	0.56557	37210.6
0.56598	3495.23	0.56594	31591.7	0.56588	37290.3
0.5663	3691.64	0.56625	31608.6	0.5662	37238.7
0.56661	3758.68	0.56657	31545.1	0.56651	37228.4
0.56692	3743.07	0.56688	31565.1	0.56682	37300.9
0.56723	3993.21	0.56719	31679.7	0.56713	37306
0.56755	4175.64	0.5675	31718.1	0.56745	37372.4
0.56786	3984.66	0.56782	31643.4	0.56776	37455.8
0.56817	3998.95	0.56813	31225.8	0.56807	37367.2
0.56848	4227.97	0.56844	31004.3	0.56838	37183.8
0.5688	4298.35	0.56875	30971.9	0.5687	37024.9
0.56911	4032.01	0.56907	30878.1	0.56901	37028.6
0.56942	3758.16	0.56938	30756.7	0.56932	37134.9
0.56973	3805.22	0.56969	30780	0.56963	37328.9
0.57005	4091.96	0.57	30822.8	0.56995	37496.8
0.57036	4250.58	0.57032	30829.5	0.57026	37579.2
0.57067	4512.04	0.57063	30950.4	0.57057	37586.4
0.57098	4546.76	0.57094	31005	0.57088	37302.7
0.5713	4384.15	0.57125	31041.2	0.5712	37353.8
0.57161	4315.92	0.57157	31173.9	0.57151	37482
0.57192	4194.91	0.57188	31244.8	0.57182	37307.3
0.57223	3864.41	0.57219	31314.4	0.57213	37206.2
0.57255	3764.64	0.5725	31613.1	0.57245	37278.9
0.57286	3571.8	0.57282	31860.9	0.57276	37341.6
0.57317	3254.73	0.57313	31741.9	0.57307	37382.9
0.57348	3007.68	0.57344	31651.1	0.57338	37453.7
0.5738	3022.98	0.57375	31550.1	0.5737	37490.2
0.57411	3183.78	0.57407	31495.5	0.57401	37533.4
0.57442	3232.08	0.57438	31422.2	0.57432	37613.7
0.57473	3273.58	0.57469	31331.6	0.57463	37804.1
0.57505	3165.57	0.575	31195.3	0.57495	37859.2
0.57536	3301.89	0.57532	31296.9	0.57526	37865.4
0.57567	3477.53	0.57563	31489.6	0.57557	37923
0.57598	3518.29	0.57594	31588.6	0.57588	37978.5
0.5763	3516.61	0.57625	31559	0.5762	37929.4
0.57661	3939	0.57657	31618.7	0.57651	37938.7
0.57692	4362.71	0.57688	31579.4	0.57682	37973.4
0.57724	4166.34	0.57719	31280.7	0.57713	37962.5
0.57755	3909.95	0.57751	31456.5	0.57745	37932.5
0.57786	3837.21	0.57782	31716.1	0.57776	37884.6
0.57817	3623.39	0.57813	31800.4	0.57807	37796.5
0.57849	3330.31	0.57844	31676.7	0.57839	37686.1
0.5788	3458.19	0.57876	31747.2	0.5787	37576.3
0.57911	4133.36	0.57907	31872.9	0.57901	37469.6
0.57942	4469.49	0.57938	31810.8	0.57932	37568.9
0.57974	4243.57	0.57969	31719.4	0.57964	37736.4
0.58005	4136.19	0.58	31548.5	0.57995	37749.6
0.58036	4200.35	0.58032	31404.7	0.58026	37865.5
0.58067	4019.17	0.58063	31294.1	0.58057	37799.1
0.58098	3897.35	0.58094	31303.7	0.58088	37750.4
0.5813	3982.36	0.58126	31380.3	0.5812	37976.2
0.58161	4008.49	0.58157	31597.4	0.58151	38147.9
0.58192	3639.73	0.58188	31935.6	0.58182	38088.6
0.58223	3481.91	0.58219	32261.3	0.58213	38012.8
0.58255	3651.94	0.58251	32383.2	0.58245	38014.8
0.58286	3705.17	0.58282	32209.6	0.58276	37991.4
0.58317	3897.73	0.58313	32245.1	0.58307	37957.6
0.58349	3875.42	0.58344	32204.5	0.58339	37908.3
0.5838	3727.47	0.58376	31828.3	0.5837	38105.2
0.58411	3958.33	0.58407	31613.3	0.58401	38275
0.58442	4087.35	0.58438	31871.2	0.58432	38142.1
0.58474	3962.43	0.58469	32282.3	0.58464	37848.9
0.58505	3926.28	0.58501	32392.3	0.58495	37755.2
0.58536	3963.98	0.58532	32188.8	0.58526	37858.7
0.58567	3843.07	0.58563	32043.3	0.58557	38118.7
0.58599	3749.24	0.58594	32115.6	0.58589	38221.7
0.5863	3819.05	0.58626	32436.9	0.5862	38171
0.58661	4039.39	0.58657	32350.3	0.58651	38119.4
0.58692	4151.93	0.58688	32034.5	0.58682	38119.5
0.58724	4034.36	0.58719	31764.7	0.58714	38241.1
0.58755	3984.03	0.58751	31652.2	0.58745	38328
0.58786	4027.23	0.58782	31750	0.58776	38379.3
0.58817	4029.48	0.58813	31799.6	0.58807	38361.1
0.58849	4086.22	0.58844	31771.4	0.58839	38309.5
0.5888	4057.21	0.58876	31676.7	0.5887	38395
0.58911	3908.05	0.58907	31852.7	0.58901	38721.2
0.58942	3829.43	0.58938	31978.9	0.58932	38735
0.58974	3667.77	0.58969	31976.2	0.58964	38609.3
0.59005	3664.13	0.59001	32147.2	0.58995	38630.4
0.59036	3596.88	0.59032	32150.1	0.59026	38788.9
0.59067	3709.77	0.59063	32104.3	0.59057	39048.6
0.59099	3771.43	0.59094	32091.6	0.59089	39224.2
0.5913	3640.69	0.59126	32039.4	0.5912	39419.5
0.59161	3766.63	0.59157	32038.9	0.59151	39505.2
0.59192	3794.6	0.59188	31779.6	0.59182	39410.4
0.59224	3870.34	0.5922	31708.3	0.59214	39238.8
0.59255	4118.94	0.59251	32164.2	0.59245	39079
0.59286	3926.28	0.59282	32184.5	0.59276	39193.6
0.59317	3545.23	0.59313	32357.3	0.59308	39294.8
0.59349	3450.65	0.59345	32396.1	0.59339	39214.4
0.5938	3411.91	0.59376	32389.3	0.5937	39189.7
0.59411	3371.05	0.59407	32340.1	0.59401	39206
0.59442	3503.21	0.59438	32266.7	0.59432	39057
0.59474	3731.44	0.59469	32400.1	0.59464	39022.7
0.59505	3769.18	0.59501	32712.1	0.59495	39084.8
0.59536	3603.44	0.59532	33012.7	0.59526	39075.2
0.59567	3720.8	0.59563	33005.4	0.59557	38954.4
0.59599	3791.1	0.59594	32855.3	0.59589	39013.8
0.5963	3741.7	0.59626	32683.4	0.5962	39244.2
0.59661	3718.76	0.59657	32863.6	0.59651	39389.5
0.59693	3880.63	0.59688	33144.3	0.59683	39165.5
0.59724	3876.53	0.5972	33133.6	0.59714	38829.5
0.59755	3835.14	0.59751	33031.2	0.59745	38707.4
0.59786	4117.81	0.59782	32860.7	0.59776	38814.1
0.59818	4246.62	0.59813	32674.6	0.59808	38831.1
0.59849	4020.21	0.59845	32593.3	0.59839	38636
0.5988	3869.22	0.59876	32277.5	0.5987	38628
0.59911	3810.49	0.59907	32063.6	0.59901	38709.5
0.59942	3934.19	0.59938	32169	0.59933	38845.6
0.59974	4041.52	0.5997	32322.8	0.59964	38889.6
0.60005	4124.65	0.60001	32431	0.59995	38961.2
0.60036	4149.21	0.60032	32655.5	0.60026	39263.2
0.60068	3947.27	0.60063	32895.5	0.60058	39405.9
0.60099	3861.98	0.60095	33301.9	0.60089	39353.4
0.6013	3995.8	0.60126	33515	0.6012	39375.9
0.60161	4071.96	0.60157	33404	0.60151	39407.8
0.60193	3978.17	0.60188	33116.2	0.60183	39531.4
0.60224	3727.5	0.6022	32762.4	0.60214	39805.8
0.60255	3883.37	0.60251	32637.1	0.60245	39973.6
0.60286	4091.05	0.60282	32816.3	0.60276	39813.4
0.60318	3984.67	0.60313	32925.7	0.60308	39699.1
0.60349	3779.18	0.60345	32996.1	0.60339	39612.3
0.6038	3877.34	0.60376	33025.7	0.6037	39560.3
0.60411	4010.14	0.60407	33145.1	0.60401	39481.6
0.60443	4056.52	0.60438	33128.6	0.60433	39287.8
0.60474	3984.08	0.6047	32868.8	0.60464	39352.1
0.60505	3787.23	0.60501	32727.4	0.60495	39648.8
0.60536	3760.01	0.60532	32622.8	0.60526	39839.9
0.60568	3872.83	0.60563	32591.8	0.60558	40019.5
0.60599	3950.03	0.60595	32708.6	0.60589	40287.9
0.6063	3938.66	0.60626	33133.9	0.6062	40448
0.60661	4153.88	0.60657	33574.7	0.60651	40486.3
0.60693	4371.62	0.60688	33802.5	0.60683	40332.8
0.60724	4284.11	0.6072	33735	0.60714	39979
0.60755	3928.27	0.60751	33654.3	0.60745	39723.3
0.60786	3706.57	0.60782	33362	0.60776	39863.5
0.60818	3838.66	0.60813	33175.6	0.60808	40096.1
0.60849	3848.98	0.60845	33108.1	0.60839	40224.1
0.6088	3903.88	0.60876	33135.3	0.6087	40306.7
0.60911	4003.04	0.60907	33324.7	0.60901	40572.8
0.60943	3958.89	0.60938	33653.7	0.60933	40744.8
0.60974	4113.1	0.6097	33786.8	0.60964	40532.8
0.61005	4269.98	0.61001	33753.7	0.60995	40188.4
0.61036	4238.13	0.61032	33439.7	0.61026	39876.3
0.61068	4329.37	0.61064	33200.7	0.61058	39724.4
0.61099	4394.13	0.61095	33122.2	0.61089	39862.8
0.6113	4150.52	0.61126	33097.8	0.6112	39872.4
0.61162	3876.12	0.61157	33314.5	0.61152	39830.6
0.61193	3790.28	0.61189	33813.8	0.61183	39979.9
0.61224	4026.04	0.6122	34013.7	0.61214	40007.7
0.61255	4163.01	0.61251	33924.2	0.61245	39885.1
0.61286	4232.63	0.61282	33734.1	0.61277	40024.7
0.61318	4240.21	0.61313	33539.7	0.61308	40247.2
0.61349	4159.8	0.61345	33520.7	0.61339	40136.6
0.6138	4287.32	0.61376	33554.8	0.6137	40023.4
0.61411	4434.81	0.61407	33769.8	0.61401	39971.7
0.61443	4293.71	0.61438	33918.7	0.61433	40046.8
0.61474	4186.7	0.6147	33761.8	0.61464	40077.3
0.61505	4097.8	0.61501	33452.9	0.61495	40205.7
0.61537	3729.63	0.61532	33371	0.61527	40381.8
0.61568	3474.9	0.61564	33580.4	0.61558	40406.8
0.61599	3636.38	0.61595	33749.6	0.61589	40395.1
0.6163	3813.61	0.61626	33717.6	0.6162	40398.4
0.61662	3828.24	0.61657	33681.5	0.61652	40193.7
0.61693	3789.53	0.61689	33734.1	0.61683	40076.9
0.61724	3730.3	0.6172	33656.4	0.61714	40248.5
0.61755	3415.06	0.61751	33699.9	0.61745	40520.3
0.61787	3230.18	0.61782	33790.6	0.61777	40668.8
0.61818	3590.98	0.61814	33916.4	0.61808	40641.6
0.61849	3947.15	0.61845	33822.2	0.61839	40412.9
0.6188	4180.41	0.61876	33828	0.6187	40321.1
0.61912	4281.36	0.61907	33962.8	0.61902	40403.6
0.61943	4101.74	0.61939	33850.6	0.61933	40570.6
0.61974	4032.82	0.6197	33701.9	0.61964	40676.2
0.62005	4164.1	0.62001	33459.5	0.61995	40747.9
0.62037	4231.07	0.62032	33520.8	0.62027	40705.6
0.62068	4443.22	0.62064	33761.1	0.62058	40573.6
0.62099	4820.52	0.62095	33889.9	0.62089	40523.9
0.6213	5082.48	0.62126	33793.3	0.6212	40826.8
0.62162	5021.9	0.62157	33542.8	0.62152	41247.5
0.62193	4666.72	0.62189	33504.5	0.62183	41326.4
0.62224	4443.89	0.6222	33595.7	0.62214	41243.2
0.62255	4418.86	0.62251	33695.4	0.62245	41253.7
0.62287	4632.38	0.62282	33815.1	0.62277	41280.6
0.62318	4717.49	0.62314	34141.4	0.62308	41284.8
0.62349	4502.15	0.62345	34153.6	0.62339	41436.3
0.6238	4343.41	0.62376	34047	0.6237	41611
0.62412	4413.52	0.62407	33817.3	0.62402	41625.3
0.62443	4456.95	0.62439	33511.4	0.62433	41513.8
0.62474	4249.9	0.6247	33354.1	0.62464	41434.1
0.62505	4074.06	0.62501	33281.6	0.62496	41491.9
0.62537	4011.84	0.62532	33406.8	0.62527	41569.1
0.62568	3771.7	0.62564	33492.2	0.62558	41473.9
[truncated: 10,965 more rows]

## Sheet: Fig. 2i
PDMAEA-Q/PMAA		PDMAEA-Q		PMAA
Size (nm)	Number (%)	Size	Number	Size	Number
0.4	0	0.4	0	0.4	0
0.463	0	0.463	0	0.463	0
0.536	0	0.536	0	0.536	0
0.621	0	0.621	0	0.621	0
0.719	0	0.719	0	0.719	0
0.833	0	0.833	0	0.833	0
0.965	0	0.965	0	0.965	0
1.12	0	1.12	0	1.12	0
1.29	0	1.29	0	1.29	0
1.5	0	1.5	0	1.5	0
1.74	0	1.74	0	1.74	0
2.01	0	2.01	0	2.01	0
2.33	0	2.33	0	2.33	0
2.7	0	2.7	0	2.7	0
3.12	0	3.12	8.15	3.12	0
3.62	0	3.62	24.7	3.62	6.62
4.19	0	4.19	30.1	4.19	21.9
4.85	8.24	4.85	20.9	4.85	29.6
5.61	25.8	5.61	10.4	5.61	22.9
6.5	32.1	6.5	4.05	6.5	12.2
7.53	21.7	7.53	1.27	7.53	4.88
8.72	9.31	8.72	0.314	8.72	1.5
10.1	2.57	10.1	0.0637	10.1	0.335
11.7	0.373	11.7	0.017	11.7	0.0462
13.5	0.0075	13.5	0.0111	13.5	0.00227
15.7	0	15.7	0.00855	15.7	0
18.2	0	18.2	0.00537	18.2	0.000181
21	0	21	0.00277	21	0.000605
24.4	0	24.4	0.0012	24.4	0.000859
28.2	0	28.2	0.000449	28.2	0.000737
32.7	0	32.7	0.000144	32.7	0.000467
37.8	0	37.8	3.98e-05	37.8	0.00024
43.8	0	43.8	1.02e-05	43.8	0.000104
50.7	0	50.7	3.25e-06	50.7	3.81e-05
58.8	0	58.8	1.73e-06	58.8	1.17e-05
68.1	0	68.1	1.15e-06	68.1	2.83e-06
78.8	0	78.8	7.05e-07	78.8	4.77e-07
91.3	0	91.3	3.8e-07	91.3	4.05e-08
106	0	106	1.8e-07	106	0
122	0	122	7.46e-08	122	0
142	0	142	2.69e-08	142	0
164	0	164	8.2e-09	164	3.53e-10
190	2.13e-08	190	2.33e-09	190	2.66e-09
220	8.09e-08	220	1.62e-09	220	7.58e-09
255	1.39e-07	255	2.59e-09	255	1.24e-08
295	1.58e-07	295	3.66e-09	295	1.46e-08
342	1.39e-07	342	4.23e-09	342	1.42e-08
396	1e-07	396	4.13e-09	396	1.17e-08
459	5.85e-08	459	3.49e-09	459	8.23e-09
531	2.69e-08	531	2.65e-09	531	4.99e-09
615	8.87e-09	615	1.85e-09	615	2.58e-09
712	1.56e-09	712	1.17e-09	712	1.04e-09
825	0	825	6.1e-10	825	2.58e-10
955	0	955	2.2e-10	955	2.29e-11
1110	0	1110	3.9e-11	1110	0
1280	0	1280	0	1280	0
1480	0	1480	0	1480	0
1720	0	1720	0	1720	0
1990	0	1990	0	1990	0
2300	0	2300	0	2300	0
2670	0	2670	0	2670	0
3090	0	3090	0	3090	0
3580	0	3580	3.64e-13	3580	1.11e-13
4150	8.3e-12	4150	2.15e-12	4150	2.14e-12
4800	4.45e-11	4800	6.24e-12	4800	9.19e-12
5560	6.42e-11	5560	7.48e-12	5560	1.24e-11
6440	2.79e-11	6440	3.03e-12	6440	5.24e-12
7460	0	7460	0	7460	0
8630	0	8630	0	8630	0

## Sheet: Fig. 2j
	Temperature
Wavenumber (cm-1)	25 °C	26 °C	27 °C	28 °C	29 °C	30 °C	31 °C	32 °C	33 °C	34 °C	35 °C	36 °C	37 °C	38 °C	39 °C	40 °C	41 °C	42 °C	43 °C	44 °C	45 °C	46 °C	47 °C	48 °C	49 °C	50 °C	51 °C	52 °C	53 °C	54 °C	55 °C	56 °C	57 °C	58 °C	59 °C	60 °C	61 °C	62 °C	63 °C	64 °C	65 °C	66 °C	67 °C	68 °C	69 °C	70 °C
1581.34	0	0	0	0	0	0	0	0	0	0	0	0	0	0	0	0	0	0	0	0	0	0	0	0	0	0	0	0	0	0	0	0	0	0	0	0	0	0	0	0	0	0	0	0	0	0
1583.27	0.00351	0.00352	0.00352	0.00352	0.00353	0.00354	0.00355	0.00356	0.00356	0.00357	0.00358	0.00359	0.00359	0.0036	0.00362	0.00363	0.00364	0.00365	0.00365	0.00365	0.00366	0.00366	0.00368	0.00368	0.0037	0.00371	0.00372	0.00372	0.00374	0.00374	0.00374	0.00375	0.00376	0.00376	0.00375	0.00376	0.00376	0.00375	0.00376	0.00375	0.00374	0.00372	0.00373	0.00372	0.00372	0.00373
1585.2	0.00734	0.00736	0.00736	0.00738	0.00741	0.00741	0.00742	0.00745	0.00746	0.00749	0.0075	0.00753	0.00752	0.00754	0.00758	0.0076	0.00762	0.00763	0.00765	0.00765	0.00767	0.00768	0.0077	0.00772	0.00775	0.00778	0.0078	0.00781	0.00784	0.00785	0.00786	0.00788	0.00788	0.00789	0.00789	0.00789	0.00789	0.00789	0.00788	0.00786	0.00785	0.00783	0.00784	0.00783	0.00783	0.00783
1587.13	0.0115	0.01151	0.01153	0.01155	0.01158	0.0116	0.01161	0.01166	0.01167	0.01171	0.01172	0.01176	0.01177	0.01179	0.01184	0.01187	0.01191	0.01193	0.01196	0.01196	0.01199	0.01201	0.01203	0.01207	0.01213	0.01216	0.0122	0.01223	0.01226	0.01228	0.01229	0.01232	0.01234	0.01234	0.01234	0.01236	0.01235	0.01234	0.01234	0.01231	0.01229	0.01227	0.01227	0.01227	0.01228	0.01228
1589.06	0.01604	0.01605	0.01608	0.01611	0.01614	0.01616	0.01619	0.01625	0.01627	0.0163	0.01634	0.01638	0.01641	0.01643	0.01649	0.01654	0.01659	0.01661	0.01666	0.01667	0.0167	0.01673	0.01676	0.01681	0.01688	0.01693	0.01699	0.01702	0.01706	0.01711	0.01713	0.01716	0.01718	0.0172	0.0172	0.01721	0.0172	0.0172	0.01718	0.01714	0.01712	0.01708	0.01709	0.01708	0.0171	0.0171
1590.98	0.02094	0.02096	0.02099	0.02103	0.02107	0.0211	0.02113	0.02121	0.02125	0.02128	0.02133	0.02138	0.02142	0.02145	0.02153	0.02159	0.02164	0.02168	0.02173	0.02175	0.02181	0.02184	0.02188	0.02195	0.02204	0.02209	0.02217	0.02221	0.02227	0.02232	0.02236	0.0224	0.02243	0.02245	0.02245	0.02247	0.02245	0.02244	0.02243	0.02237	0.02234	0.0223	0.0223	0.0223	0.02232	0.02231
1592.91	0.02623	0.02627	0.02631	0.02636	0.02641	0.02645	0.0265	0.02658	0.02663	0.02668	0.02674	0.0268	0.02686	0.0269	0.02699	0.02706	0.02713	0.02717	0.02725	0.02727	0.02735	0.02738	0.02743	0.02752	0.02762	0.02769	0.02779	0.02783	0.02791	0.02798	0.02802	0.02808	0.02811	0.02815	0.02814	0.02816	0.02814	0.02814	0.02811	0.02805	0.02799	0.02794	0.02795	0.02795	0.02796	0.02796
1594.84	0.03192	0.03198	0.03201	0.03208	0.03214	0.0322	0.03226	0.03235	0.03241	0.03248	0.03255	0.03263	0.03269	0.03276	0.03286	0.03294	0.03303	0.03309	0.03317	0.03322	0.0333	0.03334	0.03342	0.03352	0.03364	0.03371	0.03383	0.03388	0.03398	0.03406	0.03411	0.03417	0.03423	0.03426	0.03426	0.03429	0.03426	0.03425	0.03423	0.03416	0.03409	0.03402	0.03401	0.03401	0.03403	0.03402
1596.77	0.03807	0.03814	0.03819	0.03827	0.03833	0.03842	0.03849	0.0386	0.03867	0.03875	0.03883	0.03892	0.03901	0.03909	0.03921	0.03932	0.03941	0.03948	0.03959	0.03965	0.03975	0.03979	0.03989	0.04001	0.04013	0.04022	0.04037	0.04043	0.04055	0.04064	0.0407	0.04077	0.04085	0.04088	0.04088	0.04092	0.04087	0.04087	0.04084	0.04076	0.04067	0.0406	0.04058	0.04057	0.04059	0.04059
1598.7	0.04468	0.04477	0.04483	0.04493	0.045	0.04511	0.0452	0.04533	0.04542	0.04551	0.0456	0.04571	0.04581	0.04591	0.04606	0.04618	0.04629	0.04638	0.0465	0.04658	0.0467	0.04675	0.04688	0.04701	0.04714	0.04726	0.04741	0.04749	0.04763	0.04774	0.0478	0.04789	0.04798	0.04802	0.04801	0.04807	0.04801	0.04802	0.04798	0.0479	0.04778	0.0477	0.04767	0.04766	0.04767	0.04766
1600.63	0.05187	0.05198	0.05205	0.05217	0.05227	0.05238	0.05249	0.05264	0.05275	0.05286	0.05297	0.0531	0.05322	0.05334	0.05351	0.05365	0.05377	0.0539	0.05403	0.05412	0.05426	0.05434	0.05448	0.05463	0.05478	0.05491	0.0551	0.05519	0.05534	0.05546	0.05554	0.05565	0.05575	0.0558	0.0558	0.05586	0.0558	0.05582	0.05576	0.05567	0.05554	0.05544	0.05541	0.05538	0.0554	0.05539
1602.56	0.05969	0.05982	0.0599	0.06004	0.06016	0.06029	0.06043	0.0606	0.06073	0.06087	0.06099	0.06114	0.06128	0.06141	0.06161	0.06178	0.06192	0.06205	0.06221	0.06231	0.06249	0.06259	0.06275	0.06292	0.06309	0.06325	0.06345	0.06356	0.06373	0.06388	0.06397	0.06409	0.0642	0.06427	0.06426	0.06433	0.06428	0.0643	0.06424	0.06413	0.06398	0.06387	0.06383	0.0638	0.06382	0.06382
1604.48	0.0683	0.06846	0.06856	0.06872	0.06885	0.06901	0.06916	0.06935	0.06951	0.06967	0.06981	0.06998	0.07014	0.07029	0.07051	0.0707	0.07088	0.07103	0.07121	0.07132	0.07153	0.07164	0.07183	0.07203	0.07222	0.07239	0.07263	0.07275	0.07295	0.07313	0.07322	0.07337	0.07349	0.07356	0.07357	0.07364	0.07359	0.07363	0.07357	0.07343	0.07327	0.07314	0.0731	0.07306	0.07309	0.07307
1606.41	0.07777	0.07795	0.07807	0.07824	0.07839	0.07857	0.07876	0.07897	0.07915	0.07933	0.07949	0.07968	0.07987	0.08004	0.08029	0.0805	0.0807	0.08087	0.08107	0.08121	0.08144	0.08158	0.08179	0.08202	0.08224	0.08244	0.08269	0.08284	0.08306	0.08326	0.08338	0.08354	0.08367	0.08376	0.08377	0.08386	0.0838	0.08385	0.08379	0.08365	0.08346	0.08333	0.08329	0.08324	0.08327	0.08325
1608.34	0.08834	0.08853	0.08867	0.08887	0.08904	0.08923	0.08944	0.08968	0.08988	0.09009	0.09026	0.09047	0.09069	0.09088	0.09116	0.0914	0.09161	0.09181	0.09203	0.09219	0.09245	0.0926	0.09284	0.09309	0.09335	0.09356	0.09384	0.09401	0.09427	0.09449	0.09462	0.09481	0.09495	0.09504	0.09506	0.09517	0.09512	0.09518	0.0951	0.09494	0.09474	0.09459	0.09455	0.09449	0.09453	0.09451
1610.27	0.10006	0.10028	0.10043	0.10064	0.10082	0.10104	0.10127	0.10153	0.10175	0.10199	0.10219	0.10241	0.10265	0.10286	0.10315	0.10342	0.10365	0.10386	0.10411	0.10428	0.10457	0.10474	0.10501	0.10528	0.10556	0.10578	0.10608	0.10628	0.10657	0.10682	0.10696	0.10717	0.10733	0.10743	0.10746	0.10757	0.10752	0.10759	0.10751	0.10732	0.1071	0.10693	0.10688	0.10681	0.10685	0.10682
1612.2	0.11255	0.11279	0.11294	0.11318	0.11337	0.11362	0.11387	0.11414	0.11437	0.11464	0.11487	0.1151	0.11536	0.11558	0.11589	0.11619	0.11643	0.11667	0.11694	0.11713	0.11743	0.11762	0.11791	0.1182	0.11851	0.11874	0.11907	0.11928	0.11961	0.11987	0.12003	0.12025	0.12043	0.12054	0.12057	0.1207	0.12066	0.12073	0.12065	0.12043	0.12018	0.11999	0.11994	0.11985	0.11989	0.11986
1614.13	0.12502	0.12527	0.12543	0.12568	0.1259	0.12616	0.12643	0.12672	0.12697	0.12726	0.12752	0.12776	0.12804	0.12827	0.1286	0.12892	0.12918	0.12945	0.12974	0.12995	0.13027	0.13047	0.1308	0.13111	0.13144	0.13168	0.13203	0.13227	0.13262	0.13291	0.13309	0.13333	0.13353	0.13363	0.13369	0.13382	0.13379	0.13386	0.13378	0.13353	0.13326	0.13305	0.133	0.13291	0.13294	0.1329
1616.06	0.13672	0.13698	0.13715	0.13743	0.13766	0.13795	0.13823	0.13855	0.13882	0.13914	0.13941	0.13967	0.13997	0.14022	0.14056	0.14092	0.14119	0.14147	0.1418	0.14203	0.14238	0.14259	0.14295	0.14329	0.14363	0.14389	0.14428	0.14455	0.14492	0.14523	0.14543	0.1457	0.14591	0.14603	0.14609	0.14626	0.14622	0.14631	0.14622	0.14595	0.14567	0.14544	0.14538	0.14527	0.14531	0.14528
1617.98	0.14701	0.14729	0.14749	0.14779	0.14803	0.14834	0.14865	0.149	0.1493	0.14964	0.14994	0.15021	0.15053	0.15079	0.15117	0.15155	0.15183	0.15216	0.15251	0.15277	0.15314	0.15338	0.15377	0.15414	0.1545	0.15479	0.1552	0.1555	0.1559	0.15625	0.15646	0.15676	0.157	0.15713	0.15721	0.15739	0.15735	0.15747	0.15737	0.15709	0.15679	0.15655	0.1565	0.15639	0.15643	0.1564
1619.91	0.15567	0.15597	0.15619	0.1565	0.15677	0.15711	0.15743	0.15782	0.15815	0.15852	0.15884	0.15913	0.15947	0.15974	0.16015	0.16057	0.16087	0.16121	0.16161	0.16189	0.1623	0.16256	0.16298	0.16339	0.16377	0.16409	0.16453	0.16486	0.16531	0.16569	0.16593	0.16625	0.16651	0.16666	0.16675	0.16696	0.16692	0.16708	0.16697	0.16667	0.16637	0.16612	0.16607	0.16597	0.16601	0.166
1621.84	0.1626	0.16293	0.16316	0.1635	0.1638	0.16416	0.1645	0.16492	0.16528	0.16569	0.16603	0.16633	0.16669	0.16699	0.16742	0.16786	0.16821	0.16857	0.16899	0.16932	0.16975	0.17004	0.17049	0.17093	0.17135	0.17171	0.17219	0.17253	0.17303	0.17343	0.17369	0.17404	0.17434	0.1745	0.17463	0.17484	0.17482	0.175	0.1749	0.1746	0.17428	0.17403	0.17399	0.1739	0.17396	0.17396
1623.77	0.16832	0.16867	0.16892	0.16928	0.1696	0.16998	0.17035	0.1708	0.17119	0.17162	0.17199	0.17231	0.1727	0.17301	0.17348	0.17394	0.17431	0.17469	0.17515	0.1755	0.17598	0.1763	0.17678	0.17725	0.17771	0.1781	0.17861	0.17898	0.17952	0.17995	0.18024	0.18062	0.18094	0.18112	0.18127	0.1815	0.1815	0.18171	0.1816	0.18131	0.18098	0.18073	0.18071	0.18062	0.1807	0.18071
1625.7	0.1736	0.17397	0.17424	0.17461	0.17495	0.17536	0.17576	0.17623	0.17664	0.17711	0.17749	0.17783	0.17824	0.17858	0.17907	0.17956	0.17995	0.18035	0.18084	0.18122	0.18172	0.18208	0.1826	0.1831	0.18358	0.184	0.18455	0.18495	0.18554	0.18599	0.1863	0.1867	0.18706	0.18725	0.18743	0.18768	0.18769	0.18791	0.18781	0.18753	0.1872	0.18696	0.18695	0.18685	0.18696	0.18699
1627.63	0.17955	0.17992	0.18021	0.18059	0.18094	0.18137	0.18178	0.18228	0.1827	0.18319	0.18358	0.18392	0.18436	0.1847	0.18521	0.18571	0.18611	0.18652	0.18704	0.18744	0.18797	0.18834	0.18888	0.1894	0.18989	0.19034	0.19091	0.19133	0.19195	0.19241	0.19275	0.19316	0.19354	0.19374	0.19393	0.19418	0.1942	0.19445	0.19435	0.19407	0.19372	0.19349	0.19347	0.19338	0.1935	0.19355
1629.55	0.18658	0.18695	0.18723	0.1876	0.18796	0.18839	0.18879	0.18928	0.1897	0.1902	0.19059	0.1909	0.19134	0.19167	0.19219	0.1927	0.19309	0.1935	0.19402	0.19441	0.19494	0.19532	0.19587	0.19638	0.19688	0.19733	0.19791	0.19833	0.19897	0.19944	0.19976	0.20017	0.20056	0.20075	0.20095	0.20119	0.2012	0.20145	0.20136	0.20105	0.20066	0.20043	0.20041	0.2003	0.20042	0.20045
1631.48	0.19425	0.19459	0.19485	0.1952	0.19554	0.19595	0.19635	0.19681	0.19721	0.1977	0.19807	0.19835	0.19878	0.19907	0.19956	0.20006	0.20043	0.20083	0.20134	0.20172	0.20223	0.20259	0.20313	0.20361	0.20411	0.20453	0.2051	0.20552	0.20615	0.20661	0.20692	0.20733	0.20769	0.20785	0.20803	0.20825	0.20825	0.20849	0.20837	0.20802	0.20762	0.20734	0.20731	0.20718	0.20727	0.20729
1633.41	0.20155	0.20186	0.20208	0.2024	0.20269	0.20307	0.20344	0.20386	0.20424	0.20469	0.20503	0.20527	0.20567	0.20592	0.20637	0.20684	0.20717	0.20753	0.20802	0.20837	0.20886	0.20919	0.20969	0.21014	0.21061	0.211	0.21155	0.21195	0.21254	0.21298	0.21327	0.21364	0.21397	0.2141	0.21424	0.21444	0.2144	0.2146	0.21446	0.21407	0.21361	0.21331	0.21322	0.21306	0.21312	0.2131
1635.34	0.20764	0.20791	0.20809	0.20835	0.20861	0.20894	0.20927	0.20964	0.20998	0.21038	0.21068	0.21087	0.21122	0.21141	0.21183	0.21226	0.21253	0.21286	0.21331	0.21361	0.21406	0.21435	0.2148	0.21521	0.21563	0.21598	0.21649	0.21685	0.21741	0.21781	0.21806	0.21839	0.21867	0.21875	0.21886	0.219	0.21892	0.21908	0.21888	0.21844	0.21793	0.21757	0.21743	0.21723	0.21724	0.21718
1637.27	0.21188	0.21209	0.21223	0.21244	0.21263	0.21292	0.2132	0.21352	0.21382	0.21416	0.21442	0.21455	0.21485	0.21498	0.21534	0.21573	0.21594	0.21621	0.21661	0.21688	0.21727	0.21751	0.21792	0.21827	0.21864	0.21895	0.21942	0.21973	0.22025	0.2206	0.2208	0.22108	0.2213	0.22134	0.22139	0.22148	0.22133	0.22145	0.22122	0.22069	0.22013	0.21971	0.21952	0.21926	0.21923	0.21911
1639.2	0.21399	0.21415	0.21424	0.21437	0.21451	0.21474	0.21497	0.21524	0.2155	0.21577	0.21598	0.21604	0.21629	0.21636	0.21666	0.21699	0.21714	0.21736	0.21771	0.21791	0.21826	0.21845	0.2188	0.21909	0.21941	0.21966	0.22008	0.22035	0.22082	0.22112	0.22125	0.2215	0.22165	0.22163	0.22162	0.22165	0.22145	0.22151	0.22122	0.22064	0.22002	0.21953	0.21929	0.21897	0.21889	0.21871
1641.12	0.21398	0.21409	0.21413	0.21419	0.21427	0.21444	0.21462	0.21483	0.21504	0.21525	0.2154	0.2154	0.21559	0.2156	0.21583	0.2161	0.21621	0.21635	0.21665	0.21681	0.21709	0.21723	0.21752	0.21776	0.21802	0.21821	0.21858	0.21879	0.21921	0.21946	0.21953	0.21972	0.21981	0.21972	0.21966	0.21964	0.21937	0.21937	0.21902	0.21839	0.21772	0.21716	0.21686	0.2165	0.21635	0.21611
1643.05	0.2127	0.21277	0.21275	0.21275	0.21279	0.21291	0.21303	0.21319	0.21336	0.2135	0.21359	0.21355	0.21369	0.21365	0.21382	0.21403	0.21409	0.21418	0.21443	0.21452	0.21476	0.21485	0.21508	0.21526	0.21547	0.21562	0.21592	0.21609	0.21645	0.21665	0.21667	0.2168	0.21684	0.21669	0.21658	0.2165	0.21617	0.21612	0.21571	0.21502	0.2143	0.2137	0.21333	0.21292	0.21273	0.21242
1644.98	0.21096	0.21099	0.21093	0.21088	0.21087	0.21093	0.21102	0.21112	0.21125	0.21134	0.21138	0.2113	0.21138	0.21129	0.21141	0.21157	0.21158	0.21162	0.21182	0.21187	0.21206	0.2121	0.21229	0.21242	0.21257	0.21268	0.21292	0.21305	0.21336	0.21352	0.21348	0.21357	0.21355	0.21334	0.21317	0.21304	0.21266	0.21255	0.2121	0.21138	0.21061	0.20995	0.20955	0.20909	0.20885	0.20849
1646.91	0.20953	0.20951	0.20941	0.2093	0.20924	0.20926	0.20929	0.20934	0.20943	0.20946	0.20944	0.20931	0.20934	0.20921	0.20928	0.20939	0.20935	0.20934	0.20949	0.20949	0.20962	0.20961	0.20975	0.20982	0.20992	0.20997	0.21015	0.21023	0.21051	0.21062	0.21052	0.21056	0.21048	0.21021	0.20998	0.2098	0.20937	0.20923	0.20874	0.20796	0.20715	0.20643	0.206	0.20549	0.2052	0.2048
1648.84	0.20877	0.20871	0.20854	0.20839	0.20827	0.20823	0.2082	0.2082	0.20824	0.2082	0.20814	0.20796	0.20794	0.20774	0.20775	0.20781	0.20772	0.20766	0.20775	0.2077	0.20778	0.2077	0.20779	0.2078	0.20784	0.20783	0.20796	0.20798	0.20821	0.20827	0.20811	0.2081	0.20796	0.20761	0.20733	0.20709	0.20662	0.20643	0.20589	0.20506	0.20421	0.20345	0.20298	0.20242	0.20209	0.20162
1650.77	0.20884	0.20873	0.20851	0.20829	0.20812	0.20801	0.20793	0.20786	0.20786	0.20776	0.20762	0.20739	0.20733	0.20706	0.20702	0.20702	0.20686	0.20676	0.2068	0.2067	0.20671	0.20656	0.20658	0.20653	0.2065	0.20644	0.2065	0.20647	0.20665	0.20665	0.20643	0.20635	0.20615	0.20574	0.20541	0.2051	0.20459	0.20434	0.20375	0.20287	0.20198	0.20116	0.20065	0.20005	0.19967	0.19915
1652.7	0.20952	0.20936	0.20907	0.2088	0.20856	0.20839	0.20826	0.20812	0.20806	0.2079	0.20769	0.20742	0.20731	0.20697	0.20688	0.20681	0.20659	0.20644	0.20641	0.20626	0.2062	0.20599	0.20595	0.20583	0.20573	0.20561	0.2056	0.20552	0.20562	0.20555	0.20527	0.20516	0.20488	0.20441	0.20401	0.20365	0.20308	0.20278	0.20213	0.2012	0.20027	0.19942	0.19885	0.19819	0.19776	0.1972
1654.62	0.21077	0.21054	0.21021	0.20987	0.20955	0.20933	0.20913	0.20892	0.20881	0.20858	0.20831	0.20799	0.20782	0.20742	0.20726	0.20714	0.20684	0.20664	0.20655	0.20635	0.20621	0.20594	0.20583	0.20564	0.20548	0.2053	0.20522	0.20507	0.20512	0.20499	0.20465	0.20446	0.20412	0.2036	0.20313	0.20272	0.20209	0.20173	0.20104	0.20004	0.19908	0.19817	0.19756	0.19686	0.19637	0.19577
1656.55	0.21241	0.21211	0.21174	0.21132	0.21093	0.21065	0.21038	0.21011	0.20994	0.20965	0.20931	0.20892	0.20871	0.20825	0.20802	0.20784	0.20747	0.20722	0.20706	0.20679	0.2066	0.20627	0.20609	0.20584	0.2056	0.20536	0.20522	0.20502	0.205	0.20481	0.20439	0.20416	0.20376	0.20318	0.20264	0.20217	0.20148	0.20106	0.20033	0.19929	0.19829	0.19733	0.19667	0.19593	0.19539	0.19474
1658.48	0.21449	0.21414	0.2137	0.21322	0.21276	0.21241	0.21207	0.21174	0.21151	0.21116	0.21075	0.21031	0.21004	0.20951	0.20921	0.20896	0.20854	0.20822	0.208	0.20767	0.20742	0.20702	0.20678	0.20646	0.20616	0.20586	0.20567	0.20539	0.20529	0.20506	0.20458	0.20428	0.20382	0.20318	0.2026	0.20207	0.20132	0.20085	0.20006	0.19899	0.19795	0.19694	0.19623	0.19544	0.19485	0.19417
1660.41	0.21705	0.21664	0.21615	0.2156	0.21507	0.21466	0.21426	0.21386	0.21357	0.21314	0.21269	0.21219	0.21186	0.21128	0.21091	0.21059	0.2101	0.20974	0.20945	0.20906	0.20874	0.20829	0.20798	0.2076	0.20725	0.20688	0.20662	0.20628	0.20613	0.20584	0.20529	0.20495	0.20441	0.20373	0.20309	0.2025	0.20172	0.20118	0.20034	0.19924	0.19816	0.19711	0.19636	0.19553	0.19489	0.19417
1662.34	0.22044	0.21999	0.21944	0.21883	0.21823	0.21775	0.21728	0.21683	0.21647	0.21598	0.21546	0.21492	0.21454	0.2139	0.21346	0.21308	0.21254	0.21212	0.21177	0.21131	0.21095	0.21043	0.21006	0.20962	0.20922	0.2088	0.20849	0.20809	0.20787	0.20754	0.20692	0.20652	0.20594	0.20521	0.20451	0.20388	0.20305	0.20246	0.20158	0.20046	0.19934	0.19824	0.19745	0.19659	0.1959	0.19514
1664.27	0.22458	0.22407	0.22345	0.22279	0.22213	0.2216	0.22105	0.22053	0.22012	0.21957	0.21899	0.21838	0.21796	0.21725	0.21676	0.21632	0.21572	0.21525	0.21483	0.21432	0.2139	0.21332	0.21289	0.2124	0.21195	0.21148	0.21111	0.21065	0.21039	0.21	0.20932	0.20888	0.20824	0.20747	0.20671	0.20604	0.20517	0.20453	0.20362	0.20247	0.2013	0.20016	0.19934	0.19845	0.19773	0.19694
1666.19	0.22957	0.229	0.22832	0.2276	0.22688	0.22628	0.22566	0.22509	0.22462	0.22401	0.22337	0.2227	0.22224	0.22148	0.22091	0.22041	0.21976	0.21924	0.21876	0.21819	0.21772	0.21708	0.2166	0.21604	0.21555	0.21501	0.2146	0.21409	0.21378	0.21335	0.2126	0.21211	0.21143	0.21061	0.2098	0.20908	0.20817	0.2075	0.20655	0.20536	0.20417	0.20298	0.20214	0.20122	0.20046	0.19963
1668.12	0.23559	0.23497	0.23423	0.23344	0.23265	0.232	0.23131	0.23069	0.23016	0.22949	0.2288	0.22807	0.22758	0.22675	0.22612	0.22556	0.22487	0.22428	0.22375	0.22313	0.2226	0.22189	0.22136	0.22075	0.22021	0.21963	0.21916	0.21859	0.21824	0.21776	0.21697	0.21643	0.2157	0.21482	0.21397	0.2132	0.21227	0.21154	0.21056	0.20934	0.20811	0.2069	0.20602	0.20509	0.20429	0.20341
1670.05	0.24285	0.24217	0.24136	0.24052	0.23966	0.23895	0.2382	0.23753	0.23694	0.23622	0.23547	0.23469	0.23416	0.23327	0.23257	0.23197	0.23122	0.23058	0.22999	0.22932	0.22873	0.22796	0.22738	0.22672	0.22613	0.22551	0.22499	0.22436	0.22396	0.22341	0.22257	0.22199	0.22122	0.2203	0.2194	0.21859	0.21763	0.21687	0.21585	0.21461	0.21333	0.21209	0.21119	0.21024	0.2094	0.20849
1671.98	0.25137	0.25064	0.24977	0.24886	0.24795	0.24718	0.24638	0.24564	0.24498	0.24421	0.2434	0.24258	0.24201	0.24107	0.24031	0.23966	0.23884	0.23816	0.23752	0.23679	0.23614	0.23533	0.23468	0.23397	0.23335	0.23268	0.2321	0.23144	0.23097	0.23038	0.2295	0.22888	0.22807	0.2271	0.22616	0.22532	0.22433	0.22351	0.22247	0.2212	0.21991	0.21864	0.21771	0.21674	0.21587	0.21492
1673.91	0.26132	0.26053	0.2596	0.25864	0.25767	0.25684	0.25598	0.25519	0.25448	0.25364	0.25278	0.25191	0.2513	0.2503	0.24949	0.24879	0.24791	0.24718	0.24649	0.24572	0.24499	0.24412	0.24343	0.24268	0.24201	0.24131	0.24069	0.23997	0.23945	0.2388	0.23789	0.23723	0.23638	0.23537	0.23439	0.23352	0.23251	0.23165	0.23058	0.22928	0.22796	0.22667	0.22573	0.22473	0.22382	0.22285
1675.84	0.27259	0.27176	0.27076	0.26975	0.26872	0.26784	0.26692	0.26609	0.26534	0.26444	0.26353	0.26262	0.26196	0.2609	0.26003	0.25927	0.25835	0.25757	0.25684	0.25601	0.25524	0.2543	0.25358	0.25279	0.25209	0.25134	0.25068	0.24991	0.24935	0.24866	0.2477	0.24702	0.24613	0.24507	0.24407	0.24316	0.24214	0.24123	0.24014	0.23883	0.23748	0.23617	0.2352	0.2342	0.23325	0.23224
1677.77	0.2856	0.28472	0.28367	0.28261	0.28151	0.28058	0.27961	0.27873	0.27795	0.27699	0.27603	0.27508	0.27438	0.27326	0.27233	0.27153	0.27054	0.26974	0.26896	0.26807	0.26726	0.26627	0.26551	0.26468	0.26395	0.26316	0.26248	0.26165	0.26105	0.26033	0.25932	0.25861	0.25769	0.2566	0.25555	0.25462	0.25359	0.25266	0.25153	0.25021	0.24885	0.2475	0.24653	0.24552	0.24453	0.24349
1679.69	0.30022	0.2993	0.29818	0.29707	0.29593	0.29495	0.29393	0.293	0.29219	0.29116	0.29015	0.28917	0.28843	0.28724	0.28627	0.28543	0.28439	0.28355	0.28272	0.28178	0.28092	0.27988	0.2791	0.27821	0.27747	0.27665	0.27594	0.27506	0.27443	0.27368	0.27263	0.2719	0.27094	0.26982	0.26875	0.2678	0.26677	0.2658	0.26466	0.26334	0.26195	0.26057	0.25961	0.25858	0.25756	0.2565
1681.62	0.31652	0.31557	0.31438	0.31323	0.31202	0.31101	0.30993	0.30895	0.30812	0.30703	0.30595	0.30494	0.30416	0.30292	0.3019	0.301	0.29992	0.29904	0.29819	0.29719	0.2963	0.2952	0.29439	0.29345	0.29268	0.29183	0.29111	0.29019	0.28953	0.28876	0.28767	0.2869	0.28592	0.28477	0.28367	0.28273	0.28169	0.2807	0.27953	0.2782	0.2768	0.2754	0.27445	0.27342	0.27235	0.27127
1683.55	0.33435	0.33336	0.33212	0.33092	0.32966	0.32861	0.32747	0.32646	0.3256	0.32444	0.32333	0.32227	0.32147	0.32017	0.31909	0.31816	0.31703	0.31613	0.31523	0.3142	0.31328	0.31213	0.31129	0.3103	0.3095	0.30864	0.30789	0.30695	0.30625	0.30547	0.30434	0.30356	0.30256	0.30137	0.30024	0.29931	0.29827	0.29725	0.29607	0.29473	0.29332	0.29191	0.29096	0.28995	0.28885	0.28774
1685.48	0.35356	0.35255	0.35125	0.35003	0.34871	0.34763	0.34644	0.34541	0.34452	0.34333	0.34218	0.34107	0.34024	0.3389	0.33777	0.3368	0.33565	0.33472	0.33379	0.33273	0.33177	0.33057	0.32972	0.32869	0.32786	0.32698	0.32623	0.32526	0.32454	0.32374	0.32259	0.32179	0.32079	0.31956	0.31843	0.3175	0.31645	0.31544	0.31423	0.3129	0.31146	0.31006	0.30913	0.30813	0.30699	0.30588
1687.41	0.3738	0.37276	0.37143	0.37017	0.36881	0.36771	0.36647	0.36544	0.36453	0.36331	0.36212	0.36096	0.36014	0.35875	0.35758	0.35659	0.35541	0.35448	0.35352	0.35244	0.35146	0.35022	0.34935	0.34827	0.34742	0.34653	0.3458	0.34482	0.34409	0.34329	0.34211	0.3413	0.3403	0.33905	0.3379	0.337	0.33595	0.33494	0.33374	0.33241	0.33098	0.32956	0.32868	0.32769	0.32653	0.3254
1689.34	0.39492	0.39387	0.39251	0.39125	0.38984	0.38874	0.38746	0.38643	0.38551	0.38427	0.38305	0.38187	0.38103	0.37962	0.37842	0.37742	0.37623	0.37528	0.37433	0.37324	0.37224	0.37096	0.37009	0.36898	0.36813	0.36724	0.36652	0.36554	0.36482	0.36401	0.36283	0.36201	0.36102	0.35976	0.35863	0.35775	0.35672	0.35574	0.35454	0.35323	0.35181	0.3504	0.34956	0.34861	0.34743	0.34631
1691.27	0.41622	0.41518	0.4138	0.41255	0.41112	0.41003	0.40873	0.40772	0.40679	0.40554	0.4043	0.40312	0.40228	0.40086	0.39966	0.39866	0.39747	0.39653	0.39559	0.39449	0.39349	0.39219	0.39133	0.3902	0.38936	0.38849	0.3878	0.38684	0.38614	0.38532	0.38413	0.38334	0.38237	0.3811	0.38	0.37917	0.37817	0.37721	0.37604	0.37477	0.37336	0.37199	0.3712	0.37028	0.36909	0.368
1693.19	0.43751	0.43651	0.43512	0.4339	0.43246	0.4314	0.43008	0.42912	0.42821	0.42697	0.42573	0.42455	0.42372	0.4223	0.42111	0.42013	0.41894	0.41804	0.41716	0.41606	0.41508	0.41375	0.41293	0.41178	0.41097	0.41013	0.40949	0.40855	0.4079	0.4071	0.40591	0.40513	0.4042	0.40295	0.40189	0.40111	0.40017	0.39926	0.39812	0.3969	0.39552	0.39417	0.39346	0.3926	0.39141	0.39034
1695.12	0.45831	0.45737	0.45598	0.45481	0.45337	0.45236	0.45106	0.45015	0.44928	0.44806	0.44685	0.44569	0.44488	0.44346	0.44231	0.44137	0.44019	0.43935	0.43854	0.43745	0.43651	0.43518	0.43441	0.43329	0.43252	0.43172	0.43116	0.43025	0.42966	0.42889	0.42772	0.42698	0.42611	0.42486	0.42387	0.42316	0.42231	0.42146	0.42037	0.41921	0.41786	0.41655	0.41594	0.41516	0.41398	0.41294
1697.05	0.47877	0.4779	0.47653	0.47541	0.474	0.47307	0.47178	0.47093	0.47013	0.46894	0.46777	0.46662	0.46583	0.46445	0.46334	0.46246	0.46131	0.46054	0.45981	0.45874	0.45785	0.45655	0.45584	0.45475	0.45403	0.4533	0.45283	0.45197	0.45145	0.45074	0.44958	0.44889	0.4481	0.44688	0.44596	0.44533	0.44458	0.44383	0.44279	0.4417	0.4404	0.43914	0.43865	0.43795	0.43677	0.4358
1698.98	0.49859	0.49781	0.49646	0.49542	0.49404	0.49319	0.49194	0.49114	0.49041	0.48929	0.48815	0.48703	0.48629	0.48495	0.4839	0.48307	0.48197	0.48128	0.48063	0.4796	0.47879	0.47752	0.47688	0.47585	0.47518	0.47454	0.47416	0.47336	0.47292	0.47229	0.47116	0.47053	0.46981	0.46863	0.46779	0.46727	0.46663	0.46597	0.465	0.464	0.46275	0.46157	0.4612	0.46059	0.45944	0.45854
1700.91	0.51796	0.51728	0.51595	0.51498	0.51368	0.5129	0.5117	0.51096	0.51031	0.50927	0.50817	0.50708	0.5064	0.5051	0.50412	0.50338	0.50234	0.50173	0.50117	0.50019	0.49945	0.49823	0.49766	0.49669	0.49609	0.49554	0.49524	0.49453	0.49418	0.49362	0.49254	0.49197	0.49135	0.49023	0.48948	0.48906	0.48854	0.488	0.4871	0.48619	0.485	0.48392	0.48367	0.48316	0.48205	0.48122
1702.84	0.53678	0.53619	0.53491	0.53402	0.53279	0.53209	0.53094	0.53027	0.5297	0.52874	0.52771	0.52665	0.52604	0.52478	0.52387	0.5232	0.52225	0.5217	0.52123	0.52033	0.51966	0.51849	0.518	0.51711	0.51657	0.5161	0.51592	0.51529	0.51504	0.51458	0.51356	0.51305	0.51252	0.51146	0.51081	0.51051	0.51011	0.50967	0.50887	0.50808	0.50697	0.50598	0.50587	0.50547	0.50439	0.50365
1704.77	0.55514	0.55463	0.55342	0.55261	0.55147	0.55085	0.54976	0.54915	0.54866	0.54781	0.54684	0.5458	0.54527	0.54407	0.54322	0.54264	0.54178	0.5413	0.54092	0.5401	0.5395	0.5384	0.53799	0.53718	0.53671	0.53633	0.53624	0.53572	0.53557	0.53522	0.53427	0.53384	0.53338	0.53242	0.53187	0.53169	0.53141	0.5311	0.5304	0.52972	0.5287	0.52782	0.52785	0.52755	0.52652	0.52589
1706.69	0.57286	0.57242	0.5713	0.57059	0.56953	0.569	0.56796	0.56744	0.56704	0.56629	0.56539	0.56437	0.56391	0.56278	0.56201	0.56152	0.56076	0.56033	0.56004	0.55933	0.55879	0.55777	0.55745	0.55672	0.55632	0.55605	0.55607	0.55565	0.55561	0.55535	0.5545	0.55412	0.55376	0.55289	0.55245	0.55241	0.55225	0.55208	0.55152	0.55095	0.55004	0.54928	0.54945	0.54927	0.5483	0.54776
1708.62	0.59008	0.58972	0.5887	0.58809	0.58712	0.58668	0.5857	0.58529	0.58499	0.58432	0.58352	0.58293	0.58212	0.58103	0.58036	0.57996	0.5793	0.57895	0.57876	0.57814	0.57767	0.57674	0.57651	0.57584	0.57553	0.57536	0.57551	0.57521	0.57528	0.57512	0.57436	0.57402	0.57379	0.573	0.5727	0.57279	0.57278	0.57277	0.57232	0.57189	0.57109	0.57045	0.57079	0.57074	0.56983	0.56941
1710.55	0.60593	0.60565	0.60474	0.60424	0.60333	0.60302	0.60209	0.60181	0.60162	0.60104	0.60032	0.59979	0.59902	0.59796	0.59739	0.59709	0.59652	0.59625	0.59617	0.59565	0.59526	0.5944	0.59428	0.59367	0.59344	0.5934	0.59368	0.5935	0.59367	0.59362	0.59294	0.59265	0.59255	0.59184	0.59168	0.59193	0.59208	0.59223	0.59191	0.59165	0.59094	0.59045	0.59097	0.59106	0.5902	0.58992
1712.48	0.62015	0.61996	0.61918	0.61877	0.61793	0.61774	0.61689	0.61673	0.61665	0.61619	0.61556	0.61507	0.61434	0.61331	0.61282	0.61263	0.61216	0.612	0.61204	0.6116	0.61128	0.61051	0.61051	0.60995	0.6098	0.60988	0.61032	0.61023	0.61051	0.61058	0.60998	0.60976	0.60979	0.60915	0.60915	0.60956	0.60992	0.61022	0.61003	0.60994	0.60934	0.609	0.60971	0.60996	0.60917	0.60903
1714.41	0.63206	0.63198	0.6313	0.63101	0.63025	0.6302	0.62941	0.62937	0.62941	0.62905	0.62853	0.62807	0.62738	0.62638	0.62599	0.62591	0.62552	0.62547	0.62563	0.62527	0.62504	0.62438	0.62449	0.62398	0.62392	0.62413	0.62471	0.6247	0.62511	0.6253	0.62478	0.62464	0.62482	0.62427	0.62444	0.62499	0.62555	0.626	0.62595	0.62604	0.62554	0.62537	0.62628	0.62668	0.62599	0.62599
1716.34	0.64133	0.64134	0.64077	0.6406	0.63992	0.64	0.63929	0.63936	0.63951	0.63926	0.63882	0.63839	0.63775	0.63681	0.63651	0.63653	0.63621	0.63627	0.63654	0.63627	0.63614	0.63557	0.63579	0.63534	0.63535	0.6357	0.6364	0.63649	0.63701	0.63731	0.63691	0.63683	0.63716	0.63672	0.63703	0.63774	0.63849	0.63911	0.63919	0.63946	0.63906	0.63906	0.64015	0.64074	0.64013	0.64029
1718.26	0.64723	0.64733	0.64686	0.64681	0.64622	0.6464	0.64578	0.64596	0.64619	0.64604	0.64567	0.64529	0.64469	0.64381	0.64361	0.64372	0.64349	0.64365	0.64399	0.64381	0.64377	0.64329	0.6436	0.64321	0.64329	0.64375	0.64458	0.64477	0.64538	0.64579	0.64548	0.64549	0.64595	0.64562	0.64609	0.64694	0.64786	0.64864	0.64884	0.64927	0.64902	0.64916	0.65044	0.65117	0.65067	0.65098
1720.19	0.64947	0.64965	0.64926	0.64931	0.64882	0.64908	0.64856	0.6488	0.64911	0.64905	0.64876	0.64842	0.64786	0.64704	0.64693	0.64712	0.64698	0.64719	0.64762	0.6475	0.64755	0.64716	0.64753	0.6472	0.64736	0.64791	0.64882	0.6491	0.64982	0.65032	0.65012	0.65022	0.65078	0.65057	0.65117	0.65215	0.65323	0.65414	0.65446	0.65507	0.65493	0.65523	0.65665	0.65753	0.65712	0.65757
1722.12	0.64729	0.64753	0.64723	0.64737	0.64697	0.64728	0.64685	0.64714	0.6475	0.64751	0.64728	0.64698	0.64646	0.6457	0.64565	0.64591	0.64587	0.64611	0.64658	0.64654	0.64666	0.64635	0.64677	0.6465	0.6467	0.64733	0.6483	0.64866	0.64947	0.65004	0.64995	0.65013	0.65077	0.65068	0.65141	0.65249	0.65369	0.65471	0.65515	0.65592	0.6559	0.65632	0.65787	0.65887	0.65856	0.65914
1724.05	0.64107	0.64137	0.64114	0.64135	0.64104	0.64139	0.64103	0.64135	0.64173	0.6418	0.64163	0.64136	0.64086	0.64017	0.64018	0.64049	0.64052	0.64076	0.64128	0.6413	0.64146	0.64122	0.64167	0.64145	0.6417	0.64237	0.64336	0.64382	0.64469	0.64533	0.64534	0.64558	0.64628	0.64631	0.64713	0.64829	0.64959	0.6507	0.65125	0.65212	0.65223	0.65276	0.65439	0.6555	0.65527	0.65597
1725.98	0.63013	0.63045	0.63031	0.63055	0.63031	0.63069	0.63041	0.63075	0.63114	0.63126	0.63113	0.63087	0.63039	0.62977	0.62983	0.63017	0.63025	0.6305	0.63104	0.63112	0.6313	0.63112	0.63158	0.6314	0.63169	0.6324	0.63339	0.63392	0.63484	0.63553	0.63561	0.63591	0.63666	0.6368	0.6377	0.63891	0.64026	0.64147	0.6421	0.64305	0.64326	0.64389	0.64558	0.64676	0.64662	0.64739
1727.91	0.61319	0.61354	0.61345	0.61376	0.61355	0.61396	0.61374	0.61409	0.61451	0.61465	0.61456	0.61433	0.61385	0.61328	0.61339	0.61376	0.61388	0.61413	0.61469	0.61482	0.61503	0.61488	0.61534	0.61519	0.61551	0.61624	0.61725	0.61785	0.61879	0.61951	0.61967	0.62001	0.6208	0.62102	0.62199	0.62325	0.62464	0.62592	0.62661	0.62763	0.62793	0.62863	0.63035	0.63157	0.63151	0.63235
1729.84	0.59022	0.59059	0.59058	0.59091	0.59076	0.59118	0.59101	0.59137	0.59181	0.59198	0.59194	0.59172	0.59127	0.59075	0.5909	0.59128	0.59145	0.59169	0.59228	0.59244	0.59267	0.59258	0.59303	0.59292	0.59325	0.594	0.595	0.59565	0.59661	0.59737	0.59757	0.59795	0.59879	0.59905	0.60009	0.60137	0.60279	0.60409	0.60484	0.60592	0.60628	0.60705	0.60876	0.61001	0.61002	0.61092
1731.76	0.56105	0.56145	0.56149	0.56187	0.56178	0.56221	0.5621	0.56247	0.56291	0.56313	0.56314	0.56235	0.56255	0.56211	0.5623	0.56269	0.56288	0.56316	0.56376	0.56395	0.56419	0.56417	0.5646	0.56454	0.5649	0.56566	0.56664	0.56732	0.56829	0.56907	0.56934	0.56976	0.57063	0.57095	0.57203	0.57331	0.57474	0.57604	0.57684	0.57794	0.57835	0.57918	0.58086	0.5821	0.58221	0.58314
1733.69	0.52532	0.52576	0.52586	0.52627	0.52625	0.52669	0.52666	0.52706	0.52752	0.52777	0.52784	0.52717	0.52738	0.52704	0.52727	0.52767	0.52788	0.5282	0.52881	0.52903	0.52931	0.52937	0.52979	0.5298	0.53017	0.53094	0.53188	0.5326	0.53358	0.53439	0.53472	0.53518	0.53607	0.53648	0.53757	0.53883	0.54023	0.54152	0.54236	0.54346	0.54394	0.5448	0.54641	0.54764	0.54785	0.54878
1735.62	0.48345	0.48392	0.48408	0.48454	0.48462	0.48507	0.48513	0.48554	0.48604	0.48634	0.48647	0.48594	0.48617	0.48596	0.48623	0.48666	0.48691	0.48727	0.48789	0.48815	0.48847	0.48861	0.48903	0.48911	0.48951	0.49028	0.4912	0.49194	0.49294	0.49376	0.49416	0.49468	0.49558	0.49606	0.49716	0.4984	0.49974	0.501	0.50187	0.50295	0.50351	0.50438	0.50592	0.50711	0.50741	0.50835
1737.55	0.43609	0.43657	0.43681	0.43731	0.43749	0.43797	0.43812	0.43856	0.43908	0.43944	0.43964	0.43928	0.43954	0.43947	0.43979	0.44024	0.44052	0.44093	0.44155	0.44186	0.44223	0.44246	0.44288	0.44304	0.44348	0.44424	0.44513	0.44592	0.4469	0.44772	0.44821	0.44877	0.44967	0.45021	0.4513	0.45252	0.45377	0.45499	0.45588	0.45695	0.45756	0.45844	0.45988	0.46103	0.46141	0.46235
1739.48	0.38475	0.38526	0.38557	0.3861	0.38637	0.38688	0.38711	0.38758	0.38812	0.38853	0.3888	0.38862	0.38891	0.38896	0.38932	0.38979	0.39014	0.39058	0.3912	0.39155	0.39196	0.39227	0.39271	0.39295	0.39341	0.39415	0.39503	0.39582	0.3968	0.39761	0.39815	0.39875	0.39964	0.40024	0.40131	0.40246	0.40364	0.4048	0.40569	0.40673	0.40738	0.40825	0.40958	0.41067	0.41112	0.41204
1741.4	0.33137	0.33188	0.33226	0.33279	0.33315	0.33367	0.33397	0.33446	0.335	0.33547	0.33579	0.33577	0.33611	0.33625	0.33665	0.33713	0.33752	0.33797	0.33858	0.33896	0.33942	0.33979	0.34024	0.34055	0.34104	0.34174	0.34257	0.34336	0.34431	0.34511	0.34569	0.34632	0.34717	0.34781	0.34882	0.34991	0.35101	0.35208	0.35295	0.35393	0.35461	0.35545	0.35666	0.35769	0.3582	0.35909
1743.33	0.2784	0.27891	0.27932	0.27986	0.28027	0.28079	0.28113	0.28163	0.28217	0.28264	0.28302	0.28312	0.28348	0.28371	0.28413	0.28461	0.28501	0.28547	0.28607	0.28647	0.28694	0.28736	0.28781	0.28816	0.28866	0.28931	0.2901	0.29087	0.29177	0.29253	0.29312	0.29377	0.29457	0.29522	0.29617	0.29715	0.29816	0.29914	0.29997	0.30088	0.30156	0.30235	0.30344	0.30438	0.30492	0.30577
1745.26	0.22716	0.22765	0.22806	0.22858	0.22899	0.22951	0.22987	0.23036	0.23087	0.23135	0.23174	0.23191	0.23228	0.23256	0.23297	0.23345	0.23385	0.23429	0.23485	0.23526	0.23572	0.23614	0.23659	0.23694	0.23744	0.23804	0.23876	0.23948	0.24032	0.24104	0.2416	0.24223	0.24297	0.2436	0.24445	0.24534	0.24625	0.24713	0.24789	0.24872	0.24936	0.25008	0.25105	0.2519	0.25243	0.2532
1747.19	0.17916	0.17959	0.18001	0.18049	0.18087	0.18135	0.18171	0.18217	0.18264	0.18309	0.18345	0.18366	0.18402	0.18432	0.18471	0.18515	0.18553	0.18593	0.18646	0.18684	0.18729	0.18769	0.1881	0.18845	0.18891	0.18946	0.19011	0.19075	0.19149	0.19215	0.19267	0.19324	0.19391	0.19448	0.19524	0.19602	0.1968	0.19759	0.19826	0.19898	0.19956	0.20022	0.20105	0.20178	0.20229	0.20298
1749.12	0.13678	0.13715	0.13752	0.13794	0.13829	0.13872	0.13903	0.13944	0.13986	0.14025	0.14058	0.1408	0.14112	0.14141	0.14176	0.14216	0.14249	0.14284	0.1433	0.14365	0.14403	0.1444	0.14477	0.14509	0.1455	0.14597	0.14652	0.14707	0.14771	0.14828	0.14874	0.14924	0.14981	0.1503	0.15095	0.15161	0.15228	0.15292	0.15351	0.15411	0.15462	0.15517	0.15585	0.15647	0.15692	0.15751
1751.05	0.10044	0.10075	0.10106	0.10141	0.1017	0.10204	0.10233	0.10266	0.103	0.10333	0.10361	0.10381	0.10408	0.10433	0.10463	0.10496	0.10524	0.10552	0.10591	0.1062	0.10651	0.10683	0.10714	0.10741	0.10776	0.10815	0.10859	0.10904	0.10956	0.11003	0.11042	0.11083	0.1113	0.1117	0.11223	0.11276	0.1133	0.11381	0.11429	0.11477	0.11518	0.11563	0.11618	0.11667	0.11705	0.11753
1752.98	0.0702	0.07044	0.07067	0.07094	0.07117	0.07144	0.07167	0.07194	0.07219	0.07245	0.07267	0.07283	0.07304	0.07325	0.07349	0.07374	0.07396	0.07418	0.07448	0.0747	0.07496	0.07521	0.07544	0.07567	0.07594	0.07624	0.07657	0.07692	0.07732	0.07768	0.07799	0.07831	0.07867	0.07899	0.07939	0.07979	0.0802	0.08059	0.08096	0.08132	0.08163	0.08198	0.0824	0.08277	0.08306	0.08343
1754.9	0.04579	0.04596	0.04613	0.04633	0.04648	0.04668	0.04685	0.04704	0.04722	0.0474	0.04756	0.04768	0.04783	0.04797	0.04816	0.04834	0.0485	0.04865	0.04887	0.04903	0.04921	0.04939	0.04956	0.04973	0.04992	0.05013	0.05037	0.05061	0.05089	0.05116	0.05138	0.05161	0.05187	0.0521	0.05239	0.05266	0.05296	0.05323	0.05349	0.05375	0.05396	0.0542	0.0545	0.05476	0.05497	0.05523
1756.83	0.02651	0.0266	0.02672	0.02683	0.02693	0.02707	0.02716	0.02728	0.02738	0.0275	0.02759	0.02767	0.02776	0.02786	0.02796	0.02808	0.02819	0.02828	0.02841	0.02851	0.02862	0.02874	0.02885	0.02895	0.02907	0.0292	0.02934	0.0295	0.02967	0.02984	0.02997	0.03012	0.03028	0.03042	0.0306	0.03078	0.03095	0.03112	0.03129	0.03145	0.03157	0.03173	0.0319	0.03206	0.03219	0.03236
1758.76	0.01153	0.01157	0.01161	0.01168	0.01172	0.01178	0.01182	0.01187	0.01192	0.01197	0.01201	0.01205	0.01209	0.01214	0.01218	0.01224	0.01228	0.01232	0.0124	0.01244	0.01249	0.01254	0.01259	0.01264	0.01269	0.01274	0.01281	0.01288	0.01296	0.01304	0.0131	0.01317	0.01324	0.0133	0.01339	0.01347	0.01355	0.01363	0.0137	0.01378	0.01383	0.0139	0.01398	0.01406	0.01411	0.01418
1760.69	0	0	0	0	0	0	0	0	0	0	0	0	0	0	0	0	0	0	0	0	0	0	0	0	0	0	0	0	0	0	0	0	0	0	0	0	0	0	0	0	0	0	0	0	0	0

## Sheet: Fig. 2k
0	0	0	0	0	0	0	0	0	0	0	0	0	0	0	0	0	0	0	0	0	0	0	0	0	0	0	0	0	0	0	0	0	0	0	0	0	0	0	0	0	0	0	0	0	0	0	0	0	0
0	6.68099e-07	1.46665e-06	2.36254e-06	3.30675e-06	4.26171e-06	5.15938e-06	5.91071e-06	6.44292e-06	6.74539e-06	6.80634e-06	6.67225e-06	6.38808e-06	6.0256e-06	5.65284e-06	5.30782e-06	4.96494e-06	4.6035e-06	4.15786e-06	3.60244e-06	2.88565e-06	1.99341e-06	9.45919e-07	-2.08102e-07	-1.42703e-06	-2.65645e-06	-3.85175e-06	-4.99785e-06	-6.08758e-06	-7.12453e-06	-8.0925e-06	-8.99567e-06	-9.82699e-06	-1.05581e-05	-1.11591e-05	-1.16089e-05	-1.18653e-05	-1.19519e-05	-1.18876e-05	-1.17006e-05	-1.14177e-05	-1.1066e-05	-1.0672e-05	-1.02556e-05	-9.80164e-06	-9.31626e-06	-8.79259e-06	-8.25199e-06	-7.687e-06	-7.1093e-06
0	1.46665e-06	3.21981e-06	5.18658e-06	7.25943e-06	9.35585e-06	1.13264e-05	1.29757e-05	1.41437e-05	1.48073e-05	1.49406e-05	1.46456e-05	1.40212e-05	1.32248e-05	1.24061e-05	1.16483e-05	1.08954e-05	1.01018e-05	9.12347e-06	7.90411e-06	6.3305e-06	4.37171e-06	2.07208e-06	-4.6148e-07	-3.13752e-06	-5.83662e-06	-8.4608e-06	-1.0977e-05	-1.33694e-05	-1.5646e-05	-1.7771e-05	-1.97538e-05	-2.15789e-05	-2.3184e-05	-2.45032e-05	-2.54906e-05	-2.60534e-05	-2.62433e-05	-2.6102e-05	-2.56911e-05	-2.50699e-05	-2.42975e-05	-2.34322e-05	-2.25178e-05	-2.15209e-05	-2.04551e-05	-1.93052e-05	-1.81181e-05	-1.68776e-05	-1.56091e-05
0	2.36254e-06	5.18658e-06	8.35481e-06	1.16939e-05	1.5071e-05	1.82455e-05	2.09024e-05	2.27844e-05	2.38537e-05	2.40689e-05	2.35943e-05	2.25889e-05	2.13066e-05	1.99881e-05	1.87676e-05	1.7555e-05	1.62766e-05	1.47005e-05	1.27361e-05	1.02011e-05	7.04553e-06	3.34091e-06	-7.40526e-07	-5.05146e-06	-9.39953e-06	-1.36269e-05	-1.76802e-05	-2.15343e-05	-2.52015e-05	-2.86246e-05	-3.18186e-05	-3.47585e-05	-3.73441e-05	-3.94692e-05	-4.10598e-05	-4.19666e-05	-4.22727e-05	-4.20453e-05	-4.13837e-05	-4.03832e-05	-3.91393e-05	-3.77457e-05	-3.6273e-05	-3.46675e-05	-3.29509e-05	-3.10989e-05	-2.91869e-05	-2.71888e-05	-2.51457e-05
0	3.30675e-06	7.25943e-06	1.16939e-05	1.63678e-05	2.10952e-05	2.55394e-05	2.92599e-05	3.18963e-05	3.3396e-05	3.37009e-05	3.30406e-05	3.16374e-05	2.98462e-05	2.80035e-05	2.62971e-05	2.46009e-05	2.28116e-05	2.0605e-05	1.78546e-05	1.43055e-05	9.8878e-06	4.70178e-06	-1.01153e-06	-7.04597e-06	-1.31323e-05	-1.90496e-05	-2.47231e-05	-3.01176e-05	-3.52503e-05	-4.00413e-05	-4.45117e-05	-4.86262e-05	-5.2245e-05	-5.52197e-05	-5.74462e-05	-5.87163e-05	-5.91459e-05	-5.88292e-05	-5.79048e-05	-5.65062e-05	-5.47673e-05	-5.28187e-05	-5.07594e-05	-4.85141e-05	-4.61133e-05	-4.3523e-05	-4.08489e-05	-3.80541e-05	-3.51963e-05
0	4.26171e-06	9.35585e-06	1.5071e-05	2.10952e-05	2.71891e-05	3.29189e-05	3.77174e-05	4.11202e-05	4.30598e-05	4.3461e-05	4.2619e-05	4.08196e-05	3.85193e-05	3.61509e-05	3.39561e-05	3.17723e-05	2.94665e-05	2.66216e-05	2.30755e-05	1.84995e-05	1.28043e-05	6.11921e-06	-1.24514e-06	-9.02315e-06	-1.68677e-05	-2.44943e-05	-3.18065e-05	-3.87588e-05	-4.53733e-05	-5.15473e-05	-5.73081e-05	-6.26102e-05	-6.72737e-05	-7.11076e-05	-7.39778e-05	-7.56162e-05	-7.61725e-05	-7.57678e-05	-7.45802e-05	-7.27819e-05	-7.05451e-05	-6.80383e-05	-6.53888e-05	-6.24992e-05	-5.94093e-05	-5.60754e-05	-5.26332e-05	-4.90354e-05	-4.53565e-05
0	5.15938e-06	1.13264e-05	1.82455e-05	2.55394e-05	3.29189e-05	3.98592e-05	4.56743e-05	4.98023e-05	5.21615e-05	5.26609e-05	5.16566e-05	4.94932e-05	4.6722e-05	4.38654e-05	4.12156e-05	3.85753e-05	3.57842e-05	3.23385e-05	2.80428e-05	2.25e-05	1.56023e-05	7.50688e-06	-1.41041e-06	-1.08282e-05	-2.03259e-05	-2.95596e-05	-3.84122e-05	-4.68285e-05	-5.48356e-05	-6.2309e-05	-6.92822e-05	-7.57e-05	-8.13452e-05	-8.59869e-05	-8.94628e-05	-9.14489e-05	-9.21267e-05	-9.16424e-05	-9.02109e-05	-8.80406e-05	-8.53401e-05	-8.23129e-05	-7.91126e-05	-7.56214e-05	-7.18877e-05	-6.78586e-05	-6.36985e-05	-5.93498e-05	-5.49027e-05
0	5.91071e-06	1.29757e-05	2.09024e-05	2.92599e-05	3.77174e-05	4.56743e-05	5.23465e-05	5.70899e-05	5.98117e-05	6.04074e-05	5.92827e-05	5.68302e-05	5.36788e-05	5.04247e-05	4.74015e-05	4.43831e-05	4.11864e-05	3.72362e-05	3.23109e-05	2.5956e-05	1.80491e-05	8.77129e-06	-1.44727e-06	-1.22386e-05	-2.31206e-05	-3.36998e-05	-4.38414e-05	-5.34827e-05	-6.26542e-05	-7.12141e-05	-7.9201e-05	-8.65512e-05	-9.30174e-05	-9.83354e-05	-0.000102319	-0.000104599	-0.000105383	-0.000104838	-0.000103209	-0.000100734	-9.7653e-05	-9.4198e-05	-9.05443e-05	-8.65568e-05	-8.22914e-05	-7.7688e-05	-7.29342e-05	-6.7964e-05	-6.2881e-05
0	6.44292e-06	1.41437e-05	2.27844e-05	3.18963e-05	4.11202e-05	4.98023e-05	5.70899e-05	6.22812e-05	6.52755e-05	6.59589e-05	6.47703e-05	6.21344e-05	5.87331e-05	5.52129e-05	5.19357e-05	4.86546e-05	4.51716e-05	4.0862e-05	3.54872e-05	2.85533e-05	1.99279e-05	9.80971e-06	-1.33253e-06	-1.30982e-05	-2.49616e-05	-3.64943e-05	-4.75488e-05	-5.8057e-05	-6.80519e-05	-7.73799e-05	-8.60832e-05	-9.40922e-05	-0.000101139	-0.000106936	-0.000111281	-0.000113773	-0.000114638	-0.000114058	-0.000112298	-0.000109617	-0.000106277	-0.00010253	-9.85654e-05	-9.42364e-05	-8.96044e-05	-8.46044e-05	-7.94401e-05	-7.40396e-05	-6.85158e-05
0	6.74539e-06	1.48073e-05	2.38537e-05	3.3396e-05	4.30598e-05	5.21615e-05	5.98117e-05	6.52755e-05	6.84488e-05	6.9212e-05	6.802e-05	6.53128e-05	6.17994e-05	5.81515e-05	5.4746e-05	5.13238e-05	4.76793e-05	4.31623e-05	3.75271e-05	3.02583e-05	2.1219e-05	1.06191e-05	-1.05107e-06	-1.33729e-05	-2.57951e-05	-3.78705e-05	-4.94436e-05	-6.04431e-05	-7.0904e-05	-8.0666e-05	-8.97743e-05	-9.81549e-05	-0.00010553	-0.0001116	-0.000116153	-0.000118771	-0.000119691	-0.000119104	-0.000117282	-0.000114499	-0.000111028	-0.000107132	-0.000103007	-9.8499e-05	-9.3674e-05	-8.84642e-05	-8.30821e-05	-7.74519e-05	-7.16925e-05
0	6.80634e-06	1.49406e-05	2.40689e-05	3.37009e-05	4.3461e-05	5.26609e-05	6.04074e-05	6.59589e-05	6.9212e-05	7.00456e-05	6.89126e-05	6.62507e-05	6.2769e-05	5.91385e-05	5.57365e-05	5.23003e-05	4.86259e-05	4.40616e-05	3.8365e-05	3.10183e-05	2.18856e-05	1.11813e-05	-6.0064e-07	-1.30387e-05	-2.55756e-05	-3.77617e-05	-4.94388e-05	-6.05351e-05	-7.10862e-05	-8.09313e-05	-9.01169e-05	-9.85675e-05	-0.000106007	-0.000112133	-0.000116731	-0.000119385	-0.000120333	-0.000119766	-0.000117957	-0.000115181	-0.000111713	-0.000107816	-0.000103688	-9.91719e-05	-9.43357e-05	-8.9112e-05	-8.37137e-05	-7.80644e-05	-7.22844e-05
0	6.67225e-06	1.46456e-05	2.35943e-05	3.30406e-05	4.2619e-05	5.16566e-05	5.92827e-05	6.47703e-05	6.802e-05	6.89126e-05	6.78849e-05	6.53585e-05	6.20208e-05	5.85217e-05	5.52275e-05	5.18793e-05	4.8281e-05	4.37992e-05	3.82026e-05	3.09865e-05	2.202e-05	1.15167e-05	-4.04426e-08	-1.22391e-05	-2.45317e-05	-3.64794e-05	-4.79257e-05	-5.88001e-05	-6.91381e-05	-7.87832e-05	-8.7782e-05	-9.60595e-05	-0.000103348	-0.000109355	-0.000113869	-0.000116484	-0.000117437	-0.000116913	-0.000115174	-0.00011249	-0.00010913	-0.000105352	-0.000101346	-9.69573e-05	-9.22548e-05	-8.71734e-05	-8.19201e-05	-7.64197e-05	-7.07907e-05
0	6.38808e-06	1.40212e-05	2.25889e-05	3.16374e-05	4.08196e-05	4.94932e-05	5.68302e-05	6.21344e-05	6.53128e-05	6.62507e-05	6.53585e-05	6.30316e-05	5.99195e-05	5.66357e-05	5.3527e-05	5.03437e-05	4.69028e-05	4.26037e-05	3.7232e-05	3.03075e-05	2.17078e-05	1.16408e-05	5.67862e-07	-1.11174e-05	-2.28896e-05	-3.43303e-05	-4.52883e-05	-5.56957e-05	-6.55877e-05	-7.48153e-05	-8.34245e-05	-9.1342e-05	-9.83168e-05	-0.000104069	-0.000108397	-0.000110917	-0.000111854	-0.000111388	-0.00010976	-0.000107232	-0.00010406	-0.00010049	-9.66985e-05	-9.25395e-05	-8.80798e-05	-8.32583e-05	-7.82715e-05	-7.3047e-05	-6.7699e-05
0	6.0256e-06	1.32248e-05	2.13066e-05	2.98462e-05	3.85193e-05	4.6722e-05	5.36788e-05	5.87331e-05	6.17994e-05	6.2769e-05	6.20208e-05	5.99195e-05	5.70691e-05	5.40393e-05	5.11532e-05	4.81734e-05	4.49324e-05	4.08691e-05	3.57888e-05	2.92415e-05	2.11148e-05	1.1608e-05	1.15546e-06	-9.87293e-06	-2.09802e-05	-3.17735e-05	-4.21087e-05	-5.19218e-05	-6.12466e-05	-6.99438e-05	-7.80581e-05	-8.55188e-05	-9.20941e-05	-9.75217e-05	-0.000101611	-0.000104003	-0.000104914	-0.000104509	-0.000103012	-0.000100669	-9.77237e-05	-9.44027e-05	-9.08719e-05	-8.69923e-05	-8.28289e-05	-7.83252e-05	-7.36647e-05	-6.8779e-05	-6.37763e-05
0	5.65284e-06	1.24061e-05	1.99881e-05	2.80035e-05	3.61509e-05	4.38654e-05	5.04247e-05	5.52129e-05	5.81515e-05	5.91385e-05	5.85217e-05	5.66357e-05	5.40393e-05	5.12586e-05	4.85934e-05	4.5819e-05	4.27828e-05	3.89638e-05	3.41858e-05	2.80296e-05	2.03921e-05	1.14636e-05	1.65053e-06	-8.70119e-06	-1.9124e-05	-2.92514e-05	-3.89464e-05	-4.81489e-05	-5.68916e-05	-6.50447e-05	-7.26513e-05	-7.96438e-05	-8.5809e-05	-9.09024e-05	-9.47445e-05	-9.70037e-05	-9.78815e-05	-9.75336e-05	-9.61647e-05	-9.40051e-05	-9.12834e-05	-8.82107e-05	-8.49396e-05	-8.13395e-05	-7.74731e-05	-7.32881e-05	-6.89554e-05	-6.44103e-05	-5.97553e-05
0	5.30782e-06	1.16483e-05	1.87676e-05	2.62971e-05	3.39561e-05	4.12156e-05	4.74015e-05	5.19357e-05	5.4746e-05	5.57365e-05	5.52275e-05	5.3527e-05	5.11532e-05	4.85934e-05	4.6126e-05	4.35384e-05	4.06915e-05	3.71001e-05	3.26043e-05	2.68128e-05	1.96307e-05	1.12395e-05	2.01988e-06	-7.7043e-06	-1.74929e-05	-2.70033e-05	-3.61058e-05	-4.47435e-05	-5.29482e-05	-6.05987e-05	-6.77364e-05	-7.42966e-05	-8.0083e-05	-8.48668e-05	-8.84794e-05	-9.06128e-05	-9.14566e-05	-9.11562e-05	-8.98998e-05	-8.79036e-05	-8.53822e-05	-8.25324e-05	-7.9495e-05	-7.61471e-05	-7.25489e-05	-6.86525e-05	-6.46166e-05	-6.03805e-05	-5.60409e-05
0	4.96494e-06	1.08954e-05	1.7555e-05	2.46009e-05	3.17723e-05	3.85753e-05	4.43831e-05	4.86546e-05	5.13238e-05	5.23003e-05	5.18793e-05	5.03437e-05	4.81734e-05	4.5819e-05	4.35384e-05	4.11401e-05	3.84804e-05	3.51167e-05	3.09043e-05	2.54783e-05	1.87519e-05	1.08966e-05	2.26812e-06	-6.83145e-06	-1.59897e-05	-2.48872e-05	-3.34016e-05	-4.14843e-05	-4.91552e-05	-5.63073e-05	-6.298e-05	-6.91118e-05	-7.45222e-05	-7.8998e-05	-8.23814e-05	-8.43864e-05	-8.5191e-05	-8.49308e-05	-8.37781e-05	-8.19358e-05	-7.96044e-05	-7.69666e-05	-7.41523e-05	-7.10464e-05	-6.77065e-05	-6.40877e-05	-6.03379e-05	-5.64004e-05	-5.23657e-05
0	4.6035e-06	1.01018e-05	1.62766e-05	2.28116e-05	2.94665e-05	3.57842e-05	4.11864e-05	4.51716e-05	4.76793e-05	4.86259e-05	4.8281e-05	4.69028e-05	4.49324e-05	4.27828e-05	4.06915e-05	3.84804e-05	3.60177e-05	3.28962e-05	2.89854e-05	2.39484e-05	1.77059e-05	1.04186e-05	2.41579e-06	-6.02317e-06	-1.45151e-05	-2.27648e-05	-3.06582e-05	-3.81505e-05	-4.52598e-05	-5.18877e-05	-5.80716e-05	-6.37534e-05	-6.87682e-05	-7.29191e-05	-7.60594e-05	-7.79261e-05	-7.86846e-05	-7.84603e-05	-7.74103e-05	-7.57225e-05	-7.3583e-05	-7.11601e-05	-6.85728e-05	-6.5714e-05	-6.26381e-05	-5.93039e-05	-5.58479e-05	-5.22172e-05	-4.84964e-05
0	4.15786e-06	9.12347e-06	1.47005e-05	2.0605e-05	2.66216e-05	3.23385e-05	3.72362e-05	4.0862e-05	4.31623e-05	4.40616e-05	4.37992e-05	4.26037e-05	4.08691e-05	3.89638e-05	3.71001e-05	3.51167e-05	3.28962e-05	3.00744e-05	2.65369e-05	2.19812e-05	1.63372e-05	9.75143e-06	2.5209e-06	-5.10292e-06	-1.27731e-05	-2.0224e-05	-2.73519e-05	-3.41165e-05	-4.0534e-05	-4.65167e-05	-5.20986e-05	-5.72264e-05	-6.1754e-05	-6.5504e-05	-6.83438e-05	-7.00381e-05	-7.07366e-05	-7.05523e-05	-6.9624e-05	-6.81215e-05	-6.62132e-05	-6.40495e-05	-6.17363e-05	-5.91769e-05	-5.64212e-05	-5.34327e-05	-5.03335e-05	-4.70761e-05	-4.37372e-05
0	3.60244e-06	7.90411e-06	1.27361e-05	1.78546e-05	2.30755e-05	2.80428e-05	3.23109e-05	3.54872e-05	3.75271e-05	3.8365e-05	3.82026e-05	3.7232e-05	3.57888e-05	3.41858e-05	3.26043e-05	3.09043e-05	2.89854e-05	2.65369e-05	2.34653e-05	1.95099e-05	1.4612e-05	8.9009e-06	2.63309e-06	-3.97463e-06	-1.06206e-05	-1.70758e-05	-2.32498e-05	-2.91079e-05	-3.46634e-05	-3.98419e-05	-4.46736e-05	-4.91111e-05	-5.30316e-05	-5.62819e-05	-5.87469e-05	-6.02258e-05	-6.08487e-05	-6.07132e-05	-5.99355e-05	-5.86629e-05	-5.70411e-05	-5.51991e-05	-5.32263e-05	-5.10386e-05	-4.86808e-05	-4.61217e-05	-4.34661e-05	-4.06726e-05	-3.78083e-05
0	2.88565e-06	6.3305e-06	1.02011e-05	1.43055e-05	1.84995e-05	2.25e-05	2.5956e-05	2.85533e-05	3.02583e-05	3.10183e-05	3.09865e-05	3.03075e-05	2.92415e-05	2.80296e-05	2.68128e-05	2.54783e-05	2.39484e-05	2.19812e-05	1.95099e-05	1.63286e-05	1.2393e-05	7.81e-06	2.7841e-06	-2.5127e-06	-7.83707e-06	-1.30077e-05	-1.79507e-05	-2.26387e-05	-2.70817e-05	-3.12222e-05	-3.50856e-05	-3.86322e-05	-4.17688e-05	-4.43742e-05	-4.63557e-05	-4.75568e-05	-4.80827e-05	-4.80107e-05	-4.74281e-05	-4.64527e-05	-4.52015e-05	-4.37754e-05	-4.22426e-05	-4.05355e-05	-3.86919e-05	-3.66877e-05	-3.46053e-05	-3.24113e-05	-3.01604e-05
0	1.99341e-06	4.37171e-06	7.04553e-06	9.8878e-06	1.28043e-05	1.56023e-05	1.80491e-05	1.99279e-05	2.1219e-05	2.18856e-05	2.202e-05	2.17078e-05	2.11148e-05	2.03921e-05	1.96307e-05	1.87519e-05	1.77059e-05	1.63372e-05	1.4612e-05	1.2393e-05	9.6541e-06	6.47463e-06	2.99411e-06	-6.71215e-07	-4.35068e-06	-7.92232e-06	-1.13328e-05	-1.45643e-05	-1.76221e-05	-2.04702e-05	-2.31278e-05	-2.55648e-05	-2.77253e-05	-2.95278e-05	-3.09075e-05	-3.17635e-05	-3.21697e-05	-3.21784e-05	-3.18401e-05	-3.12366e-05	-3.04487e-05	-2.95424e-05	-2.85592e-05	-2.74522e-05	-2.62506e-05	-2.49392e-05	-2.35723e-05	-2.21264e-05	-2.06408e-05
0	9.45919e-07	2.07208e-06	3.34091e-06	4.70178e-06	6.11921e-06	7.50688e-06	8.77129e-06	9.80971e-06	1.06191e-05	1.11813e-05	1.15167e-05	1.16408e-05	1.1608e-05	1.14636e-05	1.12395e-05	1.08966e-05	1.04186e-05	9.75143e-06	8.9009e-06	7.81e-06	6.47463e-06	4.94177e-06	3.27465e-06	1.5241e-06	-2.24549e-07	-1.91908e-06	-3.5304e-06	-5.05154e-06	-6.48284e-06	-7.81324e-06	-9.05475e-06	-1.01886e-05	-1.12028e-05	-1.20626e-05	-1.2736e-05	-1.31878e-05	-1.34552e-05	-1.35608e-05	-1.35119e-05	-1.33476e-05	-1.31066e-05	-1.28133e-05	-1.24784e-05	-1.20786e-05	-1.16335e-05	-1.11384e-05	-1.06144e-05	-1.00496e-05	-9.46534e-06
0	-2.08102e-07	-4.6148e-07	-7.40526e-07	-1.01153e-06	-1.24514e-06	-1.41041e-06	-1.44727e-06	-1.33253e-06	-1.05107e-06	-6.0064e-07	-4.04426e-08	5.67862e-07	1.15546e-06	1.65053e-06	2.01988e-06	2.26812e-06	2.41579e-06	2.5209e-06	2.63309e-06	2.7841e-06	2.99411e-06	3.27465e-06	3.60505e-06	3.96382e-06	4.34238e-06	4.71597e-06	5.08701e-06	5.4504e-06	5.81139e-06	6.15342e-06	6.4724e-06	6.77475e-06	7.02375e-06	7.20273e-06	7.30729e-06	7.30025e-06	7.18484e-06	6.971e-06	6.6996e-06	6.37833e-06	6.015e-06	5.63081e-06	5.24971e-06	4.86849e-06	4.47841e-06	4.0723e-06	3.6658e-06	3.25801e-06	2.84755e-06
0	-1.42703e-06	-3.13752e-06	-5.05146e-06	-7.04597e-06	-9.02315e-06	-1.08282e-05	-1.22386e-05	-1.30982e-05	-1.33729e-05	-1.30387e-05	-1.22391e-05	-1.11174e-05	-9.87293e-06	-8.70119e-06	-7.7043e-06	-6.83145e-06	-6.02317e-06	-5.10292e-06	-3.97463e-06	-2.5127e-06	-6.71215e-07	1.5241e-06	3.96382e-06	6.5503e-06	9.17551e-06	1.17334e-05	1.41983e-05	1.65522e-05	1.88064e-05	2.09151e-05	2.28825e-05	2.4702e-05	2.62855e-05	2.75617e-05	2.84879e-05	2.89503e-05	2.89947e-05	2.86658e-05	2.80552e-05	2.722e-05	2.62173e-05	2.51165e-05	2.3978e-05	2.27709e-05	2.14976e-05	2.01385e-05	1.8748e-05	1.73119e-05	1.58497e-05
0	-2.65645e-06	-5.83662e-06	-9.39953e-06	-1.31323e-05	-1.68677e-05	-2.03259e-05	-2.31206e-05	-2.49616e-05	-2.57951e-05	-2.55756e-05	-2.45317e-05	-2.28896e-05	-2.09802e-05	-1.9124e-05	-1.74929e-05	-1.59897e-05	-1.45151e-05	-1.27731e-05	-1.06206e-05	-7.83707e-06	-4.35068e-06	-2.24549e-07	4.34238e-06	9.17551e-06	1.40668e-05	1.88278e-05	2.34047e-05	2.77666e-05	3.19305e-05	3.58213e-05	3.94516e-05	4.28017e-05	4.57313e-05	4.81142e-05	4.98691e-05	5.08045e-05	5.10093e-05	5.05632e-05	4.96092e-05	4.82545e-05	4.66055e-05	4.47805e-05	4.28767e-05	4.08352e-05	3.86697e-05	3.6348e-05	3.39637e-05	3.14891e-05	2.89648e-05
0	-3.85175e-06	-8.4608e-06	-1.36269e-05	-1.90496e-05	-2.44943e-05	-2.95596e-05	-3.36998e-05	-3.64943e-05	-3.78705e-05	-3.77617e-05	-3.64794e-05	-3.43303e-05	-3.17735e-05	-2.92514e-05	-2.70033e-05	-2.48872e-05	-2.27648e-05	-2.0224e-05	-1.70758e-05	-1.30077e-05	-7.92232e-06	-1.91908e-06	4.71597e-06	1.17334e-05	1.88278e-05	2.57312e-05	3.23617e-05	3.8676e-05	4.46969e-05	5.03204e-05	5.55676e-05	6.04059e-05	6.46445e-05	6.81036e-05	7.0664e-05	7.20593e-05	7.24198e-05	7.18594e-05	7.05713e-05	6.87109e-05	6.6433e-05	6.39035e-05	6.1255e-05	5.84018e-05	5.53684e-05	5.21104e-05	4.87593e-05	4.52746e-05	4.17171e-05
0	-4.99785e-06	-1.0977e-05	-1.76802e-05	-2.47231e-05	-3.18065e-05	-3.84122e-05	-4.38414e-05	-4.75488e-05	-4.94436e-05	-4.94388e-05	-4.79257e-05	-4.52883e-05	-4.21087e-05	-3.89464e-05	-3.61058e-05	-3.34016e-05	-3.06582e-05	-2.73519e-05	-2.32498e-05	-1.79507e-05	-1.13328e-05	-3.5304e-06	5.08701e-06	1.41983e-05	2.34047e-05	3.23617e-05	4.09609e-05	4.91473e-05	5.69486e-05	6.42338e-05	7.10315e-05	7.72969e-05	8.27906e-05	8.72814e-05	9.06142e-05	9.24499e-05	9.2959e-05	9.22881e-05	9.06787e-05	8.83324e-05	8.54505e-05	8.22442e-05	7.88807e-05	7.52482e-05	7.13815e-05	6.72245e-05	6.29453e-05	5.8491e-05	5.39419e-05
0	-6.08758e-06	-1.33694e-05	-2.15343e-05	-3.01176e-05	-3.87588e-05	-4.68285e-05	-5.34827e-05	-5.8057e-05	-6.04431e-05	-6.05351e-05	-5.88001e-05	-5.56957e-05	-5.19218e-05	-4.81489e-05	-4.47435e-05	-4.14843e-05	-3.81505e-05	-3.41165e-05	-2.91079e-05	-2.26387e-05	-1.45643e-05	-5.05154e-06	5.4504e-06	1.65522e-05	2.77666e-05	3.8676e-05	4.91473e-05	5.91165e-05	6.86106e-05	7.74755e-05	8.57474e-05	9.33697e-05	0.000100057	0.000105528	0.000109595	0.000111849	0.000112499	0.000111722	0.000109806	0.000106997	0.000103539	9.96886e-05	9.56443e-05	9.12698e-05	8.66099e-05	8.15972e-05	7.64346e-05	7.10572e-05	6.55643e-05
0	-7.12453e-06	-1.5646e-05	-2.52015e-05	-3.52503e-05	-4.53733e-05	-5.48356e-05	-6.26542e-05	-6.80519e-05	-7.0904e-05	-7.10862e-05	-6.91381e-05	-6.55877e-05	-6.12466e-05	-5.68916e-05	-5.29482e-05	-4.91552e-05	-4.52598e-05	-4.0534e-05	-3.46634e-05	-2.70817e-05	-1.76221e-05	-6.48284e-06	5.81139e-06	1.88064e-05	3.19305e-05	4.46969e-05	5.69486e-05	6.86106e-05	7.97157e-05	9.0084e-05	9.97589e-05	0.000108672	0.000116495	0.0001229	0.000127665	0.000130316	0.000131099	0.000130221	0.000128013	0.000124762	0.000120756	0.000116291	0.000111598	0.000106516	0.0001011	9.52723e-05	8.9268e-05	8.30114e-05	7.66194e-05
0	-8.0925e-06	-1.7771e-05	-2.86246e-05	-4.00413e-05	-5.15473e-05	-6.2309e-05	-7.12141e-05	-7.73799e-05	-8.0666e-05	-8.09313e-05	-7.87832e-05	-7.48153e-05	-6.99438e-05	-6.50447e-05	-6.05987e-05	-5.63073e-05	-5.18877e-05	-4.65167e-05	-3.98419e-05	-3.12222e-05	-2.04702e-05	-7.81324e-06	6.15342e-06	2.09151e-05	3.58213e-05	5.03204e-05	6.42338e-05	7.74755e-05	9.0084e-05	0.000101856	0.00011284	0.000122959	0.000131842	0.000139118	0.000144534	0.000147557	0.000148464	0.00014749	0.000145008	0.000141345	0.000136826	0.000131787	0.000126488	0.000120746	0.000114624	0.000108034	0.000101244	9.41659e-05	8.69342e-05
0	-8.99567e-06	-1.97538e-05	-3.18186e-05	-4.45117e-05	-5.73081e-05	-6.92822e-05	-7.9201e-05	-8.60832e-05	-8.97743e-05	-9.01169e-05	-8.7782e-05	-8.34245e-05	-7.80581e-05	-7.26513e-05	-6.77364e-05	-6.298e-05	-5.80716e-05	-5.20986e-05	-4.46736e-05	-3.50856e-05	-2.31278e-05	-9.05475e-06	6.4724e-06	2.28825e-05	3.94516e-05	5.55676e-05	7.10315e-05	8.57474e-05	9.97589e-05	0.00011284	0.000125047	0.000136291	0.000146162	0.000154251	0.000160276	0.000163644	0.000164667	0.000163604	0.000160867	0.000156819	0.000151822	0.000146247	0.000140382	0.000134023	0.000127243	0.000119942	0.000112418	0.000104574	9.65586e-05
0	-9.82699e-06	-2.15789e-05	-3.47585e-05	-4.86262e-05	-6.26102e-05	-7.57e-05	-8.65512e-05	-9.40922e-05	-9.81549e-05	-9.85675e-05	-9.60595e-05	-9.1342e-05	-8.55188e-05	-7.96438e-05	-7.42966e-05	-6.91118e-05	-6.37534e-05	-5.72264e-05	-4.91111e-05	-3.86322e-05	-2.55648e-05	-1.01886e-05	6.77475e-06	2.4702e-05	4.28017e-05	6.04059e-05	7.72969e-05	9.33697e-05	0.000108672	0.000122959	0.000136291	0.00014857	0.000159353	0.000168189	0.000174774	0.00017846	0.000179589	0.000178444	0.000175471	0.000171068	0.00016563	0.000159562	0.000153175	0.000146248	0.000138861	0.000130905	0.000122705	0.000114155	0.000105418
0	-1.05581e-05	-2.3184e-05	-3.73441e-05	-5.2245e-05	-6.72737e-05	-8.13452e-05	-9.30174e-05	-0.000101139	-0.00010553	-0.000106007	-0.000103348	-9.83168e-05	-9.20941e-05	-8.5809e-05	-8.0083e-05	-7.45222e-05	-6.87682e-05	-6.1754e-05	-5.30316e-05	-4.17688e-05	-2.77253e-05	-1.12028e-05	7.02375e-06	2.62855e-05	4.57313e-05	6.46445e-05	8.27906e-05	0.000100057	0.000116495	0.000131842	0.000146162	0.000159353	0.000170936	0.000180431	0.000187508	0.000191475	0.000192697	0.000191481	0.000188302	0.000183587	0.000177763	0.000171261	0.000164417	0.000156992	0.000149071	0.000140541	0.000131748	0.000122577	0.000113206
0	-1.11591e-05	-2.45032e-05	-3.94692e-05	-5.52197e-05	-7.11076e-05	-8.59869e-05	-9.83354e-05	-0.000106936	-0.0001116	-0.000112133	-0.000109355	-0.000104069	-9.75217e-05	-9.09024e-05	-8.48668e-05	-7.8998e-05	-7.29191e-05	-6.5504e-05	-5.62819e-05	-4.43742e-05	-2.95278e-05	-1.20626e-05	7.20273e-06	2.75617e-05	4.81142e-05	6.81036e-05	8.72814e-05	0.000105528	0.0001229	0.000139118	0.000154251	0.000168189	0.000180431	0.000190467	0.000197949	0.000202147	0.000203448	0.000202174	0.000198827	0.000193858	0.000187718	0.000180863	0.000173644	0.000165811	0.000157454	0.000148453	0.000139174	0.000129496	0.000119605
0	-1.16089e-05	-2.54906e-05	-4.10598e-05	-5.74462e-05	-7.39778e-05	-8.94628e-05	-0.000102319	-0.000111281	-0.000116153	-0.000116731	-0.000113869	-0.000108397	-0.000101611	-9.47445e-05	-8.84794e-05	-8.23814e-05	-7.60594e-05	-6.83438e-05	-5.87469e-05	-4.63557e-05	-3.09075e-05	-1.2736e-05	7.30729e-06	2.84879e-05	4.98691e-05	7.0664e-05	9.06142e-05	0.000109595	0.000127665	0.000144534	0.000160276	0.000174774	0.000187508	0.000197949	0.000205734	0.000210106	0.000211467	0.000210151	0.000206681	0.000201524	0.00019515	0.000188032	0.000180535	0.000172399	0.000163718	0.000154367	0.000144726	0.00013467	0.000124393
0	-1.18653e-05	-2.60534e-05	-4.19666e-05	-5.87163e-05	-7.56162e-05	-9.14489e-05	-0.000104599	-0.000113773	-0.000118771	-0.000119385	-0.000116484	-0.000110917	-0.000104003	-9.70037e-05	-9.06128e-05	-8.43864e-05	-7.79261e-05	-7.00381e-05	-6.02258e-05	-4.75568e-05	-3.17635e-05	-1.31878e-05	7.30025e-06	2.89503e-05	5.08045e-05	7.20593e-05	9.24499e-05	0.000111849	0.000130316	0.000147557	0.000163644	0.00017846	0.000191475	0.000202147	0.000210106	0.000214579	0.000215977	0.000214642	0.000211106	0.000205846	0.000199343	0.000192081	0.000184431	0.000176127	0.000167265	0.00015772	0.000147877	0.000137611	0.000127118
0	-1.19519e-05	-2.62433e-05	-4.22727e-05	-5.91459e-05	-7.61725e-05	-9.21267e-05	-0.000105383	-0.000114638	-0.000119691	-0.000120333	-0.000117437	-0.000111854	-0.000104914	-9.78815e-05	-9.14566e-05	-8.5191e-05	-7.86846e-05	-7.07366e-05	-6.08487e-05	-4.80827e-05	-3.21697e-05	-1.34552e-05	7.18484e-06	2.89947e-05	5.10093e-05	7.24198e-05	9.2959e-05	0.000112499	0.000131099	0.000148464	0.000164667	0.000179589	0.000192697	0.000203448	0.000211467	0.000215977	0.000217392	0.000216058	0.000212506	0.00020722	0.000200682	0.00019338	0.000185687	0.000177334	0.00016842	0.000158817	0.000148915	0.000138585	0.000128027
0	-1.18876e-05	-2.6102e-05	-4.20453e-05	-5.88292e-05	-7.57678e-05	-9.16424e-05	-0.000104838	-0.000114058	-0.000119104	-0.000119766	-0.000116913	-0.000111388	-0.000104509	-9.75336e-05	-9.11562e-05	-8.49308e-05	-7.84603e-05	-7.05523e-05	-6.07132e-05	-4.80107e-05	-3.21784e-05	-1.35608e-05	6.971e-06	2.86658e-05	5.05632e-05	7.18594e-05	9.22881e-05	0.000111722	0.000130221	0.00014749	0.000163604	0.000178444	0.000191481	0.000202174	0.000210151	0.000214642	0.000216058	0.000214741	0.000211219	0.000205974	0.000199485	0.000192235	0.000184597	0.000176301	0.000167448	0.00015791	0.000148074	0.000137812	0.000127323
0	-1.17006e-05	-2.56911e-05	-4.13837e-05	-5.79048e-05	-7.45802e-05	-9.02109e-05	-0.000103209	-0.000112298	-0.000117282	-0.000117957	-0.000115174	-0.00010976	-0.000103012	-9.61647e-05	-8.98998e-05	-8.37781e-05	-7.74103e-05	-6.9624e-05	-5.99355e-05	-4.74281e-05	-3.18401e-05	-1.35119e-05	6.6996e-06	2.80552e-05	4.96092e-05	7.05713e-05	9.06787e-05	0.000109806	0.000128013	0.000145008	0.000160867	0.000175471	0.000188302	0.000198827	0.000206681	0.000211106	0.000212506	0.000211219	0.000207764	0.000202612	0.000196238	0.000189115	0.000181609	0.000173456	0.000164754	0.000155377	0.000145708	0.000135619	0.000125307
0	-1.14177e-05	-2.50699e-05	-4.03832e-05	-5.65062e-05	-7.27819e-05	-8.80406e-05	-0.000100734	-0.000109617	-0.000114499	-0.000115181	-0.00011249	-0.000107232	-0.000100669	-9.40051e-05	-8.79036e-05	-8.19358e-05	-7.57225e-05	-6.81215e-05	-5.86629e-05	-4.64527e-05	-3.12366e-05	-1.33476e-05	6.37833e-06	2.722e-05	4.82545e-05	6.87109e-05	8.83324e-05	0.000106997	0.000124762	0.000141345	0.000156819	0.000171068	0.000183587	0.000193858	0.000201524	0.000205846	0.00020722	0.000205974	0.000202612	0.000197597	0.000191389	0.000184451	0.000177139	0.000169195	0.000160714	0.000151577	0.000142153	0.00013232	0.000122268
0	-1.1066e-05	-2.42975e-05	-3.91393e-05	-5.47673e-05	-7.05451e-05	-8.53401e-05	-9.7653e-05	-0.000106277	-0.000111028	-0.000111713	-0.00010913	-0.00010406	-9.77237e-05	-9.12834e-05	-8.53822e-05	-7.96044e-05	-7.3583e-05	-6.62132e-05	-5.70411e-05	-4.52015e-05	-3.04487e-05	-1.31066e-05	6.015e-06	2.62173e-05	4.66055e-05	6.6433e-05	8.54505e-05	0.000103539	0.000120756	0.000136826	0.000151822	0.00016563	0.000177763	0.000187718	0.00019515	0.000199343	0.000200682	0.000199485	0.000196238	0.000191389	0.000185385	0.000178674	0.0001716	0.000163913	0.000155706	0.000146863	0.000137742	0.000128224	0.000118494
0	-1.0672e-05	-2.34322e-05	-3.77457e-05	-5.28187e-05	-6.80383e-05	-8.23129e-05	-9.4198e-05	-0.00010253	-0.000107132	-0.000107816	-0.000105352	-0.00010049	-9.44027e-05	-8.82107e-05	-8.25324e-05	-7.69666e-05	-7.11601e-05	-6.40495e-05	-5.51991e-05	-4.37754e-05	-2.95424e-05	-1.28133e-05	5.63081e-06	2.51165e-05	4.47805e-05	6.39035e-05	8.22442e-05	9.96886e-05	0.000116291	0.000131787	0.000146247	0.000159562	0.000171261	0.000180863	0.000188032	0.000192081	0.00019338	0.000192235	0.000189115	0.000184451	0.000178674	0.000172216	0.000165407	0.000158006	0.000150104	0.000141589	0.000132806	0.000123639	0.000114268
0	-1.02556e-05	-2.25178e-05	-3.6273e-05	-5.07594e-05	-6.53888e-05	-7.91126e-05	-9.05443e-05	-9.85654e-05	-0.000103007	-0.000103688	-0.000101346	-9.66985e-05	-9.08719e-05	-8.49396e-05	-7.9495e-05	-7.41523e-05	-6.85728e-05	-6.17363e-05	-5.32263e-05	-4.22426e-05	-2.85592e-05	-1.24784e-05	5.24971e-06	2.3978e-05	4.28767e-05	6.1255e-05	7.88807e-05	9.56443e-05	0.000111598	0.000126488	0.000140382	0.000153175	0.000164417	0.000173644	0.000180535	0.000184431	0.000185687	0.000184597	0.000181609	0.000177139	0.0001716	0.000165407	0.000158876	0.000151777	0.000144195	0.000136025	0.000127597	0.000118799	0.000109806
0	-9.80164e-06	-2.15209e-05	-3.46675e-05	-4.85141e-05	-6.24992e-05	-7.56214e-05	-8.65568e-05	-9.42364e-05	-9.8499e-05	-9.91719e-05	-9.69573e-05	-9.25395e-05	-8.69923e-05	-8.13395e-05	-7.61471e-05	-7.10464e-05	-6.5714e-05	-5.91769e-05	-5.10386e-05	-4.05355e-05	-2.74522e-05	-1.20786e-05	4.86849e-06	2.27709e-05	4.08352e-05	5.84018e-05	7.52482e-05	9.12698e-05	0.000106516	0.000120746	0.000134023	0.000146248	0.000156992	0.000165811	0.000172399	0.000176127	0.000177334	0.000176301	0.000173456	0.000169195	0.000163913	0.000158006	0.000151777	0.000145003	0.000137768	0.000129971	0.000121928	0.000113531	0.000104947
0	-9.31626e-06	-2.04551e-05	-3.29509e-05	-4.61133e-05	-5.94093e-05	-7.18877e-05	-8.22914e-05	-8.96044e-05	-9.3674e-05	-9.43357e-05	-9.22548e-05	-8.80798e-05	-8.28289e-05	-7.74731e-05	-7.25489e-05	-6.77065e-05	-6.26381e-05	-5.64212e-05	-4.86808e-05	-3.86919e-05	-2.62506e-05	-1.16335e-05	4.47841e-06	2.14976e-05	3.86697e-05	5.53684e-05	7.13815e-05	8.66099e-05	0.0001011	0.000114624	0.000127243	0.000138861	0.000149071	0.000157454	0.000163718	0.000167265	0.00016842	0.000167448	0.000164754	0.000160714	0.000155706	0.000150104	0.000144195	0.000137768	0.000130904	0.000123505	0.000115871	0.000107902	9.97543e-05
0	-8.79259e-06	-1.93052e-05	-3.10989e-05	-4.3523e-05	-5.60754e-05	-6.78586e-05	-7.7688e-05	-8.46044e-05	-8.84642e-05	-8.9112e-05	-8.71734e-05	-8.32583e-05	-7.83252e-05	-7.32881e-05	-6.86525e-05	-6.40877e-05	-5.93039e-05	-5.34327e-05	-4.61217e-05	-3.66877e-05	-2.49392e-05	-1.11384e-05	4.0723e-06	2.01385e-05	3.6348e-05	5.21104e-05	6.72245e-05	8.15972e-05	9.52723e-05	0.000108034	0.000119942	0.000130905	0.000140541	0.000148453	0.000154367	0.00015772	0.000158817	0.00015791	0.000155377	0.000151577	0.000146863	0.000141589	0.000136025	0.000129971	0.000123505	0.000116534	0.000109342	0.000101833	9.41552e-05
0	-8.25199e-06	-1.81181e-05	-2.91869e-05	-4.08489e-05	-5.26332e-05	-6.36985e-05	-7.29342e-05	-7.94401e-05	-8.30821e-05	-8.37137e-05	-8.19201e-05	-7.82715e-05	-7.36647e-05	-6.89554e-05	-6.46166e-05	-6.03379e-05	-5.58479e-05	-5.03335e-05	-4.34661e-05	-3.46053e-05	-2.35723e-05	-1.06144e-05	3.6658e-06	1.8748e-05	3.39637e-05	4.87593e-05	6.29453e-05	7.64346e-05	8.9268e-05	0.000101244	0.000112418	0.000122705	0.000131748	0.000139174	0.000144726	0.000147877	0.000148915	0.000148074	0.000145708	0.000142153	0.000137742	0.000132806	0.000127597	0.000121928	0.000115871	0.000109342	0.000102606	9.55707e-05	8.83769e-05
0	-7.687e-06	-1.68776e-05	-2.71888e-05	-3.80541e-05	-4.90354e-05	-5.93498e-05	-6.7964e-05	-7.40396e-05	-7.74519e-05	-7.80644e-05	-7.64197e-05	-7.3047e-05	-6.8779e-05	-6.44103e-05	-6.03805e-05	-5.64004e-05	-5.22172e-05	-4.70761e-05	-4.06726e-05	-3.24113e-05	-2.21264e-05	-1.00496e-05	3.25801e-06	1.73119e-05	3.14891e-05	4.52746e-05	5.8491e-05	7.10572e-05	8.30114e-05	9.41659e-05	0.000104574	0.000114155	0.000122577	0.000129496	0.00013467	0.000137611	0.000138585	0.000137812	0.000135619	0.00013232	0.000128224	0.000123639	0.000118799	0.000113531	0.000107902	0.000101833	9.55707e-05	8.90303e-05	8.23414e-05
0	-7.1093e-06	-1.56091e-05	-2.51457e-05	-3.51963e-05	-4.53565e-05	-5.49027e-05	-6.2881e-05	-6.85158e-05	-7.16925e-05	-7.22844e-05	-7.07907e-05	-6.7699e-05	-6.37763e-05	-5.97553e-05	-5.60409e-05	-5.23657e-05	-4.84964e-05	-4.37372e-05	-3.78083e-05	-3.01604e-05	-2.06408e-05	-9.46534e-06	2.84755e-06	1.58497e-05	2.89648e-05	4.17171e-05	5.39419e-05	6.55643e-05	7.66194e-05	8.69342e-05	9.65586e-05	0.000105418	0.000113206	0.000119605	0.000124393	0.000127118	0.000128027	0.000127323	0.000125307	0.000122268	0.000118494	0.000114268	0.000109806	0.000104947	9.97543e-05	9.41552e-05	8.83769e-05	8.23414e-05	7.61682e-05
0	-6.51574e-06	-1.43057e-05	-2.30465e-05	-3.226e-05	-4.15764e-05	-5.03335e-05	-5.76583e-05	-6.28403e-05	-6.57747e-05	-6.63453e-05	-6.50069e-05	-6.22038e-05	-5.86359e-05	-5.4972e-05	-5.15816e-05	-4.82197e-05	-4.46729e-05	-4.03061e-05	-3.48649e-05	-2.78472e-05	-1.91141e-05	-8.86471e-06	2.4261e-06	1.43477e-05	2.63714e-05	3.80623e-05	4.92682e-05	5.99207e-05	7.00522e-05	7.95042e-05	8.83235e-05	9.64409e-05	0.000103578	0.000109443	0.000113834	0.000116337	0.00011718	0.000116546	0.000114712	0.000111941	0.000108497	0.000104639	0.000100565	9.61269e-05	9.13824e-05	8.62661e-05	8.09853e-05	7.54684e-05	6.98251e-05
0	-5.90756e-06	-1.29703e-05	-2.08957e-05	-2.92514e-05	-3.77031e-05	-4.56512e-05	-5.23061e-05	-5.70235e-05	-5.97089e-05	-6.02567e-05	-5.90762e-05	-5.65676e-05	-5.33622e-05	-5.00633e-05	-4.70044e-05	-4.39632e-05	-4.07468e-05	-3.6782e-05	-3.18408e-05	-2.5469e-05	-1.75418e-05	-8.24139e-06	2.0021e-06	1.28164e-05	2.3722e-05	3.43252e-05	4.44871e-05	5.4146e-05	6.33311e-05	7.18991e-05	7.98936e-05	8.72511e-05	9.37209e-05	9.90393e-05	0.000103023	0.000105299	0.000106073	0.000105512	0.000103862	0.000101365	9.82593e-05	9.47786e-05	9.11012e-05	8.70931e-05	8.28075e-05	7.81851e-05	7.34136e-05	6.84276e-05	6.33267e-05
0	-5.28169e-06	-1.15961e-05	-1.86822e-05	-2.61551e-05	-3.37166e-05	-4.08316e-05	-4.6796e-05	-5.10336e-05	-5.34608e-05	-5.39825e-05	-5.29616e-05	-5.07534e-05	-4.79184e-05	-4.49931e-05	-4.22739e-05	-3.95621e-05	-3.66855e-05	-3.31348e-05	-2.87084e-05	-2.30018e-05	-1.59045e-05	-7.58092e-06	1.58458e-06	1.12592e-05	2.10141e-05	3.04981e-05	3.95859e-05	4.82225e-05	5.64338e-05	6.40924e-05	7.12382e-05	7.78139e-05	8.35972e-05	8.83529e-05	9.1917e-05	9.39587e-05	9.46615e-05	9.41735e-05	9.27135e-05	9.04972e-05	8.77377e-05	8.46436e-05	8.13731e-05	7.78064e-05	7.39915e-05	6.98763e-05	6.56274e-05	6.11866e-05	5.66424e-05
0	-4.61759e-06	-1.0138e-05	-1.63336e-05	-2.28696e-05	-2.94863e-05	-3.57168e-05	-4.09475e-05	-4.46746e-05	-4.68257e-05	-4.73174e-05	-4.64632e-05	-4.45709e-05	-4.21264e-05	-3.95955e-05	-3.72353e-05	-3.48723e-05	-3.2356e-05	-2.92447e-05	-2.53648e-05	-2.03642e-05	-1.41476e-05	-6.86077e-06	1.16089e-06	9.62632e-06	1.81603e-05	2.64568e-05	3.4405e-05	4.19571e-05	4.91354e-05	5.58293e-05	6.20748e-05	6.78212e-05	7.28761e-05	7.70347e-05	8.01539e-05	8.19464e-05	8.25727e-05	8.21613e-05	8.09013e-05	7.89815e-05	7.65882e-05	7.39028e-05	7.10628e-05	6.79632e-05	6.46467e-05	6.10682e-05	5.73727e-05	5.35091e-05	4.95546e-05
0	-3.9302e-06	-8.62868e-06	-1.39027e-05	-1.94689e-05	-2.51074e-05	-3.04219e-05	-3.48927e-05	-3.80907e-05	-3.99552e-05	-4.04144e-05	-3.97315e-05	-3.81648e-05	-3.61234e-05	-3.39997e-05	-3.20106e-05	-3.00085e-05	-2.78651e-05	-2.52087e-05	-2.18948e-05	-1.76254e-05	-1.23208e-05	-6.10719e-06	7.30337e-07	7.94403e-06	1.52143e-05	2.22816e-05	2.90502e-05	3.54799e-05	4.15891e-05	4.72845e-05	5.25982e-05	5.74863e-05	6.17873e-05	6.53279e-05	6.79866e-05	6.95209e-05	7.00675e-05	6.9735e-05	6.86813e-05	6.70678e-05	6.50528e-05	6.27899e-05	6.03948e-05	5.7778e-05	5.49766e-05	5.1953e-05	4.88296e-05	4.55627e-05	4.22178e-05
0	-3.24188e-06	-7.11739e-06	-1.14685e-05	-1.60635e-05	-2.07221e-05	-2.51191e-05	-2.88281e-05	-3.14951e-05	-3.30709e-05	-3.34959e-05	-3.29822e-05	-3.17395e-05	-3.00998e-05	-2.83824e-05	-2.67637e-05	-2.51222e-05	-2.33521e-05	-2.11516e-05	-1.84047e-05	-1.48677e-05	-1.04766e-05	-5.33802e-06	3.13592e-07	6.27372e-06	1.22784e-05	1.81149e-05	2.37023e-05	2.9008e-05	3.40468e-05	3.87425e-05	4.31233e-05	4.71522e-05	5.06984e-05	5.36201e-05	5.58174e-05	5.70929e-05	5.75592e-05	5.73048e-05	5.64569e-05	5.51491e-05	5.3512e-05	5.1671e-05	4.97203e-05	4.7586e-05	4.52994e-05	4.28304e-05	4.0279e-05	3.76087e-05	3.48734e-05
0	-2.54867e-06	-5.59534e-06	-9.01692e-06	-1.26337e-05	-1.63054e-05	-1.97779e-05	-2.27189e-05	-2.48502e-05	-2.6134e-05	-2.65228e-05	-2.61779e-05	-2.52597e-05	-2.40229e-05	-2.27135e-05	-2.1467e-05	-2.01884e-05	-1.87943e-05	-1.70529e-05	-1.48774e-05	-1.20784e-05	-8.60772e-06	-4.55195e-06	-9.48463e-08	4.60269e-06	9.33281e-06	1.39297e-05	1.83276e-05	2.25014e-05	2.64623e-05	3.01514e-05	3.35928e-05	3.67565e-05	3.95426e-05	4.1841e-05	4.35735e-05	4.45881e-05	4.49729e-05	4.47966e-05	4.41552e-05	4.31545e-05	4.18971e-05	4.04801e-05	3.8976e-05	3.73268e-05	3.55579e-05	3.36466e-05	3.16704e-05	2.96001e-05	2.74778e-05
0	-1.86768e-06	-4.10016e-06	-6.60865e-06	-9.26443e-06	-1.19663e-05	-1.45301e-05	-1.6716e-05	-1.83198e-05	-1.93152e-05	-1.96664e-05	-1.94852e-05	-1.88836e-05	-1.80405e-05	-1.71302e-05	-1.62483e-05	-1.53256e-05	-1.43005e-05	-1.30103e-05	-1.13962e-05	-9.32245e-06	-6.756e-06	-3.76403e-06	-4.8036e-07	2.97686e-06	6.45494e-06	9.83417e-06	1.30636e-05	1.61258e-05	1.9028e-05	2.17283e-05	2.42471e-05	2.65611e-05	2.86006e-05	3.02866e-05	3.15624e-05	3.23203e-05	3.26246e-05	3.25241e-05	3.20847e-05	3.13847e-05	3.04992e-05	2.94976e-05	2.84313e-05	2.72577e-05	2.59962e-05	2.46319e-05	2.32196e-05	2.17378e-05	2.02169e-05
0	-1.21101e-06	-2.65836e-06	-4.28637e-06	-6.01543e-06	-7.78209e-06	-9.46974e-06	-1.09276e-05	-1.2023e-05	-1.27407e-05	-1.30561e-05	-1.30332e-05	-1.27374e-05	-1.22746e-05	-1.17495e-05	-1.12194e-05	-1.06399e-05	-9.97095e-06	-9.11596e-06	-8.04327e-06	-6.669e-06	-4.97469e-06	-3.0087e-06	-8.56704e-07	1.40439e-06	3.67501e-06	5.87998e-06	7.98266e-06	9.97266e-06	1.18539e-05	1.36008e-05	1.52298e-05	1.67244e-05	1.8044e-05	1.91396e-05	1.99751e-05	2.04855e-05	2.07121e-05	2.0685e-05	2.04405e-05	2.00307e-05	1.95039e-05	1.89031e-05	1.82592e-05	1.75442e-05	1.67723e-05	1.59355e-05	1.50672e-05	1.41531e-05	1.3212e-05
0	-5.90412e-07	-1.29575e-06	-2.09163e-06	-2.94485e-06	-3.82765e-06	-4.68716e-06	-5.45675e-06	-6.07147e-06	-6.5263e-06	-6.80764e-06	-6.93384e-06	-6.92669e-06	-6.82289e-06	-6.66175e-06	-6.46408e-06	-6.20917e-06	-5.87677e-06	-5.43318e-06	-4.87242e-06	-4.15935e-06	-3.28943e-06	-2.29318e-06	-1.21081e-06	-8.02349e-08	1.04925e-06	2.14443e-06	3.18223e-06	4.15912e-06	5.0755e-06	5.92133e-06	6.70964e-06	7.42981e-06	8.06906e-06	8.60667e-06	9.02602e-06	9.30245e-06	9.45569e-06	9.49766e-06	9.43722e-06	9.30139e-06	9.11352e-06	8.89132e-06	8.6463e-06	8.36464e-06	8.05526e-06	7.71676e-06	7.36238e-06	6.98441e-06	6.59132e-06
0	-9.94397e-09	-2.12764e-08	-3.87999e-08	-7.27087e-08	-1.28576e-07	-2.13123e-07	-3.38344e-07	-5.02583e-07	-7.10447e-07	-9.58469e-07	-1.22271e-06	-1.48401e-06	-1.71465e-06	-1.89278e-06	-2.00529e-06	-2.05344e-06	-2.03582e-06	-1.97723e-06	-1.89557e-06	-1.80129e-06	-1.70282e-06	-1.61393e-06	-1.5323e-06	-1.45938e-06	-1.39746e-06	-1.3405e-06	-1.29883e-06	-1.26971e-06	-1.25576e-06	-1.25264e-06	-1.25071e-06	-1.25475e-06	-1.25183e-06	-1.23617e-06	-1.20623e-06	-1.14892e-06	-1.06485e-06	-9.58849e-07	-8.47788e-07	-7.28035e-07	-5.99712e-07	-4.68594e-07	-3.41248e-07	-2.18356e-07	-9.59012e-08	3.09449e-08	1.56481e-07	2.79325e-07	3.9801e-07
0	5.49133e-07	1.20622e-06	1.93836e-06	2.69369e-06	3.43456e-06	4.09693e-06	4.59314e-06	4.86392e-06	4.8954e-06	4.6813e-06	4.28609e-06	3.7682e-06	3.21719e-06	2.71364e-06	2.30327e-06	1.96336e-06	1.67772e-06	1.36513e-06	9.84819e-07	4.82544e-07	-1.62557e-07	-9.48041e-07	-1.83065e-06	-2.77668e-06	-3.74317e-06	-4.68632e-06	-5.60414e-06	-6.4877e-06	-7.34285e-06	-8.15125e-06	-8.90658e-06	-9.60801e-06	-1.02179e-05	-1.0705e-05	-1.10502e-05	-1.12044e-05	-1.11875e-05	-1.10207e-05	-1.07453e-05	-1.03803e-05	-9.94837e-06	-9.47798e-06	-8.99297e-06	-8.48138e-06	-7.94395e-06	-7.36991e-06	-6.78314e-06	-6.17892e-06	-5.56827e-06
0	1.15836e-06	2.54382e-06	4.09292e-06	5.70834e-06	7.31754e-06	8.79402e-06	9.96768e-06	1.07129e-05	1.10056e-05	1.0829e-05	1.02917e-05	9.49485e-06	8.59533e-06	7.73765e-06	7.00303e-06	6.34547e-06	5.72935e-06	5.01218e-06	4.12827e-06	2.97567e-06	1.51998e-06	-2.18611e-07	-2.15226e-06	-4.20898e-06	-6.29642e-06	-8.32973e-06	-1.02934e-05	-1.21718e-05	-1.39741e-05	-1.5667e-05	-1.72476e-05	-1.8709e-05	-1.99867e-05	-2.10217e-05	-2.1776e-05	-2.21607e-05	-2.22173e-05	-2.19844e-05	-2.15302e-05	-2.08982e-05	-2.01358e-05	-1.92959e-05	-1.84214e-05	-1.74866e-05	-1.64972e-05	-1.54361e-05	-1.4347e-05	-1.32185e-05	-1.20721e-05
0	1.81113e-06	3.97704e-06	6.4015e-06	8.93842e-06	1.14778e-05	1.38261e-05	1.57248e-05	1.69772e-05	1.75483e-05	1.74099e-05	1.67181e-05	1.562e-05	1.4345e-05	1.31061e-05	1.20228e-05	1.10242e-05	1.00537e-05	8.90308e-06	7.47968e-06	5.63043e-06	3.30637e-06	5.46602e-07	-2.51323e-06	-5.76002e-06	-9.04862e-06	-1.22501e-05	-1.53344e-05	-1.82788e-05	-2.10963e-05	-2.37369e-05	-2.62019e-05	-2.84779e-05	-3.04712e-05	-3.20933e-05	-3.32856e-05	-3.3917e-05	-3.40518e-05	-3.37472e-05	-3.31005e-05	-3.21815e-05	-3.10638e-05	-2.98271e-05	-2.85342e-05	-2.71448e-05	-2.56702e-05	-2.40863e-05	-2.2458e-05	-2.07668e-05	-1.90453e-05
0	2.4412e-06	5.36044e-06	8.62983e-06	1.20563e-05	1.54935e-05	1.86834e-05	2.12822e-05	2.30242e-05	2.38643e-05	2.3763e-05	2.29223e-05	2.15337e-05	1.98964e-05	1.82898e-05	1.687e-05	1.55422e-05	1.42295e-05	1.26603e-05	1.07159e-05	8.19389e-06	5.03133e-06	1.28557e-06	-2.8616e-06	-7.2574e-06	-1.17057e-05	-1.60349e-05	-2.02012e-05	-2.41749e-05	-2.79723e-05	-3.15278e-05	-3.48466e-05	-3.79087e-05	-4.05928e-05	-4.27816e-05	-4.43968e-05	-4.52665e-05	-4.54768e-05	-4.51032e-05	-4.42708e-05	-4.30748e-05	-4.16144e-05	-3.99946e-05	-3.82981e-05	-3.647e-05	-3.45272e-05	-3.24388e-05	-3.02901e-05	-2.80559e-05	-2.57794e-05
0	3.01729e-06	6.62531e-06	1.06673e-05	1.49071e-05	1.91654e-05	2.31252e-05	2.63644e-05	2.85548e-05	2.96416e-05	2.95753e-05	2.85995e-05	2.69465e-05	2.49788e-05	2.30367e-05	2.13097e-05	1.96812e-05	1.80555e-05	1.61033e-05	1.36822e-05	1.05448e-05	6.61522e-06	1.96762e-06	-3.17401e-06	-8.62059e-06	-1.41293e-05	-1.94899e-05	-2.46455e-05	-2.95603e-05	-3.42536e-05	-3.86456e-05	-4.27449e-05	-4.65259e-05	-4.98416e-05	-5.25486e-05	-5.45506e-05	-5.56383e-05	-5.5918e-05	-5.54818e-05	-5.44801e-05	-5.30313e-05	-5.12581e-05	-4.92887e-05	-4.72236e-05	-4.49951e-05	-4.26247e-05	-4.00755e-05	-3.74516e-05	-3.47216e-05	-3.19382e-05
0	3.51967e-06	7.72836e-06	1.2444e-05	1.73932e-05	2.23676e-05	2.69987e-05	3.07965e-05	3.33778e-05	3.46795e-05	3.46435e-05	3.35497e-05	3.16657e-05	2.94098e-05	2.71749e-05	2.51799e-05	2.32889e-05	2.13903e-05	1.9104e-05	1.62672e-05	1.2593e-05	7.99441e-06	2.56022e-06	-3.4488e-06	-9.81192e-06	-1.62457e-05	-2.25059e-05	-2.85245e-05	-3.42601e-05	-3.97348e-05	-4.48564e-05	-4.96365e-05	-5.40444e-05	-5.79109e-05	-6.10698e-05	-6.34091e-05	-6.4687e-05	-6.50272e-05	-6.45363e-05	-6.33868e-05	-6.17176e-05	-5.96715e-05	-5.7397e-05	-5.50104e-05	-5.24325e-05	-4.96891e-05	-4.67381e-05	-4.36997e-05	-4.05371e-05	-3.73116e-05
0	3.88385e-06	8.528e-06	1.37321e-05	1.91955e-05	2.4689e-05	2.98066e-05	3.4009e-05	3.68732e-05	3.83301e-05	3.83151e-05	3.71346e-05	3.50821e-05	3.26162e-05	3.01683e-05	2.79783e-05	2.58968e-05	2.38e-05	2.12714e-05	1.8133e-05	1.40695e-05	8.98567e-06	2.98097e-06	-3.6572e-06	-1.0685e-05	-1.77897e-05	-2.47024e-05	-3.13469e-05	-3.76778e-05	-4.37193e-05	-4.93698e-05	-5.46436e-05	-5.95061e-05	-6.37721e-05	-6.72586e-05	-6.98424e-05	-7.12581e-05	-7.16419e-05	-7.11109e-05	-6.9854e-05	-6.80244e-05	-6.57799e-05	-6.32838e-05	-6.06636e-05	-5.7832e-05	-5.48178e-05	-5.15749e-05	-4.82356e-05	-4.4759e-05	-4.12126e-05
0	4.08202e-06	8.96314e-06	1.44331e-05	2.01764e-05	2.59524e-05	3.13349e-05	3.57576e-05	3.87759e-05	4.03174e-05	4.0314e-05	3.90865e-05	3.69425e-05	3.43623e-05	3.17983e-05	2.95021e-05	2.73167e-05	2.51118e-05	2.24509e-05	1.9148e-05	1.48721e-05	9.52374e-06	3.20806e-06	-3.77299e-06	-1.1163e-05	-1.86332e-05	-2.59014e-05	-3.28868e-05	-3.9542e-05	-4.5892e-05	-5.18306e-05	-5.7373e-05	-6.2483e-05	-6.69663e-05	-7.06311e-05	-7.33481e-05	-7.48388e-05	-7.52466e-05	-7.46939e-05	-7.33786e-05	-7.14619e-05	-6.91095e-05	-6.64929e-05	-6.37457e-05	-6.07761e-05	-5.76147e-05	-5.42132e-05	-5.07103e-05	-4.70631e-05	-4.33422e-05
0	4.09734e-06	8.9968e-06	1.44874e-05	2.02527e-05	2.60509e-05	3.14546e-05	3.58952e-05	3.89266e-05	4.0476e-05	4.0475e-05	3.92454e-05	3.70958e-05	3.4508e-05	3.19359e-05	2.96319e-05	2.74386e-05	2.52246e-05	2.25525e-05	1.92357e-05	1.49421e-05	9.57177e-06	3.23066e-06	-3.77826e-06	-1.11975e-05	-1.86971e-05	-2.59938e-05	-3.30064e-05	-3.96873e-05	-4.60616e-05	-5.20225e-05	-5.75859e-05	-6.27149e-05	-6.72151e-05	-7.08938e-05	-7.36213e-05	-7.51184e-05	-7.55287e-05	-7.49751e-05	-7.3656e-05	-7.17334e-05	-6.93735e-05	-6.67484e-05	-6.39922e-05	-6.10129e-05	-5.78409e-05	-5.44282e-05	-5.09136e-05	-4.72542e-05	-4.35207e-05
0	3.92718e-06	8.62322e-06	1.38858e-05	1.94112e-05	2.49678e-05	3.01455e-05	3.43989e-05	3.73006e-05	3.87806e-05	3.87733e-05	3.75879e-05	3.55206e-05	3.3034e-05	3.05637e-05	2.83519e-05	2.62481e-05	2.41258e-05	2.15654e-05	1.83875e-05	1.42734e-05	9.12743e-06	3.05061e-06	-3.66652e-06	-1.07771e-05	-1.79649e-05	-2.49584e-05	-3.16798e-05	-3.80835e-05	-4.41935e-05	-4.99073e-05	-5.52401e-05	-6.01567e-05	-6.44703e-05	-6.79962e-05	-7.06099e-05	-7.20437e-05	-7.24349e-05	-7.19017e-05	-7.06345e-05	-6.87886e-05	-6.65233e-05	-6.40037e-05	-6.13585e-05	-5.84997e-05	-5.54562e-05	-5.21818e-05	-4.881e-05	-4.52993e-05	-4.17177e-05
0	3.65169e-06	8.01833e-06	1.29117e-05	1.80487e-05	2.32137e-05	2.80251e-05	3.19751e-05	3.46661e-05	3.60329e-05	3.60146e-05	3.48997e-05	3.29648e-05	3.06412e-05	2.83353e-05	2.62727e-05	2.43136e-05	2.234e-05	1.99608e-05	1.70083e-05	1.31857e-05	8.40355e-06	2.75526e-06	-3.48885e-06	-1.00991e-05	-1.67817e-05	-2.32839e-05	-2.95335e-05	-3.54881e-05	-4.117e-05	-4.64837e-05	-5.14432e-05	-5.60158e-05	-6.00273e-05	-6.33056e-05	-6.57351e-05	-6.7066e-05	-6.74261e-05	-6.69254e-05	-6.57418e-05	-6.40196e-05	-6.19069e-05	-5.95576e-05	-5.70917e-05	-5.44274e-05	-5.15914e-05	-4.85405e-05	-4.53991e-05	-4.21287e-05	-3.87925e-05
0	3.36403e-06	7.38677e-06	1.18945e-05	1.66262e-05	2.13826e-05	2.58119e-05	2.94455e-05	3.19174e-05	3.3167e-05	3.31384e-05	3.20986e-05	3.03033e-05	2.81513e-05	2.60178e-05	2.41116e-05	2.23039e-05	2.04856e-05	1.82954e-05	1.55779e-05	1.20594e-05	7.65673e-06	2.45564e-06	-3.29479e-06	-9.38287e-06	-1.55381e-05	-2.15273e-05	-2.72842e-05	-3.27699e-05	-3.80047e-05	-4.29007e-05	-4.74702e-05	-5.16836e-05	-5.53795e-05	-5.83994e-05	-6.06366e-05	-6.18603e-05	-6.21884e-05	-6.17222e-05	-6.06264e-05	-5.9034e-05	-5.70813e-05	-5.49105e-05	-5.26326e-05	-5.0172e-05	-4.75533e-05	-4.47365e-05	-4.18364e-05	-3.88176e-05	-3.57382e-05
0	3.07835e-06	6.75952e-06	1.08844e-05	1.52135e-05	1.95642e-05	2.36143e-05	2.69343e-05	2.91893e-05	3.03234e-05	3.02859e-05	2.93219e-05	2.76665e-05	2.5686e-05	2.37248e-05	2.19746e-05	2.03175e-05	1.86535e-05	1.66509e-05	1.41667e-05	1.09498e-05	6.92389e-06	2.16677e-06	-3.09345e-06	-8.66298e-06	-1.42944e-05	-1.97741e-05	-2.50418e-05	-3.00617e-05	-3.48524e-05	-3.93333e-05	-4.35155e-05	-4.7372e-05	-5.07545e-05	-5.35177e-05	-5.55639e-05	-5.66814e-05	-5.6978e-05	-5.65466e-05	-5.55387e-05	-5.40758e-05	-5.22827e-05	-5.02899e-05	-4.81993e-05	-4.59417e-05	-4.35395e-05	-4.09558e-05	-3.8296e-05	-3.55276e-05	-3.27041e-05
0	2.81155e-06	6.17373e-06	9.94104e-06	1.38943e-05	1.78665e-05	2.15631e-05	2.45911e-05	2.66447e-05	2.76727e-05	2.76287e-05	2.67376e-05	2.52151e-05	2.33966e-05	2.15979e-05	1.99942e-05	1.84781e-05	1.69581e-05	1.51303e-05	1.28633e-05	9.92748e-06	6.25271e-06	1.90961e-06	-2.89338e-06	-7.97911e-06	-1.31218e-05	-1.8126e-05	-2.2937e-05	-2.7522e-05	-3.1898e-05	-3.59913e-05	-3.98116e-05	-4.33347e-05	-4.64245e-05	-4.8948e-05	-5.08161e-05	-5.1835e-05	-5.21028e-05	-5.17047e-05	-5.07797e-05	-4.94387e-05	-4.77958e-05	-4.59703e-05	-4.40556e-05	-4.19887e-05	-3.97897e-05	-3.74248e-05	-3.49904e-05	-3.2457e-05	-2.98733e-05
0	2.57214e-06	5.64807e-06	9.09453e-06	1.27108e-05	1.63437e-05	1.97236e-05	2.24908e-05	2.43652e-05	2.53e-05	2.52527e-05	2.44298e-05	2.30293e-05	2.13587e-05	1.97077e-05	1.8237e-05	1.68482e-05	1.54574e-05	1.37862e-05	1.17137e-05	9.0295e-06	5.66928e-06	1.69728e-06	-2.69569e-06	-7.34751e-06	-1.20517e-05	-1.66294e-05	-2.10306e-05	-2.52252e-05	-2.9229e-05	-3.29742e-05	-3.64698e-05	-3.96935e-05	-4.25204e-05	-4.4829e-05	-4.65374e-05	-4.74681e-05	-4.7711e-05	-4.73438e-05	-4.64944e-05	-4.52641e-05	-4.37573e-05	-4.20834e-05	-4.0328e-05	-3.84335e-05	-3.6418e-05	-3.42508e-05	-3.20201e-05	-2.96989e-05	-2.73316e-05
0	2.36941e-06	5.20297e-06	8.37782e-06	1.17088e-05	1.50548e-05	1.81673e-05	2.07144e-05	2.24384e-05	2.32959e-05	2.32479e-05	2.2485e-05	2.11899e-05	1.96466e-05	1.81221e-05	1.67649e-05	1.54843e-05	1.4203e-05	1.26639e-05	1.07555e-05	8.28361e-06	5.18898e-06	1.53055e-06	-2.51584e-06	-6.80082e-06	-1.11342e-05	-1.53512e-05	-1.94057e-05	-2.327e-05	-2.69586e-05	-3.0409e-05	-3.36295e-05	-3.65996e-05	-3.9204e-05	-4.13306e-05	-4.29041e-05	-4.37607e-05	-4.3983e-05	-4.3643e-05	-4.28585e-05	-4.17229e-05	-4.03324e-05	-3.87879e-05	-3.71684e-05	-3.54209e-05	-3.3562e-05	-3.15633e-05	-2.9506e-05	-2.73655e-05	-2.51826e-05
0	2.19099e-06	4.81121e-06	7.74701e-06	1.08272e-05	1.3921e-05	1.67987e-05	1.91533e-05	2.07465e-05	2.1538e-05	2.14919e-05	2.07845e-05	1.9585e-05	1.81561e-05	1.67449e-05	1.5489e-05	1.43042e-05	1.31191e-05	1.16959e-05	9.93131e-06	7.64572e-06	4.78422e-06	1.40126e-06	-2.34054e-06	-6.30297e-06	-1.03103e-05	-1.42099e-05	-1.79593e-05	-2.15328e-05	-2.4944e-05	-2.81348e-05	-3.11129e-05	-3.38596e-05	-3.6268e-05	-3.82345e-05	-3.96895e-05	-4.04813e-05	-4.06864e-05	-4.03712e-05	-3.9645e-05	-3.85941e-05	-3.73073e-05	-3.58781e-05	-3.43796e-05	-3.27628e-05	-3.1043e-05	-2.91939e-05	-2.72906e-05	-2.53105e-05	-2.32911e-05
0	2.02222e-06	4.44064e-06	7.15034e-06	9.99328e-06	1.28488e-05	1.55049e-05	1.76782e-05	1.91485e-05	1.98789e-05	1.98362e-05	1.9183e-05	1.80757e-05	1.67566e-05	1.54539e-05	1.42945e-05	1.32008e-05	1.21068e-05	1.07932e-05	9.16427e-06	7.05454e-06	4.41321e-06	1.29058e-06	-2.16327e-06	-5.82074e-06	-9.51964e-06	-1.31191e-05	-1.658e-05	-1.98784e-05	-2.3027e-05	-2.59721e-05	-2.8721e-05	-3.12561e-05	-3.34791e-05	-3.52942e-05	-3.66371e-05	-3.73679e-05	-3.75572e-05	-3.72663e-05	-3.6596e-05	-3.56259e-05	-3.44382e-05	-3.3119e-05	-3.17358e-05	-3.02435e-05	-2.8656e-05	-2.69492e-05	-2.51925e-05	-2.33648e-05	-2.15009e-05
0	1.84101e-06	4.04274e-06	6.50965e-06	9.09787e-06	1.16975e-05	1.41155e-05	1.60939e-05	1.74323e-05	1.8097e-05	1.80577e-05	1.74627e-05	1.64542e-05	1.52529e-05	1.40667e-05	1.30109e-05	1.2015e-05	1.1019e-05	9.82293e-06	8.33992e-06	6.41913e-06	4.01433e-06	1.17132e-06	-1.97329e-06	-5.30327e-06	-8.67096e-06	-1.19482e-05	-1.50992e-05	-1.81021e-05	-2.09688e-05	-2.36501e-05	-2.61528e-05	-2.84609e-05	-3.04849e-05	-3.21373e-05	-3.336e-05	-3.40253e-05	-3.41976e-05	-3.39327e-05	-3.33223e-05	-3.24389e-05	-3.13574e-05	-3.01562e-05	-2.88968e-05	-2.7538e-05	-2.60926e-05	-2.45386e-05	-2.29392e-05	-2.12751e-05	-1.9578e-05
0	1.63711e-06	3.59502e-06	5.7887e-06	8.09014e-06	1.04015e-05	1.25511e-05	1.43095e-05	1.54982e-05	1.60875e-05	1.60503e-05	1.55187e-05	1.46195e-05	1.3549e-05	1.24924e-05	1.15524e-05	1.06662e-05	9.78045e-06	8.71717e-06	7.39884e-06	5.69129e-06	3.5533e-06	1.02554e-06	-1.77051e-06	-4.73148e-06	-7.72608e-06	-1.06402e-05	-1.34423e-05	-1.61127e-05	-1.8662e-05	-2.10466e-05	-2.32723e-05	-2.5325e-05	-2.71249e-05	-2.85943e-05	-2.96814e-05	-3.02726e-05	-3.04251e-05	-3.01885e-05	-2.96447e-05	-2.88581e-05	-2.78951e-05	-2.68257e-05	-2.57046e-05	-2.44951e-05	-2.32086e-05	-2.18255e-05	-2.0402e-05	-1.89211e-05	-1.74109e-05
0	1.42932e-06	3.13872e-06	5.05394e-06	7.06304e-06	9.08059e-06	1.09565e-05	1.24903e-05	1.35262e-05	1.40382e-05	1.40026e-05	1.35352e-05	1.27467e-05	1.18091e-05	1.08843e-05	1.0062e-05	9.28765e-06	8.51434e-06	7.58655e-06	6.43635e-06	4.94643e-06	3.08073e-06	8.74568e-07	-1.56596e-06	-4.15055e-06	-6.76466e-06	-9.30859e-06	-1.17547e-05	-1.40862e-05	-1.6312e-05	-1.83941e-05	-2.03374e-05	-2.21298e-05	-2.37013e-05	-2.49842e-05	-2.5933e-05	-2.64486e-05	-2.65808e-05	-2.63729e-05	-2.58967e-05	-2.52084e-05	-2.4366e-05	-2.34306e-05	-2.24501e-05	-2.13925e-05	-2.02677e-05	-1.90585e-05	-1.7814e-05	-1.65195e-05	-1.51993e-05
0	1.2392e-06	2.72126e-06	4.38173e-06	6.12349e-06	7.87238e-06	9.49826e-06	1.08272e-05	1.17241e-05	1.21665e-05	1.21337e-05	1.17263e-05	1.10406e-05	1.02258e-05	9.42247e-06	8.70863e-06	8.03675e-06	7.36631e-06	6.56223e-06	5.56547e-06	4.27423e-06	2.6572e-06	7.44898e-07	-1.37066e-06	-3.61119e-06	-5.87737e-06	-8.08272e-06	-1.02034e-05	-1.22247e-05	-1.41545e-05	-1.59598e-05	-1.76447e-05	-1.91988e-05	-2.05614e-05	-2.16736e-05	-2.2496e-05	-2.29426e-05	-2.30566e-05	-2.28756e-05	-2.24618e-05	-2.18641e-05	-2.11328e-05	-2.03207e-05	-1.94696e-05	-1.85517e-05	-1.75756e-05	-1.65262e-05	-1.54463e-05	-1.43229e-05	-1.31774e-05
0	1.0626e-06	2.33343e-06	3.75723e-06	5.25068e-06	6.7502e-06	8.14415e-06	9.28336e-06	1.00521e-05	1.04308e-05	1.04021e-05	1.00521e-05	9.46356e-06	8.76434e-06	8.0751e-06	7.46277e-06	6.8865e-06	6.31175e-06	5.62251e-06	4.76813e-06	3.66129e-06	2.27511e-06	6.35746e-07	-1.17793e-06	-3.09877e-06	-5.04164e-06	-6.93238e-06	-8.75059e-06	-1.04836e-05	-1.21383e-05	-1.36862e-05	-1.5131e-05	-1.64637e-05	-1.7632e-05	-1.85857e-05	-1.92908e-05	-1.96736e-05	-1.97712e-05	-1.96157e-05	-1.92607e-05	-1.87479e-05	-1.81205e-05	-1.74239e-05	-1.66938e-05	-1.59064e-05	-1.50691e-05	-1.41689e-05	-1.32426e-05	-1.22791e-05	-1.12965e-05
0	9.03322e-07	1.98366e-06	3.19402e-06	4.46359e-06	5.73833e-06	6.92332e-06	7.89179e-06	8.54537e-06	8.86747e-06	8.84325e-06	8.54599e-06	8.0459e-06	7.45177e-06	6.86609e-06	6.34577e-06	5.85601e-06	5.36758e-06	4.7818e-06	4.05564e-06	3.11489e-06	1.93669e-06	5.43264e-07	-9.98318e-07	-2.63104e-06	-4.2825e-06	-5.88962e-06	-7.43516e-06	-8.90827e-06	-1.03148e-05	-1.16307e-05	-1.28589e-05	-1.39917e-05	-1.49849e-05	-1.57956e-05	-1.63951e-05	-1.67205e-05	-1.68035e-05	-1.66714e-05	-1.63697e-05	-1.59338e-05	-1.54006e-05	-1.48085e-05	-1.41879e-05	-1.35187e-05	-1.28069e-05	-1.20418e-05	-1.12544e-05	-1.04354e-05	-9.6002e-06
0	7.62751e-07	1.67497e-06	2.69698e-06	3.76902e-06	4.84551e-06	5.84631e-06	6.66446e-06	7.2169e-06	7.48967e-06	7.4702e-06	7.2203e-06	6.79916e-06	6.29854e-06	5.80486e-06	5.36615e-06	4.95293e-06	4.54069e-06	4.04612e-06	3.43297e-06	2.63859e-06	1.64375e-06	4.67255e-07	-8.34301e-07	-2.21278e-06	-3.60705e-06	-4.96386e-06	-6.26868e-06	-7.51235e-06	-8.69985e-06	-9.8108e-06	-1.08478e-05	-1.18042e-05	-1.26428e-05	-1.33272e-05	-1.38335e-05	-1.41084e-05	-1.41788e-05	-1.40677e-05	-1.38134e-05	-1.34459e-05	-1.29962e-05	-1.24969e-05	-1.19735e-05	-1.14089e-05	-1.08085e-05	-1.0163e-05	-9.49868e-06	-8.80756e-06	-8.10291e-06
0	6.38129e-07	1.4013e-06	2.25634e-06	3.15329e-06	4.05404e-06	4.89157e-06	5.57648e-06	6.03928e-06	6.26831e-06	6.25305e-06	6.04511e-06	5.69393e-06	5.27614e-06	4.86396e-06	4.49751e-06	4.15225e-06	3.80747e-06	3.39367e-06	2.88059e-06	2.21585e-06	1.38343e-06	3.99075e-07	-6.89859e-07	-1.84313e-06	-3.00958e-06	-4.14468e-06	-5.23625e-06	-6.27675e-06	-7.27013e-06	-8.19948e-06	-9.06693e-06	-9.86697e-06	-1.05685e-05	-1.11412e-05	-1.15648e-05	-1.1795e-05	-1.18541e-05	-1.17616e-05	-1.15493e-05	-1.12424e-05	-1.08668e-05	-1.04496e-05	-1.00123e-05	-9.5405e-06	-9.0387e-06	-8.4992e-06	-7.94397e-06	-7.36628e-06	-6.77727e-06
0	5.2309e-07	1.14868e-06	1.84961e-06	2.58493e-06	3.32347e-06	4.01032e-06	4.5723e-06	4.95241e-06	5.14115e-06	5.12989e-06	4.96081e-06	4.67434e-06	4.33317e-06	3.99634e-06	3.69668e-06	3.41403e-06	3.13154e-06	2.79229e-06	2.37157e-06	1.82651e-06	1.14401e-06	3.37007e-07	-5.55669e-07	-1.50106e-06	-2.45721e-06	-3.38764e-06	-4.28236e-06	-5.13518e-06	-5.94937e-06	-6.71108e-06	-7.42207e-06	-8.07777e-06	-8.65278e-06	-9.12224e-06	-9.46956e-06	-9.65848e-06	-9.70734e-06	-9.63202e-06	-9.4586e-06	-9.20763e-06	-8.90042e-06	-8.55916e-06	-8.20135e-06	-7.81527e-06	-7.40457e-06	-6.96298e-06	-6.50848e-06	-6.03555e-06	-5.55335e-06
0	4.18038e-07	9.18002e-07	1.47816e-06	2.06585e-06	2.65617e-06	3.20525e-06	3.65464e-06	3.95881e-06	4.1102e-06	4.10188e-06	3.9675e-06	3.73933e-06	3.46736e-06	3.19873e-06	2.95965e-06	2.73399e-06	2.50831e-06	2.23716e-06	1.90085e-06	1.46515e-06	9.19623e-07	2.74637e-07	-4.3881e-07	-1.19435e-06	-1.95848e-06	-2.70204e-06	-3.41707e-06	-4.09859e-06	-4.74925e-06	-5.35794e-06	-5.9261e-06	-6.45007e-06	-6.90958e-06	-7.28477e-06	-7.5624e-06	-7.7135e-06	-7.75278e-06	-7.69287e-06	-7.5546e-06	-7.35438e-06	-7.10926e-06	-6.83692e-06	-6.55135e-06	-6.24317e-06	-5.91531e-06	-5.56278e-06	-5.19992e-06	-4.82231e-06	-4.4373e-06
0	3.21416e-07	7.05831e-07	1.13653e-06	1.58839e-06	2.04228e-06	2.46444e-06	2.80995e-06	3.04379e-06	3.16014e-06	3.15369e-06	3.05033e-06	2.87483e-06	2.66567e-06	2.4591e-06	2.27526e-06	2.10175e-06	1.92821e-06	1.71972e-06	1.46113e-06	1.12612e-06	7.06648e-07	2.10707e-07	-3.37889e-07	-9.18838e-07	-1.5064e-06	-2.07817e-06	-2.62798e-06	-3.15205e-06	-3.65235e-06	-4.12039e-06	-4.55725e-06	-4.96014e-06	-5.31347e-06	-5.60196e-06	-5.81542e-06	-5.9316e-06	-5.9618e-06	-5.91572e-06	-5.80938e-06	-5.65541e-06	-5.46689e-06	-5.25747e-06	-5.03787e-06	-4.80089e-06	-4.54877e-06	-4.27769e-06	-3.99867e-06	-3.70832e-06	-3.41226e-06
0	2.35058e-07	5.16211e-07	8.31191e-07	1.16167e-06	1.49359e-06	1.80228e-06	2.05485e-06	2.22569e-06	2.31052e-06	2.30547e-06	2.22948e-06	2.10074e-06	1.94739e-06	1.79601e-06	1.66133e-06	1.53437e-06	1.40735e-06	1.25481e-06	1.06565e-06	8.20576e-07	5.13719e-07	1.50888e-07	-2.50482e-07	-6.75521e-07	-1.10542e-06	-1.52378e-06	-1.92606e-06	-2.30953e-06	-2.67555e-06	-3.01792e-06	-3.3375e-06	-3.63224e-06	-3.89071e-06	-4.10174e-06	-4.25788e-06	-4.34283e-06	-4.36484e-06	-4.331e-06	-4.25306e-06	-4.14026e-06	-4.00218e-06	-3.8488e-06	-3.688e-06	-3.51449e-06	-3.32992e-06	-3.13148e-06	-2.92724e-06	-2.71472e-06	-2.49802e-06
0	1.47621e-07	3.24194e-07	5.22021e-07	7.2949e-07	9.37731e-07	1.13121e-06	1.28918e-06	1.39556e-06	1.4476e-06	1.44288e-06	1.39346e-06	1.31089e-06	1.21303e-06	1.1167e-06	1.03126e-06	9.51221e-07	8.71358e-07	7.75684e-07	6.57115e-07	5.03473e-07	3.11024e-07	8.33327e-08	-1.68612e-07	-4.35455e-07	-7.05419e-07	-9.68151e-07	-1.22083e-06	-1.46183e-06	-1.69181e-06	-1.90695e-06	-2.10776e-06	-2.29301e-06	-2.4554e-06	-2.58791e-06	-2.68585e-06	-2.73891e-06	-2.75225e-06	-2.73034e-06	-2.68067e-06	-2.60905e-06	-2.52146e-06	-2.42426e-06	-2.32243e-06	-2.21266e-06	-2.09594e-06	-1.97049e-06	-1.8414e-06	-1.70714e-06	-1.57026e-06
0	6.62298e-08	1.45467e-07	2.34213e-07	3.27254e-07	4.20585e-07	5.07223e-07	5.77803e-07	6.25142e-07	6.47953e-07	6.45192e-07	6.2231e-07	5.84554e-07	5.40012e-07	4.96292e-07	4.57624e-07	4.21478e-07	3.8563e-07	3.42788e-07	2.89718e-07	2.20935e-07	1.34735e-07	3.26939e-08	-8.02495e-08	-1.9989e-07	-3.20956e-07	-4.38793e-07	-5.5214e-07	-6.6022e-07	-7.63427e-07	-8.59988e-07	-9.50128e-07	-1.0333e-06	-1.10618e-06	-1.16563e-06	-1.20952e-06	-1.23321e-06	-1.239e-06	-1.22889e-06	-1.20632e-06	-1.17386e-06	-1.13422e-06	-1.09025e-06	-1.04423e-06	-9.94647e-07	-9.41944e-07	-8.85327e-07	-8.27078e-07	-7.66522e-07	-7.04788e-07
0	0	0	0	0	0	0	0	0	0	0	0	0	0	0	0	0	0	0	0	0	0	0	0	0	0	0	0	0	0	0	0	0	0	0	0	0	0	0	0	0	0	0	0	0	0	0	0	0	0
[truncated: 44 more columns]

## Sheet: Fig. 2l
0	0	0	0	0	0	0	0	0	0	0	0	0	0	0	0	0	0	0	0	0	0	0	0	0	0	0	0	0	0	0	0	0	0	0	0	0	0	0	0	0	0	0	0	0	0	0	0	0	0
0	6.95184e-24	6.45301e-10	2.1608e-10	-6.23473e-09	-2.27729e-08	-5.18536e-08	-1.01221e-07	-1.70415e-07	-2.62859e-07	-3.76931e-07	-5.02006e-07	-6.27823e-07	-7.42112e-07	-8.32999e-07	-8.94645e-07	-9.23873e-07	-9.2879e-07	-9.16498e-07	-8.9536e-07	-8.70384e-07	-8.4607e-07	-8.28093e-07	-8.14766e-07	-8.04895e-07	-8.00534e-07	-7.9824e-07	-7.99901e-07	-8.05291e-07	-8.13054e-07	-8.21338e-07	-8.29331e-07	-8.39162e-07	-8.44116e-07	-8.42757e-07	-8.34138e-07	-8.12538e-07	-7.76382e-07	-7.2777e-07	-6.74678e-07	-6.16436e-07	-5.52635e-07	-4.87915e-07	-4.24901e-07	-3.64701e-07	-3.04533e-07	-2.42643e-07	-1.81387e-07	-1.21623e-07	-6.26428e-08
0	-6.45301e-10	-9.13419e-24	-1.80287e-09	-1.683e-08	-5.39788e-08	-1.18539e-07	-2.27406e-07	-3.79501e-07	-5.82302e-07	-8.32256e-07	-1.10615e-06	-1.3815e-06	-1.63154e-06	-1.83031e-06	-1.96506e-06	-2.02882e-06	-2.03931e-06	-2.01202e-06	-1.96526e-06	-1.90995e-06	-1.85593e-06	-1.81566e-06	-1.78547e-06	-1.76281e-06	-1.75221e-06	-1.74614e-06	-1.74877e-06	-1.75958e-06	-1.77566e-06	-1.79291e-06	-1.80957e-06	-1.83034e-06	-1.84052e-06	-1.83698e-06	-1.81768e-06	-1.77012e-06	-1.69082e-06	-1.58437e-06	-1.46821e-06	-1.34086e-06	-1.20141e-06	-1.05998e-06	-9.22313e-07	-7.90854e-07	-6.59499e-07	-5.24402e-07	-3.90713e-07	-2.60317e-07	-1.31645e-07
0	-2.1608e-10	1.80287e-09	2.5266e-22	-2.30089e-08	-8.15804e-08	-1.84292e-07	-3.58419e-07	-6.0231e-07	-9.28011e-07	-1.3298e-06	-1.77029e-06	-2.21334e-06	-2.61579e-06	-2.9358e-06	-3.15286e-06	-3.25576e-06	-3.27303e-06	-3.22966e-06	-3.1551e-06	-3.06697e-06	-2.98113e-06	-2.91759e-06	-2.87042e-06	-2.83544e-06	-2.81989e-06	-2.8116e-06	-2.81725e-06	-2.83595e-06	-2.86308e-06	-2.89198e-06	-2.91989e-06	-2.95429e-06	-2.97156e-06	-2.96663e-06	-2.93616e-06	-2.85999e-06	-2.73258e-06	-2.56133e-06	-2.3743e-06	-2.16918e-06	-1.94449e-06	-1.7166e-06	-1.49473e-06	-1.28278e-06	-1.07096e-06	-8.53068e-07	-6.37404e-07	-4.26998e-07	-2.19358e-07
0	6.23473e-09	1.683e-08	2.30089e-08	1.5551e-22	-7.25907e-08	-2.07427e-07	-4.43472e-07	-7.79101e-07	-1.23123e-06	-1.79196e-06	-2.4086e-06	-3.0303e-06	-3.59599e-06	-4.04658e-06	-4.35304e-06	-4.50004e-06	-4.52743e-06	-4.4709e-06	-4.37179e-06	-4.25524e-06	-4.14358e-06	-4.06459e-06	-4.00949e-06	-3.97209e-06	-3.96196e-06	-3.96166e-06	-3.98045e-06	-4.01695e-06	-4.06484e-06	-4.11459e-06	-4.16232e-06	-4.21846e-06	-4.2497e-06	-4.24867e-06	-4.21045e-06	-4.10647e-06	-3.92924e-06	-3.68931e-06	-3.42616e-06	-3.13679e-06	-2.81943e-06	-2.49721e-06	-2.18316e-06	-1.88259e-06	-1.58189e-06	-1.27229e-06	-9.65629e-07	-6.66069e-07	-3.70252e-07
0	2.27729e-08	5.39788e-08	8.15804e-08	7.25907e-08	9.3658e-22	-1.54048e-07	-4.41616e-07	-8.62169e-07	-1.43769e-06	-2.15823e-06	-2.9549e-06	-3.76141e-06	-4.49738e-06	-5.08539e-06	-5.48712e-06	-5.68371e-06	-5.72631e-06	-5.66266e-06	-5.5465e-06	-5.41131e-06	-5.28622e-06	-5.20658e-06	-5.16e-06	-5.1377e-06	-5.15077e-06	-5.17579e-06	-5.22448e-06	-5.29478e-06	-5.37891e-06	-5.46411e-06	-5.5453e-06	-5.63581e-06	-5.69208e-06	-5.70395e-06	-5.66456e-06	-5.53617e-06	-5.30978e-06	-4.99938e-06	-4.65646e-06	-4.27768e-06	-3.8614e-06	-3.43794e-06	-3.0245e-06	-2.62749e-06	-2.22962e-06	-1.81942e-06	-1.41259e-06	-1.01434e-06	-6.20666e-07
0	5.18536e-08	1.18539e-07	1.84292e-07	2.07427e-07	1.54048e-07	1.38699e-21	-3.20798e-07	-8.10274e-07	-1.49534e-06	-2.36436e-06	-3.33223e-06	-4.31748e-06	-5.22007e-06	-5.94407e-06	-6.44168e-06	-6.69157e-06	-6.75517e-06	-6.69326e-06	-6.57163e-06	-6.4327e-06	-6.3122e-06	-6.2522e-06	-6.236e-06	-6.25156e-06	-6.31031e-06	-6.38231e-06	-6.4815e-06	-6.60483e-06	-6.74359e-06	-6.88144e-06	-7.01215e-06	-7.15161e-06	-7.24607e-06	-7.28214e-06	-7.25064e-06	-7.10442e-06	-6.83363e-06	-6.45583e-06	-6.03437e-06	-5.56609e-06	-5.05007e-06	-4.52383e-06	-4.00886e-06	-3.51227e-06	-3.01349e-06	-2.49833e-06	-1.98663e-06	-1.48431e-06	-9.87175e-07
0	1.01221e-07	2.27406e-07	3.58419e-07	4.43472e-07	4.41616e-07	3.20798e-07	-1.14299e-21	-5.27442e-07	-1.29287e-06	-2.28361e-06	-3.39923e-06	-4.54418e-06	-5.599e-06	-6.44998e-06	-7.03986e-06	-7.34688e-06	-7.44047e-06	-7.39552e-06	-7.28879e-06	-7.17209e-06	-7.08722e-06	-7.08119e-06	-7.13181e-06	-7.22297e-06	-7.36426e-06	-7.51867e-06	-7.7017e-06	-7.90889e-06	-8.13156e-06	-8.34942e-06	-8.55514e-06	-8.76654e-06	-8.92025e-06	-8.99898e-06	-8.99077e-06	-8.83898e-06	-8.53416e-06	-8.09754e-06	-7.60347e-06	-7.04984e-06	-6.43747e-06	-5.81076e-06	-5.19547e-06	-4.59866e-06	-3.99735e-06	-3.37481e-06	-2.75513e-06	-2.14452e-06	-1.5392e-06
0	1.70415e-07	3.79501e-07	6.0231e-07	7.79101e-07	8.62169e-07	8.10274e-07	5.27442e-07	-1.42655e-21	-8.06944e-07	-1.88055e-06	-3.10704e-06	-4.37899e-06	-5.55921e-06	-6.51818e-06	-7.18988e-06	-7.55442e-06	-7.68614e-06	-7.67427e-06	-7.60455e-06	-7.53811e-06	-7.52175e-06	-7.60504e-06	-7.75943e-06	-7.964e-06	-8.22418e-06	-8.4957e-06	-8.79483e-06	-9.11531e-06	-9.44953e-06	-9.77315e-06	-1.00778e-05	-1.03824e-05	-1.06154e-05	-1.07549e-05	-1.07859e-05	-1.06429e-05	-1.03182e-05	-9.83651e-06	-9.28154e-06	-8.65313e-06	-7.95481e-06	-7.23709e-06	-6.5297e-06	-5.83873e-06	-5.14003e-06	-4.41459e-06	-3.6907e-06	-2.9743e-06	-2.26275e-06
0	2.62859e-07	5.82302e-07	9.28011e-07	1.23123e-06	1.43769e-06	1.49534e-06	1.29287e-06	8.06944e-07	7.84238e-22	-1.11591e-06	-2.41551e-06	-3.78168e-06	-5.06088e-06	-6.10962e-06	-6.8537e-06	-7.27776e-06	-7.45757e-06	-7.49737e-06	-7.48995e-06	-7.50584e-06	-7.59584e-06	-7.80943e-06	-8.11062e-06	-8.47274e-06	-8.89442e-06	-9.32384e-06	-9.7771e-06	-1.02457e-05	-1.07243e-05	-1.11843e-05	-1.16165e-05	-1.20398e-05	-1.23756e-05	-1.25972e-05	-1.26858e-05	-1.25675e-05	-1.2238e-05	-1.17254e-05	-1.1121e-05	-1.04277e-05	-9.65297e-06	-8.85254e-06	-8.05998e-06	-7.27944e-06	-6.48678e-06	-5.66113e-06	-4.83491e-06	-4.01318e-06	-3.19523e-06
0	3.76931e-07	8.32256e-07	1.3298e-06	1.79196e-06	2.15823e-06	2.36436e-06	2.28361e-06	1.88055e-06	1.11591e-06	8.50975e-22	-1.33258e-06	-2.75741e-06	-4.10643e-06	-5.22431e-06	-6.02943e-06	-6.51364e-06	-6.75049e-06	-6.85963e-06	-6.93875e-06	-7.06763e-06	-7.29997e-06	-7.68252e-06	-8.17093e-06	-8.73191e-06	-9.35479e-06	-9.98e-06	-1.06226e-05	-1.12714e-05	-1.19246e-05	-1.25491e-05	-1.31349e-05	-1.37002e-05	-1.41608e-05	-1.44842e-05	-1.46478e-05	-1.457e-05	-1.42511e-05	-1.37226e-05	-1.30815e-05	-1.23348e-05	-1.1495e-05	-1.06222e-05	-9.75337e-06	-8.88985e-06	-8.00883e-06	-7.08788e-06	-6.16347e-06	-5.23914e-06	-4.31691e-06
0	5.02006e-07	1.10615e-06	1.77029e-06	2.4086e-06	2.9549e-06	3.33223e-06	3.39923e-06	3.10704e-06	2.41551e-06	1.33258e-06	8.66744e-22	-1.45277e-06	-2.84526e-06	-4.01266e-06	-4.86685e-06	-5.40877e-06	-5.70674e-06	-5.89547e-06	-6.07564e-06	-6.33573e-06	-6.73127e-06	-7.30438e-06	-8.00199e-06	-8.78392e-06	-9.62868e-06	-1.04693e-05	-1.13191e-05	-1.21636e-05	-1.30062e-05	-1.38087e-05	-1.45607e-05	-1.52789e-05	-1.58748e-05	-1.63103e-05	-1.65588e-05	-1.65315e-05	-1.62348e-05	-1.57029e-05	-1.50371e-05	-1.42486e-05	-1.3356e-05	-1.24225e-05	-1.14884e-05	-1.05514e-05	-9.59093e-06	-8.58346e-06	-7.56918e-06	-6.54975e-06	-5.53032e-06
0	6.27823e-07	1.3815e-06	2.21334e-06	3.0303e-06	3.76141e-06	4.31748e-06	4.54418e-06	4.37899e-06	3.78168e-06	2.75741e-06	1.45277e-06	6.78359e-22	-1.41069e-06	-2.60758e-06	-3.49737e-06	-4.09075e-06	-4.44915e-06	-4.72074e-06	-5.00737e-06	-5.40512e-06	-5.97039e-06	-6.73937e-06	-7.6506e-06	-8.65718e-06	-9.7263e-06	-1.07842e-05	-1.18422e-05	-1.28828e-05	-1.39141e-05	-1.4894e-05	-1.58114e-05	-1.66814e-05	-1.74124e-05	-1.7961e-05	-1.82967e-05	-1.83252e-05	-1.80589e-05	-1.75346e-05	-1.68556e-05	-1.60383e-05	-1.51067e-05	-1.41267e-05	-1.3141e-05	-1.21435e-05	-1.11165e-05	-1.00359e-05	-8.94488e-06	-7.84312e-06	-6.73909e-06
0	7.42112e-07	1.63154e-06	2.61579e-06	3.59599e-06	4.49738e-06	5.22007e-06	5.599e-06	5.55921e-06	5.06088e-06	4.10643e-06	2.84526e-06	1.41069e-06	-2.28062e-21	-1.21055e-06	-2.12377e-06	-2.75982e-06	-3.17249e-06	-3.52122e-06	-3.90777e-06	-4.43437e-06	-5.15755e-06	-6.10723e-06	-7.21462e-06	-8.42684e-06	-9.7005e-06	-1.09563e-05	-1.22032e-05	-1.34212e-05	-1.46228e-05	-1.57625e-05	-1.68293e-05	-1.78356e-05	-1.86886e-05	-1.93402e-05	-1.97565e-05	-1.98388e-05	-1.96055e-05	-1.9095e-05	-1.84119e-05	-1.75768e-05	-1.66191e-05	-1.56063e-05	-1.45828e-05	-1.35391e-05	-1.24605e-05	-1.13223e-05	-1.01706e-05	-9.00279e-06	-7.83051e-06
0	8.32999e-07	1.83031e-06	2.9358e-06	4.04658e-06	5.08539e-06	5.94407e-06	6.44998e-06	6.51818e-06	6.10962e-06	5.22431e-06	4.01266e-06	2.60758e-06	1.21055e-06	7.09615e-22	-9.24501e-07	-1.59105e-06	-2.04636e-06	-2.45799e-06	-2.92666e-06	-3.55887e-06	-4.41074e-06	-5.50651e-06	-6.77176e-06	-8.14896e-06	-9.58607e-06	-1.09998e-05	-1.2397e-05	-1.37554e-05	-1.50917e-05	-1.63578e-05	-1.75423e-05	-1.8656e-05	-1.96057e-05	-2.03393e-05	-2.08208e-05	-2.09486e-05	-2.07457e-05	-2.02521e-05	-1.9572e-05	-1.87297e-05	-1.77589e-05	-1.67276e-05	-1.56816e-05	-1.46083e-05	-1.34958e-05	-1.23194e-05	-1.11266e-05	-9.9135e-06	-8.69397e-06
0	8.94645e-07	1.96506e-06	3.15286e-06	4.35304e-06	5.48712e-06	6.44168e-06	7.03986e-06	7.18988e-06	6.8537e-06	6.02943e-06	4.86685e-06	3.49737e-06	2.12377e-06	9.24501e-07	-9.81916e-22	-6.83835e-07	-1.16752e-06	-1.62343e-06	-2.15058e-06	-2.85772e-06	-3.80014e-06	-4.99745e-06	-6.37167e-06	-7.86218e-06	-9.41084e-06	-1.09321e-05	-1.24311e-05	-1.38842e-05	-1.5311e-05	-1.66618e-05	-1.79253e-05	-1.91109e-05	-2.01255e-05	-2.0915e-05	-2.14418e-05	-2.16031e-05	-2.14255e-05	-2.09495e-05	-2.0278e-05	-1.9438e-05	-1.84663e-05	-1.74305e-05	-1.63772e-05	-1.52913e-05	-1.41633e-05	-1.29687e-05	-1.17558e-05	-1.05194e-05	-9.27522e-06
0	9.23873e-07	2.02882e-06	3.25576e-06	4.50004e-06	5.68371e-06	6.69157e-06	7.34688e-06	7.55442e-06	7.27776e-06	6.51364e-06	5.40877e-06	4.09075e-06	2.75982e-06	1.59105e-06	6.83835e-07	1.0143e-21	-4.95471e-07	-9.75378e-07	-1.53565e-06	-2.28471e-06	-3.2764e-06	-4.52667e-06	-5.95637e-06	-7.50374e-06	-9.10708e-06	-1.06805e-05	-1.22278e-05	-1.37246e-05	-1.51927e-05	-1.65817e-05	-1.78808e-05	-1.90981e-05	-2.01425e-05	-2.09595e-05	-2.15103e-05	-2.16933e-05	-2.15373e-05	-2.10825e-05	-2.04292e-05	-1.96059e-05	-1.86507e-05	-1.763e-05	-1.65898e-05	-1.55139e-05	-1.43946e-05	-1.32076e-05	-1.20012e-05	-1.07695e-05	-9.52913e-06
0	9.2879e-07	2.03931e-06	3.27303e-06	4.52743e-06	5.72631e-06	6.75517e-06	7.44047e-06	7.68614e-06	7.45757e-06	6.75049e-06	5.70674e-06	4.44915e-06	3.17249e-06	2.04636e-06	1.16752e-06	4.95471e-07	1.22775e-22	-4.89071e-07	-1.06389e-06	-1.83068e-06	-2.84118e-06	-4.10824e-06	-5.5533e-06	-7.11474e-06	-8.72942e-06	-1.03128e-05	-1.18679e-05	-1.33701e-05	-1.48421e-05	-1.62345e-05	-1.75366e-05	-1.87554e-05	-1.98031e-05	-2.06253e-05	-2.11838e-05	-2.13796e-05	-2.12423e-05	-2.08112e-05	-2.01828e-05	-1.93864e-05	-1.84604e-05	-1.74689e-05	-1.64571e-05	-1.54078e-05	-1.43147e-05	-1.31547e-05	-1.19748e-05	-1.07688e-05	-9.5535e-06
0	9.16498e-07	2.01202e-06	3.22966e-06	4.4709e-06	5.66266e-06	6.69326e-06	7.39552e-06	7.67427e-06	7.49737e-06	6.85963e-06	5.89547e-06	4.72074e-06	3.52122e-06	2.45799e-06	1.62343e-06	9.75378e-07	4.89071e-07	2.51604e-22	-5.78581e-07	-1.34874e-06	-2.35923e-06	-3.61956e-06	-5.05321e-06	-6.59981e-06	-8.19596e-06	-9.76018e-06	-1.12943e-05	-1.2774e-05	-1.42228e-05	-1.55928e-05	-1.6874e-05	-1.8072e-05	-1.91036e-05	-1.99158e-05	-2.04718e-05	-2.06764e-05	-2.05601e-05	-2.01604e-05	-1.95684e-05	-1.88132e-05	-1.7933e-05	-1.69888e-05	-1.60235e-05	-1.50198e-05	-1.39729e-05	-1.28609e-05	-1.17289e-05	-1.05705e-05	-9.4024e-06
0	8.9536e-07	1.96526e-06	3.1551e-06	4.37179e-06	5.5465e-06	6.57163e-06	7.28879e-06	7.60455e-06	7.48995e-06	6.93875e-06	6.07564e-06	5.00737e-06	3.90777e-06	2.92666e-06	2.15058e-06	1.53565e-06	1.06389e-06	5.78581e-07	-5.29396e-22	-7.68264e-07	-1.77112e-06	-3.01405e-06	-4.42355e-06	-5.94116e-06	-7.50363e-06	-9.03359e-06	-1.05316e-05	-1.19739e-05	-1.33848e-05	-1.47184e-05	-1.59654e-05	-1.71301e-05	-1.81352e-05	-1.89299e-05	-1.94787e-05	-1.96924e-05	-1.96017e-05	-1.92419e-05	-1.86971e-05	-1.7996e-05	-1.71765e-05	-1.62949e-05	-1.53916e-05	-1.4449e-05	-1.34642e-05	-1.24169e-05	-1.13498e-05	-1.02559e-05	-9.15199e-06
0	8.70384e-07	1.90995e-06	3.06697e-06	4.25524e-06	5.41131e-06	6.4327e-06	7.17209e-06	7.53811e-06	7.50584e-06	7.06763e-06	6.33573e-06	5.40512e-06	4.43437e-06	3.55887e-06	2.85772e-06	2.28471e-06	1.83068e-06	1.34874e-06	7.68264e-07	3.46641e-22	-9.95947e-07	-2.21983e-06	-3.6018e-06	-5.08586e-06	-6.6087e-06	-8.09814e-06	-9.55316e-06	-1.09505e-05	-1.23157e-05	-1.36055e-05	-1.48114e-05	-1.59356e-05	-1.69089e-05	-1.76829e-05	-1.8224e-05	-1.84503e-05	-1.83933e-05	-1.80853e-05	-1.76011e-05	-1.69696e-05	-1.62278e-05	-1.54262e-05	-1.46022e-05	-1.37375e-05	-1.28317e-05	-1.18668e-05	-1.0882e-05	-9.86996e-06	-8.8475e-06
0	8.4607e-07	1.85593e-06	2.98113e-06	4.14358e-06	5.28622e-06	6.3122e-06	7.08722e-06	7.52175e-06	7.59584e-06	7.29997e-06	6.73127e-06	5.97039e-06	5.15755e-06	4.41074e-06	3.80014e-06	3.2764e-06	2.84118e-06	2.35923e-06	1.77112e-06	9.95947e-07	3.51781e-22	-1.21028e-06	-2.56911e-06	-4.02324e-06	-5.50867e-06	-6.95926e-06	-8.37192e-06	-9.72403e-06	-1.10425e-05	-1.22873e-05	-1.34509e-05	-1.4533e-05	-1.54741e-05	-1.62283e-05	-1.67644e-05	-1.70091e-05	-1.69952e-05	-1.67513e-05	-1.63413e-05	-1.5794e-05	-1.51459e-05	-1.44406e-05	-1.37117e-05	-1.29399e-05	-1.21282e-05	-1.1261e-05	-1.03737e-05	-9.45829e-06	-8.53182e-06
0	8.28093e-07	1.81566e-06	2.91759e-06	4.06459e-06	5.20658e-06	6.2522e-06	7.08119e-06	7.60504e-06	7.80943e-06	7.68252e-06	7.30438e-06	6.73937e-06	6.10723e-06	5.50651e-06	4.99745e-06	4.52667e-06	4.10824e-06	3.61956e-06	3.01405e-06	2.21983e-06	1.21028e-06	1.33493e-22	-1.3492e-06	-2.78673e-06	-4.24693e-06	-5.67009e-06	-7.05052e-06	-8.36627e-06	-9.64596e-06	-1.0853e-05	-1.1981e-05	-1.30265e-05	-1.3941e-05	-1.46814e-05	-1.52187e-05	-1.54892e-05	-1.55273e-05	-1.5358e-05	-1.50327e-05	-1.45803e-05	-1.40373e-05	-1.34394e-05	-1.2816e-05	-1.21467e-05	-1.14382e-05	-1.06778e-05	-9.89695e-06	-9.08651e-06	-8.26408e-06
0	8.14766e-07	1.78547e-06	2.87042e-06	4.00949e-06	5.16e-06	6.236e-06	7.13181e-06	7.75943e-06	8.11062e-06	8.17093e-06	8.00199e-06	7.6506e-06	7.21462e-06	6.77176e-06	6.37167e-06	5.95637e-06	5.5533e-06	5.05321e-06	4.42355e-06	3.6018e-06	2.56911e-06	1.3492e-06	1.34518e-22	-1.43057e-06	-2.87439e-06	-4.27842e-06	-5.63407e-06	-6.92007e-06	-8.16681e-06	-9.34141e-06	-1.04388e-05	-1.1452e-05	-1.23443e-05	-1.30752e-05	-1.36181e-05	-1.39194e-05	-1.40157e-05	-1.39283e-05	-1.36945e-05	-1.33441e-05	-1.29138e-05	-1.24307e-05	-1.19198e-05	-1.13591e-05	-1.07598e-05	-1.01123e-05	-9.44359e-06	-8.74342e-06	-8.0302e-06
0	8.04895e-07	1.76281e-06	2.83544e-06	3.97209e-06	5.1377e-06	6.25156e-06	7.22297e-06	7.964e-06	8.47274e-06	8.73191e-06	8.78392e-06	8.65718e-06	8.42684e-06	8.14896e-06	7.86218e-06	7.50374e-06	7.11474e-06	6.59981e-06	5.94116e-06	5.08586e-06	4.02324e-06	2.78673e-06	1.43057e-06	7.99637e-23	-1.43391e-06	-2.82491e-06	-4.16127e-06	-5.42252e-06	-6.64074e-06	-7.78697e-06	-8.85757e-06	-9.84155e-06	-1.07147e-05	-1.14394e-05	-1.19909e-05	-1.23264e-05	-1.24849e-05	-1.24838e-05	-1.2346e-05	-1.21019e-05	-1.17888e-05	-1.1425e-05	-1.10307e-05	-1.05824e-05	-1.00959e-05	-9.56462e-06	-9.01143e-06	-8.42455e-06	-7.82345e-06
0	8.00534e-07	1.75221e-06	2.81989e-06	3.96196e-06	5.15077e-06	6.31031e-06	7.36426e-06	8.22418e-06	8.89442e-06	9.35479e-06	9.62868e-06	9.7263e-06	9.7005e-06	9.58607e-06	9.41084e-06	9.10708e-06	8.72942e-06	8.19596e-06	7.50363e-06	6.6087e-06	5.50867e-06	4.24693e-06	2.87439e-06	1.43391e-06	-9.49674e-23	-1.38757e-06	-2.71383e-06	-3.9591e-06	-5.15708e-06	-6.28272e-06	-7.33375e-06	-8.29515e-06	-9.15513e-06	-9.87838e-06	-1.04425e-05	-1.08145e-05	-1.10365e-05	-1.11218e-05	-1.10793e-05	-1.09403e-05	-1.07425e-05	-1.04958e-05	-1.02158e-05	-9.87707e-06	-9.50023e-06	-9.08198e-06	-8.64079e-06	-8.16348e-06	-7.67071e-06
0	7.9824e-07	1.74614e-06	2.8116e-06	3.96166e-06	5.17579e-06	6.38231e-06	7.51867e-06	8.4957e-06	9.32384e-06	9.98e-06	1.04693e-05	1.07842e-05	1.09563e-05	1.09998e-05	1.09321e-05	1.06805e-05	1.03128e-05	9.76018e-06	9.03359e-06	8.09814e-06	6.95926e-06	5.67009e-06	4.27842e-06	2.82491e-06	1.38757e-06	1.68393e-22	-1.31967e-06	-2.55245e-06	-3.73375e-06	-4.84218e-06	-5.87683e-06	-6.81868e-06	-7.66797e-06	-8.3916e-06	-8.96912e-06	-9.3775e-06	-9.66145e-06	-9.83073e-06	-9.88035e-06	-9.84257e-06	-9.75602e-06	-9.62205e-06	-9.45188e-06	-9.21841e-06	-8.94683e-06	-8.63691e-06	-8.30309e-06	-7.93065e-06	-7.54155e-06
0	7.99901e-07	1.74877e-06	2.81725e-06	3.98045e-06	5.22448e-06	6.4815e-06	7.7017e-06	8.79483e-06	9.7771e-06	1.06226e-05	1.13191e-05	1.18422e-05	1.22032e-05	1.2397e-05	1.24311e-05	1.22278e-05	1.18679e-05	1.12943e-05	1.05316e-05	9.55316e-06	8.37192e-06	7.05052e-06	5.63407e-06	4.16127e-06	2.71383e-06	1.31967e-06	-2.31273e-21	-1.22673e-06	-2.39777e-06	-3.49509e-06	-4.51904e-06	-5.44674e-06	-6.28986e-06	-7.01727e-06	-7.6103e-06	-8.05515e-06	-8.39936e-06	-8.64925e-06	-8.78672e-06	-8.84504e-06	-8.86377e-06	-8.83633e-06	-8.76981e-06	-8.63526e-06	-8.46245e-06	-8.254e-06	-8.02063e-06	-7.74607e-06	-7.45364e-06
0	8.05291e-07	1.75958e-06	2.83595e-06	4.01695e-06	5.29478e-06	6.60483e-06	7.90889e-06	9.11531e-06	1.02457e-05	1.12714e-05	1.21636e-05	1.28828e-05	1.34212e-05	1.37554e-05	1.38842e-05	1.37246e-05	1.33701e-05	1.2774e-05	1.19739e-05	1.09505e-05	9.72403e-06	8.36627e-06	6.92007e-06	5.42252e-06	3.9591e-06	2.55245e-06	1.22673e-06	4.99054e-21	-1.16688e-06	-2.25893e-06	-3.27764e-06	-4.19643e-06	-5.03765e-06	-5.77183e-06	-6.38203e-06	-6.86296e-06	-7.26502e-06	-7.59125e-06	-7.8113e-06	-7.95947e-06	-8.07647e-06	-8.14827e-06	-8.17813e-06	-8.1352e-06	-8.05367e-06	-7.93893e-06	-7.79825e-06	-7.61375e-06	-7.41014e-06
0	8.13054e-07	1.77566e-06	2.86308e-06	4.06484e-06	5.37891e-06	6.74359e-06	8.13156e-06	9.44953e-06	1.07243e-05	1.19246e-05	1.30062e-05	1.39141e-05	1.46228e-05	1.50917e-05	1.5311e-05	1.51927e-05	1.48421e-05	1.42228e-05	1.33848e-05	1.23157e-05	1.10425e-05	9.64596e-06	8.16681e-06	6.64074e-06	5.15708e-06	3.73375e-06	2.39777e-06	1.16688e-06	1.58565e-21	-1.09068e-06	-2.10778e-06	-3.02121e-06	-3.86346e-06	-4.60668e-06	-5.23521e-06	-5.75193e-06	-6.21007e-06	-6.60967e-06	-6.90861e-06	-7.14239e-06	-7.35279e-06	-7.51878e-06	-7.63996e-06	-7.6836e-06	-7.68822e-06	-7.66174e-06	-7.6082e-06	-7.5082e-06	-7.38789e-06
0	8.21338e-07	1.79291e-06	2.89198e-06	4.11459e-06	5.46411e-06	6.88144e-06	8.34942e-06	9.77315e-06	1.11843e-05	1.25491e-05	1.38087e-05	1.4894e-05	1.57625e-05	1.63578e-05	1.66618e-05	1.65817e-05	1.62345e-05	1.55928e-05	1.47184e-05	1.36055e-05	1.22873e-05	1.0853e-05	9.34141e-06	7.78697e-06	6.28272e-06	4.84218e-06	3.49509e-06	2.25893e-06	1.09068e-06	-6.02891e-21	-1.01677e-06	-1.9263e-06	-2.7705e-06	-3.52306e-06	-4.16947e-06	-4.72021e-06	-5.23123e-06	-5.69979e-06	-6.0727e-06	-6.38666e-06	-6.68445e-06	-6.93857e-06	-7.14512e-06	-7.26959e-06	-7.3546e-06	-7.41043e-06	-7.43812e-06	-7.41681e-06	-7.37405e-06
0	8.29331e-07	1.80957e-06	2.91989e-06	4.16232e-06	5.5453e-06	7.01215e-06	8.55514e-06	1.00778e-05	1.16165e-05	1.31349e-05	1.45607e-05	1.58114e-05	1.68293e-05	1.75423e-05	1.79253e-05	1.78808e-05	1.75366e-05	1.6874e-05	1.59654e-05	1.48114e-05	1.34509e-05	1.1981e-05	1.04388e-05	8.85757e-06	7.33375e-06	5.87683e-06	4.51904e-06	3.27764e-06	2.10778e-06	1.01677e-06	2.00213e-21	-9.06137e-07	-1.75242e-06	-2.51388e-06	-3.17711e-06	-3.75971e-06	-4.32012e-06	-4.85306e-06	-5.295e-06	-5.68374e-06	-6.06306e-06	-6.39935e-06	-6.68547e-06	-6.88527e-06	-7.04517e-06	-7.17768e-06	-7.28103e-06	-7.33299e-06	-7.36244e-06
0	8.39162e-07	1.83034e-06	2.95429e-06	4.21846e-06	5.63581e-06	7.15161e-06	8.76654e-06	1.03824e-05	1.20398e-05	1.37002e-05	1.52789e-05	1.66814e-05	1.78356e-05	1.8656e-05	1.91109e-05	1.90981e-05	1.87554e-05	1.8072e-05	1.71301e-05	1.59356e-05	1.4533e-05	1.30265e-05	1.1452e-05	9.84155e-06	8.29515e-06	6.81868e-06	5.44674e-06	4.19643e-06	3.02121e-06	1.9263e-06	9.06137e-07	-2.29499e-21	-8.50959e-07	-1.62293e-06	-2.30338e-06	-2.91632e-06	-3.52257e-06	-4.11463e-06	-4.61953e-06	-5.07616e-06	-5.52931e-06	-5.93991e-06	-6.29785e-06	-6.56541e-06	-6.79255e-06	-6.99376e-06	-7.16482e-06	-7.28221e-06	-7.37607e-06
0	8.44116e-07	1.84052e-06	2.97156e-06	4.2497e-06	5.69208e-06	7.24607e-06	8.92025e-06	1.06154e-05	1.23756e-05	1.41608e-05	1.58748e-05	1.74124e-05	1.86886e-05	1.96057e-05	2.01255e-05	2.01425e-05	1.98031e-05	1.91036e-05	1.81352e-05	1.69089e-05	1.54741e-05	1.3941e-05	1.23443e-05	1.07147e-05	9.15513e-06	7.66797e-06	6.28986e-06	5.03765e-06	3.86346e-06	2.7705e-06	1.75242e-06	8.50959e-07	4.65136e-21	-7.7785e-07	-1.47094e-06	-2.10917e-06	-2.75533e-06	-3.39981e-06	-3.9612e-06	-4.47919e-06	-4.99932e-06	-5.47754e-06	-5.90104e-06	-6.2308e-06	-6.51986e-06	-6.78452e-06	-7.01822e-06	-7.19639e-06	-7.35019e-06
0	8.42757e-07	1.83698e-06	2.96663e-06	4.24867e-06	5.70395e-06	7.28214e-06	8.99898e-06	1.07549e-05	1.25972e-05	1.44842e-05	1.63103e-05	1.7961e-05	1.93402e-05	2.03393e-05	2.0915e-05	2.09595e-05	2.06253e-05	1.99158e-05	1.89299e-05	1.76829e-05	1.62283e-05	1.46814e-05	1.30752e-05	1.14394e-05	9.87838e-06	8.3916e-06	7.01727e-06	5.77183e-06	4.60668e-06	3.52306e-06	2.51388e-06	1.62293e-06	7.7785e-07	-2.18066e-21	-6.99896e-07	-1.35691e-06	-2.03516e-06	-2.72323e-06	-3.33248e-06	-3.90312e-06	-4.48101e-06	-5.01786e-06	-5.49849e-06	-5.88299e-06	-6.2268e-06	-6.54777e-06	-6.83729e-06	-7.06995e-06	-7.27765e-06
0	8.34138e-07	1.81768e-06	2.93616e-06	4.21045e-06	5.66456e-06	7.25064e-06	8.99077e-06	1.07859e-05	1.26858e-05	1.46478e-05	1.65588e-05	1.82967e-05	1.97565e-05	2.08208e-05	2.14418e-05	2.15103e-05	2.11838e-05	2.04718e-05	1.94787e-05	1.8224e-05	1.67644e-05	1.52187e-05	1.36181e-05	1.19909e-05	1.04425e-05	8.96912e-06	7.6103e-06	6.38203e-06	5.23521e-06	4.16947e-06	3.17711e-06	2.30338e-06	1.47094e-06	6.99896e-07	2.70893e-22	-6.68153e-07	-1.36935e-06	-2.0906e-06	-2.7376e-06	-3.35059e-06	-3.97543e-06	-4.56034e-06	-5.08817e-06	-5.51855e-06	-5.90861e-06	-6.27745e-06	-6.61467e-06	-6.89435e-06	-7.14876e-06
0	8.12538e-07	1.77012e-06	2.85999e-06	4.10647e-06	5.53617e-06	7.10442e-06	8.83898e-06	1.06429e-05	1.25675e-05	1.457e-05	1.65315e-05	1.83252e-05	1.98388e-05	2.09486e-05	2.16031e-05	2.16933e-05	2.13796e-05	2.06764e-05	1.96924e-05	1.84503e-05	1.70091e-05	1.54892e-05	1.39194e-05	1.23264e-05	1.08145e-05	9.3775e-06	8.05515e-06	6.86296e-06	5.75193e-06	4.72021e-06	3.75971e-06	2.91632e-06	2.10917e-06	1.35691e-06	6.68153e-07	-8.27885e-23	-7.11963e-07	-1.45347e-06	-2.12624e-06	-2.76998e-06	-3.42979e-06	-4.05135e-06	-4.61592e-06	-5.08333e-06	-5.51143e-06	-5.92022e-06	-6.29774e-06	-6.618e-06	-6.91307e-06
0	7.76382e-07	1.69082e-06	2.73258e-06	3.92924e-06	5.30978e-06	6.83363e-06	8.53416e-06	1.03182e-05	1.2238e-05	1.42511e-05	1.62348e-05	1.80589e-05	1.96055e-05	2.07457e-05	2.14255e-05	2.15373e-05	2.12423e-05	2.05601e-05	1.96017e-05	1.83933e-05	1.69952e-05	1.55273e-05	1.40157e-05	1.24849e-05	1.10365e-05	9.66145e-06	8.39936e-06	7.26502e-06	6.21007e-06	5.23123e-06	4.32012e-06	3.52257e-06	2.75533e-06	2.03516e-06	1.36935e-06	7.11963e-07	-3.88543e-21	-7.51079e-07	-1.44043e-06	-2.10651e-06	-2.79291e-06	-3.44345e-06	-4.038e-06	-4.53728e-06	-4.99895e-06	-5.44367e-06	-5.85799e-06	-6.21628e-06	-6.54988e-06
0	7.2777e-07	1.58437e-06	2.56133e-06	3.68931e-06	4.99938e-06	6.45583e-06	8.09754e-06	9.83651e-06	1.17254e-05	1.37226e-05	1.57029e-05	1.75346e-05	1.9095e-05	2.02521e-05	2.09495e-05	2.10825e-05	2.08112e-05	2.01604e-05	1.92419e-05	1.80853e-05	1.67513e-05	1.5358e-05	1.39283e-05	1.24838e-05	1.11218e-05	9.83073e-06	8.64925e-06	7.59125e-06	6.60967e-06	5.69979e-06	4.85306e-06	4.11463e-06	3.39981e-06	2.72323e-06	2.0906e-06	1.45347e-06	7.51079e-07	8.84203e-22	-6.97562e-07	-1.37827e-06	-2.08351e-06	-2.7559e-06	-3.37414e-06	-3.90035e-06	-4.39126e-06	-4.86795e-06	-5.31557e-06	-5.70924e-06	-6.07902e-06
0	6.74678e-07	1.46821e-06	2.3743e-06	3.42616e-06	4.65646e-06	6.03437e-06	7.60347e-06	9.28154e-06	1.1121e-05	1.30815e-05	1.50371e-05	1.68556e-05	1.84119e-05	1.9572e-05	2.0278e-05	2.04292e-05	2.01828e-05	1.95684e-05	1.86971e-05	1.76011e-05	1.63413e-05	1.50327e-05	1.36945e-05	1.2346e-05	1.10793e-05	9.88035e-06	8.78672e-06	7.8113e-06	6.90861e-06	6.0727e-06	5.295e-06	4.61953e-06	3.9612e-06	3.33248e-06	2.7376e-06	2.12624e-06	1.44043e-06	6.97562e-07	7.21611e-21	-6.86848e-07	-1.4019e-06	-2.08722e-06	-2.72069e-06	-3.26616e-06	-3.77884e-06	-4.28002e-06	-4.75369e-06	-5.1759e-06	-5.57527e-06
0	6.16436e-07	1.34086e-06	2.16918e-06	3.13679e-06	4.27768e-06	5.56609e-06	7.04984e-06	8.65313e-06	1.04277e-05	1.23348e-05	1.42486e-05	1.60383e-05	1.75768e-05	1.87297e-05	1.9438e-05	1.96059e-05	1.93864e-05	1.88132e-05	1.7996e-05	1.69696e-05	1.5794e-05	1.45803e-05	1.33441e-05	1.21019e-05	1.09403e-05	9.84257e-06	8.84504e-06	7.95947e-06	7.14239e-06	6.38666e-06	5.68374e-06	5.07616e-06	4.47919e-06	3.90312e-06	3.35059e-06	2.76998e-06	2.10651e-06	1.37827e-06	6.86848e-07	-3.86853e-21	-7.18423e-07	-1.41044e-06	-2.05334e-06	-2.61299e-06	-3.1426e-06	-3.66349e-06	-4.15864e-06	-4.60526e-06	-5.03024e-06
0	5.52635e-07	1.20141e-06	1.94449e-06	2.81943e-06	3.8614e-06	5.05007e-06	6.43747e-06	7.95481e-06	9.65297e-06	1.1495e-05	1.3356e-05	1.51067e-05	1.66191e-05	1.77589e-05	1.84663e-05	1.86507e-05	1.84604e-05	1.7933e-05	1.71765e-05	1.62278e-05	1.51459e-05	1.40373e-05	1.29138e-05	1.17888e-05	1.07425e-05	9.75602e-06	8.86377e-06	8.07647e-06	7.35279e-06	6.68445e-06	6.06306e-06	5.52931e-06	4.99932e-06	4.48101e-06	3.97543e-06	3.42979e-06	2.79291e-06	2.08351e-06	1.4019e-06	7.18423e-07	-4.51732e-21	-6.95623e-07	-1.34522e-06	-1.91691e-06	-2.46158e-06	-3.00048e-06	-3.5156e-06	-3.98548e-06	-4.43509e-06
0	4.87915e-07	1.05998e-06	1.7166e-06	2.49721e-06	3.43794e-06	4.52383e-06	5.81076e-06	7.23709e-06	8.85254e-06	1.06222e-05	1.24225e-05	1.41267e-05	1.56063e-05	1.67276e-05	1.74305e-05	1.763e-05	1.74689e-05	1.69888e-05	1.62949e-05	1.54262e-05	1.44406e-05	1.34394e-05	1.24307e-05	1.1425e-05	1.04958e-05	9.62205e-06	8.83633e-06	8.14827e-06	7.51878e-06	6.93857e-06	6.39935e-06	5.93991e-06	5.47754e-06	5.01786e-06	4.56034e-06	4.05135e-06	3.44345e-06	2.7559e-06	2.08722e-06	1.41044e-06	6.95623e-07	-2.82945e-21	-6.52823e-07	-1.23333e-06	-1.78989e-06	-2.34358e-06	-2.87551e-06	-3.36562e-06	-3.83691e-06
0	4.24901e-07	9.22313e-07	1.49473e-06	2.18316e-06	3.0245e-06	4.00886e-06	5.19547e-06	6.5297e-06	8.05998e-06	9.75337e-06	1.14884e-05	1.3141e-05	1.45828e-05	1.56816e-05	1.63772e-05	1.65898e-05	1.64571e-05	1.60235e-05	1.53916e-05	1.46022e-05	1.37117e-05	1.2816e-05	1.19198e-05	1.10307e-05	1.02158e-05	9.45188e-06	8.76981e-06	8.17813e-06	7.63996e-06	7.14512e-06	6.68547e-06	6.29785e-06	5.90104e-06	5.49849e-06	5.08817e-06	4.61592e-06	4.038e-06	3.37414e-06	2.72069e-06	2.05334e-06	1.34522e-06	6.52823e-07	-2.84071e-21	-5.86086e-07	-1.15121e-06	-1.7162e-06	-2.26144e-06	-2.76827e-06	-3.25772e-06
0	3.64701e-07	7.90854e-07	1.28278e-06	1.88259e-06	2.62749e-06	3.51227e-06	4.59866e-06	5.83873e-06	7.27944e-06	8.88985e-06	1.05514e-05	1.21435e-05	1.35391e-05	1.46083e-05	1.52913e-05	1.55139e-05	1.54078e-05	1.50198e-05	1.4449e-05	1.37375e-05	1.29399e-05	1.21467e-05	1.13591e-05	1.05824e-05	9.87707e-06	9.21841e-06	8.63526e-06	8.1352e-06	7.6836e-06	7.26959e-06	6.88527e-06	6.56541e-06	6.2308e-06	5.88299e-06	5.51855e-06	5.08333e-06	4.53728e-06	3.90035e-06	3.26616e-06	2.61299e-06	1.91691e-06	1.23333e-06	5.86086e-07	-3.30703e-21	-5.67981e-07	-1.1383e-06	-1.69085e-06	-2.20837e-06	-2.70995e-06
0	3.04533e-07	6.59499e-07	1.07096e-06	1.58189e-06	2.22962e-06	3.01349e-06	3.99735e-06	5.14003e-06	6.48678e-06	8.00883e-06	9.59093e-06	1.11165e-05	1.24605e-05	1.34958e-05	1.41633e-05	1.43946e-05	1.43147e-05	1.39729e-05	1.34642e-05	1.28317e-05	1.21282e-05	1.14382e-05	1.07598e-05	1.00959e-05	9.50023e-06	8.94683e-06	8.46245e-06	8.05367e-06	7.68822e-06	7.3546e-06	7.04517e-06	6.79255e-06	6.51986e-06	6.2268e-06	5.90861e-06	5.51143e-06	4.99895e-06	4.39126e-06	3.77884e-06	3.1426e-06	2.46158e-06	1.78989e-06	1.15121e-06	5.67981e-07	8.58522e-21	-5.72702e-07	-1.12965e-06	-1.65502e-06	-2.16593e-06
0	2.42643e-07	5.24402e-07	8.53068e-07	1.27229e-06	1.81942e-06	2.49833e-06	3.37481e-06	4.41459e-06	5.66113e-06	7.08788e-06	8.58346e-06	1.00359e-05	1.13223e-05	1.23194e-05	1.29687e-05	1.32076e-05	1.31547e-05	1.28609e-05	1.24169e-05	1.18668e-05	1.1261e-05	1.06778e-05	1.01123e-05	9.56462e-06	9.08198e-06	8.63691e-06	8.254e-06	7.93893e-06	7.66174e-06	7.41043e-06	7.17768e-06	6.99376e-06	6.78452e-06	6.54777e-06	6.27745e-06	5.92022e-06	5.44367e-06	4.86795e-06	4.28002e-06	3.66349e-06	3.00048e-06	2.34358e-06	1.7162e-06	1.1383e-06	5.72702e-07	4.48297e-22	-5.59032e-07	-1.09012e-06	-1.60827e-06
0	1.81387e-07	3.90713e-07	6.37404e-07	9.65629e-07	1.41259e-06	1.98663e-06	2.75513e-06	3.6907e-06	4.83491e-06	6.16347e-06	7.56918e-06	8.94488e-06	1.01706e-05	1.11266e-05	1.17558e-05	1.20012e-05	1.19748e-05	1.17289e-05	1.13498e-05	1.0882e-05	1.03737e-05	9.89695e-06	9.44359e-06	9.01143e-06	8.64079e-06	8.30309e-06	8.02063e-06	7.79825e-06	7.6082e-06	7.43812e-06	7.28103e-06	7.16482e-06	7.01822e-06	6.83729e-06	6.61467e-06	6.29774e-06	5.85799e-06	5.31557e-06	4.75369e-06	4.15864e-06	3.5156e-06	2.87551e-06	2.26144e-06	1.69085e-06	1.12965e-06	5.59032e-07	2.58052e-21	-5.34714e-07	-1.05805e-06
0	1.21623e-07	2.60317e-07	4.26998e-07	6.66069e-07	1.01434e-06	1.48431e-06	2.14452e-06	2.9743e-06	4.01318e-06	5.23914e-06	6.54975e-06	7.84312e-06	9.00279e-06	9.9135e-06	1.05194e-05	1.07695e-05	1.07688e-05	1.05705e-05	1.02559e-05	9.86996e-06	9.45829e-06	9.08651e-06	8.74342e-06	8.42455e-06	8.16348e-06	7.93065e-06	7.74607e-06	7.61375e-06	7.5082e-06	7.41681e-06	7.33299e-06	7.28221e-06	7.19639e-06	7.06995e-06	6.89435e-06	6.618e-06	6.21628e-06	5.70924e-06	5.1759e-06	4.60526e-06	3.98548e-06	3.36562e-06	2.76827e-06	2.20837e-06	1.65502e-06	1.09012e-06	5.34714e-07	5.45165e-22	-5.24897e-07
0	6.26428e-08	1.31645e-07	2.19358e-07	3.70252e-07	6.20666e-07	9.87175e-07	1.5392e-06	2.26275e-06	3.19523e-06	4.31691e-06	5.53032e-06	6.73909e-06	7.83051e-06	8.69397e-06	9.27522e-06	9.52913e-06	9.5535e-06	9.4024e-06	9.15199e-06	8.8475e-06	8.53182e-06	8.26408e-06	8.0302e-06	7.82345e-06	7.67071e-06	7.54155e-06	7.45364e-06	7.41014e-06	7.38789e-06	7.37405e-06	7.36244e-06	7.37607e-06	7.35019e-06	7.27765e-06	7.14876e-06	6.91307e-06	6.54988e-06	6.07902e-06	5.57527e-06	5.03024e-06	4.43509e-06	3.83691e-06	3.25772e-06	2.70995e-06	2.16593e-06	1.60827e-06	1.05805e-06	5.24897e-07	1.50371e-22
0	2.48072e-09	3.98951e-10	7.55714e-09	6.84818e-08	2.18988e-07	4.79789e-07	9.21179e-07	1.53597e-06	2.35937e-06	3.374e-06	4.48748e-06	5.6092e-06	6.63028e-06	7.44498e-06	8.00067e-06	8.25833e-06	8.30825e-06	8.20535e-06	8.0205e-06	7.79917e-06	7.58152e-06	7.41996e-06	7.29752e-06	7.20515e-06	7.16286e-06	7.1394e-06	7.15005e-06	7.19705e-06	7.25969e-06	7.32486e-06	7.38685e-06	7.46612e-06	7.50136e-06	7.48381e-06	7.40261e-06	7.20854e-06	6.88487e-06	6.45124e-06	5.97799e-06	5.45945e-06	4.88982e-06	4.31415e-06	3.75386e-06	3.21883e-06	2.68468e-06	2.1348e-06	1.59023e-06	1.05905e-06	5.34509e-07
0	-5.75493e-08	-1.30534e-07	-2.03758e-07	-2.32764e-07	-1.82347e-07	-2.77246e-08	3.0207e-07	8.06665e-07	1.51896e-06	2.42401e-06	3.43477e-06	4.46655e-06	5.4147e-06	6.17857e-06	6.70729e-06	6.96811e-06	7.04344e-06	6.98897e-06	6.87012e-06	6.73243e-06	6.61323e-06	6.5581e-06	6.54719e-06	6.56921e-06	6.63725e-06	6.71932e-06	6.82826e-06	6.96536e-06	7.11253e-06	7.25635e-06	7.39157e-06	7.53608e-06	7.63217e-06	7.66951e-06	7.63609e-06	7.48407e-06	7.20072e-06	6.80543e-06	6.36392e-06	5.87324e-06	5.33065e-06	4.77902e-06	4.23912e-06	3.71828e-06	3.19545e-06	2.65485e-06	2.11745e-06	1.5897e-06	1.06697e-06
0	-1.138e-07	-2.53169e-07	-4.01739e-07	-5.15535e-07	-5.60287e-07	-5.07609e-07	-2.86573e-07	1.08852e-07	7.09144e-07	1.50173e-06	2.40549e-06	3.34221e-06	4.21218e-06	4.92058e-06	5.41871e-06	5.6798e-06	5.77843e-06	5.77028e-06	5.71492e-06	5.65757e-06	5.63252e-06	5.67846e-06	5.773e-06	5.90287e-06	6.0745e-06	6.25548e-06	6.45622e-06	6.67724e-06	6.90284e-06	7.11958e-06	7.32267e-06	7.52742e-06	7.68007e-06	7.76892e-06	7.781e-06	7.6702e-06	7.4277e-06	7.07248e-06	6.66526e-06	6.20568e-06	5.6939e-06	5.17036e-06	4.655e-06	4.15262e-06	3.64557e-06	3.11897e-06	2.59352e-06	2.0741e-06	1.55813e-06
0	-1.6946e-07	-3.74473e-07	-5.97627e-07	-7.95817e-07	-9.35974e-07	-9.86336e-07	-8.76573e-07	-5.94293e-07	-1.11651e-07	5.61248e-07	1.34993e-06	2.18333e-06	2.96757e-06	3.61445e-06	4.07781e-06	4.33709e-06	4.45846e-06	4.49711e-06	4.50617e-06	4.53018e-06	4.60009e-06	4.74739e-06	4.94728e-06	5.18461e-06	5.45909e-06	5.73815e-06	6.02966e-06	6.33334e-06	6.63599e-06	6.92427e-06	7.19392e-06	7.45754e-06	7.66576e-06	7.80569e-06	7.86339e-06	7.79496e-06	7.59553e-06	7.28353e-06	6.91413e-06	6.48958e-06	6.01293e-06	5.52193e-06	5.03543e-06	4.55571e-06	4.06866e-06	3.56042e-06	3.05126e-06	2.54443e-06	2.03943e-06
0	-2.24317e-07	-4.9399e-07	-7.90669e-07	-1.07231e-06	-1.30727e-06	-1.46055e-06	-1.46281e-06	-1.29535e-06	-9.33094e-07	-3.83653e-07	2.85552e-07	1.01105e-06	1.70523e-06	2.28706e-06	2.71314e-06	2.96922e-06	3.1127e-06	3.198e-06	3.2715e-06	3.37683e-06	3.54141e-06	3.78938e-06	4.09364e-06	4.43725e-06	4.81322e-06	5.18895e-06	5.56973e-06	5.9545e-06	6.33267e-06	6.69102e-06	7.02585e-06	7.347e-06	7.60973e-06	7.80005e-06	7.90312e-06	7.87748e-06	7.72222e-06	7.45515e-06	7.12557e-06	6.73837e-06	6.29943e-06	5.84361e-06	5.38862e-06	4.93413e-06	4.4697e-06	3.98254e-06	3.49239e-06	3.00084e-06	2.50951e-06
0	-2.76034e-07	-6.0663e-07	-9.72661e-07	-1.33342e-06	-1.65879e-06	-1.91094e-06	-2.02188e-06	-1.96697e-06	-1.72397e-06	-1.29801e-06	-7.49198e-07	-1.33249e-07	4.68962e-07	9.83818e-07	1.37091e-06	1.62214e-06	1.78616e-06	1.91622e-06	2.0518e-06	2.23535e-06	2.49073e-06	2.83475e-06	3.23831e-06	3.6828e-06	4.15479e-06	4.62188e-06	5.08683e-06	5.54782e-06	5.99675e-06	6.42069e-06	6.81651e-06	7.19132e-06	7.50519e-06	7.74313e-06	7.88955e-06	7.90562e-06	7.79428e-06	7.57259e-06	7.28387e-06	6.93547e-06	6.53603e-06	6.1174e-06	5.69602e-06	5.26907e-06	4.82967e-06	4.36623e-06	3.8978e-06	3.42436e-06	2.94956e-06
0	-3.25316e-07	-7.13944e-07	-1.1461e-06	-1.58262e-06	-1.99511e-06	-2.34312e-06	-2.56045e-06	-2.61673e-06	-2.49259e-06	-2.19074e-06	-1.76373e-06	-1.25925e-06	-7.51123e-07	-3.05189e-07	4.13071e-08	2.86246e-07	4.69606e-07	6.43038e-07	8.39002e-07	1.09853e-06	1.44181e-06	1.87841e-06	2.37734e-06	2.91854e-06	3.48228e-06	4.03658e-06	4.58163e-06	5.11496e-06	5.63087e-06	6.11682e-06	6.5703e-06	6.99567e-06	7.35795e-06	7.64135e-06	7.82955e-06	7.88657e-06	7.81912e-06	7.64342e-06	7.39661e-06	7.08848e-06	6.73029e-06	6.35075e-06	5.96494e-06	5.56762e-06	5.15548e-06	4.71813e-06	4.27385e-06	3.82103e-06	3.36531e-06
0	-3.69998e-07	-8.11174e-07	-1.3033e-06	-1.80902e-06	-2.30186e-06	-2.73919e-06	-3.05707e-06	-3.21993e-06	-3.21129e-06	-3.0315e-06	-2.72536e-06	-2.33248e-06	-1.91918e-06	-1.54331e-06	-1.23875e-06	-1.00203e-06	-8.01568e-07	-5.87794e-07	-3.35384e-07	-4.94991e-09	4.19954e-07	9.41865e-07	1.52824e-06	2.15778e-06	2.80493e-06	3.43833e-06	4.05574e-06	4.65415e-06	5.23005e-06	5.77144e-06	6.27644e-06	6.74674e-06	7.15243e-06	7.47708e-06	7.70381e-06	7.79973e-06	7.77505e-06	7.64509e-06	7.44072e-06	7.17397e-06	6.85849e-06	6.51981e-06	6.17153e-06	5.8061e-06	5.42371e-06	5.01518e-06	4.59791e-06	4.16876e-06	3.73527e-06
0	-4.13579e-07	-9.06031e-07	-1.45665e-06	-2.02979e-06	-2.60076e-06	-3.12476e-06	-3.53997e-06	-3.80573e-06	-3.90831e-06	-3.84582e-06	-3.65568e-06	-3.3697e-06	-3.04718e-06	-2.73829e-06	-2.47374e-06	-2.24453e-06	-2.02734e-06	-1.77443e-06	-1.46728e-06	-1.06806e-06	-5.63882e-07	4.10094e-08	7.12549e-07	1.42817e-06	2.15669e-06	2.8673e-06	3.55539e-06	4.21738e-06	4.85198e-06	5.44765e-06	6.00309e-06	6.51745e-06	6.96564e-06	7.33058e-06	7.59483e-06	7.72839e-06	7.74494e-06	7.65886e-06	7.49508e-06	7.2678e-06	6.99302e-06	6.6932e-06	6.38057e-06	6.04533e-06	5.69103e-06	5.30968e-06	4.91782e-06	4.51086e-06	4.09814e-06
0	-4.53954e-07	-9.93887e-07	-1.5987e-06	-2.23437e-06	-2.87797e-06	-3.48273e-06	-3.98887e-06	-4.35102e-06	-4.55811e-06	-4.60611e-06	-4.52541e-06	-4.3405e-06	-4.10391e-06	-3.85855e-06	-3.63209e-06	-3.41024e-06	-3.17764e-06	-2.88829e-06	-2.5301e-06	-2.06676e-06	-1.48873e-06	-8.06651e-07	-5.5959e-08	7.39631e-07	1.54365e-06	2.3259e-06	3.07952e-06	3.80034e-06	4.48925e-06	5.13512e-06	5.73722e-06	6.29228e-06	6.7798e-06	7.18211e-06	7.48128e-06	7.65008e-06	7.70537e-06	7.6607e-06	7.53534e-06	7.34551e-06	7.10942e-06	6.8466e-06	6.56795e-06	6.26159e-06	5.93423e-06	5.57901e-06	5.21163e-06	4.82615e-06	4.43357e-06
0	-4.88905e-07	-1.0699e-06	-1.72165e-06	-2.41187e-06	-3.11938e-06	-3.79587e-06	-4.38383e-06	-4.83377e-06	-5.13715e-06	-5.28797e-06	-5.30991e-06	-5.22042e-06	-5.06545e-06	-4.88084e-06	-4.69127e-06	-4.47762e-06	-4.23204e-06	-3.91044e-06	-3.50682e-06	-2.98647e-06	-2.34307e-06	-1.59314e-06	-7.73182e-07	9.21536e-08	9.61698e-07	1.80599e-06	2.61612e-06	3.38742e-06	4.12281e-06	4.81158e-06	5.45353e-06	6.04319e-06	6.56444e-06	6.99918e-06	7.32911e-06	7.52975e-06	7.62086e-06	7.61512e-06	7.52637e-06	7.37267e-06	7.17411e-06	6.94743e-06	6.7022e-06	6.42466e-06	6.12442e-06	5.79573e-06	5.45342e-06	5.09031e-06	4.71891e-06
0	-5.1898e-07	-1.13525e-06	-1.8274e-06	-2.56509e-06	-3.32897e-06	-4.06961e-06	-4.73212e-06	-5.2634e-06	-5.65744e-06	-5.90637e-06	-6.02722e-06	-6.03052e-06	-5.9555e-06	-5.83094e-06	-5.67839e-06	-5.47421e-06	-5.21793e-06	-4.8676e-06	-4.42313e-06	-3.85164e-06	-3.14993e-06	-2.34007e-06	-1.45935e-06	-5.33088e-07	3.93293e-07	1.29125e-06	2.14996e-06	2.96424e-06	3.73906e-06	4.46413e-06	5.1398e-06	5.75849e-06	6.30845e-06	6.77129e-06	7.12846e-06	7.35837e-06	7.48337e-06	7.51522e-06	7.46245e-06	7.34471e-06	7.18383e-06	6.99369e-06	6.7825e-06	6.5348e-06	6.26295e-06	5.96229e-06	5.6467e-06	5.30786e-06	4.95964e-06
0	-5.5015e-07	-1.20296e-06	-1.93699e-06	-2.72413e-06	-3.54707e-06	-4.3553e-06	-5.097e-06	-5.71528e-06	-6.2069e-06	-6.56198e-06	-6.79026e-06	-6.89469e-06	-6.90706e-06	-6.84833e-06	-6.73666e-06	-6.54356e-06	-6.2765e-06	-5.89603e-06	-5.40852e-06	-4.78316e-06	-4.02018e-06	-3.14768e-06	-2.20364e-06	-1.21403e-06	-2.28768e-07	7.24669e-07	1.63349e-06	2.49202e-06	3.3073e-06	4.06962e-06	4.77988e-06	5.42822e-06	6.0077e-06	6.49965e-06	6.88536e-06	7.14638e-06	7.30791e-06	7.38064e-06	7.36729e-06	7.28916e-06	7.16991e-06	7.02022e-06	6.84683e-06	6.6325e-06	6.39248e-06	6.12333e-06	5.83789e-06	5.52657e-06	5.20474e-06
0	-5.86895e-07	-1.28284e-06	-2.0662e-06	-2.91094e-06	-3.80178e-06	-4.68671e-06	-5.51666e-06	-6.23035e-06	-6.82747e-06	-7.29593e-06	-7.63797e-06	-7.84866e-06	-7.9523e-06	-7.96184e-06	-7.89201e-06	-7.70881e-06	-7.42852e-06	-7.0138e-06	-6.47768e-06	-5.79135e-06	-4.95859e-06	-4.01403e-06	-2.99662e-06	-1.93327e-06	-8.78975e-07	1.39703e-07	1.10782e-06	2.01901e-06	2.88283e-06	3.68998e-06	4.44189e-06	5.12626e-06	5.74109e-06	6.26727e-06	6.68576e-06	6.98128e-06	7.18216e-06	7.29808e-06	7.32571e-06	7.28827e-06	7.21151e-06	7.10283e-06	6.96751e-06	6.78627e-06	6.57757e-06	6.33919e-06	6.08297e-06	5.79797e-06	5.50116e-06
0	-6.21915e-07	-1.35899e-06	-2.18938e-06	-3.08907e-06	-4.04474e-06	-5.00292e-06	-5.91728e-06	-6.72226e-06	-7.42045e-06	-7.9976e-06	-8.44874e-06	-8.76141e-06	-8.95267e-06	-9.02784e-06	-8.99829e-06	-8.82468e-06	-8.53185e-06	-8.08443e-06	-7.50189e-06	-6.7573e-06	-5.85787e-06	-4.84449e-06	-3.75702e-06	-2.62327e-06	-1.50312e-06	-4.222e-07	6.02462e-07	1.56384e-06	2.47393e-06	3.32382e-06	4.11544e-06	4.83414e-06	5.48271e-06	6.04154e-06	6.49135e-06	6.81987e-06	7.05846e-06	7.21582e-06	7.2828e-06	7.28446e-06	7.24856e-06	7.17931e-06	7.08061e-06	6.93124e-06	6.75271e-06	6.544e-06	6.31596e-06	6.05636e-06	5.78373e-06
0	-6.516e-07	-1.4235e-06	-2.29377e-06	-3.24041e-06	-4.25198e-06	-5.27392e-06	-6.26267e-06	-7.14904e-06	-7.93828e-06	-8.61419e-06	-9.16513e-06	-9.57162e-06	-9.84391e-06	-9.98007e-06	-9.98834e-06	-9.82457e-06	-9.5215e-06	-9.04576e-06	-8.42272e-06	-7.62738e-06	-6.67011e-06	-5.59742e-06	-4.44986e-06	-3.2559e-06	-2.07969e-06	-9.45924e-07	1.2654e-07	1.13009e-06	2.07896e-06	2.9646e-06	3.78945e-06	4.53673e-06	5.21365e-06	5.80028e-06	6.27717e-06	6.63492e-06	6.90758e-06	7.10289e-06	7.20632e-06	7.24452e-06	7.24699e-06	7.21496e-06	7.15096e-06	7.03213e-06	6.88267e-06	6.7027e-06	6.50213e-06	6.26753e-06	6.01883e-06
0	-6.78071e-07	-1.48104e-06	-2.38689e-06	-3.37526e-06	-4.43631e-06	-5.51446e-06	-6.56845e-06	-7.52583e-06	-8.39416e-06	-9.15554e-06	-9.79259e-06	-1.02799e-05	-1.06218e-05	-1.08102e-05	-1.08508e-05	-1.06951e-05	-1.03827e-05	-9.88198e-06	-9.22326e-06	-8.38317e-06	-7.37483e-06	-6.24963e-06	-5.04876e-06	-3.80133e-06	-2.57527e-06	-1.39446e-06	-2.79344e-07	7.6191e-07	1.74552e-06	2.66325e-06	3.51792e-06	4.29089e-06	4.9932e-06	5.60456e-06	6.10539e-06	6.48871e-06	6.79096e-06	7.01903e-06	7.15379e-06	7.22327e-06	7.25854e-06	7.25823e-06	7.22378e-06	7.13082e-06	7.00594e-06	6.85023e-06	6.67278e-06	6.45917e-06	6.2305e-06
0	-6.98392e-07	-1.52524e-06	-2.45836e-06	-3.47849e-06	-4.57684e-06	-5.69693e-06	-6.79895e-06	-7.80796e-06	-8.73319e-06	-9.5555e-06	-1.02535e-05	-1.07977e-05	-1.11884e-05	-1.14134e-05	-1.14763e-05	-1.13256e-05	-1.1006e-05	-1.04867e-05	-9.80152e-06	-8.92816e-06	-7.88164e-06	-6.71689e-06	-5.47565e-06	-4.18758e-06	-2.92342e-06	-1.70658e-06	-5.58662e-07	5.11745e-07	1.52236e-06	2.46512e-06	3.34306e-06	4.13622e-06	4.85829e-06	5.48862e-06	6.0075e-06	6.40959e-06	6.73306e-06	6.98431e-06	7.14094e-06	7.23206e-06	7.28991e-06	7.3113e-06	7.29695e-06	7.22139e-06	7.11291e-06	6.97329e-06	6.81109e-06	6.61114e-06	6.39546e-06
0	-7.08873e-07	-1.54805e-06	-2.49524e-06	-3.53177e-06	-4.64942e-06	-5.79121e-06	-6.91814e-06	-7.95393e-06	-8.90876e-06	-9.76279e-06	-1.04926e-05	-1.10665e-05	-1.14828e-05	-1.17269e-05	-1.18017e-05	-1.16535e-05	-1.13303e-05	-1.08014e-05	-1.01025e-05	-9.21194e-06	-8.14558e-06	-6.96033e-06	-5.69811e-06	-4.38894e-06	-3.10502e-06	-1.86948e-06	-7.04537e-07	3.80912e-07	1.40556e-06	2.36133e-06	3.2514e-06	4.05507e-06	4.78745e-06	5.42765e-06	5.95594e-06	6.36781e-06	6.70236e-06	6.96569e-06	7.13375e-06	7.23617e-06	7.30585e-06	7.3386e-06	7.33477e-06	7.26832e-06	7.16844e-06	7.03727e-06	6.8831e-06	6.69035e-06	6.48152e-06
0	-7.05794e-07	-1.54133e-06	-2.48442e-06	-3.51658e-06	-4.62971e-06	-5.76712e-06	-6.89016e-06	-7.92277e-06	-8.87535e-06	-9.72798e-06	-1.04572e-05	-1.10313e-05	-1.14482e-05	-1.16933e-05	-1.17692e-05	-1.16221e-05	-1.13005e-05	-1.07738e-05	-1.00776e-05	-9.19039e-06	-8.12812e-06	-6.94761e-06	-5.69053e-06	-4.38677e-06	-3.10832e-06	-1.87811e-06	-7.18242e-07	3.62232e-07	1.38238e-06	2.33399e-06	3.2202e-06	4.02035e-06	4.74963e-06	5.38717e-06	5.91343e-06	6.32398e-06	6.65788e-06	6.92112e-06	7.08959e-06	7.19281e-06	7.2636e-06	7.29758e-06	7.29509e-06	7.23022e-06	7.13203e-06	7.00277e-06	6.8506e-06	6.65999e-06	6.45335e-06
0	-6.88599e-07	-1.50385e-06	-2.42392e-06	-3.4302e-06	-4.5143e-06	-5.62062e-06	-6.71057e-06	-7.70994e-06	-8.62855e-06	-9.4471e-06	-1.0144e-05	-1.06894e-05	-1.10829e-05	-1.13115e-05	-1.13785e-05	-1.12314e-05	-1.09171e-05	-1.04047e-05	-9.72785e-06	-8.86502e-06	-7.8313e-06	-6.68149e-06	-5.45638e-06	-4.18532e-06	-2.93835e-06	-1.73819e-06	-6.06234e-07	4.4863e-07	1.44494e-06	2.37446e-06	3.24015e-06	4.02208e-06	4.7343e-06	5.35624e-06	5.86875e-06	6.26684e-06	6.58844e-06	6.83961e-06	6.9978e-06	7.0917e-06	7.15335e-06	7.17894e-06	7.16915e-06	7.09883e-06	6.99601e-06	6.86268e-06	6.70709e-06	6.51419e-06	6.30573e-06
0	-6.62766e-07	-1.44757e-06	-2.33304e-06	-3.30028e-06	-4.34039e-06	-5.39935e-06	-6.43844e-06	-7.38631e-06	-8.25174e-06	-9.01647e-06	-9.66188e-06	-1.01613e-05	-1.05169e-05	-1.07185e-05	-1.07704e-05	-1.06229e-05	-1.03193e-05	-9.82847e-06	-9.18115e-06	-8.35554e-06	-7.36527e-06	-6.26198e-06	-5.08525e-06	-3.8636e-06	-2.66405e-06	-1.50916e-06	-4.19139e-07	5.97354e-07	1.55801e-06	2.45445e-06	3.2894e-06	4.04411e-06	4.73071e-06	5.32911e-06	5.82071e-06	6.19956e-06	6.50181e-06	6.73375e-06	6.87526e-06	6.95385e-06	7.00028e-06	7.01179e-06	6.98961e-06	6.90975e-06	6.79861e-06	6.65778e-06	6.49566e-06	6.29795e-06	6.0854e-06
0	-6.33271e-07	-1.38327e-06	-2.22925e-06	-3.15219e-06	-4.14274e-06	-5.14886e-06	-6.13195e-06	-7.02393e-06	-7.83256e-06	-8.54066e-06	-9.13255e-06	-9.58484e-06	-9.90196e-06	-1.00766e-05	-1.0114e-05	-9.9671e-06	-9.67595e-06	-9.20933e-06	-8.59486e-06	-7.81075e-06	-6.86914e-06	-5.81826e-06	-4.69628e-06	-3.53071e-06	-2.38518e-06	-1.28192e-06	-2.39899e-07	7.32547e-07	1.65211e-06	2.51041e-06	3.3099e-06	4.03307e-06	4.69019e-06	5.26174e-06	5.72982e-06	6.0876e-06	6.36928e-06	6.58129e-06	6.706e-06	6.76956e-06	6.8013e-06	6.79947e-06	6.76578e-06	6.67755e-06	6.55945e-06	6.41264e-06	6.24564e-06	6.04494e-06	5.83019e-06
0	-6.01429e-07	-1.31382e-06	-2.11719e-06	-2.99254e-06	-3.93027e-06	-4.88049e-06	-5.80514e-06	-6.63963e-06	-7.39071e-06	-8.04235e-06	-8.58162e-06	-8.98817e-06	-9.26848e-06	-9.41775e-06	-9.44196e-06	-9.29691e-06	-9.01942e-06	-8.57844e-06	-7.99858e-06	-7.2583e-06	-6.36828e-06	-5.37335e-06	-4.31003e-06	-3.20471e-06	-2.11745e-06	-1.06996e-06	-7.9948e-08	8.4456e-07	1.71938e-06	2.53611e-06	3.29692e-06	3.9856e-06	4.61063e-06	5.15323e-06	5.59624e-06	5.93211e-06	6.19306e-06	6.38556e-06	6.49432e-06	6.54405e-06	6.56256e-06	6.54901e-06	6.50551e-06	6.41073e-06	6.2876e-06	6.13691e-06	5.96716e-06	5.7657e-06	5.55102e-06
0	-5.67852e-07	-1.24057e-06	-1.99903e-06	-2.82453e-06	-3.70739e-06	-4.60011e-06	-5.46559e-06	-6.24285e-06	-6.93783e-06	-7.53559e-06	-8.02557e-06	-8.39014e-06	-8.63729e-06	-8.76432e-06	-8.77775e-06	-8.63619e-06	-8.37342e-06	-7.95891e-06	-7.41461e-06	-6.71938e-06	-5.88263e-06	-4.94586e-06	-3.94377e-06	-2.9015e-06	-1.87546e-06	-8.86659e-07	4.84629e-08	9.2222e-07	1.74948e-06	2.52198e-06	3.24165e-06	3.89349e-06	4.48448e-06	4.99664e-06	5.41365e-06	5.72752e-06	5.96839e-06	6.14271e-06	6.23725e-06	6.27526e-06	6.28296e-06	6.26022e-06	6.20947e-06	6.11074e-06	5.98524e-06	5.83347e-06	5.66381e-06	5.46445e-06	5.25272e-06
0	-5.32634e-07	-1.16371e-06	-1.87508e-06	-2.64871e-06	-3.47508e-06	-4.3094e-06	-5.11604e-06	-5.83786e-06	-6.48007e-06	-7.02883e-06	-7.47536e-06	-7.80417e-06	-8.02408e-06	-8.13374e-06	-8.13993e-06	-8.00394e-06	-7.75696e-06	-7.36945e-06	-6.86108e-06	-6.21154e-06	-5.42919e-06	-4.55236e-06	-3.61377e-06	-2.63715e-06	-1.67519e-06	-7.47937e-07	1.29365e-07	9.49422e-07	1.72621e-06	2.4517e-06	3.1276e-06	3.74009e-06	4.29497e-06	4.77525e-06	5.16551e-06	5.45767e-06	5.67984e-06	5.83827e-06	5.92141e-06	5.95098e-06	5.95155e-06	5.92345e-06	5.86925e-06	5.77034e-06	5.64633e-06	5.4975e-06	5.33197e-06	5.13873e-06	4.93398e-06
0	-4.98725e-07	-1.08967e-06	-1.75572e-06	-2.47963e-06	-3.25223e-06	-4.03137e-06	-4.78319e-06	-5.45418e-06	-6.04902e-06	-6.55485e-06	-6.9642e-06	-7.2633e-06	-7.46125e-06	-7.55762e-06	-7.55916e-06	-7.42974e-06	-7.19821e-06	-6.83629e-06	-6.36182e-06	-5.75542e-06	-5.02462e-06	-4.20492e-06	-3.32706e-06	-2.41334e-06	-1.51298e-06	-6.44998e-07	1.76491e-07	9.44627e-07	1.67246e-06	2.35234e-06	2.98577e-06	3.55996e-06	4.07988e-06	4.52948e-06	4.8943e-06	5.16634e-06	5.37182e-06	5.51677e-06	5.59091e-06	5.61454e-06	5.61064e-06	5.5798e-06	5.52465e-06	5.42782e-06	5.30749e-06	5.16382e-06	5.00456e-06	4.81944e-06	4.62362e-06
0	-4.64126e-07	-1.0141e-06	-1.63393e-06	-2.30741e-06	-3.0259e-06	-3.75006e-06	-4.44818e-06	-5.07042e-06	-5.6211e-06	-6.08824e-06	-6.46527e-06	-6.73969e-06	-6.92035e-06	-7.00723e-06	-7.00678e-06	-6.88539e-06	-6.66982e-06	-6.33345e-06	-5.8926e-06	-5.32907e-06	-4.64974e-06	-3.8875e-06	-3.07097e-06	-2.22097e-06	-1.38325e-06	-5.75595e-07	1.88921e-07	9.03884e-07	1.58146e-06	2.21447e-06	2.80424e-06	3.33893e-06	3.82296e-06	4.24133e-06	4.58056e-06	4.83304e-06	5.02314e-06	5.1565e-06	5.22385e-06	5.24401e-06	5.23839e-06	5.20766e-06	5.15435e-06	5.06234e-06	4.94845e-06	4.8128e-06	4.66266e-06	4.48851e-06	4.30442e-06
0	-4.28189e-07	-9.35598e-07	-1.50743e-06	-2.12871e-06	-2.79145e-06	-3.45935e-06	-4.10309e-06	-4.67671e-06	-5.18418e-06	-5.61445e-06	-5.96153e-06	-6.21394e-06	-6.37996e-06	-6.45957e-06	-6.45884e-06	-6.34665e-06	-6.14781e-06	-5.83763e-06	-5.43112e-06	-4.91145e-06	-4.28496e-06	-3.58196e-06	-2.82884e-06	-2.04482e-06	-1.27211e-06	-5.27137e-07	1.78067e-07	8.37591e-07	1.46267e-06	2.04669e-06	2.59081e-06	3.08414e-06	3.5307e-06	3.91664e-06	4.22951e-06	4.46228e-06	4.63741e-06	4.76014e-06	4.82195e-06	4.84021e-06	4.83465e-06	4.80591e-06	4.75635e-06	4.67108e-06	4.56564e-06	4.44012e-06	4.30123e-06	4.14018e-06	3.97e-06
0	-3.89864e-07	-8.51867e-07	-1.37251e-06	-1.93813e-06	-2.54144e-06	-3.14935e-06	-3.73517e-06	-4.25701e-06	-4.71851e-06	-5.10961e-06	-5.42492e-06	-5.65406e-06	-5.80462e-06	-5.87667e-06	-5.87575e-06	-5.77348e-06	-5.59253e-06	-5.31034e-06	-4.9405e-06	-4.46765e-06	-3.89755e-06	-3.25774e-06	-2.57224e-06	-1.85857e-06	-1.15514e-06	-4.76977e-07	1.65029e-07	7.65458e-07	1.33459e-06	1.86637e-06	2.36183e-06	2.81107e-06	3.2177e-06	3.56911e-06	3.85393e-06	4.06571e-06	4.22492e-06	4.33637e-06	4.39232e-06	4.4086e-06	4.40316e-06	4.3766e-06	4.33107e-06	4.25305e-06	4.15666e-06	4.04196e-06	3.91509e-06	3.76806e-06	3.61272e-06
0	-3.50849e-07	-7.66642e-07	-1.23517e-06	-1.74399e-06	-2.2864e-06	-2.83254e-06	-3.35817e-06	-3.82557e-06	-4.23793e-06	-4.58623e-06	-4.86598e-06	-5.06816e-06	-5.19999e-06	-5.26192e-06	-5.25911e-06	-5.16616e-06	-5.00317e-06	-4.74962e-06	-4.41747e-06	-3.99274e-06	-3.48047e-06	-2.90528e-06	-2.28881e-06	-1.64688e-06	-1.01401e-06	-4.03798e-07	1.73994e-07	7.14507e-07	1.22691e-06	1.70573e-06	2.15186e-06	2.55643e-06	2.92253e-06	3.23871e-06	3.49474e-06	3.68464e-06	3.82677e-06	3.92551e-06	3.97418e-06	3.98697e-06	3.98005e-06	3.95408e-06	3.9111e-06	3.83897e-06	3.7503e-06	3.64511e-06	3.52898e-06	3.39476e-06	3.25309e-06
0	-3.12313e-07	-6.82452e-07	-1.09949e-06	-1.55213e-06	-2.03428e-06	-2.51924e-06	-2.98509e-06	-3.3983e-06	-3.76156e-06	-4.06691e-06	-4.31077e-06	-4.48554e-06	-4.59815e-06	-4.6495e-06	-4.64441e-06	-4.56046e-06	-4.41513e-06	-4.18988e-06	-3.89505e-06	-3.51797e-06	-3.06294e-06	-2.55164e-06	-2.00342e-06	-1.4324e-06	-8.69211e-07	-3.26116e-07	1.88273e-07	6.6965e-07	1.12607e-06	1.55262e-06	1.95005e-06	2.31058e-06	2.63664e-06	2.91802e-06	3.14556e-06	3.3137e-06	3.43871e-06	3.52459e-06	3.56571e-06	3.57468e-06	3.56587e-06	3.54007e-06	3.4992e-06	3.43249e-06	3.35108e-06	3.25488e-06	3.14898e-06	3.02703e-06	2.89847e-06
0	-2.74074e-07	-5.98906e-07	-9.64864e-07	-1.36193e-06	-1.78465e-06	-2.20955e-06	-2.61721e-06	-2.97823e-06	-3.29488e-06	-3.56023e-06	-3.77137e-06	-3.92185e-06	-4.01807e-06	-4.06104e-06	-4.05517e-06	-3.98083e-06	-3.8532e-06	-3.65584e-06	-3.39765e-06	-3.06737e-06	-2.66869e-06	-2.22049e-06	-1.73978e-06	-1.23899e-06	-7.44939e-07	-2.68469e-07	1.82901e-07	6.05394e-07	1.00605e-06	1.38052e-06	1.72943e-06	2.04601e-06	2.33222e-06	2.57911e-06	2.77856e-06	2.92561e-06	3.03446e-06	3.10871e-06	3.14356e-06	3.1501e-06	3.14089e-06	3.11677e-06	3.07945e-06	3.01952e-06	2.94667e-06	2.86083e-06	2.76647e-06	2.65806e-06	2.54388e-06
0	-2.36149e-07	-5.16013e-07	-8.31314e-07	-1.17341e-06	-1.5376e-06	-1.90366e-06	-2.25485e-06	-2.56585e-06	-2.83859e-06	-3.06712e-06	-3.24894e-06	-3.37848e-06	-3.46127e-06	-3.49817e-06	-3.49303e-06	-3.4289e-06	-3.3189e-06	-3.14884e-06	-2.9264e-06	-2.64189e-06	-2.29845e-06	-1.91234e-06	-1.49821e-06	-1.06678e-06	-6.4113e-07	-2.30642e-07	1.58225e-07	5.22202e-07	8.67369e-07	1.18998e-06	1.49055e-06	1.7633e-06	2.00987e-06	2.22257e-06	2.3944e-06	2.52107e-06	2.61481e-06	2.67872e-06	2.70868e-06	2.71423e-06	2.70619e-06	2.68533e-06	2.65309e-06	2.60135e-06	2.53849e-06	2.46443e-06	2.38304e-06	2.28954e-06	2.19106e-06
0	-2.00551e-07	-4.38225e-07	-7.06005e-07	-9.96557e-07	-1.30594e-06	-1.61699e-06	-1.91553e-06	-2.18007e-06	-2.41223e-06	-2.60698e-06	-2.76211e-06	-2.87283e-06	-2.94377e-06	-2.97558e-06	-2.9715e-06	-2.91724e-06	-2.82382e-06	-2.67928e-06	-2.49025e-06	-2.2485e-06	-1.95674e-06	-1.62877e-06	-1.27707e-06	-9.10688e-07	-5.49252e-07	-2.00705e-07	1.29447e-07	4.38489e-07	7.31492e-07	1.00534e-06	1.26047e-06	1.49197e-06	1.70126e-06	1.88184e-06	2.02776e-06	2.13544e-06	2.21522e-06	2.26976e-06	2.2955e-06	2.30055e-06	2.29408e-06	2.27673e-06	2.2497e-06	2.20609e-06	2.15305e-06	2.0905e-06	2.02171e-06	1.94262e-06	1.85932e-06
0	-1.66804e-07	-3.64449e-07	-5.87148e-07	-8.28922e-07	-1.08661e-06	-1.34598e-06	-1.59545e-06	-1.81714e-06	-2.01248e-06	-2.17724e-06	-2.30934e-06	-2.4045e-06	-2.46629e-06	-2.49493e-06	-2.49304e-06	-2.44861e-06	-2.37107e-06	-2.25059e-06	-2.09297e-06	-1.89144e-06	-1.64838e-06	-1.37539e-06	-1.0828e-06	-7.78089e-07	-4.77617e-07	-1.87911e-07	8.64231e-08	3.43136e-07	5.86479e-07	8.13913e-07	1.02577e-06	1.21796e-06	1.3918e-06	1.54195e-06	1.66345e-06	1.75349e-06	1.82069e-06	1.86721e-06	1.88991e-06	1.89552e-06	1.89168e-06	1.87884e-06	1.85789e-06	1.82306e-06	1.7804e-06	1.72986e-06	1.67413e-06	1.60977e-06	1.5419e-06
0	-1.37675e-07	-3.00795e-07	-4.84612e-07	-6.84272e-07	-8.97237e-07	-1.1118e-06	-1.31852e-06	-1.50266e-06	-1.66541e-06	-1.80329e-06	-1.91438e-06	-1.99499e-06	-2.04784e-06	-2.07295e-06	-2.07237e-06	-2.03621e-06	-1.97228e-06	-1.87262e-06	-1.74218e-06	-1.57545e-06	-1.37448e-06	-1.14891e-06	-9.07238e-07	-6.55639e-07	-4.07619e-07	-1.68516e-07	5.78338e-08	2.69624e-07	4.7029e-07	6.57821e-07	8.32499e-07	9.90925e-07	1.13428e-06	1.2582e-06	1.35861e-06	1.43327e-06	1.48933e-06	1.52853e-06	1.54814e-06	1.55373e-06	1.55161e-06	1.54208e-06	1.52584e-06	1.49809e-06	1.46387e-06	1.42319e-06	1.3782e-06	1.32606e-06	1.27101e-06
0	-1.10266e-07	-2.40882e-07	-3.88094e-07	-5.48114e-07	-7.19023e-07	-8.91488e-07	-1.05813e-06	-1.20714e-06	-1.33954e-06	-1.45249e-06	-1.54426e-06	-1.61161e-06	-1.65648e-06	-1.67858e-06	-1.67948e-06	-1.65119e-06	-1.60012e-06	-1.52006e-06	-1.4152e-06	-1.28122e-06	-1.11985e-06	-9.38948e-07	-7.45274e-07	-5.43725e-07	-3.45166e-07	-1.53793e-07	2.72884e-08	1.96663e-07	3.57077e-07	5.06988e-07	6.46602e-07	7.7318e-07	8.87782e-07	9.87006e-07	1.06755e-06	1.12779e-06	1.17346e-06	1.20592e-06	1.22281e-06	1.22859e-06	1.2283e-06	1.22211e-06	1.2105e-06	1.1896e-06	1.16352e-06	1.1323e-06	1.09762e-06	1.05717e-06	1.01438e-06
0	-8.65205e-08	-1.88997e-07	-3.04507e-07	-4.30156e-07	-5.64504e-07	-7.00256e-07	-8.31747e-07	-9.49727e-07	-1.05502e-06	-1.1454e-06	-1.21934e-06	-1.27412e-06	-1.3111e-06	-1.32984e-06	-1.33151e-06	-1.30983e-06	-1.26988e-06	-1.20693e-06	-1.12442e-06	-1.01901e-06	-8.92149e-07	-7.50042e-07	-5.97993e-07	-4.39807e-07	-2.84029e-07	-1.33917e-07	8.06709e-09	1.40845e-07	2.66537e-07	3.83998e-07	4.93382e-07	5.92523e-07	6.82343e-07	7.60205e-07	8.23519e-07	8.71103e-07	9.07473e-07	9.33679e-07	9.47743e-07	9.53168e-07	9.53913e-07	9.50048e-07	9.41894e-07	9.26405e-07	9.06848e-07	8.83284e-07	8.56985e-07	8.26133e-07	7.93448e-07
0	-6.65782e-08	-1.45426e-07	-2.34304e-07	-3.30976e-07	-4.34323e-07	-5.38732e-07	-6.3983e-07	-7.30492e-07	-8.11361e-07	-8.80723e-07	-9.37421e-07	-9.7938e-07	-1.00766e-06	-1.02194e-06	-1.02314e-06	-1.00641e-06	-9.75683e-07	-9.2728e-07	-8.63845e-07	-7.82794e-07	-6.85232e-07	-5.75936e-07	-4.58973e-07	-3.37281e-07	-2.17435e-07	-1.01936e-07	7.31916e-09	1.0949e-07	2.06223e-07	2.96628e-07	3.80822e-07	4.57129e-07	5.26259e-07	5.86177e-07	6.34886e-07	6.71477e-07	6.99406e-07	7.19496e-07	7.30241e-07	7.34319e-07	7.34789e-07	7.31707e-07	7.25317e-07	7.13288e-07	6.98131e-07	6.7989e-07	6.59545e-07	6.35697e-07	6.10447e-07
0	-4.9471e-08	-1.08079e-07	-1.74131e-07	-2.4591e-07	-3.22543e-07	-3.99821e-07	-4.7442e-07	-5.41039e-07	-6.00118e-07	-6.5041e-07	-6.91168e-07	-7.20975e-07	-7.40752e-07	-7.50403e-07	-7.50648e-07	-7.37937e-07	-7.15069e-07	-6.79258e-07	-6.32349e-07	-5.72375e-07	-5.00119e-07	-4.19058e-07	-3.32244e-07	-2.41871e-07	-1.52809e-07	-6.69558e-08	1.42966e-08	9.03393e-08	1.62337e-07	2.29648e-07	2.92349e-07	3.49198e-07	4.00662e-07	4.45198e-07	4.81323e-07	5.08294e-07	5.28661e-07	5.43062e-07	5.50474e-07	5.52869e-07	5.52528e-07	5.49526e-07	5.44088e-07	5.34494e-07	5.22572e-07	5.08338e-07	4.92555e-07	4.74185e-07	4.54789e-07
0	-3.42257e-08	-7.4793e-08	-1.20483e-07	-1.69976e-07	-2.22562e-07	-2.75261e-07	-3.25559e-07	-3.69798e-07	-4.08194e-07	-4.39917e-07	-4.64739e-07	-4.81968e-07	-4.92575e-07	-4.96808e-07	-4.95318e-07	-4.8574e-07	-4.69755e-07	-4.45271e-07	-4.13311e-07	-3.72395e-07	-3.22943e-07	-2.67235e-07	-2.07418e-07	-1.45062e-07	-8.34775e-08	-2.40585e-08	3.22678e-08	8.50958e-08	1.35169e-07	1.82009e-07	2.25654e-07	2.65291e-07	3.01062e-07	3.31856e-07	3.56644e-07	3.74742e-07	3.87888e-07	3.96564e-07	4.0028e-07	4.00386e-07	3.9846e-07	3.9465e-07	3.89214e-07	3.80979e-07	3.71137e-07	3.59656e-07	3.47124e-07	3.32851e-07	3.17881e-07
0	-1.64436e-08	-3.59373e-08	-5.78881e-08	-8.16188e-08	-1.06764e-07	-1.31872e-07	-1.5568e-07	-1.76427e-07	-1.94208e-07	-2.0863e-07	-2.19668e-07	-2.27045e-07	-2.31334e-07	-2.32731e-07	-2.31584e-07	-2.26757e-07	-2.1905e-07	-2.07385e-07	-1.92193e-07	-1.72725e-07	-1.4914e-07	-1.22501e-07	-9.38439e-08	-6.39382e-08	-3.43588e-08	-5.79579e-09	2.131e-08	4.67369e-08	7.08775e-08	9.3462e-08	1.14516e-07	1.33654e-07	1.50902e-07	1.65711e-07	1.77576e-07	1.86132e-07	1.92191e-07	1.96008e-07	1.97407e-07	1.97029e-07	1.95635e-07	1.93334e-07	1.90257e-07	1.85863e-07	1.80692e-07	1.74718e-07	1.68244e-07	1.60943e-07	1.53314e-07
0	0	0	0	0	0	0	0	0	0	0	0	0	0	0	0	0	0	0	0	0	0	0	0	0	0	0	0	0	0	0	0	0	0	0	0	0	0	0	0	0	0	0	0	0	0	0	0	0	0
[truncated: 44 more columns]
