# Supplementary material for: Aqueous spinning of robust, self-healable, and crack-resistant hydrogel microfibers enabled by hydrogen bond nanoconfinement
Source: Nat Commun. 2023 Mar 13;14:1370. doi: 10.1038/s41467-023-37036-4 (PMC10011413; doi:10.1038/s41467-023-37036-4)
Supplement: Supplementary file 8 — Source Data [file 41467_2023_37036_MOESM8_ESM.zip › Source Data/Source data Fig. 3.xlsx]

## Sheet: Fig. 3a
Strain rate = 0.02 (s-1)		Strain rate = 0.08 (s-1)		Strain rate = 0.17 (s-1)		Strain rate = 0.33 (s-1)
Strain (%)	Stress (MPa)	Strain (%)	Stress (MPa)	Strain (%)	Stress (MPa)	Strain (%)	Stress (MPa)
0	0	0	0	0	0	0	0.14443
0	0.01657	0.2	0.22467	0.2	0.09629	0.2	2.51953
0	0.06628	0.2	0.85054	0.2	0.20862	1	10.046
0	0.21541	0.6	5.4242	1	5.93774	1.2	11.8594
0.2	1.01076	1	6.01798	1.2	7.44624	2.2	19.7711
0.2	1.14332	1.4	7.83139	2.2	15.1493	3	24.4891
0.2	1.67355	1.4	8.64984	2.4	16.9306	3.2	25.4199
0.2	1.80611	2	11.1533	3.4	21.777	4	27.3938
0.4	2.23692	2	12.9186	3.8	23.1572	5.2	29.9134
0.4	2.36948	2.4	13.9136	4.8	25.2113	5.4	30.2183
0.6	2.88314	2.6	14.4271	5	25.5965	6.2	30.5874
0.6	2.99913	3	16.1121	5.8	26.2544	6.8	30.5232
0.6	3.5625	3	16.5936	6	26.1902	7.8	29.9776
0.6	3.64535	3.4	17.8293	6.8	25.5644	8.6	29.3196
1	4.2253	3.8	18.0058	7.2	25.3076	8.8	29.0949
1.2	4.34128	4.2	18.8884	8.2	24.1682	9.6	28.3888
1.2	4.80524	4.2	19.0008	8.2	23.9114	10.8	27.5062
1.2	4.88809	4.8	19.2896	9.2	22.8362	11	27.2494
1.4	5.40175	4.8	19.3538	9.6	22.5474	12	26.5112
1.4	5.4846	5.2	19.2896	10.8	21.3758	12.6	26.2223
1.6	5.86571	5.4	19.1933	11	21.1512	13.8	25.3397
1.6	5.94855	6	18.8242	12	20.3648	14.8	24.7138
2	6.37937	6	18.6638	12.4	20.1723	15.4	24.5854
2	6.44565	6.6	18.1823	13.2	19.5624	16.2	24.0559
2.2	6.81018	6.8	18.0218	13.4	19.402	17.6	23.5102
2.2	6.84332	7	17.5564	14.4	18.8082	18	23.3658
2.4	7.25757	7.2	17.4281	14.8	18.6798	18.6	23.0448
2.4	7.30728	7.8	16.9466	15.6	18.3107	19	22.9325
2.6	7.55582	7.8	16.8664	16	18.2305	20.2	22.4992
2.6	7.60553	8.2	16.3208	16.6	17.9737	21.2	22.2264
3	7.97007	8.6	16.2084	17.2	17.8935	21.4	22.1622
3	8.00321	9	15.8393	18	17.6848	22.6	21.9054
3.2	8.16891	9	15.727	18.2	17.6527	23.8	21.6166
3.2	8.21862	9.6	15.4221	19.2	17.5243	24.2	21.5203
3.4	8.45059	9.6	15.39	19.4	17.4922	25	21.3277
3.4	8.48373	10	15.1011	20.4	17.4281	25.6	21.2475
3.8	8.63286	10.4	15.0048	20.8	17.412	26.8	21.0228
3.8	8.64943	10.6	14.732	21.8	17.3478	27.8	20.9105
4	8.79856	10.8	14.6999	22	17.3318	28	20.8784
4	8.8317	11.4	14.4592	23	17.3157	28.8	20.75
4.2	8.91455	11.6	14.3469	23.2	17.3478	30.2	20.6537
4.2	8.93112	11.8	14.2024	24.2	17.3639	30.4	20.5735
4.4	8.98083	12	14.1222	24.6	17.3478	31.6	20.413
4.4	8.98083	12.6	13.9457	25.6	17.3639	32	20.3488
4.8	9.0471	12.6	13.9136	25.6	17.3639	33.2	20.2044
4.8	9.0471	13.2	13.8012	26.6	17.3639	34.2	20.092
5	9.11338	13.4	13.6889	26.8	17.3639	34.2	20.092
5	9.11338	13.8	13.5926	27.8	17.412	35.2	19.9636
5.2	9.11338	13.8	13.5124	28	17.396	36.4	19.8192
5.2	9.12995	14.4	13.4	29.2	17.396	36.8	19.8032
5.4	9.14652	14.4	13.384	29.4	17.3799	37.4	19.6908
5.8	9.14652	14.8	13.3037	30.4	17.4281	38	19.6587
5.8	9.14652	15.2	13.2877	30.6	17.4281	39.2	19.5303
6	9.12995	15.6	13.1914	31.4	17.4281	40	19.4501
6	9.12995	15.6	13.1433	31.6	17.4441	40.2	19.434
6.2	9.12995	16.2	13.0791	32.6	17.4441	41.4	19.3699
6.2	9.12995	16.4	13.0149	33.2	17.4602	42.6	19.2415
6.2	9.09681	17	13.0309	34.2	17.5083	43	19.2415
6.2	9.11338	17	12.9828	34.4	17.4922	43.8	19.1933
6.6	9.08024	17.4	12.9346	35.2	17.5243	44	19.1773
6.6	9.08024	17.6	12.8865	35.4	17.5404	45.4	19.1291
6.8	9.08024	18.2	12.8544	36.4	17.5725	46.4	19.1452
6.8	9.08024	18.2	12.8223	36.8	17.5725	46.6	19.1452
7	9.0471	18.6	12.8384	37.4	17.6046	47.6	19.1131
7	9.0471	18.6	12.8384	38	17.6046	48.6	19.1131
7.2	9.01397	19.2	12.7902	38.8	17.6367	49.2	19.097
7.2	9.01397	19.4	12.7581	39.2	17.6527	50	19.1131
7.6	8.98083	20	12.7902	40.2	17.6848	50.2	19.1131
7.8	8.98083	20	12.7902	40.6	17.7009	51.4	19.1291
7.8	8.94769	20.4	12.7742	41.6	17.733	52.4	19.1291
7.8	8.94769	20.8	12.7581	41.6	17.7009	52.8	19.1291
8.2	8.93112	21.2	12.726	42.6	17.7169	53.8	19.1612
8.2	8.93112	21.2	12.7421	42.8	17.749	55	19.1612
8.2	8.89798	21.8	12.7581	43.8	17.749	55.2	19.1612
8.2	8.89798	22	12.7902	44	17.7651	56.2	19.1933
8.8	8.86484	22.2	12.7581	45.2	17.7651	56.6	19.2094
8.8	8.84827	22.6	12.7902	45.4	17.733	57.8	19.2094
8.8	8.8317	23	12.7421	46.4	17.749	58.8	19.2575
8.8	8.8317	23	12.7581	46.6	17.7651	59	19.2575
9.2	8.78199	23.6	12.8063	47.6	17.7811	60	19.3057
9.2	8.76542	23.8	12.7742	48	17.7651	61.4	19.3217
9.2	8.73228	24.2	12.7902	49	17.7972	61.6	19.3217
9.6	8.73228	24.2	12.7581	49.2	17.7972	62.6	19.3378
9.6	8.69914	24.8	12.7581	50	17.8293	62.8	19.3699
9.8	8.69914	25	12.7902	50.2	17.8132	64.2	19.402
9.8	8.64943	25.6	12.7742	51.2	17.8293	65.2	19.434
10	8.64943	25.6	12.8223	51.4	17.8614	65.6	19.4661
10	8.63286	26	12.8384	52.4	17.8453	66.8	19.4982
10.4	8.61629	26	12.8063	52.8	17.8614	68.2	19.5464
10.6	8.58315	26.8	12.8865	53.4	17.8935	68.4	19.5464
10.6	8.58315	26.8	12.8384	53.8	17.8935	69.4	19.5945
10.6	8.51687	27.4	12.8704	55	17.9416	69.8	19.5945
10.8	8.51687	27.6	12.8544	55.2	17.9416	70.8	19.6587
10.8	8.51687	28	12.8704	56.2	17.9897	71.8	19.6908
11	8.5003	28	12.8865	56.6	18.0058	72.2	19.7069
11	8.46716	28.6	12.8384	57.6	18.0218	73	19.755
11	8.45059	28.6	12.8704	57.6	18.0379	74.4	19.8032
11.4	8.41745	29.2	12.8704	58.6	18.0539	74.6	19.8032
11.6	8.41745	29.4	12.8384	58.8	18.086	75.6	19.8513
11.6	8.38431	29.8	12.8544	59.8	18.1181	75.8	19.8513
11.6	8.38431	29.8	12.9186	60	18.1181	77.2	19.8994
11.8	8.38431	30.4	12.8544	61.2	18.1663	78.2	19.9315
11.8	8.35117	30.6	12.8704	61.4	18.2144	78.4	19.9476
12	8.3346	31.2	12.9025	62.4	18.2144	79.4	19.9957
12	8.31803	31.4	12.9346	62.6	18.2144	80.6	20.0439
12.4	8.30146	31.6	12.9186	63.6	18.2786	81	20.076
12.4	8.30146	31.6	12.9667	64	18.2947	82	20.1081
12.6	8.28489	32.2	12.9828	64.6	18.2947	82.2	20.1241
12.6	8.26832	32.4	13.0149	65	18.3268	83.4	20.2044
12.8	8.23518	33	13.0149	66	18.3588	84.4	20.2204
12.8	8.23518	33	12.9988	66.2	18.3588	84.8	20.2365
13.2	8.21862	33.4	13.0791	67.2	18.3909	85.8	20.3167
13.2	8.21862	33.6	13.063	67.4	18.407	87	20.3809
13.4	8.18548	34.2	13.1112	68.4	18.4551	87.2	20.4611
13.4	8.18548	34.2	13.0951	68.8	18.4551	88.2	20.5093
13.6	8.15234	34.6	13.1593	69.8	18.5033	88.6	20.5414
13.6	8.16891	35	13.1112	69.8	18.5193	89.8	20.6377
13.8	8.13577	35.2	13.1593	70.8	18.5514	90.8	20.6858
13.8	8.1192	35.4	13.1754	71	18.5675	91	20.7018
14.2	8.10263	36	13.1754	71.8	18.5675	92.2	20.766
14.2	8.10263	36.2	13.2074	72.2	18.5675	93.4	20.8463
14.4	8.06949	36.8	13.1754	73	18.5675	93.6	20.8784
14.4	8.06949	37	13.1754	73.4	18.6317	94.6	20.9426
14.6	8.03635	37.2	13.2235	74.6	18.6317	94.8	20.9907
14.6	8.03635	37.4	13.1754	74.6	18.7119	96.2	21.0228
14.8	8.03635	38	13.1593	75.6	18.7119	97.2	21.1191
15.2	8.01978	38	13.2074	76	18.7119	97.4	21.1512
15.4	8.00321	38.6	13.1914	76.6	18.7279	98.4	21.2475
15.4	7.98664	38.8	13.1914	77.2	18.7279	100	21.3598
15.6	7.98664	39.2	13.1593	78.2	18.7761	100.2	21.3919
15.6	7.98664	39.2	13.1914	78.4	18.744	101.2	21.5042
15.6	7.97007	39.8	13.1112	79.4	18.744	101.4	21.5042
16	7.9535	40	13.1272	79.6	18.7761	102.8	21.6326
16.2	7.92036	40.6	13.1272	80.6	18.8082	103.6	21.7129
16.2	7.92036	40.8	13.1433	81	18.7921	103.8	21.7289
16.2	7.92036	41	13.0951	82.2	18.8403	104.8	21.7931
16.4	7.90379	41.4	13.1433	82.2	18.8403	106	21.9375
16.6	7.88722	41.8	13.063	83.2	18.8884	106.4	21.9054
16.6	7.88722	42	13.1272	83.8	18.9045	107.4	21.9696
16.6	7.87065	42.6	13.0791	84.8	18.9205	107.6	22.0178
16.6	7.88722	42.6	13.1112	85	18.9526	108.8	22.1301
17	7.85408	43	13.047	86	18.9687	109.8	22.1943
17	7.87065	43.4	13.063	86.2	18.9687	110.2	22.2103
17.2	7.83751	43.8	13.0309	87.2	19.0168	111.2	22.2745
17.2	7.83751	43.8	12.9988	87.8	19.0008	112.4	22.3387
17.4	7.83751	44.4	13.0149	88.6	19.0328	112.6	22.3708
17.4	7.83751	44.4	12.9667	88.8	19.0489	113.6	22.435
17.6	7.80437	44.8	12.9025	89.8	19.081	114	22.4511
18	7.7878	45.2	12.9346	90	19.097	115.2	22.4992
18.2	7.7878	45.8	12.9186	90.8	19.097	116.2	22.5153
18.2	7.7878	45.8	12.9507	91	19.1131	116.4	22.4671
18.4	7.77123	46.4	12.9186	92.2	19.1452	117.2	-4.6862
18.4	7.77123	46.4	12.8865	92.4	19.1612
18.6	7.75466	46.8	12.9186	93.2	19.1452
18.6	7.75466	47.2	12.9025	93.4	19.1612
19	7.73809	47.6	12.9025	94.4	19.1773
19	7.73809	47.6	12.8865	94.6	19.2254
19	7.72152	48.2	12.9186	95.6	19.2415
19.2	7.75466	48.4	12.9186	96	19.2575
19.4	7.72152	48.6	12.9186	97	19.2736
19.4	7.72152	49	12.9346	97.2	19.2575
19.8	7.70495	49.4	12.9025	98.2	19.3217
19.8	7.70495	49.6	12.9025	98.4	19.3378
20	7.68838	50	12.9346	99.4	19.3538
20	7.68838	50.2	12.9186	100	19.402
20.2	7.67181	50.6	12.9346	100.8	19.402
20.2	7.68838	51	12.9667	101	19.418
20.4	7.67181	51.2	12.9507	102	19.4501
20.4	7.65524	51.4	12.9828	102.2	19.4661
20.8	7.65524	52	12.9667	103.6	19.4822
20.8	7.65524	52	13.0149	103.8	19.5143
21	7.63867	52.4	13.0149	104.6	19.5785
21	7.63867	52.8	13.047	105	19.5785
21.2	7.6221	53.2	13.063	106	19.6266
21.2	7.60553	53.4	13.063	106.4	19.6587
21.4	7.60553	53.8	13.047	107.4	19.6748
21.4	7.60553	54	13.0951	107.6	19.6748
21.8	7.58896	54.2	13.0951	108.6	19.7069
21.8	7.58896	54.6	13.1433	108.8	19.739
22	7.57239	55	13.1754	110.2	19.7711
22	7.58896	55.2	13.2074	110.4	19.7871
22.2	7.57239	55.8	13.2556	111.4	19.8513
22.2	7.57239	56	13.2235	111.6	19.8673
22.6	7.53925	56.6	13.3037	112.6	19.9315
22.8	7.53925	56.6	13.3037	113	19.9315
22.8	7.53925	57	13.3037	114	19.9957
22.8	7.53925	57	13.3037	114.2	19.9797
23.2	7.52268	57.8	13.3519	115.4	20.076
23.2	7.52268	57.8	13.3358	116	20.1402
23.2	7.52268	58.6	13.384	117	20.1723
23.2	7.50611	58.6	13.4	117.2	20.1883
23.8	7.50611	59	13.4	118.2	20.2204
23.8	7.50611	59	13.384	118.8	20.2525
23.8	7.48954	59.6	13.4161	119.6	20.2846
23.8	7.47297	59.8	13.4161	119.8	20.3327
24.2	7.47297	60.4	13.4	120.8	20.3648
24.2	7.48954	60.4	13.4	121	20.3969
24.2	7.47297	60.8	13.4642	122	20.413
24.2	7.47297	61.2	13.4321	122.4	20.4451
24.8	7.4564	61.6	13.4161	123.4	20.4932
24.8	7.47297	61.6	13.4642	123.6	20.5093
24.8	7.47297	62.4	13.4803	124.6	20.5253
25	7.47297	62.4	13.4963	124.8	20.5253
25.2	7.43984	62.8	13.4642	125.8	20.5895
25.2	7.43984	62.8	13.4803	126.2	20.5895
25.6	7.43984	63.4	13.4803	127.2	20.6377
25.6	7.43984	63.6	13.4642	127.4	20.6377
25.6	7.43984	64.2	13.4642	128.4	20.6858
25.6	7.42327	64.2	13.4642	128.6	20.6858
25.8	7.42327	64.6	13.4803	129.6	20.7339
26	7.4067	65	13.5124	130	20.7339
26.4	7.42327	65.4	13.5124	131	20.7821
26.4	7.42327	65.6	13.4963	131.2	20.7821
26.6	7.39013	66.2	13.4963	132.2	20.8302
26.6	7.39013	66.2	13.5124	132.4	20.8302
26.8	7.42327	66.8	13.5284	133.6	20.8463
26.8	7.4067	67	13.4963	133.8	20.8302
27	7.4067	67.4	13.5284	134.8	20.8944
27	7.4067	67.4	13.5445	135.2	20.9105
27.4	7.39013	68	13.5605	136.2	20.9747
27.4	7.4067	68.2	13.5284	136.6	20.9586
27.6	7.39013	68.8	13.5284	137.6	21.0068
27.6	7.4067	69	13.5445	137.8	21.0068
27.8	7.39013	69.4	13.5605	138.8	21.0228
27.8	7.39013	69.4	13.6087	139	21.0549
28	7.39013	70	13.5605	139.8	21.0549
28	7.39013	70	13.5766	140.4	21.0709
28.4	7.39013	70.6	13.5605	141.4	21.087
28.4	7.4067	70.8	13.6087	141.6	21.1191
28.4	7.39013	71.2	13.5926	142.4	21.1672
28.6	7.39013	71.6	13.6247	142.6	21.1351
28.8	7.39013	72	13.6568	143.6	21.2635
28.8	7.39013	72	13.6568	144.2	21.2635
29.2	7.39013	72.8	13.6247	145.2	21.4079
29.2	7.39013	72.8	13.6728	145.4	21.424
29.4	7.37356	73.4	13.6408	146.4	21.5845
29.4	7.37356	73.4	13.6728	146.8	21.5845
29.6	7.39013	74	13.6568	148	21.761
29.6	7.39013	74	13.6568	148.2	21.777
29.8	7.39013	74.6	13.6889	149.6	21.9054
29.8	7.39013	74.6	13.6568	149.8	21.9054
30.2	7.37356	75	13.6728	150.8	22.0017
30.2	7.37356	75.4	13.6889	151	22.0178
30.4	7.35699	75.8	13.6728	151.8	22.0659
30.4	7.35699	75.8	13.6408	152	22.0659
30.6	7.35699	76.4	13.6728	153	22.1622
30.8	7.35699	76.6	13.6568	153.4	22.1622
30.8	7.35699	77.2	13.6408	154.6	22.2585
30.8	7.35699	77.4	13.6408	154.6	22.2585
31.2	7.34042	77.8	13.6087	155.6	22.3708
31.4	7.32385	77.8	13.6408	155.8	22.3869
31.4	7.32385	78.4	13.6087	156.8	22.4511
31.6	7.34042	78.6	13.6568	157.4	22.4992
31.6	7.34042	79.2	13.6408	158.4	22.5313
31.6	7.32385	79.2	13.6728	158.6	22.5474
32	7.30728	79.6	13.6247	159.6	22.6276
32.2	7.29071	80	13.6408	160	22.6597
32.2	7.30728	80.4	13.6408	161	22.6918
32.2	7.30728	80.6	13.6889	161.2	22.7399
32.4	7.30728	81.2	13.7049	162.2	22.8844
32.6	7.30728	81.2	13.6728	162.4	22.8362
32.6	7.29071	81.6	13.721	163.4	22.9165
32.6	7.29071	82	13.6889	164	22.9486
33.2	7.27414	82.4	13.7049	165	23.0448
33.2	7.27414	82.4	13.721	165.2	23.0769
33.2	7.27414	83	13.8012	166.2	23.1572
33.4	7.25757	83.2	13.8012	166.6	23.1732
33.6	7.29071	83.4	13.7852	167.6	23.2214
33.6	7.27414	83.8	13.7852	167.8	23.2535
34	7.27414	84.2	13.8012	168.8	23.3016
34	7.27414	84.4	13.8173	169.4	-9.64481
34.2	7.27414	85	13.8012
34.2	7.25757	85	13.8494
34.4	7.27414	85.8	13.8654
34.4	7.25757	85.8	13.8494
34.6	7.25757	86.2	13.8654
34.6	7.27414	86.2	13.8654
35	7.27414	86.8	13.9136
35	7.29071	87	13.9136
35.2	7.27414	87.6	13.9136
35.2	7.25757	87.6	13.9296
35.4	7.25757	88	13.9296
35.4	7.25757	88.2	13.9296
35.8	7.25757	88.8	13.9938
35.8	7.25757	89	13.9938
36	7.25757	89.6	13.9778
36	7.22443	89.6	14.0099
36.2	7.25757	90.4	14.058
36.2	7.25757	90.4	14.074
36.4	7.241	90.8	14.0901
36.4	7.241	91	14.0901
36.8	7.241	91.6	14.1382
37	7.25757	91.6	14.1222
37	7.27414	92.2	14.1382
37	7.241	92.4	14.1222
37.2	7.22443	92.8	14.1703
37.4	7.241	92.8	14.2185
37.4	7.241	93.4	14.2345
37.4	7.25757	93.6	14.2345
37.8	7.241	94.2	14.2185
37.8	7.241	94.4	14.2666
38	7.241	94.8	14.2666
38	7.241	94.8	14.2666
38.2	7.241	95.4	14.2987
38.2	7.241	95.6	14.2506
38.6	7.241	96.2	14.3148
38.6	7.22443	96.2	14.2666
38.8	7.241	96.6	14.2987
38.8	7.241	97	14.2987
39	7.241	97.4	14.3148
39	7.22443	97.6	14.3469
39.2	7.22443	98.2	14.3148
39.2	7.22443	98.2	14.3308
39.6	7.241	98.8	14.3469
39.6	7.22443	99	14.3148
39.8	7.22443	99.4	14.3469
39.8	7.22443	99.8	14.3308
40	7.22443	100.2	14.3629
40	7.22443	100.4	14.3469
40.2	7.22443	101	14.411
40.2	7.22443	101	14.3789
40.6	7.22443	101.4	14.4271
40.6	7.20786	101.8	14.411
40.8	7.20786	102	14.4592
40.8	7.20786	102.2	14.4592
41	7.22443	102.8	14.4913
41	7.22443	102.8	14.5073
41.4	7.20786	103.2	14.5073
41.6	7.20786	103.6	14.5073
41.6	7.22443	104	14.5234
41.6	7.22443	104.2	14.5073
41.8	7.20786	104.6	14.5394
42	7.22443	104.8	14.5555
42	7.20786	105.4	14.5715
42	7.20786	105.6	14.6036
42.6	7.20786	106	14.6036
42.6	7.20786	106	14.6357
42.6	7.20786	106.8	14.6518
42.8	7.20786	106.8	14.6839
43	7.20786	107.4	14.6678
43	7.19129	107.6	14.6839
43	7.19129	108.2	14.6839
43	7.19129	108.2	14.6999
43.6	7.20786	108.6	14.6839
43.6	7.20786	108.8	14.6999
43.6	7.20786	109.4	14.716
43.8	7.20786	109.4	14.6839
44	7.17472	109.8	14.7481
44	7.19129	110.2	14.716
44.4	7.19129	110.6	14.7481
44.4	7.20786	110.8	14.716
44.6	7.17472	111.4	14.7481
44.6	7.17472	111.4	14.732
44.8	7.19129	112.2	14.7641
44.8	7.19129	112.2	14.7641
45.2	7.19129	112.6	14.7641
45.2	7.19129	113	14.7641
45.4	7.19129	113.4	14.7641
45.4	7.17472	113.6	14.7641
45.6	7.19129	114.2	14.7962
45.6	7.17472	114.4	14.8123
45.8	7.17472	115	14.8443
45.8	7.17472	115	14.8604
46.2	7.17472	115.4	14.8764
46.2	7.19129	115.8	14.8925
46.4	7.19129	116.2	14.9246
46.4	7.17472	116.2	14.9085
46.6	7.17472	117	14.9246
46.8	7.15815	117	14.9246
46.8	7.19129	117.2	14.9406
46.8	7.19129	117.6	14.9567
47.4	7.17472	118	15.0048
47.4	7.17472	118	15.0048
47.4	7.19129	118.6	15.0369
47.6	7.19129	118.8	15.0369
47.6	7.20786	119.2	15.0369
47.6	7.20786	119.2	15.069
48	7.19129	119.8	15.0851
48	7.19129	120	15.069
48.2	7.20786	120.6	15.1011
48.2	7.19129	120.6	15.1011
48.6	7.22443	121.4	15.1332
48.6	7.22443	121.4	15.1332
48.6	7.22443	121.8	15.1493
48.6	7.20786	122	15.1493
49.2	7.22443	122.6	15.1814
49.2	7.22443	122.6	15.1814
49.4	7.22443	123	15.1974
49.4	7.22443	123.4	15.1653
49.6	7.22443	123.8	15.2134
49.6	7.22443	123.8	15.1974
50	7.22443	124.6	15.2295
50	7.22443	124.6	15.1974
50.2	7.22443	125.2	15.2295
50.2	7.22443	125.4	15.2134
50.4	7.22443	125.8	15.2295
50.6	7.241	125.8	15.2455
50.6	7.22443	126.4	15.2616
50.6	7.22443	126.6	15.2295
51	7.241	127.2	15.2616
51	7.241	127.2	15.2455
51.2	7.22443	127.6	15.2616
51.2	7.241	128	15.2455
51.4	7.241	128.4	15.1974
51.4	7.25757	128.6	15.2455
51.8	7.25757	129.2	15.2134
52	7.25757	129.2	15.2455
52	7.241	130	15.2776
52	7.25757	130	15.2616
52.2	7.27414	130.4	15.2616
52.2	7.25757	130.8	15.2776
52.4	7.27414	131.2	15.2616
52.8	7.27414	131.4	15.2616
53	7.27414	132	15.2776
53	7.29071	132	15.2776
53.2	7.30728	132.4	15.2776
53.2	7.30728	132.8	15.3097
53.4	7.30728	133.2	15.2937
53.4	7.30728	133.2	15.2937
53.8	7.30728	133.8	15.3258
53.8	7.32385	134	15.3097
53.8	7.30728	134.6	15.3579
54	7.30728	134.8	15.3418
54.2	7.32385	135.2	15.3258
54.2	7.34042	135.2	15.3418
54.6	7.34042	136	15.3579
54.6	7.32385	136	15.3579
54.8	7.32385	136.6	15.3739
54.8	7.34042	136.8	15.3739
55	7.32385	137.4	15.3739
55	7.34042	137.6	15.406
55.2	7.34042	138	15.406
55.2	7.34042	138	15.4221
55.8	7.34042	138.6	15.4381
55.8	7.35699	138.8	15.4221
56	7.35699	139.4	15.4542
56	7.34042	139.6	15.4221
56.2	7.34042	139.8	15.406
56.2	7.35699	140.2	15.4221
56.6	7.35699	140.6	15.4542
56.6	7.34042	140.6	15.4542
56.8	7.34042	141.4	15.4542
56.8	7.35699	141.4	15.4542
57	7.35699	141.8	15.4221
57	7.35699	141.8	15.4381
57.4	7.34042	142.6	15.4542
57.4	7.34042	142.6	15.4702
57.6	7.35699	143.2	15.4381
57.8	7.34042	143.4	15.4542
58	7.32385	144	15.4381
58	7.32385	144.2	15.406
58.4	7.32385	144.6	15.4221
58.4	7.32385	144.6	15.4221
58.6	7.34042	145.2	15.406
58.6	7.34042	145.4	15.406
58.8	7.34042	146	15.406
58.8	7.34042	146	15.4221
59	7.34042	146.8	15.39
59	7.34042	146.8	15.406
59.4	7.34042	147.2	15.4221
59.4	7.34042	147.4	15.4221
59.6	7.37356	148	15.4702
59.6	7.35699	148	15.4542
59.8	7.35699	148.4	15.4702
59.8	7.35699	148.8	15.4702
60	7.39013	149.2	15.4542
60	7.39013	149.2	15.4702
60.4	7.39013	150	15.5184
60.4	7.39013	150	15.4863
60.6	7.4067	150.6	15.5344
60.6	7.39013	150.8	15.5504
60.8	7.4067	151.2	15.5184
60.8	7.42327	151.6	15.5665
61.2	7.42327	152	15.5665
61.2	7.42327	152	15.5665
61.4	7.42327	152.6	15.5665
61.4	7.42327	152.8	15.5825
61.6	7.43984	153.4	15.5665
61.6	7.43984	153.4	15.5825
61.8	7.43984	154	15.5504
61.8	7.43984	154	15.5504
62.2	7.4564	154.6	15.5986
62.2	7.4564	154.8	15.6146
62.4	7.47297	155	15.5665
62.4	7.47297	155.4	15.6307
62.6	7.48954	155.8	15.6146
62.6	7.47297	156.2	15.6146
62.8	7.48954	156.6	15.5825
62.8	7.50611	156.8	15.6146
63.2	7.50611	157.4	15.5825
63.4	7.50611	157.4	15.6146
63.4	7.52268	158.2	15.6307
63.6	7.52268	158.2	15.6307
63.6	7.53925	158.6	15.6146
63.6	7.52268	158.6	15.5825
64	7.52268	159.2	15.6467
64.2	7.52268	159.4	15.6146
64.2	7.53925	160.2	15.6307
64.2	7.53925	160.2	15.6307
64.4	7.52268	160.6	15.5986
64.4	7.53925	161	15.5825
64.6	7.55582	161.4	15.5986
64.6	7.55582	161.6	15.5825
65	7.57239	162	15.6307
65	7.57239	162.2	15.6467
65.2	7.55582	162.8	15.5825
65.2	7.53925	163	15.6146
65.4	7.57239	163.4	15.6467
65.6	7.57239	163.4	15.6146
65.6	7.57239	164.2	15.5825
65.6	7.57239	164.2	15.6307
66	7.55582	164.8	15.5825
66.2	7.57239	165	15.5986
66.2	7.57239	165.6	15.6307
66.2	7.58896	165.6	15.5665
66.4	7.57239	166.2	15.6307
66.4	7.58896	166.2	15.5825
66.8	7.58896	166.8	15.5986
66.8	7.58896	167	15.5665
67	7.58896	167.6	15.6467
67	7.60553	167.8	15.5825
67.2	7.58896	168.4	15.5504
67.4	7.58896	168.6	15.6146
67.4	7.60553	169	15.5665
67.4	7.60553	169	15.5825
67.8	7.58896	169.6	15.6467
68	7.58896	169.8	15.6146
68	7.60553	170.4	15.5986
68	7.60553	170.6	15.6146
68.2	7.60553	171	15.5665
68.4	7.6221	171	15.5986
68.4	7.60553	171.4	15.6467
68.4	7.60553	171.6	15.5825
69	7.60553	172.2	15.6146
69	7.60553	172.4	15.6307
69	7.6221	172.8	15.6467
69	7.6221	173.2	15.6146
69.2	7.60553	173.6	15.5986
69.4	7.58896	173.8	15.5986
69.4	7.6221	174.4	15.6628
69.4	7.6221	174.4	15.6467
69.8	7.63867	175	15.6788
69.8	7.6221	175.2	15.6788
70.2	7.60553	175.6	15.6949
70.2	7.60553	176	15.727
70.6	7.6221	176.4	15.7751
70.6	7.6221	176.6	15.8072
70.8	7.6221	177.2	15.8554
70.8	7.6221	177.4	15.8554
70.8	7.6221	178	15.9035
71	7.6221	178	15.8875
71.2	7.63867	178.4	15.9356
71.2	7.63867	178.8	15.9677
71.6	7.6221	179.2	15.9838
71.6	7.6221	179.4	15.9838
71.8	7.63867	180	16.064
71.8	7.63867	180	16.064
71.8	7.63867	180.4	16.08
72	7.63867	180.4	16.0961
72.2	7.6221	181.2	16.1121
72.2	7.63867	181.2	16.1603
72.2	7.6221	181.8	16.1924
72.6	7.6221	182	16.1603
72.6	7.6221	182.6	-6.88457
72.8	7.6221
72.8	7.63867
72.8	7.6221
73	7.63867
73	7.6221
73.4	7.6221
73.4	7.6221
73.6	7.63867
73.6	7.63867
73.8	7.6221
74	7.6221
74.4	7.63867
74.4	7.63867
74.6	7.6221
74.6	7.6221
74.8	7.6221
74.8	7.6221
75	7.6221
75	7.6221
75.4	7.63867
75.4	7.63867
75.6	7.63867
75.6	7.63867
75.8	7.63867
76	7.63867
76	7.63867
76	7.63867
76.4	7.63867
76.6	7.65524
76.8	7.63867
76.8	7.63867
76.8	7.65524
77.2	7.67181
77.4	7.63867
77.4	7.65524
77.4	7.65524
77.6	7.67181
77.8	7.68838
77.8	7.68838
77.8	7.67181
78.2	7.68838
78.4	7.67181
78.4	7.67181
78.6	7.67181
78.6	7.68838
78.8	7.68838
78.8	7.68838
79.2	7.68838
79.2	7.70495
79.2	7.68838
79.4	7.68838
79.6	7.68838
79.6	7.70495
79.6	7.70495
80	7.70495
80.2	7.70495
80.2	7.70495
80.4	7.70495
80.4	7.70495
80.6	7.72152
80.6	7.72152
80.6	7.75466
81	7.75466
81.2	7.72152
81.2	7.72152
81.4	7.72152
81.4	7.73809
81.6	7.73809
81.6	7.75466
82	7.72152
82	7.72152
82.2	7.73809
82.2	7.73809
82.2	7.75466
82.4	7.75466
82.8	7.73809
82.8	7.73809
83	7.75466
83	7.75466
83.2	7.77123
83.2	7.75466
83.4	7.77123
83.4	7.75466
83.8	7.77123
83.8	7.77123
84	7.77123
84	7.77123
84.2	7.80437
84.2	7.7878
84.4	7.7878
84.4	7.7878
84.8	7.7878
84.8	7.82094
85	7.80437
85	7.80437
85.2	7.80437
85.2	7.80437
85.4	7.82094
85.4	7.82094
85.8	7.82094
85.8	7.83751
86	7.82094
86	7.83751
86.2	7.85408
86.2	7.83751
86.6	7.83751
86.6	7.83751
86.8	7.85408
86.8	7.85408
87	7.85408
87	7.85408
87.2	7.87065
87.2	7.85408
87.6	7.87065
87.6	7.87065
87.8	7.87065
87.8	7.87065
88	7.87065
88.2	7.88722
88.2	7.87065
88.2	7.87065
88.8	7.87065
88.8	7.88722
88.8	7.88722
89	7.88722
89	7.90379
89.4	7.90379
89.6	7.90379
89.6	7.90379
89.6	7.90379
89.8	7.90379
90	7.92036
90	7.92036
90	7.92036
90.4	7.92036
90.6	7.93693
90.6	7.92036
90.6	7.93693
90.6	7.92036
91	7.9535
91	7.9535
91.4	7.9535
91.4	7.9535
91.6	7.98664
91.6	7.97007
91.8	8.00321
91.8	7.98664
92.2	7.98664
92.2	8.00321
92.4	8.00321
92.4	8.01978
92.6	8.00321
92.6	7.98664
92.8	7.98664
92.8	8.01978
93.2	8.00321
93.2	8.01978
93.4	8.01978
93.4	8.01978
93.6	8.03635
93.6	8.03635
93.8	8.05292
93.8	8.03635
94.2	8.05292
94.4	8.06949
94.4	8.06949
94.4	8.06949
94.8	8.08606
94.8	8.06949
94.8	8.1192
94.8	8.10263
95.2	8.1192
95.4	8.10263
95.6	8.1192
95.6	8.13577
95.6	8.13577
96	8.13577
96.2	8.15234
96.2	8.15234
96.4	8.16891
96.4	8.15234
96.6	8.18548
96.6	8.18548
97	8.16891
97	8.16891
97.2	8.18548
97.2	8.18548
97.4	8.20205
97.4	8.20205
97.6	8.20205
98	8.20205
98.2	8.21862
98.2	8.21862
98.2	8.21862
98.4	8.21862
98.4	8.23518
98.8	8.23518
98.8	8.23518
99	8.23518
99	8.26832
99.2	8.26832
99.4	8.26832
99.4	8.25175
99.8	8.28489
99.8	8.28489
100	8.26832
100	8.26832
100	8.28489
100	8.28489
100.4	8.30146
100.4	8.30146
100.4	8.30146
100.4	8.30146
100.8	8.31803
101	8.30146
101	8.31803
101	8.31803
101.4	8.31803
101.4	8.31803
101.8	8.3346
101.8	8.35117
101.8	8.3346
101.8	8.3346
102.2	8.35117
102.2	8.35117
102.2	8.35117
102.6	8.35117
102.8	8.35117
102.8	8.35117
102.8	8.36774
103	8.36774
103	8.38431
103.2	8.38431
103.2	8.38431
103.2	8.38431
103.6	8.38431
103.8	8.40088
103.8	8.40088
103.8	8.40088
104.2	8.41745
104.2	8.41745
104.2	8.43402
104.6	8.41745
104.6	8.43402
104.8	8.43402
105	8.43402
105	8.43402
105	8.43402
105	8.45059
105.4	8.45059
105.6	8.46716
105.6	8.46716
105.6	8.46716
105.8	8.46716
105.8	8.46716
106	8.48373
106	8.48373
106.4	8.5003
106.6	8.5003
106.6	8.48373
106.6	8.5003
106.8	8.5003
107	8.5003
107	8.51687
107	8.5003
107.6	8.51687
107.6	8.51687
107.6	8.53344
107.8	8.51687
107.8	8.53344
107.8	8.53344
108.4	8.55001
108.4	8.55001
108.4	8.55001
108.6	8.56658
108.6	8.56658
108.8	8.58315
109.2	8.58315
109.2	8.58315
109.4	8.58315
109.4	8.58315
109.6	8.59972
109.6	8.59972
109.8	8.61629
109.8	8.63286
110.2	8.63286
110.2	8.63286
110.4	8.64943
110.4	8.64943
110.6	8.64943
110.6	8.666
110.8	8.666
110.8	8.666
111.2	8.68257
111.2	8.666
111.2	8.69914
111.2	8.68257
111.6	8.69914
111.6	8.69914
112	8.71571
112	8.71571
112.2	8.71571
112.2	8.71571
112.4	8.73228
112.4	8.73228
112.6	8.73228
112.6	8.74885
112.6	8.74885
113	8.74885
113.2	8.76542
113.2	8.76542
113.4	8.76542
113.4	8.78199
113.6	8.78199
113.6	8.78199
114	8.78199
114.2	8.79856
114.2	8.79856
114.2	8.81513
114.4	8.81513
114.4	8.81513
115	8.84827
115	8.84827
115.2	8.8317
115.2	8.86484
115.4	8.86484
115.4	8.86484
115.8	8.86484
115.8	8.88141
116	8.88141
116	8.88141
116	8.89798
116.2	8.89798
116.4	8.91455
116.4	8.91455
116.4	8.91455
116.8	8.93112
117	8.91455
117	8.94769
117.2	8.94769
117.2	8.94769
117.2	8.94769
117.2	8.96426
117.8	8.96426
117.8	8.98083
117.8	8.98083
118	8.98083
118.2	8.9974
118.2	8.9974
118.6	8.98083
118.6	8.9974
118.8	9.01397
118.8	9.01397
119	9.01397
119	9.01397
119.2	9.01397
119.2	9.01397
119.2	9.0471
119.6	9.03053
119.8	9.0471
119.8	9.03053
120	9.0471
120	9.0471
120.2	9.06367
120.2	9.06367
120.6	9.06367
120.6	9.06367
120.8	9.06367
120.8	9.08024
121	9.08024
121	9.08024
121.4	9.09681
121.4	9.08024
121.6	9.11338
121.6	9.09681
121.8	9.11338
121.8	9.11338
122	9.14652
122	9.14652
122.4	9.14652
122.4	9.14652
122.6	9.16309
122.6	9.16309
122.8	9.17966
122.8	9.17966
123	9.19623
123	9.19623
123.4	9.19623
123.6	9.2128
123.6	9.22937
123.6	9.22937
123.8	9.22937
123.8	9.24594
124.2	9.24594
124.4	9.26251
124.4	9.24594
124.4	9.24594
124.6	9.27908
124.8	9.27908
124.8	9.29565
124.8	9.27908
125.2	9.29565
125.4	9.29565
125.4	9.31222
125.4	9.31222
125.8	9.31222
125.8	9.32879
126.2	9.32879
126.2	9.32879
126.4	9.34536
126.4	9.34536
126.6	9.34536
126.6	9.34536
126.8	9.36193
126.8	9.3785
126.8	9.36193
127.2	9.3785
127.2	9.3785
127.2	9.3785
127.6	9.41164
127.6	9.39507
128	9.42821
128	9.41164
128.2	9.42821
128.2	9.42821
128.4	9.44478
128.4	9.42821
128.6	9.44478
128.6	9.44478
129	9.46135
129	9.46135
129.2	9.46135
129.2	9.46135
129.4	9.46135
129.4	9.47792
129.6	9.47792
129.6	9.49449
130	9.47792
130	9.47792
130.2	9.49449
130.2	9.51106
130.4	9.51106
130.4	9.51106
131	9.51106
131	9.52763
131	9.51106
131	9.52763
131.4	9.52763
131.4	9.5442
131.8	9.5442
131.8	9.56077
132	9.5442
132	9.5442
132.2	9.56077
132.2	9.57734
132.4	9.57734
132.4	9.57734
132.8	9.59391
133	9.57734
133	9.57734
133	9.61048
133.2	9.61048
133.6	9.61048
133.8	9.62705
133.8	9.62705
133.8	9.62705
134	9.62705
134.2	9.64362
134.2	9.64362
134.6	9.64362
134.6	9.66019
134.8	9.66019
134.8	9.66019
135	9.66019
135	9.67676
135.2	9.67676
135.2	9.69333
135.6	9.67676
135.6	9.67676
135.8	9.69333
135.8	9.69333
136	9.69333
136	9.69333
136.2	9.7099
136.6	9.7099
136.6	9.7099
136.6	9.72647
136.8	9.72647
137	9.74304
137	9.74304
137	9.74304
137.4	9.75961
137.6	9.74304
137.6	9.75961
137.6	9.77618
138	9.77618
138	9.75961
138	9.77618
138.4	9.79275
138.6	9.79275
138.6	9.79275
138.8	9.79275
138.8	9.80931
139	9.79275
139	9.79275
139.4	9.80931
139.4	9.82588
139.6	9.82588
139.6	9.82588
139.8	9.84245
139.8	9.82588
140.2	9.82588
140.2	9.82588
140.4	9.84245
140.4	9.84245
140.6	9.84245
140.6	9.85902
140.8	9.85902
140.8	9.87559
141.2	9.89216
141.2	9.87559
141.4	9.89216
141.4	9.89216
141.6	9.89216
141.6	9.89216
141.8	9.90873
141.8	9.89216
142.2	9.90873
142.2	9.90873
142.4	9.90873
142.4	9.94187
142.6	9.90873
142.6	9.90873
143	9.95844
143	9.94187
143.2	9.94187
143.2	9.95844
143.4	9.95844
143.4	9.95844
143.6	9.97501
143.6	9.97501
144	9.97501
144.2	9.97501
144.2	9.99158
144.2	10.0082
144.6	9.99158
144.6	9.99158
145	10.0082
145	10.0247
145.2	10.0247
145.2	10.0247
145.4	10.0247
145.6	10.0413
145.6	10.0579
146	10.0579
146.2	10.0579
146.2	10.0579
146.4	10.0744
146.4	10.0579
146.8	10.091
147	10.091
147	10.091
147.2	10.1076
147.4	10.091
147.4	10.1076
147.8	10.1076
147.8	10.1076
148	10.1076
148	10.1241
148.2	10.1407
148.2	10.1241
148.4	10.1407
148.4	10.1407
148.8	10.1407
148.8	10.1573
149	10.1738
149.2	10.1573
149.2	10.1738
149.6	10.1738
149.8	10.1738
149.8	10.1904
149.8	10.1738
150	10.1904
150.2	10.1904
150.2	10.1904
150.6	10.1904
150.6	10.1904
150.8	10.207
150.8	10.207
151	10.2236
151	10.2236
151.2	10.2236
151.2	10.2236
151.6	10.2236
151.6	10.2401
151.8	10.2236
151.8	10.2236
152	10.2401
152	10.2236
152.2	10.2567
152.2	10.2236
152.6	10.2567
152.6	10.2567
152.8	10.2567
152.8	10.2567
153	10.2733
153.4	10.2567
153.6	10.2733
153.6	10.2733
153.8	10.2567
153.8	10.3064
154	10.3064
154	10.2898
154.4	10.3064
154.6	10.3064
154.8	10.3064
154.8	10.3064
155	10.323
155	10.3395
155.4	10.323
155.4	10.323
155.6	10.3395
155.6	10.3395
155.8	10.3395
155.8	10.3395
156.2	10.3561
156.2	10.3561
156.4	10.3727
156.4	10.3561
156.6	10.3727
156.6	10.3561
156.8	10.3727
156.8	10.3893
157.2	10.3893
157.4	10.3727
157.6	10.3893
157.6	10.3893
157.8	10.4224
157.8	10.4058
158.4	10.4224
158.4	10.4058
158.6	10.4224
158.6	10.439
158.6	10.4555
159	10.4224
159.2	10.439
159.2	10.4224
159.2	10.4555
159.4	10.4721
159.6	10.4555
159.6	10.4555
160	10.4555
160	10.4721
160.2	10.4721
160.2	10.4887
160.4	10.4887
160.6	10.4887
160.6	10.5053
161	10.5218
161.2	10.5053
161.2	10.5218
161.4	10.5053
161.4	10.5053
161.6	10.5384
161.6	10.5384
162.2	10.555
162.2	10.555
162.4	10.555
162.4	10.555
162.8	10.5715
162.8	10.5715
163	10.5881
163	10.5715
163.2	10.5881
163.2	10.5881
163.4	10.6212
163.8	10.6047
164	10.6212
164	10.6212
164	10.6212
164.2	10.6212
164.4	10.6378
164.4	10.6378
164.8	10.6544
165	10.6709
165	10.6544
165.2	10.6544
165.6	10.6709
165.6	10.6875
165.8	10.6709
165.8	10.6709
166	10.7041
166	10.7041
166.2	10.7206
166.6	10.7041
166.8	10.7372
166.8	10.7372
167	10.7206
167	10.7372
167.2	10.7372
167.2	10.7538
167.6	10.7372
167.6	10.7704
167.8	10.7704
167.8	10.7704
168	10.7869
168	10.7704
168.4	10.7869
168.6	10.7869
168.6	10.8035
168.6	10.8035
169	10.8201
169	10.7869
169.4	10.8201
169.4	10.8201
169.6	10.8366
169.8	10.8366
170	10.8532
170	10.8366
170.4	10.8366
170.4	10.8532
170.6	10.8532
170.6	10.8532
170.8	10.8201
170.8	10.8532
171	10.9029
171	10.8366
171.4	10.8532
171.4	10.8698
171.6	10.8864
171.8	10.8864
171.8	10.8864
171.8	10.8864
172.4	10.9029
172.4	10.9029
172.6	10.9029
172.6	10.9029
172.8	10.9029
172.8	10.9195
173.4	10.9195
173.4	10.9195
173.4	10.9195
173.6	10.9195
173.8	10.9361
173.8	10.9361
174.2	10.9526
174.2	10.9361
174.4	10.9526
174.4	10.9361
174.6	10.9692
174.6	10.9526
175	10.9858
175.2	10.9692
175.4	10.9692
175.4	11.0189
175.6	10.9692
175.6	11.0189
176	11.0023
176	10.9858
176.2	11.0023
176.2	11.0189
176.4	11.0189
176.6	11.0189
176.6	11.0189
177	11.0189
177.2	11.052
177.2	11.0355
177.4	11.0355
177.4	11.052
177.6	11.052
177.6	11.0686
178	11.0686
178.2	11.0852
178.4	11.0686
178.4	11.0852
178.8	11.1018
179	11.1018
179	11.1183
179	11.1183
179.4	11.1183
179.4	11.1183
179.8	11.1515
179.8	11.1349
180	11.168
180.2	11.168
180.4	11.1515
180.4	11.1846
180.8	11.1846
180.8	11.168
181	11.168
181	11.1846
181.2	11.1846
181.6	11.1846
181.8	11.2012
181.8	11.2178
181.8	11.2012
182	11.2012
182.2	11.2178
182.2	11.2012
182.6	11.2178
182.8	11.2178
183	11.2509
183	11.2343
183.2	11.2343
183.2	11.2509
183.6	11.2343
183.6	11.2675
183.8	11.2675
184	11.2509
184	11.2509
184.4	11.284
184.6	11.2675
184.6	11.2675
184.8	11.3006
184.8	11.284
185	11.284
185.4	11.3172
185.6	11.3337
185.6	11.3337
185.8	11.3172
185.8	11.3503
186	11.3503
186.4	11.3669
186.6	11.3669
186.6	11.3834
186.8	11.4
186.8	11.3834
187	11.3834
187	11.3834
187.4	11.4
187.4	11.4
187.4	11.4166
187.6	11.4331
187.8	11.4331
187.8	11.4331
188.2	11.4331
188.2	11.4497
188.4	11.4331
188.4	11.4497
188.6	11.4663
188.8	11.4497
188.8	11.4663
189.2	11.4663
189.4	11.4663
189.4	11.4497
189.6	11.4829
189.8	11.4663
189.8	11.4994
190.2	11.4994
190.4	11.516
190.4	11.4994
190.6	11.516
190.6	11.516
191	11.5326
191.2	11.5491
191.4	11.5326
191.4	11.5491
191.6	11.5657
192	11.5657
192.2	11.5657
192.2	11.5657
192.4	11.5823
192.4	11.5823
192.6	11.5823
192.6	11.5989
193.2	11.5823
193.2	11.6154
193.4	11.6154
193.4	11.632
194	11.632
194	11.632
194.2	11.632
194.2	11.6486
194.4	11.6486
194.4	11.6486
194.8	11.6817
195	11.6817
195	11.6817
195	11.6486
195.4	11.6651
195.4	11.6486
196	11.6651
196	11.6651
196.2	11.6651
196.2	11.6817
196.4	11.6651
196.4	11.6817
196.8	11.6817
197	11.6983
197.2	11.6817
197.2	11.6651
197.6	11.6983
197.6	11.6983
198	11.6983
198	11.6817
198.2	11.6983
198.2	11.6983
198.6	11.6983
198.8	11.6983
198.8	11.6983
199	11.7148
199.2	11.7148
199.2	11.6983
199.8	11.6983
199.8	11.7148
200	11.7314
200	11.7148
200.4	11.7314
200.6	11.7314
200.6	11.7148
200.6	11.7314
201	11.7314
201	11.7148
201.4	11.7314
201.6	11.7314
201.6	11.7148
201.6	11.7314
202	11.7148
202	11.7314
202.4	11.7314
202.6	11.7314
202.6	11.7314
202.8	11.7314
203	11.7314
203	11.7314
203.4	11.748
203.4	11.7314
203.8	11.7314
203.8	11.7314
204.2	11.7314
204.2	11.7314
204.4	11.7314
204.4	11.748
204.8	11.748
204.8	11.7645
205.2	11.7314
205.4	11.748
205.6	11.7645
205.6	11.7314
205.8	11.748
205.8	11.7314
206.2	11.7645
206.4	11.7645
206.6	11.7645
206.6	11.7645
207	11.7645
207.2	11.7645
207.2	11.748
207.4	11.7645
207.6	11.748
207.6	11.7811
208	11.7811
208.2	11.7645
208.4	11.7645
208.4	11.7645
208.6	11.7811
208.6	11.7811
209	11.7811
209.2	11.7811
209.4	11.7645
209.4	11.748
209.8	11.7645
210	11.7645
210.2	11.7645
210.2	11.7645
210.4	-4.95437

## Sheet: Fig. 3b
	Ln ε	Yield stress （MPa）
Strain rate = 0.02 s-1	-3.91	8.8
Strain rate = 0.08 s-1	-2.53	19.2
Strain rate = 0.17 s-1	-1.77	26.2
Strain rate = 0.33 s-1	-1.11	30.6

## Sheet: Fig. 3c
0.2		0.4		0.6		0.8		1			Strain （%）	Damping capacity（%）
Strain (%)	Stress (MPa)	Strain (%)	Stress (MPa)	Strain (%)	Stress (MPa)	Strain (%)	Stress (MPa)	Strain (%)	Stress (MPa)		20	93
0	0	0	-0.01462	0.2	0	0.2	-0.01555	0.2	0		40	95.7
0.2	0.0311	0	-0.02924	0	-0.04665	0.2	-0.01555	0.2	-0.01555		60	96
0.2	0.17105	0	-0.05849	0	-0.04665	0	-0.01555	0.2	0.01555		80	95.8
0.2	0.73087	0.2	0.27782	0.2	0.24881	0	-0.04665	0.2	0.40431		100	94.4
0.2	0.88637	0.2	0.49715	0.2	0.40431	0.2	0.0622	0.2	0.57536
0.2	1.27513	0.2	0.99431	0.2	0.91747	0.2	0.17105	0.4	1.02632
0.4	1.41508	0.2	1.12591	0.2	1.05742	0.2	0.68422	0.4	1.18183
0.4	1.77274	0.4	1.56457	0.4	1.50838	0.2	0.87082	0.6	1.66389
0.4	1.89714	0.4	1.68155	0.4	1.63279	0.4	1.30623	0.6	1.80384
0.6	2.27035	0.4	2.07635	0.4	2.006	0.4	1.43063	0.6	2.17705
0.6	2.3792	0.6	2.20795	0.6	2.1304	0.4	1.81939	0.6	2.30145
0.6	2.73686	0.6	2.58813	0.6	2.48806	0.4	1.92824	1	2.62801
0.6	2.83017	0.6	2.71973	0.6	2.59691	0.6	2.27035	1	2.73686
1	3.15672	0.6	3.04142	0.6	2.90792	0.6	2.36365	1	3.12562
1	3.26558	1	3.18764	0.6	3.03232	0.6	2.70576	1	3.20337
1	3.56103	1	3.56781	1	3.40553	0.6	2.79906	1.2	3.49883
1	3.65433	1	3.64093	1	3.49883	1	3.12562	1.2	3.59213
1.2	3.93424	1.2	3.91875	1.2	3.80984	1	3.23447	1.2	3.93424
1.2	4.04309	1.2	4.00648	1.2	3.90314	1.2	3.52993	1.2	4.01199
1.2	4.323	1.2	4.31355	1.2	4.21415	1.2	3.63878	1.4	4.2919
1.2	4.40075	1.2	4.38666	1.2	4.27635	1.2	3.91869	1.4	4.40075
1.4	4.64956	1.4	4.6791	1.4	4.5096	1.2	3.98089	1.6	4.68066
1.4	4.72731	1.4	4.75221	1.4	4.63401	1.4	4.21415	1.6	4.75841
1.6	4.99167	1.4	5.03003	1.6	4.89836	1.4	4.30745	1.6	5.00722
1.6	5.05387	1.6	5.10314	1.6	5.00722	1.6	4.60291	1.6	5.06942
1.6	5.27157	1.6	5.39559	1.6	5.27157	1.6	4.66511	2	5.34932
1.6	5.34932	1.6	5.45408	1.6	5.33377	1.6	4.92946	2	5.44263
2	5.59813	2	5.71728	2	5.59813	1.6	4.97611	2.2	5.73808
2	5.64478	2	5.77577	2	5.62923	2	5.22492	2.2	5.80028
2.2	5.87804	2	6.03897	2.2	5.83138	2	5.25602	2.2	6.01799
2.2	5.94024	2.2	6.08283	2.2	5.89359	2	5.45818	2.2	6.08019
2.2	6.14239	2.2	6.31679	2.2	6.12684	2.2	5.50483	2.4	6.26679
2.2	6.20459	2.2	6.37528	2.2	6.17349	2.2	5.72253	2.4	6.31345
2.4	6.34455	2.4	6.57999	2.4	6.3601	2.2	5.80028	2.6	6.5156
2.4	6.3912	2.4	6.60923	2.4	6.3912	2.4	5.98689	2.6	6.56225
2.6	6.59335	2.4	6.84319	2.4	6.5778	2.4	6.01799	2.6	6.74886
2.6	6.62445	2.6	6.88705	2.6	6.62445	2.4	6.20459	2.6	6.81106
2.6	6.81106	2.6	7.0479	2.6	6.76441	2.6	6.25124	3	6.96656
2.6	6.84216	2.6	7.09176	2.6	6.82661	2.6	6.4223	3	6.99766
3	6.96656	3	7.22336	2.6	6.98211	2.6	6.46895	3	7.18427
3	7.02876	3	7.26723	3	7.02876	2.6	6.6089	3	7.23092
3	7.15316	3	7.38421	3	7.19982	3	6.65555	3.2	7.35532
3	7.18427	3	7.41345	3	7.23092	3	6.81106	3.2	7.40197
3.2	7.32422	3.2	7.53043	3.2	7.35532	3	6.84216	3.4	7.52637
3.2	7.35532	3.2	7.55967	3.2	7.37087	3.2	6.98211	3.4	7.57302
3.4	7.46417	3.2	7.69127	3.2	7.47972	3.2	7.01321	3.4	7.66633
3.4	7.47972	3.4	7.72052	3.4	7.51082	3.4	7.12206	3.4	7.71298
3.4	7.57302	3.4	7.82287	3.4	7.63523	3.4	7.15316	3.8	7.77518
3.4	7.60413	3.4	7.85212	3.4	7.65078	3.4	7.26202	3.8	7.80628
3.8	7.66633	3.4	7.95447	3.4	7.74408	3.4	7.30867	4	7.91513
3.8	7.69743	3.8	7.96909	3.8	7.77518	3.8	7.38642	4	7.94623
3.8	7.79073	3.8	8.05683	3.8	7.86848	3.8	7.43307	4	8.02398
4	7.80628	4	8.07145	3.8	7.88403	4	7.51082	4	8.03954
4	7.88403	4	8.14456	4	7.97733	4	7.51082	4.2	8.10174
4	7.91513	4	8.15918	4	7.97733	4	7.57302	4.2	8.11729
4.2	7.96178	4	8.23229	4	8.02398	4	7.60413	4.2	8.16394
4.2	7.99288	4.2	8.24692	4	8.05509	4.2	7.65078	4.2	8.19504
4.2	8.03954	4.2	8.29078	4.2	8.11729	4.2	7.68188	4.4	8.27279
4.4	8.07064	4.2	8.29078	4.2	8.13284	4.2	7.75963	4.4	8.30389
4.4	8.13284	4.4	8.34927	4.4	8.19504	4.2	7.77518	4.4	8.31944
4.4	8.14839	4.4	8.34927	4.4	8.19504	4.4	7.83738	4.8	8.33499
4.4	8.19504	4.4	8.39314	4.4	8.25724	4.4	7.83738	4.8	8.38164
4.8	8.21059	4.4	8.40776	4.4	8.28834	4.4	7.88403	4.8	8.38164
4.8	8.24169	4.8	8.437	4.8	8.30389	4.8	7.89958	5	8.42829
4.8	8.25724	4.8	8.437	4.8	8.30389	4.8	7.94623	5	8.44384
5	8.28834	5	8.48087	5	8.36609	4.8	7.94623	5	8.45939
5	8.30389	5	8.49549	5	8.38164	5	8.00843	5	8.47495
5	8.30389	5	8.51012	5	8.42829	5	8.00843	5.2	8.4905
5	8.31944	5	8.51012	5	8.42829	5	8.05509	5.2	8.50605
5.2	8.35054	5.2	8.52474	5.2	8.45939	5.2	8.05509	5.4	8.53715
5.2	8.36609	5.2	8.53936	5.2	8.45939	5.2	8.08619	5.4	8.5527
5.4	8.39719	5.4	8.5686	5.2	8.47495	5.2	8.08619	5.4	8.5527
5.4	8.38164	5.4	8.5686	5.4	8.47495	5.4	8.10174	5.4	8.5527
5.4	8.41274	5.4	8.58323	5.4	8.4905	5.4	8.10174	5.8	8.5527
5.4	8.41274	5.4	8.58323	5.4	8.4905	5.4	8.14839	5.8	8.56825
5.8	8.41274	5.8	8.59785	5.4	8.5216	5.4	8.14839	6	8.5838
5.8	8.42829	5.8	8.59785	5.8	8.53715	5.8	8.17949	6	8.5838
6	8.45939	5.8	8.61247	5.8	8.56825	5.8	8.19504	6	8.6149
6	8.45939	6	8.61247	5.8	8.5838	6	8.22614	6	8.6149
6	8.47495	6	8.64172	6	8.5838	6	8.21059	6.2	8.6149
6	8.4905	6	8.65634	6	8.59935	6	8.22614	6.2	8.6149
6.2	8.4905	6.2	8.65634	6	8.5838	6	8.22614	6.2	8.6149
6.2	8.4905	6.2	8.65634	6	8.5838	6.2	8.24169	6.2	8.59935
6.2	8.47495	6.2	8.65634	6.2	8.6149	6.2	8.24169	6.6	8.6149
6.2	8.47495	6.2	8.65634	6.2	8.6149	6.2	8.25724	6.6	8.6149
6.6	8.47495	6.6	8.65634	6.2	8.63045	6.2	8.25724	6.8	8.63045
6.6	8.47495	6.6	8.64172	6.2	8.646	6.6	8.27279	6.8	8.63045
6.8	8.4905	6.6	8.67096	6.6	8.646	6.6	8.27279	6.8	8.646
6.8	8.50605	6.8	8.67096	6.6	8.646	6.8	8.27279	6.8	8.63045
6.8	8.5216	6.8	8.7002	6.8	8.63045	6.8	8.25724	7	8.6149
6.8	8.50605	6.8	8.7002	6.8	8.63045	6.8	8.25724	7	8.59935
7	8.4905	6.8	8.68558	6.8	8.646	6.8	8.27279	7.2	8.59935
7	8.4905	7	8.67096	6.8	8.646	7	8.28834	7.2	8.6149
7.2	8.47495	7	8.67096	7	8.646	7	8.28834	7.2	8.63045
7.2	8.47495	7	8.65634	7	8.66155	7	8.28834	7.2	8.6149
7.2	8.4905	7.2	8.65634	7.2	8.66155	7.2	8.28834	7.6	8.63045
7.2	8.4905	7.2	8.67096	7.2	8.66155	7.2	8.28834	7.6	8.6149
7.6	8.4905	7.2	8.67096	7.2	8.66155	7.2	8.28834	7.8	8.6149
7.6	8.47495	7.2	8.67096	7.2	8.646	7.2	8.28834	7.8	8.6149
7.8	8.47495	7.6	8.67096	7.6	8.66155	7.6	8.27279	7.8	8.59935
7.8	8.47495	7.6	8.65634	7.6	8.6771	7.6	8.28834	7.8	8.5838
7.8	8.45939	7.8	8.65634	7.6	8.69265	7.6	8.28834	8	8.5838
7.8	8.45939	7.8	8.64172	7.8	8.6771	7.8	8.28834	8	8.5838
8	8.47495	7.8	8.64172	7.8	8.6771	7.8	8.30389	8	8.59935
8	8.45939	7.8	8.64172	7.8	8.6771	7.8	8.28834	8.2	8.59935
8.2	8.47495	8	8.64172	8	8.6771	7.8	8.27279	8.2	8.5838
8.2	8.47495	8	8.64172	8	8.66155	8	8.28834	8.2	8.56825
8.2	8.45939	8.2	8.64172	8	8.66155	8	8.28834	8.2	8.5527
8.2	8.45939	8.2	8.64172	8	8.66155	8.2	8.28834	8.6	8.5527
8.6	8.44384	8.2	8.62709	8.2	8.6771	8.2	8.28834	8.6	8.5527
8.6	8.44384	8.2	8.61247	8.2	8.6771	8.2	8.30389	8.6	8.53715
8.6	8.44384	8.6	8.59785	8.2	8.6771	8.2	8.30389	8.8	8.53715
8.6	8.44384	8.6	8.59785	8.6	8.6771	8.6	8.28834	8.8	8.53715
8.8	8.45939	8.8	8.59785	8.6	8.66155	8.6	8.30389	8.8	8.5216
8.8	8.47495	8.8	8.59785	8.6	8.66155	8.8	8.27279	8.8	8.5216
8.8	8.44384	8.8	8.58323	8.8	8.66155	8.8	8.27279	9	8.50605
8.8	8.42829	8.8	8.58323	8.8	8.66155	8.8	8.28834	9	8.50605
9	8.41274	9	8.5686	8.8	8.6771	8.8	8.28834	9.2	8.47495
9	8.44384	9	8.5686	8.8	8.66155	9	8.28834	9.2	8.4905
9.2	8.44384	9	8.55398	9	8.66155	9	8.28834	9.2	8.4905
9.2	8.44384	9.2	8.55398	9	8.66155	9	8.28834	9.2	8.4905
9.2	8.44384	9.2	8.5686	9.2	8.646	9	8.27279	9.6	8.47495
9.2	8.44384	9.2	8.55398	9.2	8.646	9.2	8.27279	9.6	8.47495
9.6	8.42829	9.6	8.53936	9.2	8.646	9.2	8.27279	9.6	8.45939
9.6	8.42829	9.6	8.5686	9.2	8.63045	9.2	8.25724	9.6	8.44384
9.6	8.42829	9.6	8.52474	9.6	8.63045	9.2	8.24169	9.8	8.47495
9.6	8.41274	9.6	8.52474	9.6	8.63045	9.6	8.25724	9.8	8.45939
9.8	8.41274	9.8	8.51012	9.6	8.6149	9.6	8.25724	10	8.45939
9.8	8.41274	9.8	8.51012	9.6	8.6149	9.6	8.24169	10	8.45939
10	8.41274	10	8.49549	9.8	8.6149	9.8	8.24169	10	8.44384
10	8.41274	10	8.49549	9.8	8.59935	9.8	8.22614	10	8.44384
10	8.39719	10	8.48087	10	8.5838	9.8	8.22614	10.4	8.42829
10	8.41274	10	8.46625	10	8.5838	10	8.22614	10.4	8.41274
10.4	8.38164	10.4	8.46625	10	8.5838	10	8.21059	10.6	8.39719
10.4	8.38164	10.4	8.46625	10	8.5838	10	8.21059	10.6	8.38164
10.6	8.36609	10.4	8.437	10.4	8.5838	10	8.21059	10.6	8.38164
10.6	8.36609	10.6	8.437	10.4	8.5838	10.4	8.22614	10.6	8.38164
10.6	8.36609	10.6	8.42238	10.6	8.56825	10.4	8.22614	10.8	8.38164
10.6	8.36609	10.6	8.42238	10.6	8.56825	10.6	8.22614	10.8	8.38164
10.8	8.35054	10.8	8.42238	10.6	8.5527	10.6	8.22614	10.8	8.36609
10.8	8.36609	10.8	8.40776	10.6	8.5527	10.6	8.22614	11	8.35054
11	8.33499	10.8	8.39314	10.8	8.5527	10.6	8.21059	11	8.33499
11	8.31944	11	8.40776	10.8	8.53715	10.8	8.21059	11	8.33499
11	8.30389	11	8.39314	11	8.53715	10.8	8.21059	11.4	8.33499
11	8.30389	11	8.37852	11	8.5216	11	8.21059	11.4	8.33499
11.4	8.30389	11	8.37852	11	8.5216	11	8.19504	11.4	8.31944
11.4	8.30389	11.4	8.37852	11	8.5216	11	8.19504	11.6	8.33499
11.6	8.31944	11.4	8.36389	11.4	8.4905	11	8.19504	11.6	8.30389
11.6	8.31944	11.4	8.36389	11.4	8.4905	11.4	8.17949	11.6	8.30389
11.6	8.30389	11.6	8.36389	11.6	8.4905	11.4	8.17949	11.8	8.28834
11.6	8.30389	11.6	8.37852	11.6	8.4905	11.4	8.16394	11.8	8.28834
11.8	8.27279	11.6	8.34927	11.6	8.4905	11.6	8.16394	11.8	8.27279
11.8	8.27279	11.6	8.34927	11.6	8.4905	11.6	8.17949	12	8.28834
11.8	8.27279	11.8	8.34927	11.8	8.47495	11.6	8.17949	12	8.27279
12	8.25724	11.8	8.34927	11.8	8.47495	11.6	8.16394	12	8.27279
12	8.25724	12	8.33465	11.8	8.44384	11.8	8.16394	12.4	8.24169
12	8.25724	12	8.33465	12	8.44384	11.8	8.16394	12.4	8.24169
12.4	8.22614	12	8.33465	12	8.44384	11.8	8.14839	12.4	8.22614
12.4	8.22614	12	8.32003	12	8.42829	12	8.13284	12.6	8.22614
12.4	8.22614	12.4	8.32003	12	8.42829	12	8.11729	12.6	8.24169
12.4	8.21059	12.4	8.32003	12.4	8.42829	12	8.11729	12.6	8.22614
12.6	8.21059	12.6	8.32003	12.4	8.41274	12	8.13284	12.8	8.22614
12.6	8.22614	12.6	8.32003	12.4	8.41274	12.4	8.11729	12.8	8.21059
12.6	8.19504	12.6	8.3054	12.6	8.38164	12.4	8.11729	12.8	8.19504
12.8	8.19504	12.6	8.3054	12.6	8.38164	12.6	8.10174	12.8	8.19504
12.8	8.19504	12.8	8.3054	12.6	8.36609	12.6	8.10174	13.2	8.17949
12.8	8.17949	12.8	8.29078	12.6	8.36609	12.6	8.07064	13.2	8.17949
12.8	8.17949	12.8	8.26154	12.8	8.36609	12.6	8.07064	13.4	8.17949
13.2	8.17949	12.8	8.26154	12.8	8.36609	12.8	8.05509	13.4	8.17949
13.2	8.17949	13.2	8.26154	13.2	8.36609	12.8	8.07064	13.4	8.16394
13.4	8.17949	13.2	8.24692	13.2	8.36609	12.8	8.07064	13.4	8.14839
13.4	8.17949	13.4	8.24692	13.4	8.33499	12.8	8.07064	13.6	8.14839
13.4	8.16394	13.4	8.26154	13.4	8.33499	13.2	8.07064	13.6	8.13284
13.4	8.14839	13.4	8.23229	13.4	8.31944	13.2	8.07064	13.6	8.11729
13.6	8.14839	13.4	8.23229	13.4	8.31944	13.4	8.05509	13.8	8.11729
13.6	8.13284	13.6	8.21767	13.6	8.31944	13.4	8.03954	13.8	8.11729
13.6	8.11729	13.6	8.21767	13.6	8.31944	13.4	8.03954	13.8	8.13284
13.8	8.13284	13.6	8.20305	13.8	8.30389	13.4	8.02398	14.2	8.11729
13.8	8.11729	13.8	8.20305	13.8	8.30389	13.6	8.02398	14.2	8.11729
13.8	8.11729	13.8	8.20305	13.8	8.28834	13.6	8.02398	14.4	8.10174
14.2	8.11729	13.8	8.20305	13.8	8.27279	13.8	8.02398	14.4	8.11729
14.2	8.10174	14.2	8.20305	14.2	8.27279	13.8	8.02398	14.4	8.10174
14.4	8.10174	14.2	8.18843	14.2	8.27279	13.8	8.00843	14.4	8.08619
14.4	8.08619	14.4	8.18843	14.4	8.27279	13.8	7.99288	14.6	8.08619
14.4	8.08619	14.4	8.17381	14.4	8.27279	14.2	7.97733	14.6	8.08619
14.4	8.08619	14.4	8.14456	14.4	8.25724	14.2	7.97733	14.6	8.07064
14.6	8.08619	14.4	8.15918	14.4	8.24169	14.2	7.97733	14.8	8.07064
14.6	8.07064	14.6	8.14456	14.6	8.24169	14.4	7.97733	14.8	8.05509
14.6	8.07064	14.6	8.14456	14.6	8.22614	14.4	7.96178	14.8	8.05509
14.8	8.05509	14.8	8.12994	14.8	8.21059	14.4	7.96178	14.8	8.03954
14.8	8.03954	14.8	8.12994	14.8	8.22614	14.4	7.94623	15.2	8.02398
14.8	8.03954	14.8	8.10069	14.8	8.22614	14.6	7.94623	15.2	8.02398
15.2	8.02398	14.8	8.10069	14.8	8.22614	14.6	7.94623	15.2	8.02398
15.2	8.02398	15.2	8.07145	15.2	8.22614	14.6	7.93068	15.4	8.02398
15.2	8.02398	15.2	8.07145	15.2	8.22614	14.8	7.93068	15.4	8.00843
15.4	8.00843	15.4	8.07145	15.4	8.19504	14.8	7.93068	15.4	8.02398
15.4	8.00843	15.4	8.07145	15.4	8.19504	14.8	7.93068	15.6	8.02398
15.4	8.00843	15.4	8.05683	15.4	8.19504	15.2	7.93068	15.6	7.99288
15.6	8.00843	15.4	8.05683	15.4	8.19504	15.2	7.93068	15.6	7.99288
15.6	7.99288	15.6	8.05683	15.6	8.19504	15.2	7.91513	15.6	7.99288
15.6	7.97733	15.6	8.04221	15.6	8.19504	15.4	7.89958	16	7.99288
16	7.99288	15.6	8.04221	15.6	8.17949	15.4	7.89958	16	7.99288
16	7.97733	15.6	8.02758	15.6	8.19504	15.4	7.89958	16.2	7.99288
16	7.96178	16	8.02758	16	8.17949	15.6	7.89958	16.2	7.97733
16.2	7.96178	16	8.02758	16	8.16394	15.6	7.89958	16.2	7.97733
16.2	7.94623	16.2	8.01296	16.2	8.16394	15.6	7.89958	16.4	7.96178
16.2	7.96178	16.2	8.01296	16.2	8.14839	15.6	7.88403	16.4	7.96178
16.2	7.94623	16.2	7.99834	16.2	8.14839	16	7.88403	16.4	7.96178
16.4	7.94623	16.2	7.99834	16.2	8.14839	16	7.88403	16.6	7.96178
16.4	7.93068	16.4	7.98372	16.4	8.14839	16	7.88403	16.6	7.94623
16.4	7.93068	16.4	7.98372	16.4	8.14839	16.2	7.85293	16.6	7.94623
16.6	7.94623	16.4	7.98372	16.4	8.13284	16.2	7.86848	16.6	7.94623
16.6	7.93068	16.6	7.96909	16.6	8.13284	16.2	7.85293	17	7.94623
16.6	7.93068	16.6	7.96909	16.6	8.11729	16.4	7.85293	17	7.93068
17	7.93068	16.6	7.96909	16.6	8.11729	16.4	7.83738	17	7.93068
17	7.91513	17	7.95447	17	8.11729	16.4	7.85293	17.2	7.89958
17	7.91513	17	7.95447	17	8.13284	16.6	7.82183	17.2	7.89958
17.2	7.88403	17	7.92523	17	8.13284	16.6	7.82183	17.2	7.89958
17.2	7.88403	17	7.92523	17	8.13284	16.6	7.82183	17.4	7.89958
17.2	7.89958	17.2	7.91061	17.2	8.11729	16.6	7.82183	17.4	7.89958
17.2	7.89958	17.2	7.92523	17.2	8.11729	17	7.82183	17.4	7.89958
17.4	7.88403	17.2	7.91061	17.2	8.11729	17	7.82183	17.6	7.88403
17.4	7.88403	17.4	7.91061	17.4	8.10174	17.2	7.80628	17.6	7.86848
17.6	7.86848	17.4	7.91061	17.4	8.10174	17.2	7.80628	17.6	7.85293
17.6	7.86848	17.4	7.91061	17.4	8.10174	17.2	7.80628	17.6	7.86848
17.6	7.85293	17.6	7.89598	17.6	8.10174	17.2	7.79073	18	7.86848
17.6	7.85293	17.6	7.88136	17.6	8.11729	17.4	7.77518	18	7.86848
18	7.86848	17.6	7.88136	17.6	8.11729	17.4	7.77518	18.2	7.86848
18	7.85293	17.6	7.88136	17.6	8.10174	17.6	7.79073	18.2	7.85293
18.2	7.85293	18	7.88136	18	8.08619	17.6	7.77518	18.2	7.85293
18.2	7.85293	18	7.88136	18	8.08619	17.6	7.79073	18.2	7.83738
18.2	7.83738	18.2	7.86674	18.2	8.07064	17.6	7.79073	18.4	7.82183
18.2	7.83738	18.2	7.86674	18.2	8.07064	18	7.77518	18.4	7.82183
18.4	7.82183	18.2	7.85212	18.2	8.07064	18	7.77518	18.6	7.85293
18.4	7.80628	18.2	7.83749	18.2	8.10174	18.2	7.75963	18.6	7.83738
18.6	7.83738	18.4	7.83749	18.4	8.08619	18.2	7.77518	18.6	7.83738
18.6	7.83738	18.4	7.83749	18.4	8.07064	18.2	7.77518	18.6	7.82183
18.6	7.83738	18.6	7.85212	18.6	8.03954	18.2	7.77518	19	7.82183
18.6	7.82183	18.6	7.85212	18.6	8.03954	18.4	7.75963	19	7.82183
19	7.83738	18.6	7.85212	18.6	8.02398	18.4	7.75963	19	7.79073
19	7.82183	18.6	7.83749	18.6	8.02398	18.6	7.74408	19	7.80628
19	7.80628	19	7.82287	19	8.02398	18.6	7.74408	19.2	7.80628
19	7.80628	19	7.82287	19	8.03954	18.6	7.72853	19.2	7.80628
19.2	7.80628	19	7.82287	19	8.00843	18.6	7.72853	19.4	7.80628
19.2	7.82183	19	7.82287	19	8.00843	19	7.72853	19.4	7.80628
19.4	7.80628	19.2	7.82287	19.2	7.99288	19	7.72853	19.4	7.80628
19.4	7.80628	19.2	7.82287	19.2	7.99288	19	7.72853	19.4	7.80628
19.4	7.80628	19.4	7.82287	19.4	7.97733	19	7.72853	19.8	7.79073
19.4	7.79073	19.4	7.80825	19.4	7.96178	19.2	7.72853	19.8	7.77518
19.8	7.75963	19.4	7.79363	19.4	7.97733	19.2	7.71298	20	7.79073
19.8	7.66633	19.4	7.80825	19.4	7.96178	19.4	7.69743	20	7.77518
19.8	7.29312	19.8	7.77901	19.8	7.96178	19.4	7.69743	20	7.77518
19.8	7.21537	19.8	7.77901	19.8	7.96178	19.4	7.71298	20	7.77518
19.8	6.96656	20	7.79363	20	7.94623	19.4	7.71298	20.2	7.77518
19.8	6.88881	20	7.79363	20	7.94623	19.8	7.69743	20.2	7.77518
19.8	6.6711	20	7.79363	20	7.93068	19.8	7.69743	20.4	7.75963
19.8	6.53115	20	7.77901	20	7.91513	20	7.69743	20.4	7.74408
19.4	6.25124	20.2	7.76438	20.2	7.93068	20	7.68188	20.4	7.74408
19.4	6.06464	20.2	7.76438	20.2	7.93068	20	7.66633	20.4	7.74408
19.4	5.59813	20.4	7.74976	20.4	7.91513	20	7.66633	20.8	7.74408
19.4	5.45818	20.4	7.74976	20.4	7.91513	20.2	7.68188	20.8	7.74408
19.2	5.08497	20.4	7.77901	20.4	7.88403	20.2	7.68188	21	7.74408
19.2	4.97611	20.4	7.76438	20.4	7.88403	20.4	7.66633	21	7.72853
19	4.66511	20.8	7.77901	20.8	7.85293	20.4	7.66633	21	7.72853
19	4.58736	20.8	7.76438	20.8	7.85293	20.4	7.65078	21	7.72853
19	4.27635	21	7.74976	21	7.85293	20.4	7.65078	21.2	7.72853
19	4.1675	21	7.74976	21	7.83738	20.8	7.63523	21.2	7.72853
18.6	3.91869	21	7.73514	21	7.85293	20.8	7.65078	21.4	7.71298
18.6	3.85649	21	7.73514	21	7.85293	21	7.65078	21.4	7.72853
18.6	3.57658	21.2	7.74976	21.2	7.83738	21	7.65078	21.4	7.69743
18.6	3.49883	21.2	7.74976	21.2	7.82183	21	7.65078	21.4	7.69743
18.4	3.28113	21.4	7.74976	21.4	7.80628	21	7.63523	21.8	7.68188
18.4	3.21892	21.4	7.74976	21.4	7.80628	21.2	7.61968	21.8	7.68188
18.2	3.00122	21.4	7.73514	21.4	7.80628	21.2	7.61968	22	7.68188
18.2	2.93902	21.4	7.73514	21.4	7.80628	21.4	7.60413	22	7.68188
18.2	2.76796	21.8	7.72052	21.8	7.79073	21.4	7.61968	22	7.69743
18.2	2.67466	21.8	7.72052	21.8	7.77518	21.4	7.60413	22	7.68188
18	2.44141	22	7.72052	22	7.77518	21.4	7.60413	22.2	7.68188
18	2.39476	22	7.72052	22	7.77518	21.8	7.60413	22.2	7.68188
17.6	2.2237	22	7.73514	22	7.74408	21.8	7.58857	22.2	7.66633
17.6	2.1615	22	7.73514	22	7.74408	21.8	7.58857	22.2	7.66633
17.6	1.99045	22.2	7.72052	22.2	7.71298	22	7.58857	22.6	7.66633
17.6	1.94379	22.2	7.72052	22.2	7.72853	22	7.57302	22.6	7.66633
17.4	1.77274	22.2	7.7059	22.2	7.72853	22	7.55747	22.8	7.65078
17.4	1.72609	22.2	7.7059	22.2	7.72853	22.2	7.55747	22.8	7.65078
17.2	1.55504	22.6	7.7059	22.6	7.72853	22.2	7.54192	22.8	7.65078
17.2	1.50838	22.6	7.7059	22.6	7.72853	22.2	7.54192	22.8	7.63523
17.2	1.35288	22.8	7.7059	22.8	7.72853	22.2	7.54192	23	7.63523
17.2	1.30623	22.8	7.7059	22.8	7.71298	22.6	7.55747	23	7.61968
17	1.15073	22.8	7.69127	22.8	7.69743	22.6	7.55747	23.2	7.60413
17	1.10408	22.8	7.69127	22.8	7.69743	22.8	7.55747	23.2	7.60413
16.6	0.96412	23	7.67665	23	7.69743	22.8	7.54192	23.2	7.60413
16.6	0.91747	23	7.66203	23	7.69743	22.8	7.52637	23.2	7.60413
16.6	0.73087	23	7.66203	23.2	7.69743	22.8	7.52637	23.6	7.61968
16.6	0.68422	23.2	7.66203	23.2	7.68188	23	7.54192	23.6	7.61968
16.4	0.57536	23.2	7.66203	23.2	7.66633	23	7.54192	23.8	7.60413
16.4	0.52871	23.2	7.66203	23.2	7.66633	23.2	7.52637	23.8	7.60413
16.2	0.40431	23.6	7.69127	23.6	7.63523	23.2	7.52637	23.8	7.58857
16.2	0.35766	23.6	7.69127	23.6	7.63523	23.2	7.49527	23.8	7.58857
16.2	0.21771	23.6	7.67665	23.6	7.63523	23.2	7.49527	24	7.58857
16.2	0.17105	23.8	7.66203	23.6	7.65078	23.6	7.47972	24	7.58857
16	0.0622	23.8	7.64741	23.8	7.65078	23.6	7.47972	24	7.58857
16	0.0311	23.8	7.66203	23.8	7.63523	23.8	7.49527	24.2	7.58857
15.6	-0.07775	24	7.66203	23.8	7.63523	23.8	7.49527	24.2	7.58857
15.6	-0.10885	24	7.64741	24	7.63523	23.8	7.47972	24.2	7.58857
15.6	-0.23326	24.2	7.64741	24	7.61968	23.8	7.47972	24.6	7.57302
15.6	-0.24881	24.2	7.64741	24	7.61968	24	7.47972	24.6	7.55747
15.4	-0.31101	24.2	7.63278	24.2	7.61968	24	7.47972	24.6	7.55747
15.4	-0.29546	24.2	7.63278	24.2	7.61968	24.2	7.46417	24.8	7.55747
15.4	-0.31101	24.6	7.61816	24.2	7.60413	24.2	7.46417	24.8	7.55747
15.2	-0.31101	24.6	7.61816	24.6	7.61968	24.2	7.46417	24.8	7.55747
15.2	-0.31101	24.8	7.61816	24.6	7.61968	24.2	7.44862	25	7.54192
15.2	-0.29546	24.8	7.63278	24.6	7.60413	24.6	7.46417	25	7.54192
14.8	-0.29546	24.8	7.63278	24.8	7.58857	24.6	7.44862	25	7.54192
14.8	-0.29546	24.8	7.63278	24.8	7.58857	24.8	7.44862	25.2	7.54192
14.8	-0.29546	25	7.60354	24.8	7.60413	24.8	7.43307	25.2	7.54192
14.8	-0.29546	25	7.60354	24.8	7.61968	24.8	7.43307	25.2	7.54192
14.6	-0.29546	25	7.58892	25	7.60413	24.8	7.44862	25.6	7.52637
14.6	-0.27991	25.2	7.58892	25	7.58857	25	7.44862	25.6	7.52637
14.4	-0.27991	25.2	7.58892	25.2	7.58857	25	7.44862	25.6	7.51082
14.4	-0.29546	25.2	7.58892	25.2	7.58857	25.2	7.43307	25.6	7.51082
14.4	-0.27991	25.6	7.58892	25.2	7.57302	25.2	7.43307	25.8	7.52637
14.2	-0.27991	25.6	7.5743	25.2	7.57302	25.2	7.41752	25.8	7.52637
14.2	-0.27991	25.6	7.5743	25.6	7.55747	25.2	7.41752	25.8	7.51082
14.2	-0.27991	25.6	7.5743	25.6	7.55747	25.6	7.40197	26	7.51082
13.8	-0.27991	25.8	7.55967	25.6	7.55747	25.6	7.40197	26	7.51082
13.8	-0.27991	25.8	7.55967	25.8	7.55747	25.6	7.40197	26	7.49527
13.6	-0.27991	26	7.5743	25.8	7.55747	25.6	7.41752	26.4	7.49527
13.6	-0.27991	26	7.5743	25.8	7.55747	25.8	7.40197	26.4	7.49527
13.6	-0.27991	26	7.55967	26	7.54192	25.8	7.40197	26.6	7.49527
13.4	-0.27991	26	7.55967	26	7.54192	26	7.40197	26.6	7.47972
13.4	-0.27991	26.4	7.54505	26	7.52637	26	7.40197	26.6	7.49527
13.4	-0.27991	26.4	7.54505	26.4	7.52637	26	7.37087	26.6	7.49527
13.2	-0.27991	26.6	7.53043	26.4	7.52637	26	7.37087	26.8	7.47972
13.2	-0.27991	26.6	7.53043	26.4	7.52637	26.4	7.37087	26.8	7.47972
13.2	-0.27991	26.6	7.53043	26.6	7.51082	26.4	7.37087	27	7.47972
12.8	-0.27991	26.6	7.51581	26.6	7.51082	26.6	7.38642	27	7.47972
12.8	-0.27991	26.8	7.53043	26.6	7.49527	26.6	7.37087	27	7.46417
12.8	-0.27991	26.8	7.53043	26.8	7.49527	26.6	7.37087	27	7.46417
12.6	-0.27991	27	7.51581	26.8	7.47972	26.6	7.37087	27.4	7.46417
12.6	-0.27991	27	7.51581	26.8	7.49527	26.8	7.35532	27.4	7.44862
12.6	-0.27991	27	7.50118	27	7.47972	26.8	7.35532	27.6	7.44862
12.6	-0.27991	27	7.50118	27	7.47972	27	7.35532	27.6	7.44862
12.4	-0.27991	27.4	7.50118	27	7.47972	27	7.33977	27.6	7.44862
12.4	-0.27991	27.4	7.50118	27.4	7.49527	27	7.35532	27.6	7.43307
12.4	-0.26436	27.4	7.48656	27.4	7.47972	27	7.33977	27.8	7.43307
12	-0.27991	27.6	7.48656	27.4	7.44862	27.4	7.35532	27.8	7.43307
12	-0.27991	27.6	7.47194	27.6	7.46417	27.4	7.35532	28	7.43307
12	-0.27991	27.6	7.47194	27.6	7.47972	27.6	7.33977	28	7.43307
11.8	-0.26436	27.8	7.45732	27.6	7.47972	27.6	7.35532	28	7.43307
11.8	-0.26436	27.8	7.45732	27.6	7.47972	27.6	7.35532	28	7.43307
11.8	-0.27991	28	7.4427	27.8	7.47972	27.6	7.35532	28.4	7.43307
11.6	-0.26436	28	7.45732	27.8	7.47972	27.8	7.35532	28.4	7.43307
11.6	-0.26436	28	7.45732	28	7.44862	27.8	7.35532	28.4	7.43307
11.6	-0.27991	28	7.45732	28	7.43307	28	7.33977	28.4	7.41752
11.4	-0.24881	28.4	7.4427	28	7.44862	28	7.33977	28.6	7.43307
11.4	-0.27991	28.4	7.4427	28	7.44862	28	7.32422	28.6	7.41752
11.4	-0.26436	28.4	7.42807	28.4	7.44862	28	7.32422	28.8	7.43307
11	-0.26436	28.4	7.42807	28.4	7.44862	28.4	7.32422	28.8	7.43307
11	-0.26436	28.6	7.4427	28.4	7.44862	28.4	7.32422	28.8	7.41752
11	-0.27991	28.6	7.4427	28.6	7.44862	28.4	7.32422	28.8	7.41752
10.8	-0.26436	28.8	7.42807	28.6	7.41752	28.4	7.32422	29.2	7.41752
10.8	-0.26436	28.8	7.42807	28.8	7.43307	28.6	7.30867	29.2	7.41752
10.6	-0.27991	28.8	7.42807	28.8	7.43307	28.6	7.30867	29.4	7.41752
10.6	-0.27991	28.8	7.42807	28.8	7.43307	28.8	7.30867	29.4	7.41752
10.6	-0.26436	29.2	7.41345	29.2	7.43307	28.8	7.30867	29.4	7.41752
10.6	-0.26436	29.2	7.41345	29.2	7.43307	28.8	7.30867	29.4	7.41752
10.4	-0.27991	29.4	7.39883	29.2	7.41752	28.8	7.30867	29.6	7.41752
10.4	-0.26436	29.4	7.39883	29.4	7.41752	29.2	7.32422	29.6	7.40197
10	-0.26436	29.4	7.39883	29.4	7.41752	29.2	7.30867	29.8	7.40197
10	-0.27991	29.4	7.39883	29.4	7.40197	29.4	7.29312	29.8	7.38642
10	-0.26436	29.6	7.39883	29.6	7.40197	29.4	7.29312	29.8	7.38642
10	-0.27991	29.6	7.39883	29.6	7.40197	29.4	7.29312	29.8	7.38642
9.8	-0.27991	29.8	7.36958	29.6	7.41752	29.6	7.29312	30.2	7.40197
9.8	-0.26436	29.8	7.36958	29.8	7.41752	29.6	7.29312	30.2	7.40197
9.6	-0.27991	29.8	7.36958	29.8	7.41752	29.6	7.29312	30.4	7.38642
9.6	-0.26436	29.8	7.38421	29.8	7.41752	29.8	7.29312	30.4	7.38642
9.6	-0.27991	30.2	7.36958	30.2	7.40197	29.8	7.29312	30.4	7.38642
9.6	-0.24881	30.2	7.38421	30.2	7.40197	29.8	7.27757	30.4	7.37087
9.2	-0.26436	30.2	7.36958	30.2	7.40197	30.2	7.27757	30.6	7.40197
9.2	-0.26436	30.4	7.36958	30.4	7.40197	30.2	7.27757	30.6	7.40197
9.2	-0.27991	30.4	7.35496	30.4	7.40197	30.4	7.27757	30.8	7.40197
9	-0.26436	30.4	7.36958	30.4	7.40197	30.4	7.27757	30.8	7.38642
9	-0.24881	30.6	7.35496	30.6	7.40197	30.4	7.27757	30.8	7.38642
8.8	-0.27991	30.6	7.35496	30.6	7.38642	30.6	7.27757	30.8	7.37087
8.8	-0.27991	30.6	7.36958	30.6	7.38642	30.6	7.27757	31.2	7.37087
8.8	-0.29546	30.8	7.36958	30.8	7.38642	30.6	7.26202	31.2	7.37087
8.6	-0.26436	30.8	7.34034	30.8	7.38642	30.8	7.26202	31.4	7.37087
8.6	-0.26436	30.8	7.34034	30.8	7.38642	30.8	7.24647	31.4	7.37087
8.6	-0.24881	31.2	7.34034	31.2	7.38642	30.8	7.26202	31.4	7.37087
8.2	-0.27991	31.2	7.32572	31.2	7.38642	31.2	7.24647	31.4	7.37087
8.2	-0.26436	31.2	7.32572	31.2	7.38642	31.2	7.24647	31.6	7.35532
8.2	-0.27991	31.4	7.32572	31.4	7.37087	31.2	7.24647	31.6	7.35532
8.2	-0.27991	31.4	7.34034	31.4	7.37087	31.4	7.24647	31.6	7.33977
8	-0.26436	31.4	7.34034	31.4	7.37087	31.4	7.24647	32	7.33977
8	-0.26436	31.6	7.32572	31.6	7.37087	31.4	7.23092	32	7.33977
8	-0.26436	31.6	7.32572	31.6	7.37087	31.6	7.23092	32	7.33977
7.8	-0.26436	31.6	7.32572	31.6	7.37087	31.6	7.23092	32.2	7.35532
7.8	-0.26436	31.6	7.3111	31.6	7.35532	31.6	7.23092	32.2	7.35532
7.8	-0.26436	32	7.3111	32	7.37087	31.6	7.23092	32.2	7.33977
7.6	-0.26436	32	7.3111	32	7.37087	32	7.23092	32.4	7.33977
7.6	-0.26436	32.2	7.3111	32.2	7.37087	32	7.23092	32.4	7.32422
7.2	-0.26436	32.2	7.3111	32.2	7.35532	32.2	7.21537	32.4	7.32422
7.2	-0.26436	32.2	7.29647	32.2	7.37087	32.2	7.21537	32.6	7.32422
7.2	-0.27991	32.2	7.29647	32.2	7.37087	32.2	7.23092	32.6	7.32422
7	-0.27991	32.4	7.28185	32.4	7.37087	32.2	7.23092	32.6	7.32422
7	-0.26436	32.4	7.26723	32.4	7.37087	32.4	7.23092	33	7.32422
7	-0.24881	32.6	7.26723	32.6	7.37087	32.4	7.23092	33	7.32422
6.8	-0.27991	32.6	7.26723	32.6	7.35532	32.6	7.23092	33.2	7.30867
6.8	-0.27991	32.6	7.26723	32.6	7.35532	32.6	7.23092	33.2	7.30867
6.8	-0.26436	32.6	7.26723	32.6	7.35532	32.6	7.21537	33.2	7.32422
6.6	-0.26436	33	7.26723	33	7.35532	32.6	7.19982	33.4	7.32422
6.6	-0.26436	33	7.26723	33	7.35532	33	7.19982	33.4	7.32422
6.2	-0.26436	33.2	7.25261	33.2	7.35532	33	7.21537	33.4	7.32422
6.2	-0.26436	33.2	7.26723	33.2	7.35532	33.2	7.19982	33.6	7.32422
6.2	-0.26436	33.2	7.26723	33.2	7.35532	33.2	7.19982	33.6	7.30867
6.2	-0.26436	33.2	7.26723	33.2	7.33977	33.2	7.19982	33.6	7.29312
6	-0.26436	33.4	7.26723	33.4	7.33977	33.2	7.19982	34	7.29312
6	-0.27991	33.4	7.25261	33.4	7.33977	33.4	7.19982	34	7.30867
6	-0.26436	33.6	7.25261	33.6	7.33977	33.4	7.19982	34	7.30867
6	-0.27991	33.6	7.23798	33.6	7.33977	33.6	7.19982	34.2	7.29312
5.8	-0.27991	33.6	7.23798	33.6	7.33977	33.6	7.18427	34.2	7.29312
5.8	-0.26436	33.6	7.22336	33.6	7.33977	33.6	7.19982	34.2	7.30867
5.4	-0.26436	34	7.23798	34	7.32422	33.6	7.19982	34.4	7.29312
5.4	-0.26436	34	7.22336	34	7.32422	34	7.18427	34.4	7.29312
5.4	-0.26436	34.2	7.20874	34.2	7.32422	34	7.18427	34.6	7.29312
5.4	-0.27991	34.2	7.20874	34.2	7.32422	34.2	7.16872	34.6	7.29312
5.2	-0.27991	34.2	7.20874	34.2	7.32422	34.2	7.18427	34.6	7.27757
5.2	-0.26436	34.2	7.20874	34.2	7.33977	34.2	7.18427	34.6	7.29312
5	-0.26436	34.4	7.19412	34.4	7.33977	34.2	7.18427	35	7.29312
5	-0.26436	34.4	7.20874	34.4	7.32422	34.4	7.19982	35	7.29312
5	-0.26436	34.6	7.20874	34.6	7.32422	34.4	7.19982	35	7.27757
4.8	-0.27991	34.6	7.20874	34.6	7.30867	34.6	7.16872	35	7.27757
4.8	-0.26436	34.6	7.19412	34.6	7.30867	34.6	7.18427	35.2	7.27757
4.8	-0.26436	35	7.19412	34.6	7.30867	34.6	7.19982	35.2	7.29312
4.4	-0.24881	35	7.1795	35	7.30867	34.6	7.19982	35.4	7.29312
4.4	-0.26436	35	7.16487	35	7.29312	35	7.18427	35.4	7.29312
4.2	-0.26436	35.2	7.1795	35	7.29312	35	7.18427	35.4	7.29312
4.2	-0.26436	35.2	7.1795	35.2	7.29312	35	7.19982	35.8	7.27757
4.2	-0.26436	35.4	7.1795	35.2	7.29312	35	7.18427	35.8	7.27757
4	-0.26436	35.4	7.1795	35.4	7.27757	35.2	7.18427	35.8	7.27757
4	-0.26436	35.4	7.1795	35.4	7.27757	35.2	7.18427	36	7.29312
4	-0.26436	35.4	7.16487	35.4	7.29312	35.4	7.16872	36	7.27757
3.8	-0.26436	35.8	7.16487	35.8	7.27757	35.4	7.16872	36.2	7.27757
3.8	-0.26436	35.8	7.16487	35.8	7.27757	35.4	7.16872	36.2	7.27757
3.4	-0.26436	36	7.16487	35.8	7.27757	35.8	7.16872	36.2	7.27757
3.4	-0.26436	36	7.16487	36	7.26202	35.8	7.16872	36.4	7.27757
3.4	-0.26436	36	7.15025	36	7.24647	35.8	7.16872	36.4	7.26202
3.4	-0.26436	36	7.15025	36	7.24647	36	7.16872	36.4	7.27757
3.2	-0.26436	36.2	7.15025	36.2	7.24647	36	7.16872	36.8	7.29312
3.2	-0.26436	36.2	7.15025	36.2	7.24647	36	7.15316	36.8	7.27757
3.2	-0.24881	36.4	7.13563	36.2	7.24647	36.2	7.16872	37	7.27757
3	-0.31101	36.4	7.12101	36.4	7.24647	36.2	7.15316	37	7.27757
3	-0.27991	36.4	7.13563	36.4	7.23092	36.4	7.16872	37	7.26202
3	-0.24881	36.4	7.13563	36.4	7.23092	36.4	7.15316	37	7.26202
2.6	-0.24881	36.8	7.13563	36.8	7.21537	36.4	7.16872	37.2	7.26202
2.6	-0.24881	36.8	7.13563	36.8	7.23092	36.8	7.15316	37.2	7.27757
2.6	-0.24881	37	7.10639	36.8	7.23092	36.8	7.13761	37.4	7.27757
2.6	-0.24881	37	7.10639	37	7.21537	36.8	7.13761	37.4	7.29312
2.4	-0.26436	37	7.09176	37	7.23092	37	7.15316	37.4	7.27757
2.4	-0.26436	37	7.09176	37	7.23092	37	7.15316	37.4	7.26202
2.2	-0.24881	37.2	7.09176	37.2	7.23092	37	7.15316	37.8	7.27757
2.2	-0.27991	37.2	7.09176	37.2	7.21537	37.2	7.15316	37.8	7.27757
2.2	-0.26436	37.4	7.09176	37.2	7.21537	37.2	7.16872	38	7.27757
2.2	-0.27991	37.4	7.09176	37.4	7.19982	37.2	7.13761	38	7.27757
2	-0.27991	37.4	7.09176	37.4	7.19982	37.4	7.13761	38	7.27757
2	-0.26436	37.8	7.07714	37.4	7.19982	37.4	7.13761	38	7.27757
1.6	-0.29546	37.8	7.07714	37.8	7.19982	37.4	7.13761	38.2	7.27757
1.6	-0.24881	37.8	7.09176	37.8	7.19982	37.8	7.13761	38.2	7.27757
1.6	-0.24881	38	7.09176	38	7.19982	37.8	7.13761	38.2	7.26202
1.6	-0.27991	38	7.09176	38	7.18427	38	7.13761	38.2	7.26202
1.4	-0.24881	38	7.09176	38	7.18427	38	7.13761	38.6	7.27757
1.4	-0.27991	38.2	7.09176	38	7.18427	38	7.12206	38.6	7.29312
1.2	-0.24881	38.2	7.09176	38.2	7.16872	38	7.12206	38.8	7.29312
1.2	-0.27991	38.2	7.07714	38.2	7.18427	38.2	7.12206	38.8	7.26202
1.2	-0.27991	38.6	7.07714	38.2	7.16872	38.2	7.13761	38.8	7.27757
1.2	-0.26436	38.6	7.09176	38.2	7.16872	38.2	7.12206	38.8	7.27757
1	-0.26436	38.6	7.09176	38.6	7.16872	38.2	7.13761	39	7.26202
1	-0.24881	38.8	7.10639	38.6	7.16872	38.6	7.12206	39	7.27757
0.6	-0.24881	38.8	7.07714	38.8	7.16872	38.6	7.10651	39.2	7.27757
0.6	-0.26436	38.8	7.07714	38.8	7.15316	38.8	7.10651	39.2	7.27757
0.6	-0.27991	39	7.09176	38.8	7.15316	38.8	7.10651	39.2	7.27757
0.6	-0.26436	39	7.07714	38.8	7.16872	38.8	7.12206	39.2	7.27757
0.4	-0.24881	39.2	7.06252	39	7.15316	38.8	7.10651	39.6	7.27757
0.4	-0.26436	39.2	7.07714	39	7.15316	39	7.13761	39.6	7.26202
0.2	-0.26436	39.2	7.07714	39.2	7.15316	39	7.13761	39.8	7.24647
0.2	-0.26436	39.2	7.07714	39.2	7.15316	39.2	7.12206	39.8	7.24647
0.2	-0.26436	39.6	7.07714	39.2	7.13761	39.2	7.10651	39.8	7.26202
0.2	-0.27991	39.6	7.07714	39.6	7.13761	39.2	7.12206	40	7.26202
0.2	-0.27991	39.8	7.06252	39.6	7.13761	39.6	7.10651	40	7.27757
0.2	-0.27991	39.8	7.01865	39.6	7.13761	39.6	7.13761	40	7.27757
0	-0.27991	39.8	6.74083	39.8	7.13761	39.6	7.13761	40.2	7.27757
--	--	39.8	6.6531	39.8	7.13761	39.8	7.13761	40.2	7.27757
--	--	39.8	6.41914	39.8	7.13761	39.8	7.12206	40.6	7.26202
--	--	39.8	6.37528	40	7.12206	39.8	7.12206	40.6	7.24647
--	--	39.8	6.21443	40	7.13761	40	7.12206	40.6	7.27757
--	--	39.8	6.15594	40.2	7.13761	40	7.12206	40.8	7.26202
--	--	39.6	5.74652	40.2	7.13761	40.2	7.12206	40.8	7.26202
--	--	39.6	5.62954	40.2	7.13761	40.2	7.13761	40.8	7.26202
--	--	39.2	5.26399	40.6	7.13761	40.2	7.13761	41	7.24647
--	--	39.2	5.17626	40.6	7.13761	40.6	7.12206	41	7.24647
--	--	39.2	4.86919	40.6	7.12206	40.6	7.12206	41	7.24647
--	--	39	4.79608	40.8	7.12206	40.6	7.12206	41	7.24647
--	--	39	4.5475	40.8	7.10651	40.8	7.12206	41.4	7.24647
--	--	39	4.45977	40.8	7.12206	40.8	7.12206	41.4	7.24647
--	--	38.8	4.22581	41	7.13761	40.8	7.10651	41.6	7.24647
--	--	38.8	4.16732	41	7.12206	41	7.10651	41.6	7.24647
--	--	38.8	3.94799	41	7.12206	41	7.12206	41.6	7.24647
--	--	38.6	3.8895	41	7.12206	41	7.10651	41.6	7.23092
--	--	38.6	3.69941	41.4	7.12206	41	7.10651	41.8	7.21537
--	--	38.6	3.64093	41.4	7.10651	41.4	7.09096	41.8	7.23092
--	--	38.2	3.45084	41.6	7.10651	41.4	7.09096	42	7.24647
--	--	38.2	3.40697	41.6	7.12206	41.6	7.09096	42	7.23092
--	--	38.2	3.24613	41.6	7.13761	41.6	7.10651	42	7.23092
--	--	38	3.18764	41.6	7.12206	41.6	7.10651	42	7.23092
--	--	38	3.04142	41.8	7.12206	41.6	7.10651	42.4	7.21537
--	--	38	2.98293	41.8	7.12206	41.8	7.10651	42.4	7.21537
--	--	37.8	2.82208	42	7.12206	41.8	7.10651	42.6	7.21537
--	--	37.8	2.77822	42	7.12206	42	7.09096	42.6	7.21537
--	--	37.8	2.64662	42	7.10651	42	7.09096	42.6	7.21537
--	--	37.4	2.60275	42	7.10651	42	7.10651	42.6	7.23092
--	--	37.4	2.47115	42.4	7.10651	42	7.09096	42.8	7.21537
--	--	37.4	2.42728	42.4	7.10651	42.4	7.09096	42.8	7.23092
--	--	37.2	2.29568	42.6	7.10651	42.4	7.09096	43	7.23092
--	--	37.2	2.26644	42.6	7.10651	42.6	7.07541	43	7.21537
--	--	37	2.14946	42.6	7.10651	42.6	7.07541	43	7.23092
--	--	37	2.1056	42.6	7.10651	42.6	7.05986	43.4	7.23092
--	--	37	2.00324	42.8	7.10651	42.8	7.05986	43.4	7.23092
--	--	37	1.974	42.8	7.10651	42.8	7.05986	43.4	7.21537
--	--	36.8	1.85702	43	7.10651	43	7.05986	43.6	7.21537
--	--	36.8	1.82777	43	7.09096	43	7.05986	43.6	7.19982
--	--	36.4	1.69617	43	7.09096	43	7.07541	43.6	7.19982
--	--	36.4	1.66693	43	7.10651	43	7.04431	43.8	7.19982
--	--	36.4	1.56457	43.4	7.09096	43.4	7.04431	43.8	7.21537
--	--	36.4	1.53533	43.4	7.07541	43.4	7.04431	43.8	7.21537
--	--	36.2	1.43297	43.6	7.09096	43.4	7.04431	44	7.21537
--	--	36.2	1.40373	43.6	7.07541	43.6	7.05986	44	7.19982
--	--	36	1.30138	43.6	7.09096	43.6	7.04431	44	7.19982
--	--	36	1.28675	43.8	7.07541	43.8	7.04431	44.4	7.19982
--	--	36	1.16978	43.8	7.09096	43.8	7.04431	44.4	7.18427
--	--	36	1.14053	43.8	7.09096	43.8	7.04431	44.4	7.19982
--	--	35.8	1.03818	44	7.07541	44	7.02876	44.6	7.18427
--	--	35.8	1.00893	44	7.05986	44	7.02876	44.6	7.18427
--	--	35.4	0.90658	44	7.07541	44	7.02876	44.8	7.18427
--	--	35.4	0.89195	44.4	7.05986	44.4	7.02876	44.8	7.18427
--	--	35.4	0.7896	44.4	7.07541	44.4	7.01321	44.8	7.19982
--	--	35.4	0.76035	44.4	7.09096	44.4	7.01321	44.8	7.18427
--	--	35.2	0.658	44.6	7.05986	44.4	7.02876	45.2	7.18427
--	--	35.2	0.64338	44.6	7.05986	44.6	6.99766	45.2	7.18427
--	--	35	0.57027	44.8	7.04431	44.6	7.01321	45.4	7.16872
--	--	35	0.55564	44.8	7.04431	44.8	6.99766	45.4	7.18427
--	--	35	0.46791	44.8	7.05986	44.8	6.99766	45.4	7.16872
--	--	35	0.45329	44.8	7.04431	44.8	6.99766	45.4	7.18427
--	--	34.6	0.36555	45.2	7.04431	44.8	6.99766	45.6	7.16872
--	--	34.6	0.35093	45.2	7.04431	45.2	6.99766	45.6	7.16872
--	--	34.4	0.27782	45.4	7.02876	45.2	6.99766	45.8	7.15316
--	--	34.4	0.2632	45.4	7.02876	45.4	6.98211	45.8	7.15316
--	--	34.4	0.19009	45.4	7.02876	45.4	6.99766	45.8	7.16872
--	--	34.2	0.16084	45.4	7.02876	45.4	6.98211	46.2	7.18427
--	--	34.2	0.11698	45.6	7.02876	45.4	6.98211	46.2	7.13761
--	--	34.2	0.08773	45.6	7.02876	45.6	6.98211	46.2	7.16872
--	--	34	0	45.8	7.01321	45.6	6.98211	46.4	7.13761
--	--	34	-0.01462	45.8	7.02876	45.8	6.98211	46.4	7.15316
--	--	33.6	-0.07311	45.8	7.02876	45.8	6.96656	46.4	7.15316
--	--	33.6	-0.08773	45.8	7.01321	45.8	6.96656	46.6	7.13761
--	--	33.6	-0.16084	46.2	6.99766	46.2	6.95101	46.6	7.15316
--	--	33.6	-0.16084	46.2	6.99766	46.2	6.95101	46.6	7.13761
--	--	33.4	-0.21933	46.4	7.01321	46.2	6.96656	46.8	7.13761
--	--	33.4	-0.23396	46.4	7.02876	46.4	6.96656	46.8	7.13761
--	--	33.2	-0.29244	46.4	7.01321	46.4	6.96656	46.8	7.13761
--	--	33.2	-0.29244	46.4	7.01321	46.4	6.95101	47.2	7.13761
--	--	33.2	-0.29244	46.6	7.01321	46.6	6.96656	47.2	7.12206
--	--	33.2	-0.29244	46.6	7.01321	46.6	6.96656	47.2	7.12206
--	--	33	-0.29244	46.8	6.99766	46.6	6.95101	47.4	7.15316
--	--	33	-0.30707	46.8	7.01321	46.8	6.95101	47.4	7.13761
--	--	32.6	-0.29244	46.8	7.01321	46.8	6.95101	47.6	7.13761
--	--	32.6	-0.29244	46.8	7.01321	46.8	6.95101	47.6	7.13761
--	--	32.6	-0.29244	47.2	6.99766	47.2	6.95101	47.6	7.12206
--	--	32.6	-0.29244	47.2	7.01321	47.2	6.93546	47.6	7.13761
--	--	32.4	-0.29244	47.4	6.99766	47.2	6.95101	48	7.10651
--	--	32.4	-0.27782	47.4	6.99766	47.4	6.93546	48	7.12206
--	--	32.2	-0.27782	47.4	6.99766	47.4	6.93546	48.2	7.13761
--	--	32.2	-0.27782	47.6	7.01321	47.6	6.93546	48.2	7.12206
--	--	32.2	-0.29244	47.6	7.02876	47.6	6.91991	48.2	7.12206
--	--	32.2	-0.29244	47.6	7.01321	47.6	6.93546	48.2	7.12206
--	--	32	-0.27782	48	7.02876	47.6	6.93546	48.4	7.10651
--	--	32	-0.29244	48	7.01321	48	6.93546	48.4	7.09096
--	--	31.6	-0.29244	48.2	7.01321	48	6.91991	48.6	7.13761
--	--	31.6	-0.27782	48.2	7.01321	48.2	6.91991	48.6	7.12206
--	--	31.6	-0.27782	48.2	6.99766	48.2	6.90436	48.6	7.12206
--	--	31.6	-0.27782	48.2	6.99766	48.2	6.91991	48.6	7.12206
--	--	31.4	-0.27782	48.4	7.01321	48.2	6.91991	49	7.12206
--	--	31.4	-0.29244	48.4	7.01321	48.4	6.91991	49	7.10651
--	--	31.4	-0.29244	48.6	7.01321	48.4	6.91991	49.2	7.10651
--	--	31.2	-0.27782	48.6	7.02876	48.6	6.91991	49.2	7.10651
--	--	31.2	-0.27782	48.6	7.01321	48.6	6.91991	49.2	7.10651
--	--	30.8	-0.27782	48.6	7.01321	48.6	6.91991	49.2	7.10651
--	--	30.8	-0.29244	49	7.02876	48.6	6.90436	49.4	7.10651
--	--	30.8	-0.29244	49	7.02876	49	6.91991	49.4	7.10651
--	--	30.6	-0.29244	49.2	7.02876	49	6.91991	49.6	7.12206
--	--	30.6	-0.2632	49.2	7.02876	49.2	6.91991	49.6	7.10651
--	--	30.4	-0.29244	49.2	7.04431	49.2	6.91991	49.6	7.10651
--	--	30.4	-0.27782	49.2	7.02876	49.2	6.91991	49.6	7.10651
--	--	30.4	-0.29244	49.4	7.02876	49.2	6.90436	50	7.10651
--	--	30.4	-0.29244	49.4	7.02876	49.4	6.91991	50	7.10651
--	--	30.2	-0.2632	49.6	7.02876	49.4	6.91991	50.2	7.10651
--	--	30.2	-0.27782	49.6	7.04431	49.6	6.90436	50.2	7.10651
--	--	29.8	-0.29244	49.6	7.02876	49.6	6.90436	50.2	7.10651
--	--	29.8	-0.27782	49.6	7.02876	49.6	6.90436	50.4	7.09096
--	--	29.8	-0.29244	50	7.04431	50	6.90436	50.4	7.09096
--	--	29.8	-0.29244	50	7.04431	50	6.90436	50.6	7.09096
--	--	29.6	-0.29244	50.2	7.02876	50	6.90436	50.6	7.09096
--	--	29.6	-0.2632	50.2	7.04431	50.2	6.88881	50.6	7.09096
--	--	29.4	-0.27782	50.2	7.05986	50.2	6.90436	51	7.09096
--	--	29.4	-0.2632	50.4	7.05986	50.4	6.90436	51	7.09096
--	--	29.4	-0.2632	50.4	7.05986	50.4	6.90436	51	7.05986
--	--	29.4	-0.27782	50.4	7.05986	50.4	6.90436	51	7.07541
--	--	29.2	-0.27782	50.6	7.04431	50.6	6.90436	51.2	7.07541
--	--	29.2	-0.2632	50.6	7.02876	50.6	6.90436	51.2	7.07541
--	--	28.8	-0.2632	50.6	7.04431	50.6	6.90436	51.4	7.07541
--	--	28.8	-0.27782	51	7.05986	51	6.88881	51.4	7.07541
--	--	28.8	-0.27782	51	7.04431	51	6.91991	51.4	7.05986
--	--	28.8	-0.27782	51	7.05986	51	6.91991	51.4	7.07541
--	--	28.6	-0.27782	51.2	7.04431	51	6.90436	51.8	7.04431
--	--	28.6	-0.2632	51.2	7.05986	51.2	6.91991	51.8	7.05986
--	--	28.4	-0.27782	51.4	7.05986	51.2	6.90436	52	7.05986
--	--	28.4	-0.27782	51.4	7.04431	51.4	6.90436	52	7.05986
--	--	28.4	-0.29244	51.4	7.05986	51.4	6.88881	52	7.05986
--	--	28	-0.29244	51.4	7.05986	51.4	6.90436	52	7.05986
--	--	28	-0.27782	51.8	7.05986	51.4	6.90436	52.2	7.04431
--	--	28	-0.27782	51.8	7.05986	51.8	6.90436	52.2	7.04431
--	--	27.8	-0.29244	52	7.04431	51.8	6.90436	52.4	7.02876
--	--	27.8	-0.27782	52	7.04431	52	6.90436	52.4	7.04431
--	--	27.8	-0.27782	52	7.02876	52	6.88881	52.4	7.04431
--	--	27.6	-0.2632	52	7.02876	52	6.90436	52.4	7.04431
--	--	27.6	-0.27782	52.2	7.02876	52	6.90436	52.8	7.04431
--	--	27.6	-0.27782	52.2	7.02876	52.2	6.88881	52.8	7.05986
--	--	27.4	-0.27782	52.4	7.02876	52.2	6.88881	53	7.04431
--	--	27.4	-0.27782	52.4	7.02876	52.4	6.88881	53	7.02876
--	--	27	-0.27782	52.4	7.01321	52.4	6.88881	53	7.01321
--	--	27	-0.27782	52.4	7.01321	52.4	6.90436	53.2	7.02876
--	--	27	-0.2632	52.8	6.99766	52.4	6.87326	53.2	7.02876
--	--	27	-0.2632	52.8	6.99766	52.8	6.87326	53.2	7.02876
--	--	26.8	-0.27782	53	7.01321	52.8	6.88881	53.4	7.02876
--	--	26.8	-0.27782	53	7.01321	53	6.87326	53.4	7.02876
--	--	26.6	-0.27782	53	6.99766	53	6.87326	53.8	7.01321
--	--	26.6	-0.2632	53	7.01321	53	6.88881	53.8	7.02876
--	--	26.6	-0.27782	53.2	6.98211	53	6.87326	53.8	7.01321
--	--	26.6	-0.27782	53.2	6.98211	53.2	6.87326	53.8	7.01321
--	--	26.4	-0.2632	53.4	6.99766	53.2	6.85771	54	6.99766
--	--	26.4	-0.2632	53.4	6.99766	53.4	6.85771	54	7.01321
--	--	26	-0.2632	53.4	6.99766	53.4	6.87326	54.2	6.99766
--	--	26	-0.27782	53.4	6.98211	53.4	6.87326	54.2	7.01321
--	--	26	-0.27782	53.8	6.98211	53.8	6.87326	54.2	6.99766
--	--	26	-0.27782	53.8	6.98211	53.8	6.87326	54.2	6.99766
--	--	25.8	-0.2632	53.8	6.96656	53.8	6.87326	54.6	6.99766
--	--	25.8	-0.27782	54	6.96656	54	6.85771	54.6	6.99766
--	--	25.6	-0.2632	54	6.96656	54	6.85771	54.8	7.01321
--	--	25.6	-0.29244	54.2	6.96656	54.2	6.87326	54.8	6.99766
--	--	25.6	-0.2632	54.2	6.95101	54.2	6.85771	54.8	7.01321
--	--	25.2	-0.2632	54.2	6.96656	54.2	6.85771	54.8	6.99766
--	--	25.2	-0.27782	54.6	6.95101	54.2	6.87326	55	6.99766
--	--	25.2	-0.2632	54.6	6.95101	54.6	6.87326	55	6.99766
--	--	25	-0.2632	54.8	6.95101	54.6	6.87326	55.2	6.99766
--	--	25	-0.27782	54.8	6.95101	54.8	6.85771	55.2	6.99766
--	--	24.8	-0.2632	54.8	6.93546	54.8	6.84216	55.2	6.99766
--	--	24.8	-0.27782	54.8	6.95101	54.8	6.85771	55.6	7.01321
--	--	24.8	-0.2632	55	6.95101	54.8	6.85771	55.6	6.99766
--	--	24.8	-0.27782	55	6.95101	55	6.87326	55.6	6.99766
--	--	24.6	-0.27782	55.2	6.93546	55	6.87326	55.8	6.98211
--	--	24.6	-0.27782	55.2	6.93546	55.2	6.85771	55.8	6.99766
--	--	24.2	-0.27782	55.2	6.90436	55.2	6.85771	56	6.99766
--	--	24.2	-0.2632	55.2	6.91991	55.6	6.84216	56	6.99766
--	--	24.2	-0.2632	55.6	6.91991	55.6	6.84216	56	6.99766
--	--	24.2	-0.2632	55.6	6.91991	55.6	6.84216	56	6.99766
--	--	24	-0.2632	55.8	6.91991	55.8	6.85771	56.2	6.99766
--	--	24	-0.27782	55.8	6.91991	55.8	6.85771	56.2	6.99766
--	--	23.8	-0.2632	55.8	6.91991	55.8	6.85771	56.6	6.98211
--	--	23.8	-0.27782	55.8	6.91991	56	6.84216	56.6	6.98211
--	--	23.8	-0.27782	56	6.91991	56	6.84216	56.8	6.99766
--	--	23.6	-0.27782	56	6.90436	56.2	6.84216	56.8	6.99766
--	--	23.6	-0.27782	56.2	6.90436	56.2	6.84216	56.8	6.99766
--	--	23.2	-0.27782	56.2	6.90436	56.2	6.85771	56.8	6.99766
--	--	23.2	-0.27782	56.2	6.90436	56.2	6.85771	57	6.99766
--	--	23.2	-0.27782	56.6	6.90436	56.6	6.84216	57	6.99766
--	--	23	-0.2632	56.6	6.90436	56.6	6.84216	57	6.98211
--	--	23	-0.27782	56.6	6.88881	56.8	6.82661	57	6.99766
--	--	23	-0.27782	56.8	6.90436	56.8	6.82661	57.4	6.99766
--	--	22.8	-0.27782	56.8	6.87326	56.8	6.84216	57.4	6.99766
--	--	22.8	-0.2632	57	6.88881	56.8	6.84216	57.6	7.01321
--	--	22.8	-0.2632	57	6.90436	57	6.84216	57.6	6.99766
--	--	22.6	-0.27782	57	6.90436	57	6.84216	57.6	6.98211
--	--	22.6	-0.27782	57	6.87326	57	6.84216	57.6	6.98211
--	--	22.2	-0.2632	57.4	6.87326	57	6.82661	57.8	6.98211
--	--	22.2	-0.27782	57.4	6.88881	57.4	6.82661	57.8	6.98211
--	--	22.2	-0.2632	57.6	6.87326	57.4	6.84216	58	6.99766
--	--	22.2	-0.27782	57.6	6.87326	57.6	6.82661	58	6.99766
--	--	22	-0.27782	57.6	6.87326	57.6	6.84216	58	6.99766
--	--	22	-0.27782	57.6	6.87326	57.6	6.84216	58	6.99766
--	--	22	-0.2632	57.8	6.85771	57.8	6.84216	58.4	6.98211
--	--	21.8	-0.29244	57.8	6.87326	57.8	6.82661	58.4	6.98211
--	--	21.8	-0.2632	58	6.85771	57.8	6.82661	58.6	6.99766
--	--	21.8	-0.27782	58	6.84216	58	6.81106	58.6	6.99766
--	--	21.4	-0.2632	58	6.85771	58	6.82661	58.6	6.99766
--	--	21.4	-0.2632	58	6.87326	58.4	6.84216	58.8	6.99766
--	--	21.2	-0.27782	58.4	6.85771	58.4	6.84216	58.8	6.98211
--	--	21.2	-0.29244	58.4	6.84216	58.6	6.84216	58.8	6.99766
--	--	21	-0.2632	58.6	6.84216	58.6	6.84216	59	6.99766
--	--	21	-0.27782	58.6	6.84216	58.6	6.84216	59	6.98211
--	--	21	-0.27782	58.6	6.82661	58.6	6.84216	59	6.99766
--	--	21	-0.27782	58.8	6.81106	58.8	6.82661	59.4	6.99766
--	--	20.8	-0.27782	58.8	6.81106	58.8	6.84216	59.4	6.99766
--	--	20.8	-0.27782	58.8	6.82661	59	6.84216	59.6	6.98211
--	--	20.4	-0.2632	59	6.81106	59	6.84216	59.6	6.99766
--	--	20.4	-0.2632	59	6.81106	59	6.84216	59.6	6.99766
--	--	20.4	-0.27782	59.4	6.81106	59	6.84216	59.8	6.99766
--	--	20.4	-0.27782	59.4	6.81106	59.4	6.82661	59.8	6.98211
--	--	20.2	-0.27782	59.4	6.79551	59.4	6.84216	60	6.99766
--	--	20.2	-0.27782	59.6	6.79551	59.6	6.82661	60	6.99766
--	--	20	-0.27782	59.6	6.81106	59.6	6.82661	60	6.98211
--	--	20	-0.2632	59.6	6.81106	59.8	6.84216	60	6.99766
--	--	20	-0.27782	59.8	6.76441	59.8	6.84216	60.4	6.99766
--	--	19.8	-0.27782	59.8	6.73331	59.8	6.82661	60.4	6.99766
--	--	19.8	-0.27782	59.8	6.4845	60	6.82661	60.4	6.98211
--	--	19.8	-0.27782	59.8	6.4223	60	6.82661	60.4	6.99766
--	--	19.4	-0.27782	59.8	6.25124	60	6.82661	60.6	6.99766
--	--	19.4	-0.27782	59.8	6.20459	60.4	6.82661	60.6	6.99766
--	--	19.2	-0.2632	59.8	6.00244	60.4	6.82661	60.8	6.99766
--	--	19.2	-0.27782	59.8	5.95579	60.4	6.84216	60.8	6.99766
--	--	19	-0.2632	59.6	5.72253	60.4	6.84216	60.8	6.98211
--	--	19	-0.27782	59.6	5.56703	60.6	6.84216	60.8	6.98211
--	--	19	-0.27782	59.4	5.25602	60.6	6.84216	61.2	6.98211
--	--	19	-0.29244	59.4	5.22492	60.8	6.82661	61.2	6.98211
--	--	18.6	-0.2632	59.4	5.00722	60.8	6.84216	61.4	6.99766
--	--	18.6	-0.27782	59	4.92946	61.2	6.84216	61.4	6.99766
--	--	18.6	-0.2632	59	4.71176	61.2	6.84216	61.4	6.99766
--	--	18.6	-0.29244	59	4.64956	61.2	6.84216	61.6	6.99766
--	--	18.4	-0.2632	58.8	4.4474	61.4	6.82661	61.6	6.99766
--	--	18.4	-0.29244	58.8	4.36965	61.4	6.82661	61.8	6.99766
--	--	18.2	-0.27782	58.6	4.1986	61.4	6.82661	61.8	6.98211
--	--	18.2	-0.2632	58.6	4.15195	61.6	6.84216	61.8	6.98211
--	--	18.2	-0.2632	58.6	4.01199	61.6	6.84216	62.2	6.99766
--	--	18	-0.27782	58.6	3.94979	61.8	6.82661	62.2	6.99766
--	--	18	-0.2632	58.4	3.79429	61.8	6.82661	62.4	6.99766
--	--	18	-0.27782	58.4	3.73209	61.8	6.84216	62.4	6.99766
--	--	17.6	-0.2632	58	3.59213	61.8	6.82661	62.4	6.99766
--	--	17.6	-0.2632	58	3.56103	62.2	6.82661	62.4	6.98211
--	--	17.4	-0.27782	58	3.43663	62.2	6.82661	62.6	7.01321
--	--	17.4	-0.27782	57.8	3.37443	62.4	6.82661	62.6	7.02876
--	--	17.4	-0.27782	57.8	3.28113	62.4	6.82661	62.8	6.99766
--	--	17.2	-0.2632	57.6	3.23447	62.4	6.82661	62.8	7.01321
--	--	17.2	-0.27782	57.6	3.11007	62.4	6.84216	62.8	6.99766
--	--	17.2	-0.27782	57.6	3.07897	62.6	6.82661	62.8	6.99766
--	--	17	-0.2632	57.4	2.97012	62.6	6.82661	63.2	6.99766
--	--	17	-0.2632	57.4	2.93902	62.8	6.82661	63.2	7.01321
--	--	16.6	-0.27782	57	2.83017	62.8	6.84216	63.4	7.01321
--	--	16.6	-0.27782	57	2.79906	62.8	6.84216	63.4	7.01321
--	--	16.6	-0.27782	57	2.70576	63.2	6.84216	63.4	7.01321
--	--	16.6	-0.27782	57	2.67466	63.2	6.84216	63.6	7.01321
--	--	16.4	-0.2632	56.8	2.56581	63.4	6.84216	63.6	6.99766
--	--	16.4	-0.27782	56.8	2.51916	63.4	6.82661	63.6	7.01321
--	--	16.2	-0.2632	56.8	2.42586	63.4	6.82661	64	6.99766
--	--	16.2	-0.27782	56.8	2.41031	63.6	6.82661	64	7.01321
--	--	16.2	-0.2632	56.6	2.317	63.6	6.82661	64.2	7.02876
--	--	16	-0.27782	56.6	2.2859	63.6	6.81106	64.2	7.01321
--	--	16	-0.27782	56.2	2.17705	63.6	6.82661	64.2	7.01321
--	--	16	-0.27782	56.2	2.17705	64	6.82661	64.2	7.01321
--	--	15.6	-0.27782	56.2	2.0993	64	6.84216	64.4	7.01321
--	--	15.6	-0.27782	56	2.0682	64.2	6.82661	64.4	7.01321
--	--	15.4	-0.2632	56	1.9749	64.2	6.81106	64.6	6.99766
--	--	15.4	-0.27782	56	1.95935	64.2	6.82661	64.6	7.01321
--	--	15.4	-0.27782	55.8	1.88159	64.4	6.82661	64.6	6.99766
--	--	15.4	-0.2632	55.8	1.85049	64.4	6.82661	64.6	6.99766
--	--	15.2	-0.2632	55.6	1.75719	64.4	6.84216	65	7.01321
--	--	15.2	-0.2632	55.6	1.72609	64.6	6.81106	65	6.99766
--	--	14.8	-0.27782	55.2	1.66389	64.6	6.81106	65.2	6.99766
--	--	14.8	-0.27782	55.2	1.64834	65	6.82661	65.2	7.01321
--	--	14.8	-0.27782	55.2	1.57059	65	6.81106	65.2	7.01321
--	--	14.8	-0.27782	55.2	1.55504	65	6.82661	65.4	7.01321
--	--	14.6	-0.2632	55	1.47728	65.2	6.82661	65.4	6.99766
--	--	14.6	-0.29244	55	1.46173	65.2	6.82661	65.4	7.01321
--	--	14.4	-0.29244	54.8	1.38398	65.2	6.84216	65.6	7.02876
--	--	14.4	-0.27782	54.8	1.35288	65.4	6.84216	65.6	7.02876
--	--	14.2	-0.2632	54.8	1.27513	65.4	6.81106	66	6.99766
--	--	14.2	-0.2632	54.8	1.25958	65.6	6.81106	66	6.99766
--	--	14.2	-0.27782	54.6	1.18183	65.6	6.82661	66	7.01321
--	--	13.8	-0.2632	54.6	1.16628	65.6	6.84216	66.2	7.01321
--	--	13.8	-0.27782	54.2	1.08853	65.6	6.82661	66.2	7.01321
--	--	13.8	-0.27782	54.2	1.08853	66	6.82661	66.2	7.02876
--	--	13.6	-0.27782	54	1.01077	66	6.81106	66.4	7.02876
--	--	13.6	-0.27782	54	0.99522	66.2	6.82661	66.4	6.99766
--	--	13.4	-0.2632	54	0.93302	66.2	6.82661	66.4	7.01321
--	--	13.4	-0.2632	53.8	0.91747	66.2	6.82661	66.4	7.02876
--	--	13.4	-0.27782	53.8	0.83972	66.4	6.82661	66.8	7.02876
--	--	13.4	-0.2632	53.8	0.83972	66.4	6.81106	67	7.02876
--	--	13.2	-0.27782	53.4	0.76197	66.4	6.81106	67	7.02876
--	--	13.2	-0.27782	53.4	0.74642	66.8	6.81106	67	7.01321
--	--	12.8	-0.27782	53.4	0.68422	66.8	6.82661	67	7.02876
--	--	12.8	-0.2632	53.2	0.66867	67	6.81106	67.2	7.01321
--	--	12.8	-0.27782	53.2	0.62201	67	6.81106	67.2	6.99766
--	--	12.8	-0.27782	53.2	0.60646	67	6.81106	67.4	7.01321
--	--	12.6	-0.2632	53	0.54426	67	6.82661	67.4	7.01321
--	--	12.6	-0.27782	53	0.52871	67.2	6.81106	67.4	7.02876
--	--	12.4	-0.2632	52.8	0.48206	67.2	6.81106	67.8	7.01321
--	--	12.4	-0.27782	52.8	0.45096	67.4	6.81106	67.8	7.02876
--	--	12.4	-0.27782	52.8	0.40431	67.4	6.81106	68	7.01321
--	--	12	-0.2632	52.4	0.38876	67.4	6.81106	68	6.99766
--	--	12	-0.2632	52.4	0.35766	67.8	6.81106	68	7.01321
--	--	12	-0.2632	52.4	0.32656	67.8	6.82661	68	7.02876
--	--	11.8	-0.29244	52.2	0.26436	67.8	6.82661	68.2	7.01321
--	--	11.8	-0.27782	52.2	0.24881	68	6.82661	68.2	7.02876
--	--	11.6	-0.27782	52	0.1866	68	6.84216	68.4	7.01321
--	--	11.6	-0.2632	52	0.17105	68.2	6.81106	68.4	7.02876
--	--	11.6	-0.27782	52	0.1244	68.2	6.82661	68.4	7.02876
--	--	11.6	-0.2632	52	0.10885	68.2	6.82661	68.4	7.01321
--	--	11.4	-0.2632	51.8	0.0622	68.4	6.82661	68.8	7.02876
--	--	11.4	-0.27782	51.8	0.04665	68.4	6.84216	68.8	7.01321
--	--	11	-0.27782	51.4	-0.01555	68.4	6.82661	69	7.02876
--	--	11	-0.27782	51.4	-0.0311	68.8	6.84216	69	7.02876
--	--	11	-0.27782	51.4	-0.07775	68.8	6.84216	69	7.02876
--	--	10.8	-0.27782	51.2	-0.07775	69	6.84216	69.2	7.02876
--	--	10.8	-0.27782	51.2	-0.10885	69	6.84216	69.2	7.02876
--	--	10.6	-0.27782	51	-0.1244	69	6.84216	69.2	7.02876
--	--	10.6	-0.27782	51	-0.13995	69	6.84216	69.4	7.04431
--	--	10.6	-0.29244	51	-0.13995	69.2	6.84216	69.4	7.04431
--	--	10.4	-0.2632	50.6	-0.1244	69.2	6.84216	69.8	7.02876
--	--	10.4	-0.27782	50.6	-0.1244	69.4	6.82661	69.8	7.02876
--	--	10.4	-0.27782	50.6	-0.1244	69.4	6.82661	69.8	7.05986
--	--	10	-0.2632	50.6	-0.1244	69.4	6.84216	69.8	7.04431
--	--	10	-0.2632	50.4	-0.1244	69.8	6.84216	70	7.05986
--	--	10	-0.27782	50.4	-0.1244	69.8	6.82661	70	7.04431
--	--	9.8	-0.27782	50.2	-0.1244	69.8	6.84216	70.2	7.04431
--	--	9.8	-0.2632	50.2	-0.1244	70	6.84216	70.2	7.04431
--	--	9.6	-0.2632	50.2	-0.10885	70	6.84216	70.2	7.02876
--	--	9.6	-0.2632	50	-0.10885	70.2	6.84216	70.6	7.04431
--	--	9.6	-0.27782	50	-0.10885	70.2	6.84216	70.6	7.04431
--	--	9.6	-0.2632	49.6	-0.10885	70.2	6.84216	70.8	7.04431
--	--	9.2	-0.27782	49.6	-0.10885	70.6	6.84216	70.8	7.07541
--	--	9.2	-0.27782	49.6	-0.10885	70.6	6.85771	70.8	7.02876
--	--	9	-0.2632	49.4	-0.1244	70.6	6.85771	71	7.07541
--	--	9	-0.27782	49.4	-0.1244	70.8	6.84216	71	7.05986
--	--	8.8	-0.2632	49.2	-0.10885	70.8	6.84216	71.2	7.05986
--	--	8.8	-0.27782	49.2	-0.10885	71	6.84216	71.2	7.07541
--	--	8.8	-0.2632	49.2	-0.10885	71	6.84216	71.2	7.07541
--	--	8.8	-0.2632	49.2	-0.10885	71.2	6.84216	71.2	7.05986
--	--	8.6	-0.2632	49	-0.1244	71.2	6.84216	71.6	7.05986
--	--	8.6	-0.2632	49	-0.10885	71.2	6.84216	71.6	7.05986
--	--	8.2	-0.27782	48.6	-0.10885	71.2	6.84216	71.8	7.05986
--	--	8.2	-0.27782	48.6	-0.10885	71.6	6.84216	71.8	7.05986
--	--	8.2	-0.27782	48.4	-0.10885	71.6	6.84216	72	7.05986
--	--	8.2	-0.27782	48.4	-0.10885	71.8	6.84216	72	7.05986
--	--	8	-0.2632	48.2	-0.10885	71.8	6.84216	72	7.07541
--	--	8	-0.2632	48.2	-0.10885	71.8	6.85771	72.2	7.07541
--	--	7.8	-0.27782	48.2	-0.10885	71.8	6.85771	72.2	7.05986
--	--	7.8	-0.29244	48.2	-0.10885	72	6.84216	72.2	7.05986
--	--	7.6	-0.27782	48	-0.10885	72	6.87326	72.6	7.07541
--	--	7.6	-0.27782	48	-0.0933	72.2	6.87326	72.6	7.07541
--	--	7.2	-0.2632	47.6	-0.1244	72.2	6.85771	72.8	7.07541
--	--	7.2	-0.27782	47.6	-0.10885	72.6	6.85771	72.8	7.07541
--	--	7.2	-0.27782	47.6	-0.1244	72.6	6.87326	72.8	7.07541
--	--	7.2	-0.27782	47.6	-0.10885	72.6	6.85771	72.8	7.07541
--	--	7	-0.2632	47.4	-0.0933	72.8	6.85771	73	7.07541
--	--	7	-0.27782	47.4	-0.0933	72.8	6.85771	73	7.07541
--	--	6.8	-0.2632	47.2	-0.0933	72.8	6.87326	73	7.07541
--	--	6.8	-0.27782	47.2	-0.0933	73	6.87326	73.4	7.10651
--	--	6.8	-0.29244	46.8	-0.10885	73	6.85771	73.4	7.10651
--	--	6.8	-0.27782	46.8	-0.0933	73	6.85771	73.6	7.10651
--	--	6.6	-0.27782	46.8	-0.0933	73.4	6.85771	73.6	7.09096
--	--	6.6	-0.27782	46.8	-0.10885	73.4	6.84216	73.6	7.10651
--	--	6.2	-0.2632	46.6	-0.13995	73.4	6.84216	73.8	7.09096
--	--	6.2	-0.2632	46.6	-0.0933	73.6	6.85771	73.8	7.09096
--	--	6.2	-0.27782	46.4	-0.07775	73.6	6.87326	74	7.09096
--	--	6	-0.2632	46.4	-0.0933	73.8	6.87326	74	7.09096
--	--	6	-0.2632	46.4	-0.1244	73.8	6.87326	74	7.09096
--	--	6	-0.2632	46.4	-0.07775	74	6.85771	74	7.10651
--	--	5.8	-0.27782	46.2	-0.0933	74	6.85771	74.4	7.10651
--	--	5.8	-0.29244	46.2	-0.13995	74	6.85771	74.4	7.09096
--	--	5.4	-0.27782	45.8	-0.1244	74	6.84216	74.6	7.09096
--	--	5.4	-0.27782	45.8	-0.1244	74.4	6.85771	74.6	7.09096
--	--	5.4	-0.29244	45.8	-0.1244	74.4	6.87326	74.6	7.10651
--	--	5.2	-0.27782	45.6	-0.10885	74.6	6.84216	74.8	7.10651
--	--	5.2	-0.27782	45.6	-0.07775	74.6	6.85771	74.8	7.10651
--	--	5	-0.29244	45.4	-0.10885	74.6	6.85771	75	7.09096
--	--	5	-0.27782	45.4	-0.1244	74.8	6.85771	75	7.10651
--	--	5	-0.27782	45.4	-0.1244	74.8	6.87326	75	7.09096
--	--	4.8	-0.27782	45.2	-0.1244	75	6.87326	75.4	7.10651
--	--	4.8	-0.2632	45.2	-0.1244	75	6.85771	75.4	7.10651
--	--	4.4	-0.27782	44.8	-0.10885	75	6.87326	75.6	7.10651
--	--	4.4	-0.27782	44.8	-0.0933	75.4	6.85771	75.6	7.12206
--	--	4.4	-0.2632	44.8	-0.0933	75.4	6.85771	75.6	7.10651
--	--	4.4	-0.27782	44.8	-0.13995	75.6	6.87326	75.6	7.10651
--	--	4.2	-0.27782	44.6	-0.0933	75.6	6.85771	75.8	7.10651
--	--	4.2	-0.27782	44.6	-0.0933	75.6	6.85771	75.8	7.10651
--	--	4	-0.2632	44.4	-0.07775	75.6	6.85771	76	7.10651
--	--	4	-0.2632	44.4	-0.0933	75.8	6.87326	76	7.12206
--	--	4	-0.27782	44	-0.1244	75.8	6.87326	76	7.13761
--	--	3.8	-0.27782	44	-0.1244	76	6.84216	76.4	7.10651
--	--	3.8	-0.27782	44	-0.0933	76	6.84216	76.4	7.12206
--	--	3.4	-0.2632	44	-0.0933	76	6.85771	76.4	7.10651
--	--	3.4	-0.27782	43.8	-0.1244	76.4	6.84216	76.6	7.12206
--	--	3.4	-0.27782	43.8	-0.1244	76.4	6.85771	76.6	7.13761
--	--	3.2	-0.2632	43.6	-0.0933	76.4	6.85771	76.8	7.13761
--	--	3.2	-0.2632	43.6	-0.1244	76.6	6.85771	76.8	7.13761
--	--	3	-0.2632	43.6	-0.1244	76.6	6.85771	76.8	7.13761
--	--	3	-0.2632	43.4	-0.13995	76.8	6.85771	77.2	7.13761
--	--	3	-0.27782	43.4	-0.1244	76.8	6.85771	77.2	7.13761
--	--	3	-0.29244	43.4	-0.07775	76.8	6.85771	77.4	7.13761
--	--	2.6	-0.24858	43	-0.0933	76.8	6.85771	77.4	7.13761
--	--	2.6	-0.24858	43	-0.1244	77.2	6.85771	77.4	7.15316
--	--	2.6	-0.2632	42.8	-0.0933	77.2	6.85771	77.6	7.13761
--	--	2.4	-0.27782	42.8	-0.10885	77.4	6.87326	77.6	7.13761
--	--	2.4	-0.2632	42.6	-0.0933	77.4	6.85771	77.8	7.15316
--	--	2.4	-0.2632	42.6	-0.0933	77.6	6.87326	77.8	7.13761
--	--	2.2	-0.29244	42.6	-0.07775	77.6	6.87326	77.8	7.13761
--	--	2.2	-0.27782	42.6	-0.07775	77.6	6.87326	77.8	7.15316
--	--	2	-0.27782	42.4	-0.0933	77.8	6.87326	78.2	7.13761
--	--	2	-0.29244	42.4	-0.07775	77.8	6.85771	78.2	7.15316
--	--	1.6	-0.2632	42	-0.10885	77.8	6.84216	78.4	7.15316
--	--	1.6	-0.27782	42	-0.1244	78.2	6.84216	78.4	7.15316
--	--	1.6	-0.2632	42	-0.1244	78.2	6.84216	78.4	7.15316
--	--	1.6	-0.27782	41.8	-0.0933	78.4	6.84216	78.6	7.15316
--	--	1.4	-0.27782	41.8	-0.10885	78.4	6.85771	78.6	7.16872
--	--	1.4	-0.27782	41.6	-0.1244	78.4	6.84216	78.6	7.16872
--	--	1.2	-0.2632	41.6	-0.0933	78.4	6.85771	78.8	7.16872
--	--	1.2	-0.29244	41.6	-0.0933	78.6	6.84216	78.8	7.16872
--	--	1.2	-0.2632	41.4	-0.0933	78.6	6.84216	79.2	7.15316
--	--	1	-0.2632	41.4	-0.10885	78.8	6.85771	79.2	7.16872
--	--	1	-0.2632	41	-0.0933	78.8	6.85771	79.2	7.16872
--	--	0.6	-0.2632	41	-0.0933	79.2	6.85771	79.2	7.16872
--	--	0.6	-0.27782	41	-0.07775	79.2	6.85771	79.4	7.16872
--	--	0.6	-0.2632	41	-0.0933	79.2	6.85771	79.4	7.16872
--	--	0.4	-0.27782	40.8	-0.0933	79.2	6.84216	79.6	7.16872
--	--	0.4	-0.27782	40.8	-0.0933	79.4	6.84216	79.6	7.18427
--	--	0.2	-0.2632	40.6	-0.10885	79.4	6.85771	79.6	7.18427
--	--	0.2	-0.29244	40.6	-0.10885	79.6	6.79551	80	7.18427
--	--	0.2	-0.2632	40.2	-0.10885	79.6	6.73331	80	7.16872
--	--	0.2	-0.2632	40.2	-0.10885	79.6	6.53115	80.2	7.18427
--	--	0.2	-0.27782	40.2	-0.10885	79.6	6.4845	80.2	7.18427
--	--	0.2	-0.2632	40.2	-0.07775	79.6	6.25124	80.2	7.18427
--	--	0	-0.2632	40	-0.10885	79.6	6.3912	80.4	7.18427
--	--	--	--	40	-0.10885	79.4	6.04909	80.4	7.18427
--	--	--	--	39.8	-0.1244	79.4	5.95579	80.6	7.19982
--	--	--	--	39.8	-0.0933	79.2	5.61368	80.6	7.19982
--	--	--	--	39.6	-0.0933	79.2	5.53593	80.6	7.19982
--	--	--	--	39.6	-0.07775	78.8	5.33377	80.6	7.19982
--	--	--	--	39.2	-0.0933	78.8	5.30267	81	7.19982
--	--	--	--	39.2	-0.10885	78.8	5.08497	81	7.21537
--	--	--	--	39.2	-0.10885	78.8	5.03832	81.2	7.19982
--	--	--	--	39.2	-0.0933	78.6	4.85171	81.2	7.19982
--	--	--	--	39	-0.10885	78.6	4.82061	81.4	7.19982
--	--	--	--	39	-0.0933	78.4	4.64956	81.4	7.19982
--	--	--	--	38.8	-0.0933	78.4	4.61846	81.4	7.21537
--	--	--	--	38.8	-0.1244	78.4	4.43185	81.6	7.21537
--	--	--	--	38.8	-0.1244	78.2	4.40075	81.6	7.19982
--	--	--	--	38.6	-0.0933	78.2	4.2608	81.6	7.19982
--	--	--	--	38.6	-0.0933	78.2	4.2297	82	7.21537
--	--	--	--	38.2	-0.10885	77.8	4.10529	82	7.21537
--	--	--	--	38.2	-0.0933	77.8	4.05864	82.2	7.21537
--	--	--	--	38.2	-0.10885	77.6	3.93424	82.2	7.23092
--	--	--	--	38	-0.10885	77.6	3.90314	82.2	7.24647
--	--	--	--	38	-0.0933	77.4	3.77874	82.2	7.23092
--	--	--	--	38	-0.10885	77.4	3.74764	82.4	7.23092
--	--	--	--	38	-0.10885	77.4	3.60768	82.4	7.23092
--	--	--	--	37.8	-0.10885	77.4	3.59213	82.8	7.23092
--	--	--	--	37.8	-0.0933	77.2	3.49883	82.8	7.23092
--	--	--	--	37.4	-0.0933	77.2	3.45218	83	7.23092
--	--	--	--	37.4	-0.1244	76.8	3.34333	83	7.23092
--	--	--	--	37.2	-0.10885	76.8	3.31223	83	7.23092
--	--	--	--	37.2	-0.10885	76.6	3.20337	83	7.23092
--	--	--	--	37	-0.1244	76.6	3.18782	83.2	7.26202
--	--	--	--	37	-0.0933	76.6	3.11007	83.2	7.26202
--	--	--	--	37	-0.0933	76.4	3.07897	83.4	7.26202
--	--	--	--	37	-0.0933	76.4	2.98567	83.4	7.26202
--	--	--	--	36.8	-0.0933	76.4	2.95457	83.4	7.24647
--	--	--	--	36.8	-0.10885	76	2.87682	83.8	7.24647
--	--	--	--	36.4	-0.10885	76	2.86127	83.8	7.26202
--	--	--	--	36.4	-0.0933	76	2.78351	83.8	7.26202
--	--	--	--	36.4	-0.07775	75.8	2.73686	84	7.26202
--	--	--	--	36.2	-0.0933	75.8	2.65911	84	7.26202
--	--	--	--	36.2	-0.0933	75.6	2.62801	84.2	7.27757
--	--	--	--	36.2	-0.0933	75.6	2.55026	84.2	7.26202
--	--	--	--	36	-0.10885	75.6	2.51916	84.4	7.26202
--	--	--	--	36	-0.10885	75.4	2.44141	84.4	7.26202
--	--	--	--	35.8	-0.10885	75.4	2.42586	84.4	7.27757
--	--	--	--	35.8	-0.10885	75	2.36365	84.4	7.27757
--	--	--	--	35.4	-0.0933	75	2.3481	84.8	7.27757
--	--	--	--	35.4	-0.10885	75	2.2548	84.8	7.27757
--	--	--	--	35.4	-0.10885	75	2.2237	85	7.27757
--	--	--	--	35.4	-0.10885	74.8	2.1615	85	7.27757
--	--	--	--	35.2	-0.0933	74.8	2.14595	85	7.27757
--	--	--	--	35.2	-0.0933	74.6	2.0682	85.2	7.27757
--	--	--	--	35	-0.0933	74.6	2.0682	85.2	7.29312
--	--	--	--	35	-0.10885	74.4	2.006	85.4	7.29312
--	--	--	--	35	-0.10885	74.4	1.9749	85.4	7.29312
--	--	--	--	34.6	-0.0933	74	1.91269	85.4	7.29312
--	--	--	--	34.6	-0.10885	74	1.88159	85.8	7.29312
--	--	--	--	34.6	-0.0933	74	1.83494	85.8	7.29312
--	--	--	--	34.4	-0.10885	74	1.81939	85.8	7.27757
--	--	--	--	34.4	-0.10885	73.8	1.74164	86	7.29312
--	--	--	--	34.2	-0.10885	73.8	1.72609	86	7.32422
--	--	--	--	34.2	-0.0933	73.6	1.66389	86.2	7.29312
--	--	--	--	34.2	-0.0933	73.6	1.64834	86.2	7.29312
--	--	--	--	34.2	-0.0933	73.4	1.58614	86.2	7.29312
--	--	--	--	34	-0.0933	73.4	1.57059	86.6	7.30867
--	--	--	--	34	-0.10885	73	1.50838	86.6	7.30867
--	--	--	--	33.6	-0.10885	73	1.49283	86.8	7.30867
--	--	--	--	33.6	-0.0933	73	1.44618	86.8	7.30867
--	--	--	--	33.4	-0.0933	73	1.41508	86.8	7.32422
--	--	--	--	33.4	-0.10885	72.8	1.35288	86.8	7.32422
--	--	--	--	33.2	-0.0933	72.8	1.33733	87	7.32422
--	--	--	--	33.2	-0.10885	72.6	1.29068	87	7.30867
--	--	--	--	33.2	-0.10885	72.6	1.25958	87.2	7.29312
--	--	--	--	33.2	-0.10885	72.6	1.21293	87.2	7.30867
--	--	--	--	33	-0.10885	72.2	1.19738	87.6	7.32422
--	--	--	--	33	-0.10885	72.2	1.11963	87.6	7.33977
--	--	--	--	32.6	-0.10885	72.2	1.11963	87.8	7.32422
--	--	--	--	32.6	-0.0933	72	1.05742	87.8	7.32422
--	--	--	--	32.4	-0.0933	72	1.04187	87.8	7.32422
--	--	--	--	32.4	-0.0933	71.8	0.99522	87.8	7.32422
--	--	--	--	32.2	-0.0933	71.8	0.97967	88	7.32422
--	--	--	--	32.2	-0.0933	71.8	0.93302	88	7.32422
--	--	--	--	32.2	-0.10885	71.6	0.90192	88.2	7.33977
--	--	--	--	32.2	-0.10885	71.6	0.87082	88.2	7.32422
--	--	--	--	32	-0.0933	71.2	0.83972	88.2	7.33977
--	--	--	--	32	-0.10885	71.2	0.80862	88.6	7.33977
--	--	--	--	31.6	-0.0933	71.2	0.79307	88.6	7.33977
--	--	--	--	31.6	-0.10885	71	0.74642	88.8	7.33977
--	--	--	--	31.6	-0.10885	71	0.74642	88.8	7.35532
--	--	--	--	31.4	-0.0933	70.8	0.68422	88.8	7.37087
--	--	--	--	31.4	-0.10885	70.8	0.68422	89	7.35532
--	--	--	--	31.4	-0.10885	70.8	0.63756	89	7.35532
--	--	--	--	31.2	-0.0933	70.8	0.62201	89	7.35532
--	--	--	--	31.2	-0.0933	70.6	0.59091	89	7.35532
--	--	--	--	30.8	-0.0933	70.6	0.57536	89.4	7.35532
--	--	--	--	30.8	-0.0933	70.2	0.51316	89.4	7.35532
--	--	--	--	30.8	-0.0933	70.2	0.51316	89.6	7.35532
--	--	--	--	30.8	-0.0933	70	0.46651	89.6	7.37087
--	--	--	--	30.6	-0.0933	70	0.46651	89.8	7.35532
--	--	--	--	30.6	-0.0933	69.8	0.41986	89.8	7.35532
--	--	--	--	30.4	-0.0933	69.8	0.40431	90	7.37087
--	--	--	--	30.4	-0.0933	69.8	0.35766	90	7.38642
--	--	--	--	30.2	-0.0933	69.8	0.35766	90	7.40197
--	--	--	--	30.2	-0.0933	69.4	0.31101	90	7.38642
--	--	--	--	30.2	-0.10885	69.4	0.29546	90.4	7.38642
--	--	--	--	29.8	-0.10885	69.2	0.27991	90.4	7.37087
--	--	--	--	29.8	-0.10885	69.2	0.24881	90.6	7.38642
--	--	--	--	29.8	-0.0933	69	0.23326	90.6	7.40197
--	--	--	--	29.6	-0.10885	69	0.23326	90.8	7.40197
--	--	--	--	29.6	-0.0933	69	0.17105	90.8	7.40197
--	--	--	--	29.4	-0.0933	69	0.13995	91	7.40197
--	--	--	--	29.4	-0.0933	68.8	0.10885	91	7.40197
--	--	--	--	29.4	-0.0933	68.8	0.0933	91	7.40197
--	--	--	--	29.2	-0.0933	68.4	0.07775	91	7.40197
--	--	--	--	29.2	-0.0933	68.4	0.0622	91.4	7.41752
--	--	--	--	28.8	-0.0933	68.2	0.01555	91.4	7.41752
--	--	--	--	28.8	-0.0933	68.2	0	91.6	7.40197
--	--	--	--	28.8	-0.10885	68	-0.01555	91.6	7.40197
--	--	--	--	28.6	-0.0933	68	-0.0311	91.8	7.41752
--	--	--	--	28.6	-0.0933	68	-0.07775	91.8	7.41752
--	--	--	--	28.4	-0.10885	68	-0.0933	91.8	7.43307
--	--	--	--	28.4	-0.10885	67.8	-0.0933	91.8	7.43307
--	--	--	--	28.4	-0.10885	67.8	-0.10885	92.2	7.43307
--	--	--	--	28	-0.10885	67.4	-0.17105	92.2	7.43307
--	--	--	--	28	-0.10885	67.4	-0.17105	92.4	7.43307
--	--	--	--	28	-0.10885	67.2	-0.17105	92.4	7.43307
--	--	--	--	27.8	-0.0933	67.2	-0.1866	92.6	7.44862
--	--	--	--	27.8	-0.10885	67	-0.17105	92.6	7.44862
--	--	--	--	27.6	-0.0933	67	-0.17105	92.6	7.44862
--	--	--	--	27.6	-0.0933	67	-0.17105	92.8	7.46417
--	--	--	--	27.6	-0.0933	67	-0.17105	92.8	7.46417
--	--	--	--	27.4	-0.0933	66.8	-0.1866	92.8	7.46417
--	--	--	--	27.4	-0.0933	66.8	-0.17105	93.2	7.46417
--	--	--	--	27	-0.0933	66.4	-0.1866	93.2	7.46417
--	--	--	--	27	-0.0933	66.4	-0.1866	93.4	7.46417
--	--	--	--	27	-0.10885	66.4	-0.1866	93.4	7.47972
--	--	--	--	26.8	-0.0933	66.2	-0.1866	93.4	7.46417
--	--	--	--	26.8	-0.10885	66.2	-0.1866	93.6	7.46417
--	--	--	--	26.6	-0.10885	66.2	-0.17105	93.6	7.46417
--	--	--	--	26.6	-0.10885	66	-0.1866	93.8	7.46417
--	--	--	--	26.6	-0.10885	66	-0.1866	93.8	7.47972
--	--	--	--	26.6	-0.0933	65.6	-0.17105	93.8	7.46417
--	--	--	--	26.4	-0.10885	65.6	-0.1866	94.2	7.47972
--	--	--	--	26.4	-0.10885	65.6	-0.17105	94.2	7.47972
--	--	--	--	26	-0.1244	65.4	-0.1866	94.4	7.47972
--	--	--	--	26	-0.10885	65.4	-0.1866	94.4	7.47972
--	--	--	--	25.8	-0.10885	65.2	-0.1866	94.4	7.47972
--	--	--	--	25.8	-0.10885	65.2	-0.1866	94.6	7.47972
--	--	--	--	25.6	-0.0933	65.2	-0.1866	94.6	7.49527
--	--	--	--	25.6	-0.0933	65	-0.17105	94.8	7.49527
--	--	--	--	25.6	-0.07775	65	-0.1866	94.8	7.49527
--	--	--	--	25.6	-0.0933	64.6	-0.1866	94.8	7.49527
--	--	--	--	25.2	-0.10885	64.6	-0.1866	95.2	7.51082
--	--	--	--	25.2	-0.0933	64.6	-0.1866	95.2	7.51082
--	--	--	--	25.2	-0.0933	64.6	-0.17105	95.2	7.51082
--	--	--	--	25	-0.10885	64.4	-0.17105	95.2	7.51082
--	--	--	--	25	-0.0933	64.4	-0.17105	95.4	7.52637
--	--	--	--	24.8	-0.10885	64.2	-0.17105	95.4	7.52637
--	--	--	--	24.8	-0.0933	64.2	-0.17105	95.6	7.51082
--	--	--	--	24.8	-0.10885	64	-0.1555	95.6	7.52637
--	--	--	--	24.6	-0.10885	64	-0.17105	96	7.51082
--	--	--	--	24.6	-0.0933	64	-0.20215	96	7.52637
--	--	--	--	24.2	-0.10885	63.6	-0.17105	96.2	7.52637
--	--	--	--	24.2	-0.0933	63.6	-0.1866	96.2	7.51082
--	--	--	--	24	-0.0933	63.6	-0.1866	96.2	7.52637
--	--	--	--	24	-0.0933	63.4	-0.17105	96.2	7.52637
--	--	--	--	23.8	-0.0933	63.4	-0.1866	96.4	7.52637
--	--	--	--	23.8	-0.0933	63.4	-0.1866	96.4	7.52637
--	--	--	--	23.8	-0.10885	63.2	-0.17105	96.6	7.54192
--	--	--	--	23.8	-0.0933	62.8	-0.1866	96.6	7.54192
--	--	--	--	23.6	-0.10885	62.8	-0.20215	96.6	7.54192
--	--	--	--	23.6	-0.10885	62.8	-0.17105	97	7.54192
--	--	--	--	23.2	-0.0933	62.8	-0.1866	97	7.55747
--	--	--	--	23.2	-0.0933	62.6	-0.17105	97.2	7.54192
--	--	--	--	23	-0.0933	62.6	-0.17105	97.2	7.54192
--	--	--	--	23	-0.0933	62.4	-0.1866	97.2	7.54192
--	--	--	--	22.8	-0.0933	62.4	-0.17105	97.4	7.55747
--	--	--	--	22.8	-0.10885	62.4	-0.1866	97.4	7.55747
--	--	--	--	22.8	-0.10885	62.2	-0.1866	97.6	7.55747
--	--	--	--	22.8	-0.10885	62.2	-0.17105	97.6	7.55747
--	--	--	--	22.6	-0.10885	61.8	-0.17105	97.6	7.57302
--	--	--	--	22.6	-0.10885	61.8	-0.1866	97.6	7.55747
--	--	--	--	22.2	-0.10885	61.8	-0.17105	98	7.57302
--	--	--	--	22.2	-0.10885	61.6	-0.17105	98	7.57302
--	--	--	--	22	-0.0933	61.6	-0.1866	98.2	7.57302
--	--	--	--	22	-0.0933	61.4	-0.17105	98.2	7.58857
--	--	--	--	22	-0.10885	61.4	-0.17105	98.4	7.57302
--	--	--	--	22	-0.0933	61.4	-0.17105	98.4	7.57302
--	--	--	--	21.8	-0.10885	61.2	-0.17105	98.4	7.58857
--	--	--	--	21.8	-0.0933	61.2	-0.1866	98.4	7.58857
--	--	--	--	21.4	-0.0933	60.8	-0.1866	98.8	7.60413
--	--	--	--	21.4	-0.10885	60.8	-0.1866	98.8	7.60413
--	--	--	--	21.2	-0.0933	60.8	-0.1866	99	7.57302
--	--	--	--	21.2	-0.10885	60.6	-0.1866	99	7.60413
--	--	--	--	21	-0.10885	60.6	-0.17105	99	7.58857
--	--	--	--	21	-0.10885	60.4	-0.17105	99.2	7.60413
--	--	--	--	21	-0.0933	60.4	-0.17105	99.2	7.60413
--	--	--	--	21	-0.10885	60.4	-0.1866	99.4	7.61968
--	--	--	--	20.8	-0.0933	60	-0.17105	99.4	7.61968
--	--	--	--	20.8	-0.0933	60	-0.20215	99.4	7.61968
--	--	--	--	20.4	-0.10885	60	-0.20215	99.8	7.57302
--	--	--	--	20.4	-0.0933	59.8	-0.1866	99.8	7.52637
--	--	--	--	20.2	-0.10885	59.8	-0.1866	99.8	7.35532
--	--	--	--	20.2	-0.0933	59.6	-0.17105	99.8	7.30867
--	--	--	--	20	-0.10885	59.6	-0.17105	99.8	7.18427
--	--	--	--	20	-0.0933	59.4	-0.1866	99.4	7.12206
--	--	--	--	20	-0.0933	59.4	-0.17105	99.4	6.84216
--	--	--	--	19.8	-0.10885	59	-0.20215	99.4	6.76441
--	--	--	--	19.8	-0.10885	59	-0.1866	99.2	6.50005
--	--	--	--	19.4	-0.0933	59	-0.17105	99.2	6.4534
--	--	--	--	19.4	-0.10885	59	-0.1866	99	6.23569
--	--	--	--	19.4	-0.0933	58.8	-0.17105	99	6.18904
--	--	--	--	19.2	-0.10885	58.8	-0.17105	99	5.98689
--	--	--	--	19.2	-0.10885	58.6	-0.17105	99	5.94024
--	--	--	--	19	-0.0933	58.6	-0.17105	98.8	5.75363
--	--	--	--	19	-0.10885	58.4	-0.17105	98.8	5.72253
--	--	--	--	19	-0.10885	58.4	-0.1866	98.4	5.56703
--	--	--	--	19	-0.10885	58	-0.17105	98.4	5.52038
--	--	--	--	18.6	-0.0933	58	-0.1555	98.2	5.36487
--	--	--	--	18.6	-0.0933	58	-0.1866	98.2	5.33377
--	--	--	--	18.4	-0.10885	57.8	-0.17105	98.2	5.19382
--	--	--	--	18.4	-0.10885	57.8	-0.1866	98.2	5.16272
--	--	--	--	18.2	-0.0933	57.6	-0.17105	98	5.02277
--	--	--	--	18.2	-0.0933	57.6	-0.17105	98	4.99167
--	--	--	--	18.2	-0.0933	57.6	-0.1866	97.6	4.89836
--	--	--	--	18.2	-0.10885	57.4	-0.17105	97.6	4.85171
--	--	--	--	18	-0.0933	57.4	-0.1866	97.6	4.75841
--	--	--	--	18	-0.07775	57	-0.17105	97.4	4.72731
--	--	--	--	17.6	-0.1244	57	-0.1866	97.4	4.61846
--	--	--	--	17.6	-0.0933	57	-0.17105	97.2	4.58736
--	--	--	--	17.4	-0.10885	56.8	-0.1866	97.2	4.46295
--	--	--	--	17.4	-0.07775	56.8	-0.17105	97.2	4.4474
--	--	--	--	17.2	-0.1244	56.8	-0.17105	97	4.33855
--	--	--	--	17.2	-0.0933	56.6	-0.1866	97	4.30745
--	--	--	--	17.2	-0.0933	56.6	-0.17105	96.6	4.21415
--	--	--	--	17.2	-0.0933	56.2	-0.1866	96.6	4.1986
--	--	--	--	17	-0.10885	56.2	-0.1555	96.6	4.08974
--	--	--	--	17	-0.07775	56.2	-0.17105	96.4	4.07419
--	--	--	--	16.6	-0.10885	56	-0.17105	96.4	3.98089
--	--	--	--	16.6	-0.1244	56	-0.17105	96.2	3.96534
--	--	--	--	16.4	-0.0933	55.8	-0.17105	96.2	3.87204
--	--	--	--	16.4	-0.1244	55.8	-0.1866	96.2	3.85649
--	--	--	--	16.2	-0.07775	55.8	-0.17105	96	3.76319
--	--	--	--	16.2	-0.10885	55.6	-0.1866	96	3.73209
--	--	--	--	16.2	-0.1244	55.6	-0.1866	95.6	3.68543
--	--	--	--	16	-0.0933	55.2	-0.1555	95.6	3.65433
--	--	--	--	16	-0.10885	55.2	-0.1866	95.6	3.57658
--	--	--	--	15.6	-0.0933	55.2	-0.17105	95.4	3.54548
--	--	--	--	15.6	-0.10885	55.2	-0.17105	95.4	3.48328
--	--	--	--	15.6	-0.07775	55	-0.1866	95.2	3.46773
--	--	--	--	15.4	-0.0933	55	-0.17105	95.2	3.37443
--	--	--	--	15.4	-0.0933	54.8	-0.17105	95.2	3.37443
--	--	--	--	15.4	-0.1244	54.8	-0.1866	94.8	3.29668
--	--	--	--	15.2	-0.0933	54.8	-0.17105	94.8	3.28113
--	--	--	--	15.2	-0.10885	54.6	-0.17105	94.8	3.20337
--	--	--	--	14.8	-0.10885	54.6	-0.20215	94.6	3.15672
--	--	--	--	14.8	-0.1244	54.2	-0.1866	94.6	3.11007
--	--	--	--	14.8	-0.10885	54.2	-0.17105	94.4	3.07897
--	--	--	--	14.6	-0.0933	54.2	-0.17105	94.4	3.03232
--	--	--	--	14.6	-0.10885	54	-0.1866	94.4	3.01677
--	--	--	--	14.4	-0.0933	54	-0.1866	94.2	2.93902
--	--	--	--	14.4	-0.0933	53.8	-0.17105	94.2	2.92347
--	--	--	--	14.2	-0.0933	53.8	-0.17105	93.8	2.86127
--	--	--	--	14.2	-0.0933	53.8	-0.1866	93.8	2.84572
--	--	--	--	13.8	-0.10885	53.4	-0.1866	93.6	2.79906
--	--	--	--	13.8	-0.0933	53.4	-0.1555	93.6	2.76796
--	--	--	--	13.8	-0.10885	53.4	-0.17105	93.4	2.70576
--	--	--	--	13.6	-0.1244	53.2	-0.17105	93.4	2.69021
--	--	--	--	13.4	-0.10885	53.2	-0.17105	93.4	2.62801
--	--	--	--	13.4	-0.1244	53	-0.17105	93.4	2.62801
--	--	--	--	13.4	-0.10885	53	-0.17105	93.2	2.56581
--	--	--	--	13.4	-0.10885	52.8	-0.17105	93.2	2.53471
--	--	--	--	13.2	-0.0933	52.8	-0.1866	92.8	2.48806
--	--	--	--	13.2	-0.0933	52.4	-0.17105	92.8	2.48806
--	--	--	--	12.8	-0.0933	52.4	-0.20215	92.6	2.42586
--	--	--	--	12.8	-0.0933	52.4	-0.17105	92.6	2.39476
--	--	--	--	12.6	-0.0933	52.2	-0.17105	92.4	2.33255
--	--	--	--	12.6	-0.10885	52	-0.1866	92.4	2.33255
--	--	--	--	12.6	-0.0933	52	-0.1555	92.4	2.2859
--	--	--	--	12.4	-0.0933	52	-0.1866	92.4	2.2859
--	--	--	--	12	-0.0933	52	-0.17105	92.2	2.20815
--	--	--	--	12	-0.10885	51.8	-0.1866	92.2	2.20815
--	--	--	--	12	-0.10885	51.8	-0.17105	91.8	2.14595
--	--	--	--	12	-0.10885	51.4	-0.17105	91.8	2.14595
--	--	--	--	11.8	-0.10885	51.4	-0.1866	91.6	2.08375
--	--	--	--	11.8	-0.0933	51.2	-0.1555	91.6	2.08375
--	--	--	--	11.6	-0.10885	51.2	-0.1866	91.6	2.0371
--	--	--	--	11.6	-0.10885	51	-0.17105	91.4	2.0371
--	--	--	--	11.4	-0.0933	51	-0.17105	91.4	1.9749
--	--	--	--	11.4	-0.0933	50.6	-0.17105	91	1.95935
--	--	--	--	11	-0.0933	50.6	-0.17105	91	1.91269
--	--	--	--	11	-0.0933	50.6	-0.1866	91	1.91269
--	--	--	--	11	-0.0933	50.6	-0.17105	90.8	1.86604
--	--	--	--	10.8	-0.0933	50.4	-0.1866	90.8	1.86604
--	--	--	--	10.6	-0.10885	50.4	-0.17105	90.6	1.80384
--	--	--	--	10.6	-0.10885	50.2	-0.1866	90.6	1.78829
--	--	--	--	10.6	-0.10885	50.2	-0.17105	90.6	1.75719
--	--	--	--	10.6	-0.0933	50	-0.17105	90.4	1.75719
--	--	--	--	10.4	-0.10885	50	-0.1866	90.4	1.71054
--	--	--	--	10.4	-0.10885	49.6	-0.1866	90	1.69499
--	--	--	--	10	-0.10885	49.6	-0.17105	90	1.64834
--	--	--	--	10	-0.10885	49.4	-0.17105	90	1.63279
--	--	--	--	9.8	-0.0933	49.4	-0.17105	89.8	1.58614
--	--	--	--	9.8	-0.0933	49.2	-0.17105	89.8	1.57059
--	--	--	--	9.6	-0.0933	49.2	-0.17105	89.6	1.53949
--	--	--	--	9.6	-0.1244	49.2	-0.1866	89.6	1.52394
--	--	--	--	9.6	-0.10885	49.2	-0.17105	89.4	1.50838
--	--	--	--	9.2	-0.10885	49	-0.17105	89.4	1.49283
--	--	--	--	9.2	-0.0933	48.6	-0.17105	89	1.44618
--	--	--	--	9.2	-0.0933	48.6	-0.1866	89	1.44618
--	--	--	--	9	-0.10885	48.6	-0.17105	89	1.39953
--	--	--	--	9	-0.10885	48.4	-0.17105	89	1.38398
--	--	--	--	8.8	-0.0933	48.4	-0.17105	88.8	1.35288
--	--	--	--	8.8	-0.0933	48.2	-0.1866	88.8	1.33733
--	--	--	--	8.8	-0.0933	48.2	-0.17105	88.6	1.30623
--	--	--	--	8.6	-0.10885	48	-0.17105	88.6	1.25958
--	--	--	--	8.6	-0.10885	48	-0.17105	88.2	1.22848
--	--	--	--	8.2	-0.0933	47.6	-0.17105	88.2	1.22848
--	--	--	--	8.2	-0.0933	47.6	-0.17105	88.2	1.19738
--	--	--	--	8.2	-0.10885	47.6	-0.17105	88.2	1.18183
--	--	--	--	8	-0.0933	47.4	-0.1866	88	1.13518
--	--	--	--	8	-0.0933	47.4	-0.17105	88	1.13518
--	--	--	--	7.8	-0.10885	47.4	-0.1866	87.8	1.08853
--	--	--	--	7.8	-0.0933	47.2	-0.17105	87.8	1.08853
--	--	--	--	7.6	-0.0933	47.2	-0.1866	87.6	1.04187
--	--	--	--	7.6	-0.0933	46.8	-0.1866	87.6	1.04187
--	--	--	--	7.2	-0.0933	46.8	-0.1866	87.2	0.99522
--	--	--	--	7.2	-0.0933	46.6	-0.1555	87.2	0.99522
--	--	--	--	7.2	-0.10885	46.6	-0.1866	87.2	0.96412
--	--	--	--	7.2	-0.10885	46.4	-0.17105	87	0.93302
--	--	--	--	7	-0.10885	46.4	-0.17105	87	0.91747
--	--	--	--	7	-0.10885	46.4	-0.1866	87	0.91747
--	--	--	--	6.8	-0.10885	46.2	-0.1866	86.8	0.88637
--	--	--	--	6.8	-0.0933	46.2	-0.1866	86.8	0.88637
--	--	--	--	6.6	-0.0933	46.2	-0.17105	86.8	0.87082
--	--	--	--	6.6	-0.0933	45.8	-0.17105	86.6	0.85527
--	--	--	--	6.2	-0.0933	45.8	-0.1866	86.6	0.82417
--	--	--	--	6.2	-0.0933	45.8	-0.1866	86.2	0.82417
--	--	--	--	6	-0.0933	45.6	-0.17105	86.2	0.79307
--	--	--	--	6	-0.0933	45.6	-0.17105	86.2	0.79307
--	--	--	--	6	-0.0933	45.4	-0.17105	86	0.74642
--	--	--	--	6	-0.0933	45.4	-0.1866	86	0.74642
--	--	--	--	5.8	-0.10885	45.4	-0.17105	85.8	0.71532
--	--	--	--	5.8	-0.0933	45.2	-0.17105	85.8	0.69977
--	--	--	--	5.4	-0.10885	45.2	-0.17105	85.8	0.68422
--	--	--	--	5.4	-0.0933	44.8	-0.17105	85.8	0.66867
--	--	--	--	5.2	-0.10885	44.8	-0.17105	85.4	0.63756
--	--	--	--	5.2	-0.10885	44.6	-0.17105	85.4	0.63756
--	--	--	--	5	-0.0933	44.6	-0.1866	85.2	0.60646
--	--	--	--	5	-0.10885	44.4	-0.1866	85.2	0.59091
--	--	--	--	4.8	-0.0933	44.4	-0.17105	85	0.54426
--	--	--	--	4.8	-0.0933	44.4	-0.17105	85	0.54426
--	--	--	--	4.4	-0.0933	44	-0.17105	85	0.52871
--	--	--	--	4.4	-0.0933	44	-0.17105	84.8	0.52871
--	--	--	--	4.4	-0.10885	44	-0.17105	84.4	0.48206
--	--	--	--	4.4	-0.0933	43.8	-0.17105	84.4	0.48206
--	--	--	--	4.2	-0.1244	43.8	-0.17105	84.4	0.46651
--	--	--	--	4	-0.10885	43.6	-0.17105	84.4	0.45096
--	--	--	--	4	-0.10885	43.6	-0.1866	84.2	0.43541
--	--	--	--	4	-0.10885	43.4	-0.1866	84.2	0.40431
--	--	--	--	3.8	-0.0933	43.4	-0.1866	84	0.38876
--	--	--	--	3.8	-0.1244	43	-0.17105	84	0.37321
--	--	--	--	3.4	-0.0933	43	-0.1866	83.8	0.34211
--	--	--	--	3.4	-0.10885	42.8	-0.17105	83.8	0.32656
--	--	--	--	3.2	-0.0933	42.8	-0.17105	83.4	0.32656
--	--	--	--	3.2	-0.0933	42.6	-0.1866	83.4	0.31101
--	--	--	--	3	-0.0933	42.6	-0.17105	83.4	0.27991
--	--	--	--	3	-0.0933	42.6	-0.17105	83.2	0.26436
--	--	--	--	3	-0.10885	42.6	-0.17105	83.2	0.23326
--	--	--	--	2.6	-0.0933	42.4	-0.17105	83	0.21771
--	--	--	--	2.6	-0.10885	42	-0.1866	83	0.20215
--	--	--	--	2.6	-0.10885	42	-0.17105	83	0.20215
--	--	--	--	2.4	-0.0933	42	-0.1866	82.8	0.17105
--	--	--	--	2.4	-0.10885	41.8	-0.1866	82.8	0.17105
--	--	--	--	2.2	-0.0933	41.8	-0.1866	82.4	0.13995
--	--	--	--	2.2	-0.10885	41.6	-0.1866	82.4	0.1244
--	--	--	--	2	-0.0933	41.6	-0.17105	82.2	0.0933
--	--	--	--	2	-0.0933	41.4	-0.1866	82.2	0.10885
--	--	--	--	1.6	-0.0933	41.4	-0.17105	82.2	0.07775
--	--	--	--	1.6	-0.0933	41	-0.17105	82.2	0.0622
--	--	--	--	1.6	-0.10885	41	-0.17105	82	0.04665
--	--	--	--	1.4	-0.0933	41	-0.1555	82	0.04665
--	--	--	--	1.4	-0.0933	41	-0.17105	81.6	0.01555
--	--	--	--	1.4	-0.0933	40.8	-0.17105	81.6	0.01555
--	--	--	--	1.2	-0.10885	40.8	-0.17105	81.4	-0.01555
--	--	--	--	1.2	-0.0933	40.6	-0.1866	81.4	-0.01555
--	--	--	--	1	-0.0933	40.6	-0.17105	81.4	-0.0311
--	--	--	--	1	-0.0933	40.2	-0.1866	81.2	-0.04665
--	--	--	--	0.6	-0.10885	40.2	-0.1866	81.2	-0.0622
--	--	--	--	0.6	-0.0933	40	-0.20215	81.2	-0.07775
--	--	--	--	0.6	-0.07775	40	-0.17105	81	-0.0933
--	--	--	--	0.4	-0.0933	39.8	-0.17105	81	-0.0933
--	--	--	--	0.4	-0.1244	39.8	-0.1866	80.6	-0.10885
--	--	--	--	0.4	-0.0933	39.8	-0.17105	80.6	-0.1244
--	--	--	--	0.2	-0.10885	39.8	-0.1555	80.4	-0.13995
--	--	--	--	0.2	-0.1244	39.6	-0.17105	80.4	-0.1555
--	--	--	--	0.2	-0.0933	39.6	-0.1866	80.2	-0.1555
--	--	--	--	0.2	-0.0933	39.2	-0.1866	80.2	-0.1555
--	--	--	--	0.2	-0.0933	39.2	-0.1866	80.2	-0.13995
--	--	--	--	0.2	-0.07775	39.2	-0.17105	80	-0.1555
--	--	--	--	0	-0.10885	39.2	-0.17105	79.6	-0.1555
--	--	--	--	--	--	39	-0.1866	79.6	-0.1555
--	--	--	--	--	--	38.8	-0.17105	79.6	-0.1555
--	--	--	--	--	--	38.8	-0.17105	79.6	-0.1555
--	--	--	--	--	--	38.8	-0.17105	79.4	-0.1555
--	--	--	--	--	--	38.6	-0.20215	79.4	-0.1555
--	--	--	--	--	--	38.6	-0.17105	79.2	-0.1555
--	--	--	--	--	--	38.2	-0.17105	79.2	-0.1555
--	--	--	--	--	--	38.2	-0.17105	78.8	-0.1555
--	--	--	--	--	--	38.2	-0.17105	78.8	-0.1555
--	--	--	--	--	--	38.2	-0.1866	78.8	-0.17105
--	--	--	--	--	--	38	-0.17105	78.8	-0.1555
--	--	--	--	--	--	38	-0.17105	78.6	-0.17105
--	--	--	--	--	--	37.8	-0.17105	78.4	-0.13995
--	--	--	--	--	--	37.8	-0.17105	78.4	-0.1555
--	--	--	--	--	--	37.4	-0.1866	78.4	-0.1555
--	--	--	--	--	--	37.4	-0.17105	78.2	-0.1555
--	--	--	--	--	--	37.4	-0.17105	78.2	-0.17105
--	--	--	--	--	--	37.4	-0.17105	77.8	-0.13995
--	--	--	--	--	--	37.2	-0.17105	77.8	-0.1555
--	--	--	--	--	--	37.2	-0.17105	77.6	-0.1555
--	--	--	--	--	--	37	-0.1866	77.6	-0.1555
--	--	--	--	--	--	37	-0.1866	77.4	-0.1555
--	--	--	--	--	--	37	-0.1866	77.4	-0.1555
--	--	--	--	--	--	37	-0.17105	77.4	-0.1555
--	--	--	--	--	--	36.8	-0.1866	77.4	-0.1555
--	--	--	--	--	--	36.8	-0.17105	77.2	-0.13995
--	--	--	--	--	--	36.4	-0.17105	77.2	-0.1555
--	--	--	--	--	--	36.4	-0.1866	76.8	-0.1555
--	--	--	--	--	--	36.4	-0.17105	76.8	-0.13995
--	--	--	--	--	--	36.2	-0.17105	76.6	-0.17105
--	--	--	--	--	--	36.2	-0.17105	76.6	-0.17105
--	--	--	--	--	--	36.2	-0.17105	76.4	-0.1555
--	--	--	--	--	--	36	-0.1866	76.4	-0.13995
--	--	--	--	--	--	36	-0.17105	76.4	-0.17105
--	--	--	--	--	--	36	-0.17105	76	-0.13995
--	--	--	--	--	--	35.8	-0.17105	76	-0.1555
--	--	--	--	--	--	35.8	-0.17105	76	-0.1555
--	--	--	--	--	--	35.8	-0.17105	75.8	-0.17105
--	--	--	--	--	--	35.4	-0.17105	75.8	-0.1555
--	--	--	--	--	--	35.4	-0.17105	75.6	-0.13995
--	--	--	--	--	--	35.4	-0.17105	75.6	-0.1555
--	--	--	--	--	--	35.2	-0.1866	75.6	-0.1555
--	--	--	--	--	--	35.2	-0.17105	75.4	-0.1555
--	--	--	--	--	--	35.2	-0.1866	75.4	-0.1555
--	--	--	--	--	--	35	-0.17105	75	-0.1555
--	--	--	--	--	--	35	-0.17105	75	-0.17105
--	--	--	--	--	--	34.6	-0.17105	75	-0.1555
--	--	--	--	--	--	34.6	-0.17105	74.8	-0.1555
--	--	--	--	--	--	34.6	-0.17105	74.8	-0.17105
--	--	--	--	--	--	34.6	-0.17105	74.6	-0.1555
--	--	--	--	--	--	34.4	-0.17105	74.6	-0.1555
--	--	--	--	--	--	34.4	-0.17105	74.4	-0.1555
--	--	--	--	--	--	34.2	-0.17105	74.4	-0.1555
--	--	--	--	--	--	34.2	-0.17105	74	-0.17105
--	--	--	--	--	--	34	-0.17105	74	-0.17105
--	--	--	--	--	--	34	-0.1866	74	-0.1555
--	--	--	--	--	--	33.6	-0.1866	73.8	-0.17105
--	--	--	--	--	--	33.6	-0.1866	73.6	-0.1555
--	--	--	--	--	--	33.6	-0.1866	73.6	-0.13995
--	--	--	--	--	--	33.6	-0.17105	73.6	-0.1555
--	--	--	--	--	--	33.4	-0.17105	73.6	-0.1555
--	--	--	--	--	--	33.2	-0.1866	73.4	-0.1555
--	--	--	--	--	--	33.2	-0.1866	73.4	-0.13995
--	--	--	--	--	--	33.2	-0.17105	73	-0.1555
--	--	--	--	--	--	33	-0.17105	73	-0.1555
--	--	--	--	--	--	33	-0.17105	73	-0.1555
--	--	--	--	--	--	32.6	-0.17105	72.8	-0.13995
--	--	--	--	--	--	32.6	-0.17105	72.8	-0.1555
--	--	--	--	--	--	32.6	-0.17105	72.8	-0.1555
--	--	--	--	--	--	32.4	-0.17105	72.6	-0.1555
--	--	--	--	--	--	32.4	-0.17105	72.6	-0.1555
--	--	--	--	--	--	32.2	-0.17105	72.2	-0.13995
--	--	--	--	--	--	32.2	-0.1866	72.2	-0.1555
--	--	--	--	--	--	32.2	-0.17105	72.2	-0.13995
--	--	--	--	--	--	32	-0.17105	72	-0.1555
--	--	--	--	--	--	32	-0.17105	71.8	-0.13995
--	--	--	--	--	--	31.6	-0.17105	71.8	-0.1555
--	--	--	--	--	--	31.6	-0.17105	71.8	-0.1555
--	--	--	--	--	--	31.6	-0.17105	71.8	-0.1555
--	--	--	--	--	--	31.4	-0.17105	71.6	-0.1555
--	--	--	--	--	--	31.4	-0.1866	71.6	-0.17105
--	--	--	--	--	--	31.4	-0.17105	71.2	-0.17105
--	--	--	--	--	--	31.2	-0.17105	71.2	-0.17105
--	--	--	--	--	--	31.2	-0.17105	71.2	-0.17105
--	--	--	--	--	--	30.8	-0.17105	71	-0.17105
--	--	--	--	--	--	30.8	-0.17105	71	-0.17105
--	--	--	--	--	--	30.8	-0.17105	71	-0.13995
--	--	--	--	--	--	30.6	-0.17105	70.8	-0.1555
--	--	--	--	--	--	30.6	-0.17105	70.8	-0.1555
--	--	--	--	--	--	30.4	-0.17105	70.6	-0.13995
--	--	--	--	--	--	30.4	-0.17105	70.6	-0.1555
--	--	--	--	--	--	30.4	-0.17105	70.2	-0.1555
--	--	--	--	--	--	30.2	-0.1555	70.2	-0.13995
--	--	--	--	--	--	30.2	-0.1555	70.2	-0.1555
--	--	--	--	--	--	29.8	-0.17105	70.2	-0.1555
--	--	--	--	--	--	29.8	-0.1866	70	-0.1555
--	--	--	--	--	--	29.8	-0.20215	70	-0.1555
--	--	--	--	--	--	29.6	-0.17105	69.8	-0.1555
--	--	--	--	--	--	29.6	-0.1866	69.8	-0.1555
--	--	--	--	--	--	29.4	-0.17105	69.4	-0.17105
--	--	--	--	--	--	29.4	-0.17105	69.4	-0.1555
--	--	--	--	--	--	29.4	-0.17105	69.4	-0.1555
--	--	--	--	--	--	29.2	-0.17105	69.4	-0.1555
--	--	--	--	--	--	29.2	-0.1866	69.2	-0.1555
--	--	--	--	--	--	28.8	-0.1866	69	-0.1555
--	--	--	--	--	--	28.8	-0.1866	69	-0.1555
--	--	--	--	--	--	28.8	-0.17105	69	-0.13995
--	--	--	--	--	--	28.8	-0.1866	68.8	-0.1555
--	--	--	--	--	--	28.6	-0.17105	68.8	-0.1555
--	--	--	--	--	--	28.6	-0.17105	68.4	-0.1555
--	--	--	--	--	--	28.4	-0.17105	68.4	-0.1555
--	--	--	--	--	--	28.4	-0.1866	68.2	-0.1555
--	--	--	--	--	--	28.4	-0.1866	68.2	-0.1555
--	--	--	--	--	--	28.4	-0.17105	68.2	-0.1555
--	--	--	--	--	--	28	-0.17105	68	-0.1555
--	--	--	--	--	--	28	-0.1866	68	-0.1555
--	--	--	--	--	--	28	-0.1866	68	-0.1555
--	--	--	--	--	--	27.8	-0.1866	67.8	-0.13995
--	--	--	--	--	--	27.8	-0.17105	67.8	-0.1555
--	--	--	--	--	--	27.8	-0.17105	67.4	-0.17105
--	--	--	--	--	--	27.6	-0.17105	67.4	-0.1555
--	--	--	--	--	--	27.6	-0.17105	67.2	-0.17105
--	--	--	--	--	--	27.6	-0.1866	67.2	-0.13995
--	--	--	--	--	--	27.4	-0.17105	67	-0.1555
--	--	--	--	--	--	27.4	-0.1866	67	-0.13995
--	--	--	--	--	--	27.4	-0.1866	67	-0.13995
--	--	--	--	--	--	27	-0.17105	67	-0.13995
--	--	--	--	--	--	27	-0.17105	66.8	-0.1555
--	--	--	--	--	--	27	-0.17105	66.4	-0.1555
--	--	--	--	--	--	26.8	-0.1866	66.4	-0.1555
--	--	--	--	--	--	26.6	-0.17105	66.4	-0.13995
--	--	--	--	--	--	26.6	-0.17105	66.2	-0.1555
--	--	--	--	--	--	26.6	-0.17105	66.2	-0.1555
--	--	--	--	--	--	26.6	-0.1866	66.2	-0.13995
--	--	--	--	--	--	26.4	-0.1866	66.2	-0.1555
--	--	--	--	--	--	26.4	-0.1866	66	-0.13995
--	--	--	--	--	--	26	-0.17105	66	-0.1555
--	--	--	--	--	--	26	-0.17105	65.6	-0.1555
--	--	--	--	--	--	26	-0.17105	65.6	-0.1555
--	--	--	--	--	--	26	-0.17105	65.6	-0.1555
--	--	--	--	--	--	25.8	-0.17105	65.4	-0.1555
--	--	--	--	--	--	25.8	-0.17105	65.4	-0.13995
--	--	--	--	--	--	25.6	-0.17105	65.2	-0.1555
--	--	--	--	--	--	25.6	-0.17105	65.2	-0.13995
--	--	--	--	--	--	25.6	-0.1866	65.2	-0.1555
--	--	--	--	--	--	25.2	-0.1866	65	-0.1555
--	--	--	--	--	--	25.2	-0.17105	65	-0.13995
--	--	--	--	--	--	25.2	-0.17105	64.6	-0.13995
--	--	--	--	--	--	25.2	-0.17105	64.6	-0.1555
--	--	--	--	--	--	25	-0.1866	64.6	-0.1555
--	--	--	--	--	--	24.8	-0.1866	64.4	-0.1555
--	--	--	--	--	--	24.8	-0.17105	64.2	-0.1555
--	--	--	--	--	--	24.8	-0.17105	64.2	-0.13995
--	--	--	--	--	--	24.8	-0.1866	64.2	-0.13995
--	--	--	--	--	--	24.6	-0.1866	64.2	-0.13995
--	--	--	--	--	--	24.6	-0.1866	64	-0.1555
--	--	--	--	--	--	24.2	-0.1866	63.6	-0.1555
--	--	--	--	--	--	24.2	-0.17105	63.6	-0.13995
--	--	--	--	--	--	24.2	-0.17105	63.6	-0.1555
--	--	--	--	--	--	24.2	-0.1866	63.4	-0.13995
--	--	--	--	--	--	24	-0.17105	63.4	-0.1555
--	--	--	--	--	--	24	-0.17105	63.4	-0.13995
--	--	--	--	--	--	23.8	-0.17105	63.4	-0.13995
--	--	--	--	--	--	23.8	-0.17105	63.2	-0.13995
--	--	--	--	--	--	23.8	-0.17105	63.2	-0.13995
--	--	--	--	--	--	23.6	-0.17105	62.8	-0.17105
--	--	--	--	--	--	23.6	-0.1866	62.8	-0.1555
--	--	--	--	--	--	23.6	-0.1866	62.6	-0.1555
--	--	--	--	--	--	23.2	-0.17105	62.6	-0.17105
--	--	--	--	--	--	23.2	-0.17105	62.4	-0.1555
--	--	--	--	--	--	23.2	-0.1866	62.4	-0.17105
--	--	--	--	--	--	23	-0.1555	62.4	-0.1555
--	--	--	--	--	--	22.8	-0.17105	62.4	-0.1555
--	--	--	--	--	--	22.8	-0.17105	62.2	-0.1555
--	--	--	--	--	--	22.8	-0.17105	61.8	-0.13995
--	--	--	--	--	--	22.8	-0.17105	61.8	-0.1555
--	--	--	--	--	--	22.6	-0.1866	61.8	-0.1555
--	--	--	--	--	--	22.6	-0.20215	61.6	-0.1555
--	--	--	--	--	--	22.2	-0.20215	61.6	-0.17105
--	--	--	--	--	--	22.2	-0.1866	61.4	-0.17105
--	--	--	--	--	--	22.2	-0.17105	61.4	-0.17105
--	--	--	--	--	--	22.2	-0.17105	61.4	-0.17105
--	--	--	--	--	--	22	-0.1866	61.4	-0.1555
--	--	--	--	--	--	22	-0.17105	61.2	-0.13995
--	--	--	--	--	--	22	-0.1866	60.8	-0.1555
--	--	--	--	--	--	21.8	-0.17105	60.8	-0.13995
--	--	--	--	--	--	21.8	-0.20215	60.8	-0.13995
--	--	--	--	--	--	21.4	-0.20215	60.6	-0.13995
--	--	--	--	--	--	21.4	-0.1866	60.6	-0.13995
--	--	--	--	--	--	21.4	-0.1866	60.4	-0.13995
--	--	--	--	--	--	21.2	-0.17105	60.4	-0.13995
--	--	--	--	--	--	21.2	-0.1866	60.4	-0.1555
--	--	--	--	--	--	21	-0.1866	60.4	-0.13995
--	--	--	--	--	--	21	-0.1866	60	-0.13995
--	--	--	--	--	--	21	-0.17105	60	-0.1555
--	--	--	--	--	--	21	-0.17105	59.8	-0.1555
--	--	--	--	--	--	20.8	-0.17105	59.8	-0.1555
--	--	--	--	--	--	20.8	-0.17105	59.8	-0.1555
--	--	--	--	--	--	20.4	-0.17105	59.6	-0.13995
--	--	--	--	--	--	20.4	-0.17105	59.6	-0.13995
--	--	--	--	--	--	20.4	-0.1555	59.6	-0.13995
--	--	--	--	--	--	20.4	-0.20215	59.4	-0.1555
--	--	--	--	--	--	20.2	-0.1866	59.4	-0.1555
--	--	--	--	--	--	20.2	-0.1866	59	-0.1555
--	--	--	--	--	--	20	-0.20215	59	-0.1555
--	--	--	--	--	--	20	-0.17105	59	-0.17105
--	--	--	--	--	--	20	-0.1866	59	-0.1555
--	--	--	--	--	--	19.8	-0.17105	58.8	-0.1555
--	--	--	--	--	--	19.8	-0.17105	58.8	-0.1555
--	--	--	--	--	--	19.8	-0.17105	58.6	-0.1555
--	--	--	--	--	--	19.4	-0.17105	58.6	-0.1555
--	--	--	--	--	--	19.4	-0.17105	58.6	-0.13995
--	--	--	--	--	--	19.2	-0.1866	58.6	-0.13995
--	--	--	--	--	--	19.2	-0.17105	58.4	-0.13995
--	--	--	--	--	--	19.2	-0.17105	58.4	-0.1555
--	--	--	--	--	--	19	-0.1866	58	-0.1555
--	--	--	--	--	--	19	-0.1866	58	-0.1555
--	--	--	--	--	--	19	-0.1866	57.8	-0.1555
--	--	--	--	--	--	18.6	-0.1866	57.8	-0.1555
--	--	--	--	--	--	18.6	-0.1866	57.6	-0.1555
--	--	--	--	--	--	18.6	-0.1866	57.6	-0.1555
--	--	--	--	--	--	18.6	-0.17105	57.6	-0.1555
--	--	--	--	--	--	18.4	-0.17105	57.6	-0.1555
--	--	--	--	--	--	18.4	-0.1866	57.4	-0.1555
--	--	--	--	--	--	18.2	-0.17105	57.4	-0.1555
--	--	--	--	--	--	18.2	-0.17105	57	-0.1555
--	--	--	--	--	--	18.2	-0.1866	57	-0.1555
--	--	--	--	--	--	18	-0.1866	57	-0.13995
--	--	--	--	--	--	18	-0.17105	57	-0.13995
--	--	--	--	--	--	18	-0.1866	56.8	-0.1555
--	--	--	--	--	--	17.6	-0.1866	56.8	-0.1555
--	--	--	--	--	--	17.6	-0.17105	56.8	-0.1555
--	--	--	--	--	--	17.6	-0.1866	56.6	-0.1555
--	--	--	--	--	--	17.4	-0.1866	56.6	-0.1555
--	--	--	--	--	--	17.4	-0.1866	56.2	-0.17105
--	--	--	--	--	--	17.2	-0.17105	56.2	-0.17105
--	--	--	--	--	--	17.2	-0.1866	56.2	-0.1555
--	--	--	--	--	--	17.2	-0.1866	56	-0.1555
--	--	--	--	--	--	17	-0.1866	56	-0.1866
--	--	--	--	--	--	17	-0.1866	55.8	-0.1244
--	--	--	--	--	--	17	-0.1866	55.8	-0.13995
--	--	--	--	--	--	16.6	-0.17105	55.8	-0.13995
--	--	--	--	--	--	16.6	-0.17105	55.8	-0.13995
--	--	--	--	--	--	16.6	-0.17105	55.6	-0.17105
--	--	--	--	--	--	16.4	-0.17105	55.6	-0.17105
--	--	--	--	--	--	16.4	-0.1866	55.2	-0.17105
--	--	--	--	--	--	16.2	-0.17105	55.2	-0.17105
--	--	--	--	--	--	16.2	-0.17105	55.2	-0.13995
--	--	--	--	--	--	16.2	-0.17105	55.2	-0.1555
--	--	--	--	--	--	16.2	-0.1866	55	-0.1555
--	--	--	--	--	--	16	-0.1555	55	-0.17105
--	--	--	--	--	--	16	-0.17105	54.8	-0.17105
--	--	--	--	--	--	15.6	-0.17105	54.8	-0.1555
--	--	--	--	--	--	15.6	-0.1555	54.8	-0.17105
--	--	--	--	--	--	15.6	-0.17105	54.6	-0.1555
--	--	--	--	--	--	15.4	-0.17105	54.6	-0.13995
--	--	--	--	--	--	15.4	-0.17105	54.6	-0.17105
--	--	--	--	--	--	15.4	-0.17105	54.2	-0.17105
--	--	--	--	--	--	15.2	-0.17105	54.2	-0.17105
--	--	--	--	--	--	15.2	-0.17105	54	-0.1555
--	--	--	--	--	--	14.8	-0.17105	54	-0.1555
--	--	--	--	--	--	14.8	-0.17105	53.8	-0.13995
--	--	--	--	--	--	14.8	-0.17105	53.8	-0.1555
--	--	--	--	--	--	14.8	-0.17105	53.8	-0.13995
--	--	--	--	--	--	14.6	-0.20215	53.8	-0.1244
--	--	--	--	--	--	14.6	-0.17105	53.4	-0.1244
--	--	--	--	--	--	14.4	-0.20215	53.4	-0.17105
--	--	--	--	--	--	14.4	-0.1866	53.2	-0.1555
--	--	--	--	--	--	14.4	-0.1866	53.2	-0.13995
--	--	--	--	--	--	14.4	-0.17105	53	-0.1866
--	--	--	--	--	--	14.2	-0.17105	53	-0.13995
--	--	--	--	--	--	14.2	-0.17105	53	-0.1244
--	--	--	--	--	--	13.8	-0.1866	53	-0.1244
--	--	--	--	--	--	13.8	-0.17105	52.8	-0.1244
--	--	--	--	--	--	13.8	-0.17105	52.8	-0.13995
--	--	--	--	--	--	13.6	-0.17105	52.4	-0.1244
--	--	--	--	--	--	13.6	-0.1866	52.4	-0.1555
--	--	--	--	--	--	13.4	-0.20215	52.4	-0.13995
--	--	--	--	--	--	13.4	-0.1866	52.4	-0.1555
--	--	--	--	--	--	13.4	-0.17105	52.2	-0.1555
--	--	--	--	--	--	13.2	-0.17105	52.2	-0.13995
--	--	--	--	--	--	13.2	-0.17105	52	-0.13995
--	--	--	--	--	--	12.8	-0.1866	52	-0.17105
--	--	--	--	--	--	12.8	-0.17105	51.8	-0.17105
--	--	--	--	--	--	12.8	-0.1866	51.8	-0.1555
--	--	--	--	--	--	12.8	-0.1866	51.4	-0.13995
--	--	--	--	--	--	12.6	-0.1866	51.4	-0.13995
--	--	--	--	--	--	12.6	-0.1866	51.4	-0.13995
--	--	--	--	--	--	12.6	-0.17105	51.4	-0.17105
--	--	--	--	--	--	12.6	-0.17105	51.2	-0.1555
--	--	--	--	--	--	12.4	-0.1866	51.2	-0.13995
--	--	--	--	--	--	12.4	-0.17105	51	-0.1555
--	--	--	--	--	--	12	-0.1866	51	-0.1555
--	--	--	--	--	--	12	-0.1866	51	-0.17105
--	--	--	--	--	--	12	-0.17105	51	-0.1555
--	--	--	--	--	--	11.8	-0.17105	50.6	-0.1555
--	--	--	--	--	--	11.8	-0.17105	50.6	-0.13995
--	--	--	--	--	--	11.6	-0.17105	50.6	-0.13995
--	--	--	--	--	--	11.6	-0.1866	50.4	-0.1555
--	--	--	--	--	--	11.6	-0.1866	50.4	-0.13995
--	--	--	--	--	--	11.4	-0.17105	50.4	-0.1555
--	--	--	--	--	--	11.4	-0.1866	50.2	-0.1555
--	--	--	--	--	--	11	-0.17105	50.2	-0.13995
--	--	--	--	--	--	11	-0.1866	50	-0.17105
--	--	--	--	--	--	11	-0.17105	50	-0.1555
--	--	--	--	--	--	11	-0.1555	50	-0.1555
--	--	--	--	--	--	10.8	-0.1866	49.6	-0.13995
--	--	--	--	--	--	10.6	-0.1866	49.6	-0.13995
--	--	--	--	--	--	10.6	-0.1866	49.6	-0.17105
--	--	--	--	--	--	10.6	-0.17105	49.4	-0.13995
--	--	--	--	--	--	10.4	-0.17105	49.4	-0.1555
--	--	--	--	--	--	10.4	-0.17105	49.2	-0.1555
--	--	--	--	--	--	10	-0.1866	49.2	-0.13995
--	--	--	--	--	--	10	-0.1866	49.2	-0.1555
--	--	--	--	--	--	10	-0.1866	49.2	-0.1555
--	--	--	--	--	--	10	-0.17105	49	-0.1555
--	--	--	--	--	--	9.8	-0.17105	49	-0.1555
--	--	--	--	--	--	9.8	-0.17105	48.6	-0.1555
--	--	--	--	--	--	9.6	-0.1866	48.6	-0.1555
--	--	--	--	--	--	9.6	-0.1866	48.6	-0.1555
--	--	--	--	--	--	9.2	-0.17105	48.4	-0.1555
--	--	--	--	--	--	9.2	-0.1866	48.4	-0.1555
--	--	--	--	--	--	9.2	-0.17105	48.4	-0.1555
--	--	--	--	--	--	9.2	-0.17105	48.2	-0.13995
--	--	--	--	--	--	9	-0.17105	48.2	-0.1555
--	--	--	--	--	--	9	-0.1866	48	-0.1555
--	--	--	--	--	--	8.8	-0.1866	48	-0.13995
--	--	--	--	--	--	8.8	-0.17105	47.6	-0.1555
--	--	--	--	--	--	8.8	-0.17105	47.6	-0.13995
--	--	--	--	--	--	8.6	-0.1866	47.6	-0.17105
--	--	--	--	--	--	8.6	-0.1866	47.6	-0.1555
--	--	--	--	--	--	8.6	-0.17105	47.4	-0.1555
--	--	--	--	--	--	8.2	-0.1866	47.4	-0.1555
--	--	--	--	--	--	8.2	-0.1866	47.4	-0.1555
--	--	--	--	--	--	8	-0.17105	47.4	-0.1555
--	--	--	--	--	--	8	-0.1866	47.2	-0.13995
--	--	--	--	--	--	7.8	-0.1866	47.2	-0.17105
--	--	--	--	--	--	7.8	-0.1866	46.8	-0.1555
--	--	--	--	--	--	7.8	-0.1866	46.8	-0.1555
--	--	--	--	--	--	7.8	-0.17105	46.8	-0.1555
--	--	--	--	--	--	7.6	-0.1866	46.6	-0.13995
--	--	--	--	--	--	7.6	-0.17105	46.6	-0.1555
--	--	--	--	--	--	7.2	-0.17105	46.6	-0.13995
--	--	--	--	--	--	7.2	-0.17105	46.4	-0.13995
--	--	--	--	--	--	7.2	-0.1866	46.4	-0.1555
--	--	--	--	--	--	7	-0.1866	46.2	-0.13995
--	--	--	--	--	--	7	-0.17105	46.2	-0.1555
--	--	--	--	--	--	7	-0.1866	46.2	-0.13995
--	--	--	--	--	--	6.8	-0.1866	45.8	-0.17105
--	--	--	--	--	--	6.8	-0.17105	45.8	-0.1555
--	--	--	--	--	--	6.6	-0.17105	45.8	-0.1555
--	--	--	--	--	--	6.6	-0.1866	45.6	-0.1555
--	--	--	--	--	--	6.2	-0.17105	45.6	-0.17105
--	--	--	--	--	--	6.2	-0.1866	45.4	-0.13995
--	--	--	--	--	--	6.2	-0.17105	45.4	-0.1555
--	--	--	--	--	--	6.2	-0.1866	45.4	-0.13995
--	--	--	--	--	--	6	-0.17105	45.4	-0.13995
--	--	--	--	--	--	6	-0.17105	45.2	-0.13995
--	--	--	--	--	--	6	-0.17105	45.2	-0.13995
--	--	--	--	--	--	6	-0.17105	44.8	-0.17105
--	--	--	--	--	--	5.8	-0.17105	44.8	-0.13995
--	--	--	--	--	--	5.8	-0.17105	44.8	-0.13995
--	--	--	--	--	--	5.4	-0.17105	44.6	-0.1555
--	--	--	--	--	--	5.4	-0.17105	44.6	-0.17105
--	--	--	--	--	--	5.2	-0.1866	44.4	-0.17105
--	--	--	--	--	--	5.2	-0.1866	44.4	-0.17105
--	--	--	--	--	--	5.2	-0.17105	44.4	-0.1555
--	--	--	--	--	--	5	-0.17105	44	-0.1555
--	--	--	--	--	--	5	-0.17105	44	-0.17105
--	--	--	--	--	--	5	-0.17105	44	-0.13995
--	--	--	--	--	--	4.8	-0.17105	44	-0.1555
--	--	--	--	--	--	4.8	-0.17105	43.8	-0.17105
--	--	--	--	--	--	4.4	-0.17105	43.8	-0.17105
--	--	--	--	--	--	4.4	-0.1866	43.6	-0.1555
--	--	--	--	--	--	4.4	-0.1866	43.6	-0.17105
--	--	--	--	--	--	4.4	-0.17105	43.6	-0.13995
--	--	--	--	--	--	4.2	-0.1866	43.6	-0.13995
--	--	--	--	--	--	4.2	-0.17105	43.4	-0.1555
--	--	--	--	--	--	4	-0.17105	43.4	-0.17105
--	--	--	--	--	--	4	-0.17105	43	-0.1555
--	--	--	--	--	--	3.8	-0.17105	43	-0.1555
--	--	--	--	--	--	3.8	-0.1866	43	-0.1555
--	--	--	--	--	--	3.4	-0.17105	42.8	-0.17105
--	--	--	--	--	--	3.4	-0.1866	42.8	-0.1555
--	--	--	--	--	--	3.4	-0.1866	42.6	-0.13995
--	--	--	--	--	--	3.2	-0.1866	42.6	-0.17105
--	--	--	--	--	--	3.2	-0.17105	42.6	-0.1555
--	--	--	--	--	--	3	-0.17105	42.4	-0.13995
--	--	--	--	--	--	3	-0.1866	42.4	-0.1555
--	--	--	--	--	--	3	-0.1866	42	-0.13995
--	--	--	--	--	--	2.6	-0.1866	42	-0.1555
--	--	--	--	--	--	2.6	-0.1866	42	-0.13995
--	--	--	--	--	--	2.6	-0.17105	42	-0.13995
--	--	--	--	--	--	2.6	-0.1866	41.8	-0.17105
--	--	--	--	--	--	2.4	-0.17105	41.8	-0.13995
--	--	--	--	--	--	2.4	-0.17105	41.6	-0.1555
--	--	--	--	--	--	2.2	-0.17105	41.6	-0.13995
--	--	--	--	--	--	2.2	-0.17105	41.6	-0.1555
--	--	--	--	--	--	2	-0.17105	41.4	-0.1555
--	--	--	--	--	--	2	-0.17105	41.4	-0.1555
--	--	--	--	--	--	1.6	-0.1866	41	-0.1555
--	--	--	--	--	--	1.6	-0.20215	41	-0.13995
--	--	--	--	--	--	1.6	-0.17105	41	-0.13995
--	--	--	--	--	--	1.6	-0.17105	40.8	-0.1555
--	--	--	--	--	--	1.4	-0.17105	40.8	-0.13995
--	--	--	--	--	--	1.4	-0.1866	40.8	-0.17105
--	--	--	--	--	--	1.2	-0.17105	40.8	-0.1555
--	--	--	--	--	--	1.2	-0.17105	40.6	-0.17105
--	--	--	--	--	--	1.2	-0.17105	40.6	-0.1555
--	--	--	--	--	--	1.2	-0.17105	40.2	-0.17105
--	--	--	--	--	--	1	-0.1866	40.2	-0.17105
--	--	--	--	--	--	1	-0.17105	40.2	-0.13995
--	--	--	--	--	--	0.6	-0.1866	40	-0.17105
--	--	--	--	--	--	0.6	-0.20215	40	-0.13995
--	--	--	--	--	--	0.4	-0.1866	39.8	-0.13995
--	--	--	--	--	--	0.4	-0.17105	39.8	-0.1555
--	--	--	--	--	--	0.2	-0.1866	39.8	-0.1555
--	--	--	--	--	--	0.2	-0.17105	39.6	-0.13995
--	--	--	--	--	--	0.2	-0.17105	39.6	-0.13995
--	--	--	--	--	--	0.2	-0.1866	39.2	-0.17105
--	--	--	--	--	--	0.2	-0.17105	39.2	-0.1555
--	--	--	--	--	--	0.2	-0.1866	39.2	-0.1555
--	--	--	--	--	--	0	-0.17105	39.2	-0.17105
--	--	--	--	--	--	0	-0.17105	39	-0.1555
--	--	--	--	--	--	0	-0.17105	39	-0.1555
--	--	--	--	--	--	--	--	38.8	-0.1555
--	--	--	--	--	--	--	--	38.8	-0.17105
--	--	--	--	--	--	--	--	38.8	-0.1555
--	--	--	--	--	--	--	--	38.6	-0.1555
--	--	--	--	--	--	--	--	38.6	-0.1555
--	--	--	--	--	--	--	--	38.6	-0.1555
--	--	--	--	--	--	--	--	38.2	-0.1555
--	--	--	--	--	--	--	--	38.2	-0.13995
--	--	--	--	--	--	--	--	38.2	-0.1555
--	--	--	--	--	--	--	--	38	-0.1555
--	--	--	--	--	--	--	--	38	-0.1555
--	--	--	--	--	--	--	--	38	-0.17105
--	--	--	--	--	--	--	--	37.8	-0.1555
--	--	--	--	--	--	--	--	37.8	-0.1555
--	--	--	--	--	--	--	--	37.4	-0.1555
--	--	--	--	--	--	--	--	37.4	-0.1555
--	--	--	--	--	--	--	--	37.4	-0.1555
--	--	--	--	--	--	--	--	37.4	-0.1555
--	--	--	--	--	--	--	--	37.2	-0.1555
--	--	--	--	--	--	--	--	37.2	-0.1555
--	--	--	--	--	--	--	--	37	-0.13995
--	--	--	--	--	--	--	--	37	-0.1555
--	--	--	--	--	--	--	--	37	-0.17105
--	--	--	--	--	--	--	--	36.8	-0.1555
--	--	--	--	--	--	--	--	36.8	-0.1555
--	--	--	--	--	--	--	--	36.8	-0.1555
--	--	--	--	--	--	--	--	36.4	-0.1555
--	--	--	--	--	--	--	--	36.4	-0.1555
--	--	--	--	--	--	--	--	36.2	-0.1555
--	--	--	--	--	--	--	--	36.2	-0.1555
--	--	--	--	--	--	--	--	36.2	-0.1555
--	--	--	--	--	--	--	--	36	-0.17105
--	--	--	--	--	--	--	--	36	-0.1555
--	--	--	--	--	--	--	--	36	-0.1555
--	--	--	--	--	--	--	--	35.8	-0.17105
--	--	--	--	--	--	--	--	35.8	-0.1555
--	--	--	--	--	--	--	--	35.4	-0.13995
--	--	--	--	--	--	--	--	35.4	-0.1555
--	--	--	--	--	--	--	--	35.4	-0.1555
--	--	--	--	--	--	--	--	35.4	-0.1555
--	--	--	--	--	--	--	--	35.2	-0.1555
--	--	--	--	--	--	--	--	35.2	-0.1555
--	--	--	--	--	--	--	--	35	-0.1555
--	--	--	--	--	--	--	--	35	-0.1555
--	--	--	--	--	--	--	--	34.6	-0.1555
--	--	--	--	--	--	--	--	34.6	-0.17105
--	--	--	--	--	--	--	--	34.6	-0.1555
--	--	--	--	--	--	--	--	34.6	-0.17105
--	--	--	--	--	--	--	--	34.4	-0.13995
--	--	--	--	--	--	--	--	34.4	-0.1555
--	--	--	--	--	--	--	--	34.2	-0.1555
--	--	--	--	--	--	--	--	34.2	-0.13995
--	--	--	--	--	--	--	--	34.2	-0.17105
--	--	--	--	--	--	--	--	34	-0.17105
--	--	--	--	--	--	--	--	34	-0.13995
--	--	--	--	--	--	--	--	33.6	-0.1555
--	--	--	--	--	--	--	--	33.6	-0.17105
--	--	--	--	--	--	--	--	33.6	-0.1555
--	--	--	--	--	--	--	--	33.4	-0.13995
--	--	--	--	--	--	--	--	33.4	-0.1555
--	--	--	--	--	--	--	--	33.2	-0.1555
--	--	--	--	--	--	--	--	33.2	-0.1555
--	--	--	--	--	--	--	--	33.2	-0.17105
--	--	--	--	--	--	--	--	33.2	-0.1555
--	--	--	--	--	--	--	--	33	-0.1555
--	--	--	--	--	--	--	--	33	-0.1555
--	--	--	--	--	--	--	--	32.6	-0.1555
--	--	--	--	--	--	--	--	32.6	-0.1555
--	--	--	--	--	--	--	--	32.6	-0.1555
--	--	--	--	--	--	--	--	32.4	-0.1555
--	--	--	--	--	--	--	--	32.4	-0.1555
--	--	--	--	--	--	--	--	32.4	-0.1555
--	--	--	--	--	--	--	--	32.2	-0.1555
--	--	--	--	--	--	--	--	32.2	-0.13995
--	--	--	--	--	--	--	--	32	-0.13995
--	--	--	--	--	--	--	--	32	-0.1555
--	--	--	--	--	--	--	--	31.6	-0.1555
--	--	--	--	--	--	--	--	31.6	-0.1555
--	--	--	--	--	--	--	--	31.6	-0.1555
--	--	--	--	--	--	--	--	31.6	-0.17105
--	--	--	--	--	--	--	--	31.4	-0.1555
--	--	--	--	--	--	--	--	31.4	-0.1555
--	--	--	--	--	--	--	--	31.4	-0.1555
--	--	--	--	--	--	--	--	31.2	-0.1555
--	--	--	--	--	--	--	--	31.2	-0.17105
--	--	--	--	--	--	--	--	30.8	-0.1555
--	--	--	--	--	--	--	--	30.8	-0.13995
--	--	--	--	--	--	--	--	30.8	-0.17105
--	--	--	--	--	--	--	--	30.6	-0.13995
--	--	--	--	--	--	--	--	30.6	-0.13995
--	--	--	--	--	--	--	--	30.4	-0.1555
--	--	--	--	--	--	--	--	30.4	-0.17105
--	--	--	--	--	--	--	--	30.4	-0.13995
--	--	--	--	--	--	--	--	30.2	-0.17105
--	--	--	--	--	--	--	--	30.2	-0.1555
--	--	--	--	--	--	--	--	29.8	-0.1555
--	--	--	--	--	--	--	--	29.8	-0.1555
--	--	--	--	--	--	--	--	29.8	-0.1555
--	--	--	--	--	--	--	--	29.6	-0.17105
--	--	--	--	--	--	--	--	29.6	-0.1555
--	--	--	--	--	--	--	--	29.4	-0.13995
--	--	--	--	--	--	--	--	29.4	-0.1555
--	--	--	--	--	--	--	--	29.4	-0.1555
--	--	--	--	--	--	--	--	29.4	-0.17105
--	--	--	--	--	--	--	--	29.2	-0.1555
--	--	--	--	--	--	--	--	29.2	-0.1555
--	--	--	--	--	--	--	--	28.8	-0.1555
--	--	--	--	--	--	--	--	28.8	-0.13995
--	--	--	--	--	--	--	--	28.6	-0.1555
--	--	--	--	--	--	--	--	28.6	-0.13995
--	--	--	--	--	--	--	--	28.4	-0.17105
--	--	--	--	--	--	--	--	28.4	-0.1555
--	--	--	--	--	--	--	--	28.4	-0.1555
--	--	--	--	--	--	--	--	28.4	-0.1555
--	--	--	--	--	--	--	--	28	-0.1555
--	--	--	--	--	--	--	--	28	-0.1555
--	--	--	--	--	--	--	--	28	-0.1555
--	--	--	--	--	--	--	--	27.8	-0.1555
--	--	--	--	--	--	--	--	27.8	-0.13995
--	--	--	--	--	--	--	--	27.8	-0.1555
--	--	--	--	--	--	--	--	27.6	-0.1555
--	--	--	--	--	--	--	--	27.6	-0.1555
--	--	--	--	--	--	--	--	27.4	-0.1555
--	--	--	--	--	--	--	--	27.4	-0.17105
--	--	--	--	--	--	--	--	27	-0.1555
--	--	--	--	--	--	--	--	27	-0.1555
--	--	--	--	--	--	--	--	27	-0.1555
--	--	--	--	--	--	--	--	27	-0.1555
--	--	--	--	--	--	--	--	26.8	-0.13995
--	--	--	--	--	--	--	--	26.8	-0.13995
--	--	--	--	--	--	--	--	26.6	-0.1555
--	--	--	--	--	--	--	--	26.6	-0.17105
--	--	--	--	--	--	--	--	26.6	-0.1555
--	--	--	--	--	--	--	--	26.4	-0.1555
--	--	--	--	--	--	--	--	26.4	-0.1555
--	--	--	--	--	--	--	--	26	-0.1555
--	--	--	--	--	--	--	--	26	-0.1555
--	--	--	--	--	--	--	--	26	-0.13995
--	--	--	--	--	--	--	--	25.8	-0.1555
--	--	--	--	--	--	--	--	25.8	-0.13995
--	--	--	--	--	--	--	--	25.6	-0.1555
--	--	--	--	--	--	--	--	25.6	-0.1555
--	--	--	--	--	--	--	--	25.6	-0.17105
--	--	--	--	--	--	--	--	25.6	-0.1555
--	--	--	--	--	--	--	--	25.2	-0.1555
--	--	--	--	--	--	--	--	25.2	-0.13995
--	--	--	--	--	--	--	--	25	-0.1555
--	--	--	--	--	--	--	--	25	-0.1555
--	--	--	--	--	--	--	--	24.8	-0.1555
--	--	--	--	--	--	--	--	24.8	-0.17105
--	--	--	--	--	--	--	--	24.8	-0.1555
--	--	--	--	--	--	--	--	24.8	-0.13995
--	--	--	--	--	--	--	--	24.6	-0.1555
--	--	--	--	--	--	--	--	24.6	-0.1555
--	--	--	--	--	--	--	--	24.2	-0.1555
--	--	--	--	--	--	--	--	24.2	-0.1555
--	--	--	--	--	--	--	--	24.2	-0.1555
--	--	--	--	--	--	--	--	24.2	-0.1555
--	--	--	--	--	--	--	--	24	-0.1555
--	--	--	--	--	--	--	--	23.8	-0.17105
--	--	--	--	--	--	--	--	23.8	-0.1555
--	--	--	--	--	--	--	--	23.8	-0.1555
--	--	--	--	--	--	--	--	23.6	-0.1555
--	--	--	--	--	--	--	--	23.6	-0.1555
--	--	--	--	--	--	--	--	23.2	-0.1555
--	--	--	--	--	--	--	--	23.2	-0.1555
--	--	--	--	--	--	--	--	23.2	-0.1555
--	--	--	--	--	--	--	--	23.2	-0.13995
--	--	--	--	--	--	--	--	23	-0.1555
--	--	--	--	--	--	--	--	23	-0.13995
--	--	--	--	--	--	--	--	22.8	-0.17105
--	--	--	--	--	--	--	--	22.8	-0.1555
--	--	--	--	--	--	--	--	22.8	-0.1555
--	--	--	--	--	--	--	--	22.6	-0.13995
--	--	--	--	--	--	--	--	22.2	-0.1555
--	--	--	--	--	--	--	--	22.2	-0.1555
--	--	--	--	--	--	--	--	22.2	-0.17105
--	--	--	--	--	--	--	--	22.2	-0.17105
--	--	--	--	--	--	--	--	22	-0.13995
--	--	--	--	--	--	--	--	22	-0.13995
--	--	--	--	--	--	--	--	21.8	-0.17105
--	--	--	--	--	--	--	--	21.8	-0.13995
--	--	--	--	--	--	--	--	21.4	-0.1555
--	--	--	--	--	--	--	--	21.4	-0.1555
--	--	--	--	--	--	--	--	21.4	-0.17105
--	--	--	--	--	--	--	--	21.4	-0.1555
--	--	--	--	--	--	--	--	21.2	-0.1555
--	--	--	--	--	--	--	--	21.2	-0.13995
--	--	--	--	--	--	--	--	21	-0.13995
--	--	--	--	--	--	--	--	21	-0.1555
--	--	--	--	--	--	--	--	20.8	-0.17105
--	--	--	--	--	--	--	--	20.8	-0.1555
--	--	--	--	--	--	--	--	20.8	-0.1555
--	--	--	--	--	--	--	--	20.4	-0.17105
--	--	--	--	--	--	--	--	20.4	-0.1555
--	--	--	--	--	--	--	--	20.4	-0.1555
--	--	--	--	--	--	--	--	20.2	-0.13995
--	--	--	--	--	--	--	--	20.2	-0.1555
--	--	--	--	--	--	--	--	20	-0.1555
--	--	--	--	--	--	--	--	20	-0.1555
--	--	--	--	--	--	--	--	20	-0.1555
--	--	--	--	--	--	--	--	19.8	-0.13995
--	--	--	--	--	--	--	--	19.8	-0.13995
--	--	--	--	--	--	--	--	19.4	-0.1555
--	--	--	--	--	--	--	--	19.4	-0.13995
--	--	--	--	--	--	--	--	19.4	-0.13995
--	--	--	--	--	--	--	--	19.2	-0.17105
--	--	--	--	--	--	--	--	19.2	-0.17105
--	--	--	--	--	--	--	--	19	-0.17105
--	--	--	--	--	--	--	--	19	-0.13995
--	--	--	--	--	--	--	--	19	-0.17105
--	--	--	--	--	--	--	--	18.6	-0.1555
--	--	--	--	--	--	--	--	18.6	-0.13995
--	--	--	--	--	--	--	--	18.6	-0.1555
--	--	--	--	--	--	--	--	18.4	-0.13995
--	--	--	--	--	--	--	--	18.4	-0.1555
--	--	--	--	--	--	--	--	18.2	-0.1555
--	--	--	--	--	--	--	--	18.2	-0.1555
--	--	--	--	--	--	--	--	18.2	-0.1555
--	--	--	--	--	--	--	--	18	-0.1555
--	--	--	--	--	--	--	--	18	-0.1555
--	--	--	--	--	--	--	--	17.6	-0.1555
--	--	--	--	--	--	--	--	17.6	-0.1555
--	--	--	--	--	--	--	--	17.6	-0.1555
--	--	--	--	--	--	--	--	17.4	-0.13995
--	--	--	--	--	--	--	--	17.4	-0.1555
--	--	--	--	--	--	--	--	17.2	-0.1555
--	--	--	--	--	--	--	--	17.2	-0.1555
--	--	--	--	--	--	--	--	17.2	-0.1555
--	--	--	--	--	--	--	--	17.2	-0.1555
--	--	--	--	--	--	--	--	17	-0.1555
--	--	--	--	--	--	--	--	17	-0.1555
--	--	--	--	--	--	--	--	16.6	-0.1555
[truncated: 187 more rows]

## Sheet: Fig. 3e
Cotton yarn		Hydrogel microfiber
Time （s）	Force （N）	Time （s）	Force （N）
0.01733	-0.00118	0.01667	-0.00134
0.034	0.34381	0.03333	-0.000841143
0.05067	0.78861	0.05	-0.000484
0.06733	0.05184	0.06667	-0.000396286
0.084	-0.00375	0.08333	-0.000980571
0.10067	0.00882	0.1	-0.00137
0.11733	-0.00448	0.11667	-0.000826857
0.134	0.00469	0.13333	-0.000551714
0.15067	0.00295	0.15	-0.000793714
0.16733	0.04147	0.16667	-0.00138
0.184	0.00836	0.18333	-0.00122
0.20067	-0.00081	0.2	-0.000639429
0.21733	0.15393	0.21667	-0.00068
0.234	0.57974	0.23333	-0.000839143
0.25067	0.07734	0.25	-0.00102
0.26733	0.01075	0.26667	-0.000806
0.284	0.00983	0.28333	-0.000500857
0.30067	0.02653	0.3	-0.000545429
0.31733	0.00396	0.31667	-0.000938571
0.334	0.00121	0.33333	-0.00101
0.35067	0.02313	0.35	-0.000836
0.36733	0.07743	0.36667	-0.000538286
0.384	0.45306	0.38333	-0.000562571
0.40067	0.14265	0.4	-0.000727714
0.41733	0.0068	0.41667	-0.000868286
0.434	0.00084	0.43333	-0.0011
0.45067	0.00102	0.45	-0.000576
0.46733	0.01221	0.46667	-0.000331429
0.484	0.04872	0.48333	-0.000362857
0.50067	0.17925	0.5	-0.00103
0.51733	0.32198	0.51667	-0.00119
0.534	0.0268	0.53333	-0.000652286
0.55067	0.03652	0.55	-0.000342571
0.56733	0.00918	0.56667	-0.000562571
0.584	0.01992	0.58333	-0.00113
0.60067	0.06523	0.6	-0.00112
0.61733	0.27657	0.61667	-0.000661143
0.634	0.13293	0.63333	-0.000338286
0.65067	0.02552	0.65	-0.000609714
0.66733	0.02166	0.66667	-0.00117
0.684	0.02001	0.68333	-0.0011
0.70067	0.07156	0.7	-0.000353429
0.71733	0.2618	0.71667	0.000114286
0.734	0.09771	0.73333	-5.02857e-05
0.75067	0.03175	0.75	-6.71429e-05
0.76733	0.01927	0.76667	-5.8e-05
0.784	0.04147	0.78333	0.000254286
0.80067	0.17026	0.8	0.000351429
0.81733	0.18127	0.81667	0.000763714
0.834	0.03808	0.83333	0.00147
0.85067	0.02643	0.85	0.0024
0.86733	0.04239	0.86667	0.00323
0.884	0.14531	0.88333	0.00384
0.90067	0.17484	0.9	0.00483
0.91733	0.04826	0.91667	0.00606
0.934	0.03029	0.93333	0.00656
0.95067	0.05175	0.95	0.00516
0.96733	0.16209	0.96667	0.00404
0.984	0.13687	0.98333	0.02484
1.00067	0.04405	1	0.06583
1.01733	0.03478	1.01667	0.09696
1.034	0.07835	1.03333	0.0976
1.05067	0.18466	1.05	0.08755
1.06733	0.07799	1.06667	0.08433
1.084	0.03983	1.08333	0.08489
1.10067	0.04936	1.1	0.086
1.11733	0.14045	1.11667	0.08705
1.134	0.13439	1.13333	0.0871
1.15067	0.04707	1.15	0.08688
1.16733	0.0434	1.16667	0.08645
1.184	0.10908	1.18333	0.08659
1.20067	0.1509	1.2	0.08698
1.21733	0.05826	1.21667	0.08721
1.234	0.04532	1.23333	0.087
1.25067	0.09009	1.25	0.08657
1.26733	0.15146	1.26667	0.08741
1.284	0.06872	1.28333	0.08751
1.30067	0.04955	1.3	0.08755
1.31733	0.08707	1.31667	0.08723
1.334	0.1421	1.33333	0.08741
1.35067	0.07569	1.35	0.08764
1.36733	0.05266	1.36667	0.08822
1.384	0.08303	1.38333	0.08813
1.40067	0.13953	1.4	0.08798
1.41733	0.07872	1.41667	0.08837
1.434	0.05404	1.43333	0.08839
1.45067	0.08724	1.45	0.08823
1.46733	0.13614	1.46667	0.0884
1.484	0.07404	1.48333	0.08864
1.50067	0.05533	1.5	0.0883
1.51733	0.0966	1.51667	0.08797
1.534	0.13109	1.53333	0.08834
1.55067	0.06642	1.55	0.08871
1.56733	0.05909	1.56667	0.08883
1.584	0.11101	1.58333	0.08827
1.60067	0.11641	1.6	0.08804
1.61733	0.06019	1.61667	0.08848
1.634	0.06799	1.63333	0.08894
1.65067	0.12421	1.65	0.08877
1.66733	0.09596	1.66667	0.08848
1.684	0.05881	1.68333	0.08838
1.70067	0.08358	1.7	0.08878
1.71733	0.12715	1.71667	0.08883
1.734	0.07605	1.73333	0.08844
1.75067	0.06284	1.75	0.08801
1.76733	0.1056	1.76667	0.08843
1.784	0.11165	1.78333	0.0889
1.80067	0.06542	1.8	0.0887
1.81733	0.07395	1.81667	0.088
1.834	0.11944	1.83333	0.08826
1.85067	0.08918	1.85	0.08851
1.86733	0.06322	1.86667	0.0893
1.884	0.09569	1.88333	0.08909
1.90067	0.11523	1.9	0.08892
1.91733	0.07055	1.91667	0.08875
1.934	0.07165	1.93333	0.08891
1.95067	0.11266	1.95	0.08915
1.96733	0.09486	1.96667	0.08922
1.984	0.06569	1.98333	0.08943
2.00067	0.09082	2	0.08937
2.01733	0.11348	2.01667	0.08913
2.034	0.07477	2.03333	0.08948
2.05067	0.07285	2.05	0.08959
2.06733	0.10825	2.06667	0.08965
2.084	0.09587	2.08333	0.08925
2.10067	0.07009	2.1	0.0892
2.11733	0.0899	2.11667	0.08964
2.134	0.11018	2.13333	0.08986
2.15067	0.07707	2.15	0.0896
2.16733	0.07624	2.16667	0.08895
2.184	0.10541	2.18333	0.08905
2.20067	0.09404	2.2	0.08983
2.21733	0.07413	2.21667	0.0899
2.234	0.09046	2.23333	0.08965
2.25067	0.1055	2.25	0.08919
2.26733	0.08083	2.26667	0.08926
2.284	0.07698	2.28333	0.08935
2.30067	0.1022	2.3	0.08972
2.31733	0.09587	2.31667	0.08931
2.334	0.07597	2.33333	0.08912
2.35067	0.08853	2.35	0.08883
2.36733	0.10403	2.36667	0.08949
2.384	0.0834	2.38333	0.08929
2.40067	0.07707	2.4	0.08932
2.41733	0.10091	2.41667	0.08911
2.434	0.09578	2.43333	0.08947
2.45067	0.07486	2.45	0.0896
2.46733	0.08945	2.46667	0.08959
2.484	0.10476	2.48333	0.08938
2.50067	0.08	2.5	0.08943
2.51733	0.0789	2.51667	0.08937
2.534	0.10421	2.53333	0.08977
2.55067	0.09229	2.55	0.08986
2.56733	0.07395	2.56667	0.08989
2.584	0.09431	2.58333	0.08945
2.60067	0.10302	2.6	0.08956
2.61733	0.07605	2.61667	0.08993
2.634	0.08275	2.63333	0.09022
2.65067	0.10578	2.65	0.09012
2.66733	0.08513	2.66667	0.08992
2.684	0.07679	2.68333	0.08966
2.70067	0.09945	2.7	0.09001
2.71733	0.09679	2.71667	0.09023
2.734	0.07477	2.73333	0.08991
2.75067	0.08973	2.75	0.0896
2.76733	0.10467	2.76667	0.08985
2.784	0.07927	2.78333	0.09055
2.80067	0.0811	2.8	0.0903
2.81733	0.10394	2.81667	0.08992
2.834	0.0889	2.83333	0.0898
2.85067	0.07605	2.85	0.09016
2.86733	0.09614	2.86667	0.09031
2.884	0.09936	2.88333	0.09024
2.90067	0.07743	2.9	0.08997
2.91733	0.08679	2.91667	0.08979
2.934	0.10348	2.93333	0.08988
2.95067	0.08312	2.95	0.09029
2.96733	0.08055	2.96667	0.09024
2.984	0.10036	2.98333	0.08996
3.00067	0.09256	3	0.08968
3.01733	0.0778	3.01667	0.08981
3.034	0.09293	3.03333	0.08992
3.05067	0.10009	3.05	0.09011
3.06733	0.07945	3.06667	0.08989
3.084	0.08477	3.08333	0.08985
3.10067	0.10238	3.1	0.0895
3.11733	0.0856	3.11667	0.08983
3.134	0.08009	3.13333	0.09006
3.15067	0.09927	3.15	0.08995
3.16733	0.09247	3.16667	0.08961
3.184	0.07899	3.18333	0.08963
3.20067	0.09256	3.2	0.09029
3.21733	0.09826	3.21667	0.09057
3.234	0.08064	3.23333	0.09024
3.25067	0.08652	3.25	0.08992
3.26733	0.10055	3.26667	0.09008
3.284	0.08422	3.28333	0.09048
3.30067	0.08229	3.3	0.0905
3.31733	0.09936	3.31667	0.08999
3.334	0.08863	3.33333	0.08977
3.35067	0.08073	3.35	0.09016
3.36733	0.09459	3.36667	0.09089
3.384	0.0945	3.38333	0.09067
3.40067	0.08	3.4	0.09007
3.41733	0.09146	3.41667	0.09018
3.434	0.09587	3.43333	0.0906
3.45067	0.08248	3.45	0.09075
3.46733	0.08724	3.46667	0.09055
3.484	0.09761	3.48333	0.0903
3.50067	0.08505	3.5	0.09028
3.51733	0.08513	3.51667	0.09024
3.534	0.09624	3.53333	0.09065
3.55067	0.08954	3.55	0.09044
3.56733	0.08284	3.56667	0.09005
3.584	0.09486	3.58333	0.0898
3.60067	0.09184	3.6	0.09033
3.61733	0.08348	3.61667	0.09072
3.634	0.09211	3.63333	0.09051
3.65067	0.09376	3.65	0.08994
3.66733	0.08348	3.66667	0.09004
3.684	0.09046	3.68333	0.0901
3.70067	0.09477	3.7	0.09035
3.71733	0.08486	3.71667	0.09041
3.734	0.08825	3.73333	0.09022
3.75067	0.09569	3.75	0.08976
3.76733	0.08652	3.76667	0.08998
3.784	0.08633	3.78333	0.09086
3.80067	0.0945	3.8	0.09086
3.81733	0.0888	3.81667	0.09013
3.834	0.08568	3.83333	0.08974
3.85067	0.09348	3.85	0.09016
3.86733	0.09018	3.86667	0.09082
3.884	0.08477	3.88333	0.0907
3.90067	0.09266	3.9	0.09026
3.91733	0.09137	3.91667	0.09018
3.934	0.08496	3.93333	0.0907
3.95067	0.09091	3.95	0.09109
3.96733	0.09348	3.96667	0.09085
3.984	0.08505	3.98333	0.0905
4.00067	0.08863	4	0.0904
4.01733	0.09477	4.01667	0.09084
4.034	0.08496	4.03333	0.09119
4.05067	0.08808	4.05	0.09101
4.06733	0.09422	4.06667	0.09061
4.084	0.08669	4.08333	0.09078
4.10067	0.08605	4.1	0.09104
4.11733	0.09459	4.11667	0.09127
4.134	0.08863	4.13333	0.09099
4.15067	0.08505	4.15	0.09069
4.16733	0.09348	4.16667	0.09042
4.184	0.09119	4.18333	0.09055
4.20067	0.08348	4.2	0.09087
4.21733	0.09302	4.21667	0.09089
4.234	0.09247	4.23333	0.09051
4.25067	0.08513	4.25	0.0903
4.26733	0.09082	4.26667	0.09063
4.284	0.09431	4.28333	0.09106
4.30067	0.08441	4.3	0.09074
4.31733	0.08853	4.31667	0.0905
4.334	0.09495	4.33333	0.09041
4.35067	0.08715	4.35	0.09085
4.36733	0.08596	4.36667	0.09106
4.384	0.09587	4.38333	0.09083
4.40067	0.08853	4.4	0.09008
4.41733	0.08513	4.41667	0.09029
4.434	0.0934	4.43333	0.09074
4.45067	0.09129	4.45	0.09107
4.46733	0.0855	4.46667	0.0904
4.484	0.09192	4.48333	0.09022
4.50067	0.09284	4.5	0.09043
4.51733	0.08496	4.51667	0.09088
4.534	0.08908	4.53333	0.09075
4.55067	0.09504	4.55	0.09062
4.56733	0.08624	4.56667	0.09047
4.584	0.08779	4.58333	0.0908
4.60067	0.09477	4.6	0.09084
4.61733	0.08724	4.61667	0.09118
4.634	0.08605	4.63333	0.09089
4.65067	0.09321	4.65	0.09082
4.66733	0.09018	4.66667	0.09089
4.684	0.08596	4.68333	0.09105
4.70067	0.09184	4.7	0.09093
4.71733	0.09129	4.71667	0.0909
4.734	0.08477	4.73333	0.09088
4.75067	0.09009	4.75	0.09098
4.76733	0.09311	4.76667	0.09101
4.784	0.08513	4.78333	0.09127
4.80067	0.08973	4.8	0.09123
4.81733	0.09302	4.81667	0.09072
4.834	0.08715	4.83333	0.09072
4.85067	0.08762	4.85	0.09091
4.86733	0.09275	4.86667	0.09124
4.884	0.08835	4.88333	0.09085
4.90067	0.08724	4.9	0.09051
4.91733	0.09293	4.91667	0.09083
4.934	0.08863	4.93333	0.09114
4.95067	0.08614	4.95	0.0912
4.96733	0.09293	4.96667	0.09079
4.984	0.09	4.98333	0.09058
5.00067	0.08688	5	0.09107
5.01733	0.0922	5.01667	0.09121
5.034	0.0899	5.03333	0.09123
5.05067	0.08715	5.05	0.09062
5.06733	0.09137	5.06667	0.09035
5.084	0.09064	5.08333	0.09083
5.10067	0.08743	5.1	0.09115
5.11733	0.09073	5.11667	0.091
5.134	0.09174	5.13333	0.09057
5.15067	0.08652	5.15	0.09036
5.16733	0.09018	5.16667	0.09052
5.184	0.09302	5.18333	0.09064
5.20067	0.08697	5.2	0.09113
5.21733	0.08963	5.21667	0.09084
5.234	0.09229	5.23333	0.09046
5.25067	0.08715	5.25	0.09058
5.26733	0.08954	5.26667	0.09093
5.284	0.09192	5.28333	0.09116
5.30067	0.08835	5.3	0.09084
5.31733	0.0877	5.31667	0.09059
5.334	0.09275	5.33333	0.09102
5.35067	0.08954	5.35	0.0913
5.36733	0.08652	5.36667	0.0915
5.384	0.09229	5.38333	0.09117
5.40067	0.09018	5.4	0.09077
5.41733	0.0866	5.41667	0.09094
5.434	0.09137	5.43333	0.09137
5.45067	0.09009	5.45	0.09167
5.46733	0.08715	5.46667	0.09099
5.484	0.09064	5.48333	0.09059
5.50067	0.0911	5.5	0.09117
5.51733	0.08707	5.51667	0.0916
5.534	0.08908	5.53333	0.09161
5.55067	0.0922	5.55	0.09094
5.56733	0.08779	5.56667	0.09098
5.584	0.08808	5.58333	0.0913
5.60067	0.09275	5.6	0.09152
5.61733	0.08835	5.61667	0.09141
5.634	0.08844	5.63333	0.09117
5.65067	0.09238	5.65	0.09115
5.66733	0.08926	5.66667	0.09152
5.684	0.08816	5.68333	0.09158
5.70067	0.09101	5.7	0.09136
5.71733	0.09055	5.71667	0.09099
5.734	0.08752	5.73333	0.09121
5.75067	0.09046	5.75	0.09152
5.76733	0.09192	5.76667	0.09125
5.784	0.08688	5.78333	0.09087
5.80067	0.09073	5.8	0.09079
5.81733	0.09119	5.81667	0.0909
5.834	0.08816	5.83333	0.0909
5.85067	0.09009	5.85	0.09111
5.86733	0.09037	5.86667	0.09127
5.884	0.08853	5.88333	0.09103
5.90067	0.0899	5.9	0.09071
5.91733	0.09137	5.91667	0.09088
5.934	0.08835	5.93333	0.09119
5.95067	0.08926	5.95	0.09138
5.96733	0.09165	5.96667	0.09106
5.984	0.08871	5.98333	0.09058
6.00067	0.0888	6	0.09109
6.01733	0.0911	6.01667	0.09156
6.034	0.08844	6.03333	0.09159
6.05067	0.08918	6.05	0.09089
6.06733	0.09119	6.06667	0.09101
6.084	0.08863	6.08333	0.0917
6.10067	0.08853	6.1	0.09204
6.11733	0.09091	6.11667	0.09148
6.134	0.08954	6.13333	0.09093
6.15067	0.08798	6.15	0.09117
6.16733	0.09037	6.16667	0.09172
6.184	0.08963	6.18333	0.09173
6.20066	0.08808	6.2	0.09152
6.21734	0.09055	6.21667	0.09125
6.234	0.08982	6.23333	0.09115
6.25067	0.08779	6.25	0.09145
6.26733	0.09101	6.26667	0.09144
6.284	0.09018	6.28333	0.09145
6.30067	0.08825	6.3	0.09121
6.31733	0.09009	6.31667	0.09126
6.334	0.09091	6.33333	0.09135
6.35067	0.08844	6.35	0.09146
6.36733	0.08926	6.36667	0.09144
6.384	0.0911	6.38333	0.09125
6.40067	0.08825	6.4	0.09123
6.41733	0.08973	6.41667	0.09151
6.434	0.09137	6.43333	0.09167
6.45066	0.08816	6.45	0.09164
6.46734	0.08918	6.46667	0.09126
6.484	0.09165	6.48333	0.09104
6.50067	0.08918	6.5	0.09132
6.51733	0.08853	6.51667	0.09163
6.534	0.09101	6.53333	0.09157
6.55067	0.09027	6.55	0.09088
6.56733	0.08835	6.56667	0.09086
6.584	0.09082	6.58333	0.09136
6.60067	0.0899	6.6	0.09153
6.61733	0.08863	6.61667	0.09122
6.634	0.09046	6.63333	0.09093
6.65067	0.09037	6.65	0.09106
6.66733	0.08825	6.66667	0.09157
6.684	0.09037	6.68333	0.09167
6.70066	0.09037	6.7	0.09126
6.71734	0.08908	6.71667	0.09073
6.734	0.08945	6.73333	0.09113
6.75067	0.09037	6.75	0.09159
6.76733	0.0888	6.76667	0.09141
6.784	0.08963	6.78333	0.09111
6.80067	0.09055	6.8	0.09131
6.81733	0.08825	6.81667	0.09157
6.834	0.08926	6.83333	0.0917
6.85067	0.09064	6.85	0.09149
6.86733	0.08835	6.86667	0.0916
6.884	0.08871	6.88333	0.09144
6.90067	0.09046	6.9	0.09152
6.91733	0.08945	6.91667	0.09171
6.934	0.08918	6.93333	0.09178
6.95066	0.0899	6.95	0.09178
6.96734	0.08963	6.96667	0.09142
6.984	0.08908	6.98333	0.09142
7.00067	0.09037	7	0.0916

## Sheet: Fig. 3f
Without notch		With notch
Strain (%)	Stress (MPa)	Strain (%)	Stress (MPa)
0	0	0	-0.08024
0	0.01657	0	-0.08024
0	0.06628	0	0.30491
0	0.21541	0	0.8024
0.2	1.01076	0.2	1.47641
0.2	1.14332	0.2	1.60479
0.2	1.67355	0.2	2.343
0.2	1.80611	0.4	2.69605
0.4	2.23692	0.6	3.37007
0.4	2.36948	0.6	3.4824
0.6	2.88314	0.6	3.96384
0.6	2.99913	0.9	4.36504
0.6	3.5625	1.1	4.87857
0.6	3.64535	1.1	4.99091
1	4.2253	1.1	5.47235
1.2	4.34128	1.3	5.8575
1.2	4.80524	1.5	6.30684
1.2	4.88809	1.5	6.37103
1.4	5.40175	1.5	6.78828
1.4	5.4846	1.9	7.07714
1.6	5.86571	2.1	7.44624
1.6	5.94855	2.1	7.51044
2	6.37937	2.1	7.81535
2	6.44565	2.3	8.04002
2.2	6.81018	2.4	8.31283
2.2	6.84332	2.4	8.36098
2.4	7.25757	2.4	8.5696
2.4	7.30728	2.8	8.73008
2.6	7.55582	3	8.9387
2.6	7.60553	3	8.9708
3	7.97007	3.2	9.13128
3	8.00321	3.2	9.25966
3.2	8.16891	3.6	9.372
3.2	8.21862	3.6	9.38804
3.4	8.45059	3.8	9.48433
3.4	8.48373	3.8	9.56457
3.8	8.63286	4	9.61272
3.8	8.64943	4	9.62876
4	8.79856	4.1	9.709
4	8.8317	4.1	9.7411
4.2	8.91455	4.5	9.77319
4.2	8.93112	4.5	9.77319
4.4	8.98083	4.7	9.82134
4.4	8.98083	4.7	9.83739
4.8	9.0471	4.9	9.85343
4.8	9.0471	4.9	9.85343
5	9.11338	5.1	9.83739
5	9.11338	5.1	9.86948
5.2	9.11338	5.5	9.85343
5.2	9.12995	5.6	9.85343
5.4	9.14652	5.6	9.82134
5.8	9.14652	5.8	9.78924
5.8	9.14652	5.8	9.77319
6	9.12995	5.8	9.77319
6	9.12995	6.2	9.75715
6.2	9.12995	6.4	9.709
6.2	9.12995	6.4	9.67691
6.2	9.09681	6.4	9.66086
6.2	9.11338	6.6	9.64481
6.6	9.08024	6.8	9.61272
6.6	9.08024	6.8	9.58062
6.8	9.08024	6.8	9.58062
6.8	9.08024	7.1	9.53248
7	9.0471	7.3	9.50038
7	9.0471	7.3	9.45224
7.2	9.01397	7.3	9.45224
7.2	9.01397	7.5	9.40409
7.6	8.98083	7.7	9.372
7.8	8.98083	7.7	9.3399
7.8	8.94769	7.7	9.35595
7.8	8.94769	8.1	9.3078
8.2	8.93112	8.3	9.27571
8.2	8.93112	8.3	9.22756
8.2	8.89798	8.3	9.22756
8.2	8.89798	8.5	9.19547
8.8	8.86484	8.7	9.16337
8.8	8.84827	8.7	9.09918
8.8	8.8317	9	9.09918
8.8	8.8317	9	9.08313
9.2	8.78199	9.2	9.06709
9.2	8.76542	9.2	9.01894
9.2	8.73228	9.4	9.00289
9.6	8.73228	9.4	8.9708
9.6	8.69914	9.8	8.95475
9.8	8.69914	10	8.92265
9.8	8.64943	10	8.92265
10	8.64943	10	8.89056
10	8.63286	10.2	8.85846
10.4	8.61629	10.2	8.82637
10.6	8.58315	10.3	8.82637
10.6	8.58315	10.3	8.79427
10.6	8.51687	10.7	8.77822
10.8	8.51687	10.9	8.73008
10.8	8.51687	10.9	8.71403
11	8.5003	10.9	8.69798
11	8.46716	11.1	8.69798
11	8.45059	11.3	8.66589
11.4	8.41745	11.3	8.64984
11.6	8.41745	11.3	8.61774
11.6	8.38431	11.7	8.58565
11.6	8.38431	11.8	8.5696
11.8	8.38431	11.8	8.5696
11.8	8.35117	11.8	8.55355
12	8.3346	12	8.50541
12	8.31803	12	8.48936
12.4	8.30146	12	8.48936
12.4	8.30146	12.4	8.47331
12.6	8.28489	12.6	8.44122
12.6	8.26832	12.6	8.42517
12.8	8.23518	12.6	8.40912
12.8	8.23518	12.8	8.39307
13.2	8.21862	13	8.37702
13.2	8.21862	13.4	8.34493
13.4	8.18548	13.4	8.34493
13.4	8.18548	13.5	8.29678
13.6	8.15234	13.5	8.29678
13.6	8.16891	13.7	8.28074
13.8	8.13577	13.7	8.28074
13.8	8.1192	13.9	8.23259
14.2	8.10263	13.9	8.21654
14.2	8.10263	14.3	8.23259
14.4	8.06949	14.3	8.2005
14.4	8.06949	14.5	8.2005
14.6	8.03635	14.5	8.1684
14.6	8.03635	14.7	8.1363
14.8	8.03635	14.7	8.1363
15.2	8.01978	14.7	8.12026
15.4	8.00321	15	8.12026
15.4	7.98664	15.2	8.08816
15.6	7.98664	15.2	8.08816
15.6	7.98664	15.4	8.05607
15.6	7.97007	15.4	8.04002
16	7.9535	15.6	8.04002
16.2	7.92036	15.6	8.02397
16.2	7.92036	16	8.00792
16.2	7.92036	16	7.97583
16.4	7.90379	16.2	7.97583
16.6	7.88722	16.2	7.95978
16.6	7.88722	16.4	7.94373
16.6	7.87065	16.4	7.92768
16.6	7.88722	16.5	7.89559
17	7.85408	16.5	7.89559
17	7.87065	16.9	7.89559
17.2	7.83751	16.9	7.87954
17.2	7.83751	17.1	7.86349
17.4	7.83751	17.1	7.84744
17.4	7.83751	17.3	7.83139
17.6	7.80437	17.5	7.83139
18	7.7878	17.5	7.7993
18.2	7.7878	17.5	7.78325
18.2	7.7878	17.9	7.7672
18.4	7.77123	17.9	7.75115
18.4	7.77123	18.1	7.75115
18.6	7.75466	18.1	7.7672
18.6	7.75466	18.2	7.71906
19	7.73809	18.2	7.70301
19	7.73809	18.6	7.67091
19	7.72152	18.6	7.68696
19.2	7.75466	18.8	7.68696
19.4	7.72152	18.8	7.65487
19.4	7.72152	19	7.63882
19.8	7.70495	19.2	7.62277
19.8	7.70495	19.2	7.62277
20	7.68838	19.6	7.62277
20	7.68838	19.6	7.59067
20.2	7.67181	19.7	7.59067
20.2	7.68838	19.7	7.57463
20.4	7.67181	19.9	7.57463
20.4	7.65524	20.1	7.57463
20.8	7.65524	20.1	7.57463
20.8	7.65524	20.1	7.55858
21	7.63867	20.5	7.54253
21	7.63867	20.7	7.54253
21.2	7.6221	20.7	7.52648
21.2	7.60553	20.7	7.55858
21.4	7.60553	20.9	7.51044
21.4	7.60553	20.9	7.51044
21.8	7.58896	20.9	7.51044
21.8	7.58896	21.2	7.49439
22	7.57239	21.4	7.49439
22	7.58896	21.4	7.46229
22.2	7.57239	21.6	7.47834
22.2	7.57239	21.8	7.46229
22.6	7.53925	21.8	7.47834
22.8	7.53925	22.2	7.46229
22.8	7.53925	22.2	7.46229
22.8	7.53925	22.4	7.44624
23.2	7.52268	22.4	7.4302
23.2	7.52268	22.6	7.44624
23.2	7.52268	22.6	7.44624
23.2	7.50611	22.8	7.41415
23.8	7.50611	22.8	7.4302
23.8	7.50611	23.1	7.41415
23.8	7.48954	23.1	7.41415
23.8	7.47297	23.3	7.3981
24.2	7.47297	23.3	7.3981
24.2	7.48954	23.5	7.3981
24.2	7.47297	23.5	7.3981
24.2	7.47297	23.7	7.3981
24.8	7.4564	23.7	7.38205
24.8	7.47297	24.1	7.38205
24.8	7.47297	24.1	7.366
25	7.47297	24.3	7.38205
25.2	7.43984	24.3	7.366
25.2	7.43984	24.4	7.366
25.6	7.43984	24.4	7.366
25.6	7.43984	24.8	7.366
25.6	7.43984	25	7.366
25.6	7.42327	25	7.34996
25.8	7.42327	25	7.34996
26	7.4067	25.2	7.33391
26.4	7.42327	25.4	7.31786
26.4	7.42327	25.4	7.33391
26.6	7.39013	25.4	7.33391
26.6	7.39013	25.8	7.31786
26.8	7.42327	25.9	7.30181
26.8	7.4067	25.9	7.31786
27	7.4067	25.9	7.31786
27	7.4067	26.1	7.30181
27.4	7.39013	26.3	7.28576
27.4	7.4067	26.3	7.28576
27.6	7.39013	26.7	7.28576
27.6	7.4067	26.7	7.28576
27.8	7.39013	26.9	7.28576
27.8	7.39013	26.9	7.28576
28	7.39013	27.1	7.28576
28	7.39013	27.1	7.26972
28.4	7.39013	27.5	7.26972
28.4	7.4067	27.6	7.26972
28.4	7.39013	27.6	7.26972
28.6	7.39013	27.6	7.25367
28.8	7.39013	27.8	7.25367
28.8	7.39013	28	7.26972
29.2	7.39013	28	7.26972
29.2	7.39013	28	7.25367
29.4	7.37356	28.4	7.23762
29.4	7.37356	28.6	7.23762
29.6	7.39013	28.6	7.25367
29.6	7.39013	28.6	7.25367
29.8	7.39013	28.8	7.23762
29.8	7.39013	29	7.22157
30.2	7.37356	29	7.22157
30.2	7.37356	29	7.23762
30.4	7.35699	29.3	7.25367
30.4	7.35699	29.5	7.23762
30.6	7.35699	29.5	7.23762
30.8	7.35699	29.7	7.20552
30.8	7.35699	29.7	7.23762
30.8	7.35699	30.1	7.23762
31.2	7.34042	30.1	7.23762
31.4	7.32385	30.3	7.22157
31.4	7.32385	30.3	7.22157
31.6	7.34042	30.5	7.23762
31.6	7.34042	30.5	7.22157
31.6	7.32385	30.6	7.22157
32	7.30728	30.6	7.20552
32.2	7.29071	31	7.20552
32.2	7.30728	31	7.20552
32.2	7.30728	31.2	7.22157
32.4	7.30728	31.2	7.22157
32.6	7.30728	31.4	7.22157
32.6	7.29071	31.4	7.22157
32.6	7.29071	31.6	7.22157
33.2	7.27414	31.6	7.22157
33.2	7.27414	32	7.20552
33.2	7.27414	32.2	7.20552
33.4	7.25757	32.2	7.20552
33.6	7.29071	32.3	7.20552
33.6	7.27414	32.3	7.20552
34	7.27414	32.5	7.20552
34	7.27414	32.5	7.18948
34.2	7.27414	32.9	7.18948
34.2	7.25757	32.9	7.22157
34.4	7.27414	32.9	7.20552
34.4	7.25757	33.1	7.20552
34.6	7.25757	33.3	7.20552
34.6	7.27414	33.7	7.18948
35	7.27414	33.7	7.18948
35	7.29071	33.8	7.20552
35.2	7.27414	33.8	7.20552
35.2	7.25757	34	7.18948
35.4	7.25757	34	7.18948
35.4	7.25757	34.2	7.18948
35.8	7.25757	34.2	7.20552
35.8	7.25757	34.6	7.20552
36	7.25757	34.6	7.20552
36	7.22443	34.8	7.18948
36.2	7.25757	34.8	7.18948
36.2	7.25757	35	7.18948
36.4	7.241	35	7.18948
36.4	7.241	35.2	7.18948
36.8	7.241	35.2	7.17343
37	7.25757	35.5	7.17343
37	7.27414	35.5	7.15738
37	7.241	35.7	7.17343
37.2	7.22443	35.7	7.17343
37.4	7.241	35.9	7.17343
37.4	7.241	35.9	7.18948
37.4	7.25757	36.3	7.17343
37.8	7.241	36.5	7.18948
37.8	7.241	36.5	7.18948
38	7.241	36.5	7.18948
38	7.241	36.7	7.17343
38.2	7.241	36.9	7.18948
38.2	7.241	36.9	7.18948
38.6	7.241	36.9	7.18948
38.6	7.22443	37.2	7.20552
38.8	7.241	37.4	7.20552
38.8	7.241	37.4	7.18948
39	7.241	37.4	7.20552
39	7.22443	37.6	7.18948
39.2	7.22443	37.8	7.18948
39.2	7.22443	37.8	7.17343
39.6	7.241	37.8	7.17343
39.6	7.22443	38.2	7.20552
39.8	7.22443	38.4	7.20552
39.8	7.22443	38.4	7.18948
40	7.22443	38.5	7.18948
40	7.22443	38.5	7.18948
40.2	7.22443	38.9	7.17343
40.2	7.22443	39.1	7.18948
40.6	7.22443	39.1	7.18948
40.6	7.20786	39.1	7.17343
40.8	7.20786	39.3	7.17343
40.8	7.20786	39.5	7.18948
41	7.22443	39.5	7.18948
41	7.22443	39.5	7.17343
41.4	7.20786	39.9	7.18948
41.6	7.20786	40	7.18948
41.6	7.22443	40	7.18948
41.6	7.22443	40	7.18948
41.8	7.20786	40.2	7.18948
42	7.22443	40.4	7.20552
42	7.20786	40.4	7.20552
42	7.20786	40.8	7.20552
42.6	7.20786	40.8	7.20552
42.6	7.20786	41	7.18948
42.6	7.20786	41	7.18948
42.8	7.20786	41.2	7.20552
43	7.20786	41.2	7.20552
43	7.19129	41.4	7.18948
43	7.19129	41.4	7.18948
43	7.19129	41.7	7.20552
43.6	7.20786	41.7	7.18948
43.6	7.20786	41.9	7.20552
43.6	7.20786	41.9	7.20552
43.8	7.20786	42.1	7.20552
44	7.17472	42.1	7.18948
44	7.19129	42.5	7.22157
44.4	7.19129	42.5	7.20552
44.4	7.20786	42.7	7.20552
44.6	7.17472	42.9	7.20552
44.6	7.17472	42.9	7.22157
44.8	7.19129	43.1	7.22157
44.8	7.19129	43.1	7.22157
45.2	7.19129	43.4	7.22157
45.2	7.19129	43.6	7.20552
45.4	7.19129	43.6	7.22157
45.4	7.17472	43.6	7.20552
45.6	7.19129	43.8	7.22157
45.6	7.17472	44	7.22157
45.8	7.17472	44	7.20552
45.8	7.17472	44	7.22157
46.2	7.17472	44.4	7.22157
46.2	7.19129	44.6	7.22157
46.4	7.19129	44.6	7.23762
46.4	7.17472	44.6	7.20552
46.6	7.17472	44.7	7.22157
46.8	7.15815	45.1	7.23762
46.8	7.19129	45.1	7.23762
46.8	7.19129	45.3	7.22157
47.4	7.17472	45.3	7.22157
47.4	7.17472	45.5	7.23762
47.4	7.19129	45.5	7.23762
47.6	7.19129	45.7	7.23762
47.6	7.20786	45.7	7.23762
47.6	7.20786	46.1	7.22157
48	7.19129	46.1	7.23762
48	7.19129	46.3	7.23762
48.2	7.20786	46.3	7.23762
48.2	7.19129	46.4	7.22157
48.6	7.22443	46.4	7.22157
48.6	7.22443	46.6	7.25367
48.6	7.22443	46.6	7.25367
48.6	7.20786	47	7.23762
49.2	7.22443	47	7.23762
49.2	7.22443	47.2	7.22157
49.4	7.22443	47.4	7.25367
49.4	7.22443	47.6	7.25367
49.6	7.22443	47.6	7.23762
49.6	7.22443	47.6	7.23762
50	7.22443	47.9	7.25367
50	7.22443	47.9	7.23762
50.2	7.22443	47.9	7.25367
50.2	7.22443	48.1	7.25367
50.4	7.22443	48.3	7.23762
50.6	7.241	48.3	7.23762
50.6	7.22443	48.7	7.23762
50.6	7.22443	48.9	7.23762
51	7.241	48.9	7.23762
51	7.241	49.1	7.23762
51.2	7.22443	49.1	7.23762
51.2	7.241	49.3	7.25367
51.4	7.241	49.3	7.25367
51.4	7.25757	49.6	7.25367
51.8	7.25757	49.6	7.25367
52	7.25757	49.8	7.26972
52	7.241	49.8	7.26972
52	7.25757	50	7.26972
52.2	7.27414	50	7.26972
52.2	7.25757	50.2	7.25367
52.4	7.27414	50.2	7.25367
52.8	7.27414	50.6	7.26972
53	7.27414	50.6	7.26972
53	7.29071	50.8	7.26972
53.2	7.30728	51	7.26972
53.2	7.30728	51	7.26972
53.4	7.30728	51	7.28576
53.4	7.30728	51.3	7.26972
53.8	7.30728	51.5	7.26972
53.8	7.32385	51.7	7.26972
53.8	7.30728	51.7	7.26972
54	7.30728	51.9	7.26972
54.2	7.32385	51.9	7.28576
54.2	7.34042	52.3	7.28576
54.6	7.34042	52.3	7.26972
54.6	7.32385	52.5	7.28576
54.8	7.32385	52.5	7.28576
54.8	7.34042	52.6	7.28576
55	7.32385	52.6	7.28576
55	7.34042	52.8	7.26972
55.2	7.34042	53.2	7.28576
55.2	7.34042	53.2	7.28576
55.8	7.34042	53.4	7.28576
55.8	7.35699	53.4	7.26972
56	7.35699	53.6	7.28576
56	7.34042	53.6	7.30181
56.2	7.34042	53.6	7.28576
56.2	7.35699	54	7.28576
56.6	7.35699	54.1	7.28576
56.6	7.34042	54.3	7.26972
56.8	7.34042	54.3	7.28576
56.8	7.35699	54.5	7.28576
57	7.35699	54.5	7.28576
57	7.35699	54.9	7.28576
57.4	7.34042	54.9	7.28576
57.4	7.34042	55.1	7.28576
57.6	7.35699	55.1	7.30181
57.8	7.34042	55.3	7.28576
58	7.32385	55.3	7.28576
58	7.32385	55.5	7.28576
58.4	7.32385	55.5	7.28576
58.4	7.32385	55.8	7.28576
58.6	7.34042	56	7.28576
58.6	7.34042	56	7.28576
58.8	7.34042	56.2	7.28576
58.8	7.34042	56.4	7.28576
59	7.34042	56.4	7.28576
59	7.34042	56.4	7.28576
59.4	7.34042	56.8	7.26972
59.4	7.34042	57	7.31786
59.6	7.37356	57	7.31786
59.6	7.35699	57.2	7.28576
59.8	7.35699	57.2	7.30181
59.8	7.35699	57.5	7.30181
60	7.39013	57.5	7.30181
60	7.39013	57.7	7.30181
60.4	7.39013	57.7	7.28576
60.4	7.39013	57.9	7.30181
60.6	7.4067	57.9	7.31786
60.6	7.39013	58.1	7.31786
60.8	7.4067	58.1	7.31786
60.8	7.42327	58.5	7.31786
61.2	7.42327	58.5	7.31786
61.2	7.42327	58.7	7.31786
61.4	7.42327	58.8	7.31786
61.4	7.42327	58.8	7.31786
61.6	7.43984	59	7.30181
61.6	7.43984	59	7.31786
61.8	7.43984	59.4	7.31786
61.8	7.43984	59.6	7.31786
62.2	7.4564	59.6	7.31786
62.2	7.4564	59.6	7.31786
62.4	7.47297	59.8	7.31786
62.4	7.47297	60.2	7.31786
62.6	7.48954	60.2	7.33391
62.6	7.47297	60.4	7.31786
62.8	7.48954	60.4	7.31786
62.8	7.50611	60.5	7.33391
63.2	7.50611	60.5	7.31786
63.4	7.50611	60.7	7.34996
63.4	7.52268	60.7	7.33391
63.6	7.52268	61.1	7.34996
63.6	7.53925	61.3	7.34996
63.6	7.52268	61.3	7.33391
64	7.52268	61.5	7.34996
64.2	7.52268	61.7	7.34996
64.2	7.53925	61.7	7.34996
64.2	7.53925	62	7.34996
64.4	7.52268	62	7.34996
64.4	7.53925	62.2	7.34996
64.6	7.55582	62.2	7.34996
64.6	7.55582	62.4	7.34996
65	7.57239	62.4	7.34996
65	7.57239	62.8	7.34996
65.2	7.55582	62.8	7.38205
65.2	7.53925	63	7.34996
65.4	7.57239	63.2	7.34996
65.6	7.57239	63.4	7.366
65.6	7.57239	63.4	7.366
65.6	7.57239	63.4	7.38205
66	7.55582	63.7	7.38205
66.2	7.57239	63.9	7.366
66.2	7.57239	63.9	7.366
66.2	7.58896	64.1	7.366
66.4	7.57239	64.1	7.38205
66.4	7.58896	64.3	7.38205
66.8	7.58896	64.3	7.38205
66.8	7.58896	64.7	7.38205
67	7.58896	64.9	7.366
67	7.60553	64.9	7.38205
67.2	7.58896	65.1	7.38205
67.4	7.58896	65.1	7.3981
67.4	7.60553	65.2	7.3981
67.4	7.60553	65.6	7.3981
67.8	7.58896	65.6	7.3981
68	7.58896	65.6	7.3981
68	7.60553	65.8	7.3981
68	7.60553	66	7.3981
68.2	7.60553	66	7.3981
68.4	7.6221	66.4	7.41415
68.4	7.60553	66.4	7.41415
68.4	7.60553	66.6	7.3981
69	7.60553	66.6	7.3981
69	7.60553	66.7	7.41415
69	7.6221	66.9	7.3981
69	7.6221	66.9	7.3981
69.2	7.60553	66.9	7.3981
69.4	7.58896	67.3	7.41415
69.4	7.6221	67.5	7.41415
69.4	7.6221	67.7	7.41415
69.8	7.63867	67.7	7.3981
69.8	7.6221	67.9	7.3981
70.2	7.60553	67.9	7.3981
70.2	7.60553	68.2	7.41415
70.6	7.6221	68.2	7.3981
70.6	7.6221	68.4	7.41415
70.8	7.6221	68.4	7.3981
70.8	7.6221	68.6	7.41415
70.8	7.6221	68.6	7.41415
71	7.6221	69	7.3981
71.2	7.63867	69.2	7.3981
71.2	7.63867	69.2	7.41415
71.6	7.6221	69.2	7.3981
71.6	7.6221	69.4	7.41415
71.8	7.63867	69.6	7.4302
71.8	7.63867	69.9	7.4302
71.8	7.63867	69.9	7.4302
72	7.63867	70.1	7.4302
72.2	7.6221	70.1	7.41415
72.2	7.63867	70.3	7.4302
72.2	7.6221	70.3	7.4302
72.6	7.6221	70.5	7.4302
72.6	7.6221	70.5	7.44624
72.8	7.6221	70.9	7.4302
72.8	7.63867	71.1	7.44624
72.8	7.6221	71.1	7.4302
73	7.63867	71.3	7.44624
73	7.6221	71.4	7.44624
73.4	7.6221	71.4	7.44624
73.4	7.6221	71.4	7.44624
73.6	7.63867	71.8	7.46229
73.6	7.63867	72	7.46229
73.8	7.6221	72	7.44624
74	7.6221	72.2	7.46229
74.4	7.63867	72.2	7.46229
74.4	7.63867	72.6	7.46229
74.6	7.6221	72.6	7.46229
74.6	7.6221	72.8	7.47834
74.8	7.6221	72.9	7.46229
74.8	7.6221	73.1	7.46229
75	7.6221	73.1	7.46229
75	7.6221	73.1	7.4302
75.4	7.63867	73.5	7.44624
75.4	7.63867	73.7	7.46229
75.6	7.63867	73.7	7.44624
75.6	7.63867	73.9	7.46229
75.8	7.63867	73.9	7.46229
76	7.63867	74.1	7.44624
76	7.63867	74.1	7.46229
76	7.63867	74.5	7.46229
76.4	7.63867	74.5	7.44624
76.6	7.65524	74.6	7.46229
76.8	7.63867	74.8	7.46229
76.8	7.63867	74.8	7.44624
76.8	7.65524	75.2	7.46229
77.2	7.67181	75.4	7.44624
77.4	7.63867	75.4	7.44624
77.4	7.65524	75.6	7.44624
77.4	7.65524	75.6	7.46229
77.6	7.67181	75.8	7.44624
77.8	7.68838	75.8	7.44624
77.8	7.68838	76.1	7.44624
77.8	7.67181	76.3	7.44624
78.2	7.68838	76.3	7.44624
78.4	7.67181	76.3	7.4302
78.4	7.67181	76.5	7.46229
78.6	7.67181	76.7	7.44624
78.6	7.68838	77.1	7.4302
78.8	7.68838	77.1	7.44624
78.8	7.68838	77.3	7.44624
79.2	7.68838	77.3	7.46229
79.2	7.70495	77.5	7.46229
79.2	7.68838	77.5	7.46229
79.4	7.68838	77.8	7.46229
79.6	7.68838	78	7.46229
79.6	7.70495	78	7.46229
79.6	7.70495	78	7.47834
80	7.70495	78.2	7.47834
80.2	7.70495	78.4	7.47834
80.2	7.70495	78.8	7.47834
80.4	7.70495	78.8	7.47834
80.4	7.70495	79	7.49439
80.6	7.72152	79	7.47834
80.6	7.72152	79.2	7.47834
80.6	7.75466	79.2	7.47834
81	7.75466	79.3	7.47834
81.2	7.72152	79.3	7.47834
81.2	7.72152	79.7	7.47834
81.4	7.72152	79.9	7.49439
81.4	7.73809	79.9	7.47834
81.6	7.73809	80.1	7.49439
81.6	7.75466	80.3	7.49439
82	7.72152	80.3	7.49439
82	7.72152	80.7	7.49439
82.2	7.73809	80.7	7.49439
82.2	7.73809	80.8	7.49439
82.2	7.75466	80.8	7.49439
82.4	7.75466	81	7.51044
82.8	7.73809	81	7.49439
82.8	7.73809	81.4	7.51044
83	7.75466	81.6	7.51044
83	7.75466	81.6	7.51044
83.2	7.77123	81.8	7.49439
83.2	7.75466	82	7.52648
83.4	7.77123	82	7.51044
83.4	7.75466	82	7.51044
83.8	7.77123	82.3	7.51044
83.8	7.77123	82.5	7.51044
84	7.77123	82.5	7.51044
84	7.77123	82.7	7.51044
84.2	7.80437	82.9	7.49439
84.2	7.7878	82.9	7.51044
84.4	7.7878	83.3	7.51044
84.4	7.7878	83.5	7.51044
84.8	7.7878	83.5	7.51044
84.8	7.82094	83.7	7.51044
85	7.80437	83.7	7.52648
85	7.80437	84	7.52648
85.2	7.80437	84	7.52648
85.2	7.80437	84.2	7.52648
85.4	7.82094	84.2	7.52648
85.4	7.82094	84.4	7.54253
85.8	7.82094	84.6	7.54253
85.8	7.83751	84.6	7.54253
86	7.82094	85	7.54253
86	7.83751	85.2	7.55858
86.2	7.85408	85.2	7.55858
86.2	7.83751	85.4	7.55858
86.6	7.83751	85.4	7.54253
86.6	7.83751	85.5	7.57463
86.8	7.85408	85.9	7.57463
86.8	7.85408	86.1	7.55858
87	7.85408	86.1	7.55858
87	7.85408	86.1	7.57463
87.2	7.87065	86.3	7.59067
87.2	7.85408	86.7	7.57463
87.6	7.87065	86.7	7.57463
87.6	7.87065	86.9	7.57463
87.8	7.87065	86.9	7.57463
87.8	7.87065	87	7.57463
88	7.87065	87	7.57463
88.2	7.88722	87.2	7.59067
88.2	7.87065	87.6	7.60672
88.2	7.87065	87.8	7.59067
88.8	7.87065	87.8	7.60672
88.8	7.88722	87.8	7.59067
88.8	7.88722	88	7.60672
89	7.88722	88.2	7.62277
89	7.90379	88.2	7.62277
89.4	7.90379	88.6	7.60672
89.6	7.90379	88.7	7.60672
89.6	7.90379	88.7	7.63882
89.6	7.90379	88.7	7.63882
89.8	7.90379	88.9	7.62277
90	7.92036	89.1	7.62277
90	7.92036	89.5	7.62277
90	7.92036	89.5	7.65487
90.4	7.92036	89.7	7.65487
90.6	7.93693	89.7	7.65487
90.6	7.92036	89.9	7.65487
90.6	7.93693	89.9	7.65487
90.6	7.92036	90.2	7.67091
91	7.9535	90.4	7.67091
91	7.9535	90.4	7.67091
91.4	7.9535	90.6	7.67091
91.4	7.9535	90.8	7.68696
91.6	7.98664	90.8	7.67091
91.6	7.97007	91.2	7.68696
91.8	8.00321	91.2	7.68696
91.8	7.98664	91.4	7.70301
92.2	7.98664	91.4	7.70301
92.2	8.00321	91.6	7.68696
92.4	8.00321	91.7	7.68696
92.4	8.01978	91.7	7.70301
92.6	8.00321	92.1	7.71906
92.6	7.98664	92.3	7.70301
92.8	7.98664	92.3	7.70301
92.8	8.01978	92.5	7.71906
93.2	8.00321	92.5	7.71906
93.2	8.01978	92.9	7.70301
93.4	8.01978	92.9	7.70301
93.4	8.01978	93.1	7.71906
93.6	8.03635	93.3	7.73511
93.6	8.03635	93.4	7.73511
93.8	8.05292	93.4	7.73511
93.8	8.03635	93.4	7.71906
94.2	8.05292	93.8	7.73511
94.4	8.06949	94	7.73511
94.4	8.06949	94	7.73511
94.4	8.06949	94.2	7.75115
94.8	8.08606	94.4	7.73511
94.8	8.06949	94.4	7.75115
94.8	8.1192	94.4	7.75115
94.8	8.10263	94.8	7.75115
95.2	8.1192	94.9	7.75115
95.4	8.10263	95.1	7.75115
95.6	8.1192	95.1	7.75115
95.6	8.13577	95.3	7.75115
95.6	8.13577	95.3	7.75115
96	8.13577	95.7	7.75115
96.2	8.15234	95.7	7.7672
96.2	8.15234	95.9	7.7672
96.4	8.16891	96.1	7.7672
96.4	8.15234	96.1	7.7672
96.6	8.18548	96.1	7.7672
96.6	8.18548	96.6	7.78325
97	8.16891	96.6	7.78325
97	8.16891	96.8	7.78325
97.2	8.18548	96.8	7.78325
97.2	8.18548	97	7.7993
97.4	8.20205	97	7.78325
97.4	8.20205	97.4	7.7993
97.6	8.20205	97.4	7.7993
98	8.20205	97.6	7.7993
98.2	8.21862	97.8	7.7993
98.2	8.21862	98	7.78325
98.2	8.21862	98	7.7993
98.4	8.21862	98.3	7.81535
98.4	8.23518	98.3	7.81535
98.8	8.23518	98.5	7.81535
98.8	8.23518	98.5	7.81535
99	8.23518	98.7	7.81535
99	8.26832	99.1	7.81535
99.2	8.26832	99.3	7.81535
99.4	8.26832	99.3	7.81535
99.4	8.25175	99.5	7.83139
99.8	8.28489	99.5	7.83139
99.8	8.28489	99.6	7.83139
100	8.26832	99.6	7.83139
100	8.26832	100	7.83139
100	8.28489	100.2	7.84744
100	8.28489	100.2	7.83139
100.4	8.30146	100.4	7.84744
100.4	8.30146	100.6	7.84744
100.4	8.30146	100.6	7.84744
100.4	8.30146	101	7.84744
100.8	8.31803	101	7.84744
101	8.30146	101.1	7.84744
101	8.31803	101.3	7.84744
101	8.31803	101.3	7.84744
101.4	8.31803	101.3	7.84744
101.4	8.31803	101.7	7.84744
101.8	8.3346	101.9	7.86349
101.8	8.35117	102.1	7.86349
101.8	8.3346	102.1	7.86349
101.8	8.3346	102.3	7.86349
102.2	8.35117	102.3	7.86349
102.2	8.35117	102.7	7.86349
102.2	8.35117	102.7	7.87954
102.6	8.35117	102.8	7.86349
102.8	8.35117	103	7.87954
102.8	8.35117	103.2	7.87954
102.8	8.36774	103.2	7.87954
103	8.36774	103.6	7.87954
103	8.38431	103.6	7.89559
103.2	8.38431	103.8	7.87954
103.2	8.38431	103.8	7.89559
103.2	8.38431	104	7.87954
103.6	8.38431	104.2	7.87954
103.8	8.40088	104.5	7.89559
103.8	8.40088	104.5	7.89559
103.8	8.40088	104.5	7.87954
104.2	8.41745	104.7	7.89559
104.2	8.41745	104.9	7.89559
104.2	8.43402	104.9	7.89559
104.6	8.41745	105.3	7.91163
104.6	8.43402	105.5	7.89559
104.8	8.43402	105.5	7.89559
105	8.43402	105.5	7.89559
105	8.43402	105.7	7.89559
105	8.43402	105.8	7.89559
105	8.45059	106.2	7.92768
105.4	8.45059	106.2	7.91163
105.6	8.46716	106.4	7.91163
105.6	8.46716	106.4	7.91163
105.6	8.46716	106.8	7.91163
105.8	8.46716	106.8	7.89559
105.8	8.46716	106.8	7.89559
106	8.48373	107.2	7.89559
106	8.48373	107.4	7.89559
106.4	8.5003	107.4	7.91163
106.6	8.5003	107.5	7.89559
106.6	8.48373	107.5	7.89559
106.6	8.5003	107.9	7.91163
106.8	8.5003	108.1	7.91163
107	8.5003	108.1	7.91163
107	8.51687	108.3	7.91163
107	8.5003	108.5	7.92768
107.6	8.51687	108.5	7.91163
107.6	8.51687	108.9	7.92768
107.6	8.53344	109	7.92768
107.8	8.51687	109	7.92768
107.8	8.53344	109	7.92768
107.8	8.53344	109.2	7.92768
108.4	8.55001	109.4	7.92768
108.4	8.55001	109.8	7.92768
108.4	8.55001	109.8	7.92768
108.6	8.56658	110	7.92768
108.6	8.56658	110	7.95978
108.8	8.58315	110.2	7.94373
109.2	8.58315	110.2	7.94373
109.2	8.58315	110.5	7.95978
109.4	8.58315	110.7	7.95978
109.4	8.58315	110.9	7.94373
109.6	8.59972	110.9	7.95978
109.6	8.59972	111.1	7.95978
109.8	8.61629	111.1	7.94373
109.8	8.63286	111.5	7.95978
110.2	8.63286	111.5	7.95978
110.2	8.63286	111.7	7.95978
110.4	8.64943	111.9	7.97583
110.4	8.64943	112.1	7.97583
110.6	8.64943	112.1	7.97583
110.6	8.666	112.4	7.97583
110.8	8.666	112.4	7.99187
110.8	8.666	112.6	7.99187
111.2	8.68257	112.6	7.99187
111.2	8.666	112.8	8.00792
111.2	8.69914	113	8.00792
111.2	8.68257	113.4	7.99187
111.6	8.69914	113.4	7.99187
111.6	8.69914	113.4	8.00792
112	8.71571	113.6	8.00792
112	8.71571	113.7	8.00792
112.2	8.71571	113.7	8.00792
112.2	8.71571	114.1	8.02397
112.4	8.73228	114.3	8.02397
112.4	8.73228	114.3	8.04002
112.6	8.73228	114.5	8.04002
112.6	8.74885	114.7	8.04002
112.6	8.74885	114.7	8.04002
113	8.74885	115.1	8.04002
113.2	8.76542	115.1	8.04002
113.2	8.76542	115.2	8.04002
113.4	8.76542	115.4	8.05607
113.4	8.78199	115.6	8.05607
113.6	8.78199	115.6	8.05607
113.6	8.78199	115.6	8.05607
114	8.78199	116	8.07211
114.2	8.79856	116.2	8.08816
114.2	8.79856	116.2	8.08816
114.2	8.81513	116.4	8.07211
114.4	8.81513	116.4	8.08816
114.4	8.81513	116.8	8.08816
115	8.84827	116.8	8.08816
115	8.84827	116.9	8.12026
115.2	8.8317	117.1	8.12026
115.2	8.86484	117.3	8.12026
115.4	8.86484	117.3	8.12026
115.4	8.86484	117.7	8.12026
115.8	8.86484	117.9	8.12026
115.8	8.88141	117.9	8.1363
116	8.88141	118.1	8.1363
116	8.88141	118.3	8.1684
116	8.89798	118.3	8.15235
116.2	8.89798	118.6	8.1684
116.4	8.91455	118.6	8.1684
116.4	8.91455	118.8	8.1684
116.4	8.91455	119	8.18445
116.8	8.93112	119.2	8.18445
117	8.91455	119.2	8.1684
117	8.94769	119.6	8.18445
117.2	8.94769	119.6	8.2005
117.2	8.94769	119.8	8.2005
117.2	8.94769	119.8	8.2005
117.2	8.96426	119.9	8.21654
117.8	8.96426	120.3	8.21654
117.8	8.98083	120.5	8.21654
117.8	8.98083	120.5	8.21654
118	8.98083	120.7	8.21654
118.2	8.9974	120.9	8.23259
118.2	8.9974	120.9	8.23259
118.6	8.98083	120.9	8.23259
118.6	8.9974	121.5	8.24864
118.8	9.01397	121.5	8.24864
118.8	9.01397	121.6	8.24864
119	9.01397	121.6	8.24864
119	9.01397	121.8	8.26469
119.2	9.01397	122.2	8.26469
119.2	9.01397	122.2	8.26469
119.2	9.0471	122.2	8.26469
119.6	9.03053	122.4	8.28074
119.8	9.0471	122.6	8.28074
119.8	9.03053	123	8.29678
120	9.0471	123	8.29678
120	9.0471	123.1	8.29678
120.2	9.06367	123.3	8.31283
120.2	9.06367	123.5	8.31283
120.6	9.06367	123.5	8.29678
120.6	9.06367	123.5	8.31283
120.8	9.06367	123.9	8.32888
120.8	9.08024	124.1	8.34493
121	9.08024	124.1	8.34493
121	9.08024	124.3	8.34493
121.4	9.09681	124.5	8.36098
121.4	9.08024	124.8	8.36098
121.6	9.11338	124.8	8.36098
121.6	9.09681	125	8.34493
121.8	9.11338	125	8.36098
121.8	9.11338	125.2	8.37702
122	9.14652	125.2	8.37702
122	9.14652	125.6	8.39307
122.4	9.14652	125.8	8.39307
122.4	9.14652	126	8.39307
122.6	9.16309	126	8.39307
122.6	9.16309	126.2	8.39307
122.8	9.17966	126.2	8.40912
122.8	9.17966	126.5	8.40912
123	9.19623	126.7	8.40912
123	9.19623	126.7	8.40912
123.4	9.19623	126.9	8.42517
123.6	9.2128	127.1	8.44122
123.6	9.22937	127.1	8.44122
123.6	9.22937	127.5	8.42517
123.8	9.22937	127.5	8.44122
123.8	9.24594	127.7	8.45726
124.2	9.24594	127.7	8.45726
124.4	9.26251	127.8	8.47331
124.4	9.24594	128	8.45726
124.4	9.24594	128	8.47331
124.6	9.27908	128.4	8.47331
124.8	9.27908	128.4	8.47331
124.8	9.29565	128.6	8.45726
124.8	9.27908	128.8	8.47331
125.2	9.29565	128.8	8.47331
125.4	9.29565	129.2	8.50541
125.4	9.31222	129.3	8.50541
125.4	9.31222	129.3	8.52146
125.8	9.31222	129.3	8.50541
125.8	9.32879	129.7	8.50541
126.2	9.32879	129.7	8.52146
126.2	9.32879	130.1	8.5375
126.4	9.34536	130.1	8.52146
126.4	9.34536	130.3	8.5375
126.6	9.34536	130.5	8.5375
126.6	9.34536	130.7	8.52146
126.8	9.36193	130.7	8.5375
126.8	9.3785	130.7	8.55355
126.8	9.36193	131	8.5696
127.2	9.3785	131.2	8.50541
127.2	9.3785	131.2	8.5375
127.2	9.3785	131.4	8.55355
127.6	9.41164	131.4	8.5696
127.6	9.39507	131.8	8.60169
128	9.42821	132	8.60169
128	9.41164	132	8.61774
128.2	9.42821	132.2	8.61774
128.2	9.42821	132.4	8.61774
128.4	9.44478	132.4	8.61774
128.4	9.42821	132.7	8.61774
128.6	9.44478	132.9	8.63379
128.6	9.44478	132.9	8.63379
129	9.46135	133.1	8.61774
129	9.46135	133.3	8.63379
129.2	9.46135	133.3	8.64984
129.2	9.46135	133.7	8.66589
129.4	9.46135	133.7	8.66589
129.4	9.47792	133.9	8.66589
129.6	9.47792	134	8.66589
129.6	9.49449	134	8.68193
130	9.47792	134.4	8.69798
130	9.47792	134.6	8.69798
130.2	9.49449	134.6	8.69798
130.2	9.51106	134.8	8.71403
130.4	9.51106	134.8	8.69798
130.4	9.51106	135	8.71403
131	9.51106	135.4	8.73008
131	9.52763	135.6	8.73008
131	9.51106	135.6	8.73008
131	9.52763	135.7	8.74613
131.4	9.52763	135.9	8.74613
131.4	9.5442	135.9	8.76217
131.8	9.5442	135.9	8.77822
131.8	9.56077	136.5	8.77822
132	9.5442	136.5	8.77822
132	9.5442	136.7	8.79427
132.2	9.56077	136.7	8.79427
132.2	9.57734	136.9	8.79427
132.4	9.57734	137.2	8.82637
132.4	9.57734	137.2	8.82637
132.8	9.59391	137.4	8.82637
133	9.57734	137.6	8.84241
133	9.57734	137.6	8.84241
133	9.61048	138	8.85846
133.2	9.61048	138	8.84241
133.6	9.61048	138.2	8.85846
133.8	9.62705	138.2	8.87451
133.8	9.62705	138.4	8.85846
133.8	9.62705	138.4	8.87451
134	9.62705	138.6	8.89056
134.2	9.64362	138.9	8.89056
134.2	9.64362	139.1	8.89056
134.6	9.64362	139.1	8.89056
134.6	9.66019	139.3	8.89056
134.8	9.66019	139.3	8.90661
134.8	9.66019	139.5	8.92265
135	9.66019	139.5	8.92265
135	9.67676	139.9	8.92265
135.2	9.67676	140.1	8.9387
135.2	9.69333	140.3	8.95475
135.6	9.67676	140.3	8.95475
135.6	9.67676	140.6	8.95475
135.8	9.69333	140.8	8.95475
135.8	9.69333	140.8	8.9708
136	9.69333	140.8	8.9708
136	9.69333	141	8.9708
136.2	9.7099	141.2	8.98685
136.6	9.7099	141.6	9.00289
136.6	9.7099	141.6	8.98685
136.6	9.72647	141.8	8.98685
136.8	9.72647	141.9	9.00289
137	9.74304	142.1	9.01894
137	9.74304	142.1	9.00289
137	9.74304	142.1	9.01894
137.4	9.75961	142.5	9.03499
137.6	9.74304	142.7	9.01894
137.6	9.75961	142.7	9.03499
137.6	9.77618	142.9	9.03499
138	9.77618	143.1	9.05104
138	9.75961	143.4	9.05104
138	9.77618	143.4	9.05104
138.4	9.79275	143.4	9.05104
138.6	9.79275	143.6	9.06709
138.6	9.79275	143.8	9.08313
138.8	9.79275	143.8	9.08313
138.8	9.80931	144.2	9.08313
139	9.79275	144.4	9.09918
139	9.79275	144.6	9.09918
139.4	9.80931	144.6	9.09918
139.4	9.82588	144.8	9.09918
139.6	9.82588	144.8	9.11523
139.6	9.82588	145.3	9.11523
139.8	9.84245	145.3	9.11523
139.8	9.82588	145.3	9.13128
140.2	9.82588	145.5	9.14732
140.2	9.82588	145.7	9.14732
140.4	9.84245	145.7	9.14732
140.4	9.84245	146.1	9.16337
140.6	9.84245	146.1	9.16337
140.6	9.85902	146.3	9.16337
140.8	9.85902	146.3	9.16337
140.8	9.87559	146.5	9.17942
141.2	9.89216	146.5	9.17942
141.2	9.87559	147	9.17942
141.4	9.89216	147	9.17942
141.4	9.89216	147	9.19547
141.6	9.89216	147.2	9.19547
141.6	9.89216	147.4	9.21152
141.8	9.90873	147.4	9.21152
141.8	9.89216	147.8	9.21152
142.2	9.90873	148	9.19547
142.2	9.90873	148	9.24361
142.4	9.90873	148.1	9.22756
142.4	9.94187	148.1	9.24361
142.6	9.90873	148.3	9.24361
142.6	9.90873	148.7	9.24361
143	9.95844	148.7	9.22756
143	9.94187	148.9	9.24361
143.2	9.94187	148.9	9.24361
143.2	9.95844	149.1	9.25966
143.4	9.95844	149.1	9.25966
143.4	9.95844	149.5	9.25966
143.6	9.97501	149.5	9.27571
143.6	9.97501	149.7	9.29176
144	9.97501	149.7	9.29176
144.2	9.97501	149.8	9.27571
144.2	9.99158	150	9.3078
144.2	10.0082	150	9.3078
144.6	9.99158	150.4	9.32385
144.6	9.99158	150.6	9.32385
145	10.0082	150.6	9.3078
145	10.0247	150.8	9.32385
145.2	10.0247	150.8	9.32385
145.2	10.0247	151	9.32385
145.4	10.0247	151.3	9.3399
145.6	10.0413	151.5	9.35595
145.6	10.0579	151.5	9.35595
146	10.0579	151.7	9.35595
146.2	10.0579	151.9	9.372
146.2	10.0579	151.9	9.372
146.4	10.0744	152.3	9.372
146.4	10.0579	152.3	9.38804
146.8	10.091	152.5	9.38804
147	10.091	152.7	9.38804
147	10.091	152.7	9.38804
147.2	10.1076	152.7	9.40409
147.4	10.091	153	9.40409
147.4	10.1076	153.2	9.40409
147.8	10.1076	153.2	9.40409
147.8	10.1076	153.4	9.42014
148	10.1076	153.6	9.43619
148	10.1241	153.6	9.42014
148.2	10.1407	154	9.43619
148.2	10.1241	154.2	9.43619
148.4	10.1407	154.2	9.43619
148.4	10.1407	154.4	9.45224
148.8	10.1407	154.4	9.45224
148.8	10.1573	154.5	9.46828
149	10.1738	154.9	9.46828
149.2	10.1573	155.1	9.46828
149.2	10.1738	155.1	9.48433
149.6	10.1738	155.3	9.50038
149.8	10.1738	155.3	9.48433
149.8	10.1904	155.7	9.50038
149.8	10.1738	155.7	9.50038
150	10.1904	155.9	9.51643
150.2	10.1904	156	9.51643
150.2	10.1904	156.2	9.51643
150.6	10.1904	156.2	9.51643
150.6	10.1904	156.6	9.53248
150.8	10.207	156.6	9.54852
150.8	10.207	156.8	9.54852
151	10.2236	156.8	9.54852
151	10.2236	157	9.56457
151.2	10.2236	157.2	9.54852
151.2	10.2236	157.2	9.54852
151.6	10.2236	157.5	9.56457
151.6	10.2401	157.7	9.56457
151.8	10.2236	157.7	9.58062
151.8	10.2236	157.9	9.58062
152	10.2401	157.9	9.58062
152	10.2236	158.3	9.58062
152.2	10.2567	158.5	9.59667
152.2	10.2236	158.5	9.59667
152.6	10.2567	158.5	9.59667
152.6	10.2567	158.9	9.61272
152.8	10.2567	158.9	9.62876
152.8	10.2567	159.2	9.62876
153	10.2733	159.2	9.62876
153.4	10.2567	159.4	9.62876
153.6	10.2733	159.4	9.62876
153.6	10.2733	159.6	9.64481
153.8	10.2567	159.8	9.66086
153.8	10.3064	159.8	9.64481
154	10.3064	160.2	9.66086
154	10.2898	160.4	9.67691
154.4	10.3064	160.4	9.67691
154.6	10.3064	160.6	9.66086
154.8	10.3064	160.7	9.67691
154.8	10.3064	160.7	9.69295
155	10.323	160.7	9.69295
155	10.3395	161.1	9.709
155.4	10.323	161.3	9.709
155.4	10.323	161.5	9.709
155.6	10.3395	161.5	9.709
155.6	10.3395	161.9	9.709
155.8	10.3395	161.9	9.72505
155.8	10.3395	162.1	9.7411
156.2	10.3561	162.1	9.7411
156.2	10.3561	162.2	9.7411
156.4	10.3727	162.4	9.7411
156.4	10.3561	162.8	9.75715
156.6	10.3727	162.8	9.75715
156.6	10.3561	163	9.75715
156.8	10.3727	163	9.75715
156.8	10.3893	163.2	9.77319
157.2	10.3893	163.4	9.77319
157.4	10.3727	163.4	9.78924
157.6	10.3893	163.8	9.78924
157.6	10.3893	163.9	9.78924
157.8	10.4224	163.9	9.80529
157.8	10.4058	164.1	9.78924
158.4	10.4224	164.1	9.80529
158.4	10.4058	164.5	9.80529
158.6	10.4224	164.5	9.82134
158.6	10.439	164.7	9.82134
158.6	10.4555	164.9	9.83739
159	10.4224	165.1	9.82134
159.2	10.439	165.1	9.82134
159.2	10.4224	165.4	9.85343
159.2	10.4555	165.6	9.85343
159.4	10.4721	165.6	9.86948
159.6	10.4555	165.6	9.86948
159.6	10.4555	165.8	9.86948
160	10.4555	166	9.88553
160	10.4721	166	9.86948
160.2	10.4721	166.4	9.86948
160.2	10.4887	166.6	9.88553
160.4	10.4887	166.6	9.88553
160.6	10.4887	166.8	9.90158
160.6	10.5053	166.8	9.90158
161	10.5218	166.9	9.90158
161.2	10.5053	166.9	9.90158
161.2	10.5218	167.3	9.90158
161.4	10.5053	167.3	9.91763
161.4	10.5053	167.5	9.93367
161.6	10.5384	167.7	9.91763
161.6	10.5384	167.7	9.93367
162.2	10.555	167.7	9.93367
162.2	10.555	168.1	9.93367
162.4	10.555	168.3	9.93367
162.4	10.555	168.3	9.93367
162.8	10.5715	168.5	9.93367
162.8	10.5715	168.6	9.96577
163	10.5881	168.6	9.96577
163	10.5715	169	9.96577
163.2	10.5881	169.2	9.96577
163.2	10.5881	169.2	9.93367
163.4	10.6212	169.4	9.98182
163.8	10.6047	169.6	9.99787
164	10.6212	169.6	9.96577
164	10.6212	169.6	9.98182
164	10.6212	170	9.99787
164.2	10.6212	170.1	9.98182
164.4	10.6378	170.1	9.98182
164.4	10.6378	170.3	10.0139
164.8	10.6544	170.3	10.0139
165	10.6709	170.7	10.0139
165	10.6544	170.7	9.99787
165.2	10.6544	170.9	10.0139
165.6	10.6709	170.9	10.0139
165.6	10.6875	171.1	10.046
165.8	10.6709	171.3	10.03
165.8	10.6709	171.3	10.046
166	10.7041	171.6	10.046
166	10.7041	171.8	10.046
166.2	10.7206	171.8	10.03
166.6	10.7041	172	10.0621
166.8	10.7372	172.2	10.0621
166.8	10.7372	172.2	10.0781
167	10.7206	172.2	10.0781
167	10.7372	172.8	10.0781
167.2	10.7372	172.8	10.0781
167.2	10.7538	173	10.0942
167.6	10.7372	173	10.0942
167.6	10.7704	173	10.0942
167.8	10.7704	173.3	10.0942
167.8	10.7704	173.5	10.1102
168	10.7869	173.5	10.0942
168	10.7704	173.7	10.1263
168.4	10.7869	173.9	10.1102
168.6	10.7869	173.9	10.1263
168.6	10.8035	174.3	10.1263
168.6	10.8035	174.5	10.1263
169	10.8201	174.5	10.1423
169	10.7869	174.7	10.1423
169.4	10.8201	174.7	10.1584
169.4	10.8201	174.8	10.1584
169.6	10.8366	174.8	10.1584
169.8	10.8366	175.2	10.1584
170	10.8532	175.2	10.1423
170	10.8366	175.4	10.1744
170.4	10.8366	175.6	10.1584
170.4	10.8532	175.8	10.1744
170.6	10.8532	175.8	10.1744
170.6	10.8532	175.8	10.1904
170.8	10.8201	176.2	10.1584
170.8	10.8532	176.3	10.1744
171	10.9029	176.3	10.1744
171	10.8366	176.5	10.2065
171.4	10.8532	176.5	10.1904
171.4	10.8698	176.9	10.2065
171.6	10.8864	177.1	10.2065
171.8	10.8864	177.1	10.2065
171.8	10.8864	177.3	10.2065
171.8	10.8864	177.5	10.2065
172.4	10.9029	177.5	10.2225
172.4	10.9029	177.9	10.2065
172.6	10.9029	177.9	10.2225
172.6	10.9029	178	10.2225
172.8	10.9029	178	10.2065
172.8	10.9195	178.2	10.2225
173.4	10.9195	178.4	10.2386
173.4	10.9195	178.4	10.2386
173.4	10.9195	178.8	10.2386
173.6	10.9195	179	10.2386
173.8	10.9361	179	10.2386
173.8	10.9361	179.2	10.2707
174.2	10.9526	179.2	10.2707
174.2	10.9361	179.5	10.2546
174.4	10.9526	179.7	10.2386
174.4	10.9361	179.7	10.2546
174.6	10.9692	179.9	10.2707
174.6	10.9526	180.1	10.2867
175	10.9858	180.1	10.2546
175.2	10.9692	180.5	10.2867
175.4	10.9692	180.5	10.2867
175.4	11.0189	180.7	10.2867
175.6	10.9692	180.9	10.2707
175.6	11.0189	181	10.2867
176	11.0023	181	10.2867
176	10.9858	181	10.2867
176.2	11.0023	181.4	10.2867
176.2	11.0189	181.6	10.3028
176.4	11.0189	181.6	10.3028
176.6	11.0189	181.8	10.2867
176.6	11.0189	181.8	10.3028
177	11.0189	182.2	10.3188
177.2	11.052	182.2	10.3349
177.2	11.0355	182.4	10.2867
177.4	11.0355	182.6	10.2867
177.4	11.052	182.7	10.3349
177.6	11.052	182.7	10.3188
177.6	11.0686	182.7	10.3349
178	11.0686	183.1	10.3509
178.2	11.0852	183.3	10.3509
178.4	11.0686	183.3	10.3349
178.4	11.0852	183.3	10.3349
178.8	11.1018	183.5	10.3509
179	11.1018	183.7	10.3509
179	11.1183	183.7	10.3349
179	11.1183	184.1	10.3509
179.4	11.1183	184.2	10.3509
179.4	11.1183	184.2	10.367
179.8	11.1515	184.2	10.367
179.8	11.1349	184.4	10.383
180	11.168	184.6	10.367
180.2	11.168	184.6	10.383
180.4	11.1515	185	10.383
180.4	11.1846	185	10.3991
180.8	11.1846	185.2	10.3991
180.8	11.168	185.4	10.3991
181	11.168	185.4	10.3991
181	11.1846	185.4	10.383
181.2	11.1846	185.7	10.4151
181.6	11.1846	185.9	10.3991
181.8	11.2012	185.9	10.3991
181.8	11.2178	186.1	10.3991
181.8	11.2012	186.3	10.4312
182	11.2012	186.7	10.4633
182.2	11.2178	186.7	10.4312
182.2	11.2012	186.9	10.4472
182.6	11.2178	186.9	10.4312
182.8	11.2178	187.1	10.4633
183	11.2509	187.1	10.4472
183	11.2343	187.3	10.4472
183.2	11.2343	187.6	10.4633
183.2	11.2509	187.8	10.4793
183.6	11.2343	187.8	10.4793
183.6	11.2675	188	10.4793
183.8	11.2675	188	10.4793
184	11.2509	188.4	10.4954
184	11.2509	188.4	10.4793
184.4	11.284	188.6	10.4954
184.6	11.2675	188.8	10.4793
184.6	11.2675	188.8	10.4954
184.8	11.3006	188.9	10.5114
184.8	11.284	188.9	10.5114
185	11.284	189.3	10.5274
185.4	11.3172	189.5	10.4954
185.6	11.3337	189.5	10.5114
185.6	11.3337	189.7	10.5274
185.8	11.3172	189.9	10.5274
185.8	11.3503	189.9	10.5274
186	11.3503	189.9	10.5435
186.4	11.3669	190.3	10.5595
186.6	11.3669	190.4	10.5435
186.6	11.3834	190.4	10.5595
186.8	11.4	190.4	10.5435
186.8	11.3834	190.8	10.5595
187	11.3834	190.8	10.5756
187	11.3834	191.2	10.5916
187.4	11.4	191.2	10.5916
187.4	11.4	191.4	10.5595
187.4	11.4166	191.6	10.5916
187.6	11.4331	191.6	10.5916
187.8	11.4331	192	10.5916
187.8	11.4331	192.1	10.6077
188.2	11.4331	192.1	10.6237
188.2	11.4497	192.3	10.6237
188.4	11.4331	192.5	10.6237
188.4	11.4497	192.5	10.6237
188.6	11.4663	192.9	10.6237
188.8	11.4497	193.1	10.6398
188.8	11.4663	193.1	10.6398
189.2	11.4663	193.3	10.6398
189.4	11.4663	193.3	10.6719
189.4	11.4497	193.5	10.6558
189.6	11.4829	193.5	10.6558
189.8	11.4663	193.8	10.6558
189.8	11.4994	194	10.6719
190.2	11.4994	194.2	10.6719
190.4	11.516	194.2	10.6719
190.4	11.4994	194.2	10.6719
190.6	11.516	194.6	10.6719
190.6	11.516	194.8	10.704
191	11.5326	194.8	10.704
191.2	11.5491	195	10.704
191.4	11.5326	195	10.704
191.4	11.5491	195.1	10.704
191.6	11.5657	195.1	10.704
192	11.5657	195.5	10.704
192.2	11.5657	195.7	10.72
192.2	11.5657	195.9	10.72
192.4	11.5823	195.9	10.72
192.4	11.5823	196.1	10.7361
192.6	11.5823	196.1	10.7361
192.6	11.5989	196.5	10.7361
193.2	11.5823	196.5	10.7361
193.2	11.6154	196.7	10.7361
193.4	11.6154	196.8	10.7521
193.4	11.632	196.8	10.7521
194	11.632	196.8	10.7521
194	11.632	197.2	10.7521
194.2	11.632	197.4	10.7521
194.2	11.6486	197.4	10.7521
194.4	11.6486	197.4	10.7682
194.4	11.6486	197.6	10.7682
194.8	11.6817	197.8	10.7682
195	11.6817	197.8	10.7842
195	11.6817	198.2	10.7842
195	11.6486	198.3	10.8003
195.4	11.6651	198.3	10.7842
195.4	11.6486	198.5	10.8003
196	11.6651	198.5	10.7842
196	11.6651	198.7	10.8003
196.2	11.6651	199.1	10.8163
196.2	11.6817	199.3	10.8003
196.4	11.6651	199.3	10.8003
196.4	11.6817	199.5	10.7682
196.8	11.6817	199.5	10.72
197	11.6983	199.7	10.704
197.2	11.6817	199.7	10.6879
197.2	11.6651	200	10.6558
197.6	11.6983	200.2	10.6398
197.6	11.6983	200.4	10.6237
198	11.6983	200.4	10.5916
198	11.6817	200.4	10.5595
198.2	11.6983	200.8	10.5274
198.2	11.6983	201	10.5114
198.6	11.6983	201	10.4793
198.8	11.6983	201.2	10.4472
198.8	11.6983	201.4	10.4472
199	11.7148	201.7	10.383
199.2	11.7148	201.7	10.367
199.2	11.6983	201.9	10.3188
199.8	11.6983	202.1	10.2546
199.8	11.7148	202.3	10.2386
200	11.7314	202.3	10.2386
200	11.7148	202.3	10.1904
200.4	11.7314	202.7	10.1904
200.6	11.7314	202.9	10.1744
200.6	11.7148	202.9	10.1904
200.6	11.7314	203	10.1584
201	11.7314	203	10.1744
201	11.7148	203.4	10.1423
201.4	11.7314	203.4	10.1584
201.6	11.7314	203.6	10.1584
201.6	11.7148	203.8	10.1423
201.6	11.7314	203.8	10.1423
202	11.7148	204	10.1263
202	11.7314	204	10.1102
202.4	11.7314	204.4	10.1263
202.6	11.7314	204.5	10.1102
202.6	11.7314	204.5	10.1102
202.8	11.7314	204.7	10.1423
203	11.7314	204.9	10.1423
203	11.7314	204.9	10.1423
203.4	11.748	205.3	10.1423
203.4	11.7314	205.5	10.1584
203.8	11.7314	205.5	10.1423
203.8	11.7314	205.7	10.1584
204.2	11.7314	205.7	10.1744
204.2	11.7314	206.1	10.1584
204.4	11.7314	206.1	10.1744
204.4	11.748	206.2	10.1584
204.8	11.748	206.2	10.1744
204.8	11.7645	206.4	10.1904
205.2	11.7314	206.6	10.1904
205.4	11.748	207	10.1904
205.6	11.7645	207	10.1904
205.6	11.7314	207.2	10.1904
205.8	11.748	207.2	10.2065
205.8	11.7314	207.4	10.1904
206.2	11.7645	207.4	10.1904
206.4	11.7645	207.6	10.1904
206.6	11.7645	207.6	10.1904
206.6	11.7645	207.9	10.1584
207	11.7645	208.2	10.1584
207.2	11.7645	208.2	-5.90564
207.2	11.748
207.4	11.7645
207.6	11.748
207.6	11.7811
208	11.7811
208.2	11.7645
208.4	11.7645
208.4	11.7645
208.6	11.7811
208.6	11.7811
209	11.7811
209.2	11.7811
209.4	11.7645
209.4	11.748
209.8	11.7645
210	11.7645
210.2	11.7645
210.2	11.7645
210.4	-4.95437
