# Supplementary material for: Aqueous spinning of robust, self-healable, and crack-resistant hydrogel microfibers enabled by hydrogen bond nanoconfinement
Source: Nat Commun. 2023 Mar 13;14:1370. doi: 10.1038/s41467-023-37036-4 (PMC10011413; doi:10.1038/s41467-023-37036-4)
Supplement: Supplementary file 8 — Source Data [file 41467_2023_37036_MOESM8_ESM.zip › Source Data/Source data Fig. 4.xlsx]

## Sheet: Fig. 4a
RH = 40 %						RH = 50 %						RH = 60 %						RH = 70 %						RH = 80 %						RH = 90 %
Test value 1		Test value 2		Test value 3		Test value 1		Test value 2		Test value 3		Test value 1		Test value 2		Test value 3		Test value 1		Test value 2		Test value 3		Test value 1		Test value 2		Test value 3		Test value 1		Test value 2		Test value 3
Strain (%)	Stress (MPa)	Strain (%)	Stress (MPa)	Strain (%)	Stress (MPa)	Strain (%)	Stress (MPa)	Strain (%)	Stress (MPa)	Strain (%)	Stress (MPa)	Strain (%)	Stress (MPa)	Strain (%)	Stress (MPa)	Strain (%)	Stress (MPa)	Strain (%)	Stress (MPa)	Strain (%)	Stress (MPa)	Strain (%)	Stress (MPa)	Strain (%)	Stress (MPa)	Strain (%)	Stress (MPa)	Strain (%)	Stress (MPa)	Strain (%)	Stress (MPa)	Strain (%)	Stress (MPa)	Strain (%)	Stress (MPa)
0	0	0	0	0.2	0	0	0.0311	0	0.04665	0	0.37321	0	0	0	0.04971	0	0.34797	0	0.10553	0	0	0	0	0.2	-0.01508	0	0.01508	0.2	0.03015	0	-0.01505	0.2	-0.0078	0	0.07949
0	0.0311	0	0.1555	0.2	0.31101	0	0.1866	0	0.0622	0	1.33733	0	0.01657	0	0.49709	0	0.28169	0	0.16583	0.4	0.57287	0.2	0.14913	0.2	0.04523	0.2	0.01508	0.2	0.01508	0.2	-0.01581	0.2	0.00702	0.2	0.03536
0	0.60646	0	0.77752	0.2	0.46651	0	0.29546	0	0.23326	0	1.66389	0	0.06628	0	1.06047	0	0.46395	0.2	0.25628	0.4	0.58795	0.2	0.18227	0.2	0.01508	0.2	0.01508	0.4	0	0.2	-0.0142	0.2	0.01815	0.2	-0.000548202
0	0.83972	0.2	0.93302	0.3	1.24403	0	0.94857	0.2	0.27991	0.2	3.11007	0	0.21541	0	1.17645	0	1.11018	0.2	0.28644	0.6	0.6181	0.2	0.21541	0.2	0.0603	0.2	0.01508	0.4	0	0.2	-0.01957	0.2	0.0256	0.2	-0.02823
0.2	1.74164	0.2	2.02155	0.3	1.55504	0	1.22848	0.2	0.59091	0.2	4.2919	0.2	1.01076	0.2	1.77297	0	1.24273	0.2	0.36181	0.6	0.63317	0.4	0.24855	0.4	0.04523	0.4	0.01508	0.6	0	0.2	-0.01195	0.2	0.02935	0.2	-0.04769
0.2	2.14595	0.2	2.33255	0.5	2.64356	0.2	1.95935	0.2	0.66867	0.2	4.68066	0.2	1.14332	0.2	2.12093	0.2	1.70669	0.2	0.37689	0.6	0.6784	0.6	0.23198	0.4	0.04523	0.6	0.03015	0.6	0.03015	0.2	-0.0104	0.2	0.02941	0.2	-0.05893
0.2	3.12562	0.2	3.57658	0.5	3.11007	0.2	2.2548	0.2	1.21293	0.4	6.14239	0.2	1.67355	0.4	2.60146	0.2	2.23692	0.4	0.45227	0.6	0.6784	0.6	0.28169	0.4	0.0603	0.6	0.01508	0.6	0	0.2	-0.01276	0.2	0.02151	0.2	-0.06912
0.2	3.43663	0.2	4.04309	0.5	4.66511	0.2	3.23447	0.2	1.36843	0.4	7.24647	0.2	1.80611	0.4	2.68431	0.2	2.40262	0.4	0.46734	1	0.70855	0.6	0.29826	0.4	0.04523	0.6	0.01508	0.6	0.03015	0.4	-0.00886	0.4	0.01332	0.2	-0.05802
0.4	4.75841	0.4	4.97611	0.5	5.13162	0.2	3.51438	0.4	1.9749	0.4	7.63523	0.4	2.23692	0.6	3.14826	0.4	2.76715	0.4	0.52764	1	0.70855	0.8	0.3314	0.6	0.04523	0.6	0.01508	1	0.01508	0.4	-0.0098	0.4	0.00302	0.4	-0.03739
0.4	5.16272	0.4	5.44263	0.5	6.68665	0.4	4.5096	0.4	2.2237	0.6	8.97256	0.4	2.36948	0.6	3.49623	0.4	3.23111	0.4	0.54272	1	0.75378	0.8	0.3314	0.6	0.04523	1	0.03015	1	0.01508	0.4	-0.00738	0.4	-0.00928	0.4	-0.01602
0.4	6.3601	0.4	6.53115	0.5	7.30867	0.4	4.78951	0.6	3.23447	0.6	10.0766	0.6	2.88314	1	3.87733	0.6	3.33053	0.6	0.60302	1.2	0.7387	1	0.34797	0.6	0.04523	1	0.03015	1.2	0.01508	0.6	-0.00513	0.4	-0.01272	0.4	0.01754
0.6	6.73331	0.6	6.84216	0.8	9.33021	0.6	5.70698	0.6	3.49883	0.6	10.3565	0.6	2.99913	1	3.96018	0.6	3.76134	0.6	0.58795	1.2	0.78393	1	0.34797	0.6	0.0603	1.2	0.01508	1.2	0.01508	0.6	-0.00341	0.4	-0.01553	0.4	0.03644
0.6	8.14839	0.6	7.77518	0.8	9.79673	0.6	5.98689	0.6	4.69621	1	11.8183	0.6	3.5625	1.2	4.29158	0.6	4.17559	0.6	0.64825	1.2	0.78393	1.4	0.38111	1	0.04523	1.2	0.01508	1.2	0.03015	0.6	-0.0051	0.6	-0.01132	0.4	0.03686
0.6	8.6149	0.6	8.08619	0.8	11.5073	0.6	7.01321	0.6	4.97611	1.2	13.0778	0.6	3.64535	1.2	4.57326	1	4.25844	0.6	0.64825	1.4	0.82916	1.4	0.38111	1	0.0603	1.2	0.03015	1.2	0.01508	0.6	-0.00105	0.6	-0.00327	0.6	0.04403
1	10.1699	0.6	8.8637	1	12.2848	0.6	7.32422	1	5.89359	1.2	13.3578	1	4.2253	1.4	4.88809	1	4.6064	1	0.69348	1.4	0.82916	1.6	0.39767	1	0.0603	1.2	0.03015	1.4	0.03015	1	0.00299	0.6	0.00633	0.6	0.03967
1	10.5276	1	9.01921	1	13.8398	1	8.25724	1	6.17349	1.2	14.9906	1.2	4.34128	1.4	4.95437	1.2	4.98751	1	0.69348	1.4	0.84423	1.6	0.39767	1.2	0.04523	1.4	0.03015	1.4	0.03015	1	0.00576	0.6	0.01609	0.6	0.01841
1	11.9116	1	9.64122	1	14.4618	1	8.4905	1.2	7.21537	1.4	16.0791	1.2	4.80524	1.6	5.21948	1.2	5.07036	1.2	0.7387	1.4	0.85931	2	0.43081	1.2	0.0603	1.4	0.03015	1.6	0.03015	1	0.00499	0.6	0.0234	0.6	0.000702824
1	12.3003	1	9.95223	1	15.3948	1	9.40797	1.2	7.61968	1.4	16.4678	1.2	4.88809	1.6	5.43489	1.2	5.38518	1.2	0.7387	1.6	0.87438	2	0.41424	1.2	0.0603	1.6	0.04523	1.6	0.03015	1	0.00636	1	0.03008	0.6	-0.02021
1.2	13.6066	1	10.7297	1	16.7944	1.2	9.75007	1.2	8.69265	1.6	17.9296	1.4	5.40175	2	5.73315	1.4	5.816	1.2	0.78393	1.6	0.87438	2.2	0.43081	1.2	0.0603	1.6	0.01508	2	0.01508	1.2	0.00506	1	0.0272	1	-0.03549
1.2	13.9798	1.2	10.8852	1	17.4164	1.2	10.8386	1.2	8.97256	1.6	19.0336	1.4	5.4846	2	5.76629	1.4	5.86571	1.2	0.78393	1.6	0.90453	2.2	0.44738	1.4	0.0603	2	0.04523	2	0.04523	1.2	0.00805	1	0.02298	1	-0.04147
1.2	15.4415	1.2	11.5073	1.2	18.8159	1.2	11.1185	1.4	10.1544	1.6	19.4224	1.6	5.86571	2.2	6.01483	1.6	6.16396	1.4	0.81408	2	0.91961	2.2	0.46395	1.4	0.0603	2	0.01508	2.2	0.04523	1.2	0.01086	1	0.02063	1	-0.04017
1.2	15.9547	1.2	11.8183	1.2	19.438	1.4	12.036	1.4	10.4498	2	20.5731	1.6	5.94855	2.2	6.1971	1.6	6.49536	1.4	0.81408	2	0.93469	2.2	0.44738	1.4	0.0603	2.2	0.04523	2.2	0.03015	1.2	0.0103	1.2	0.00973	1	-0.04495
1.4	17.3387	1.2	12.4403	1.2	20.682	1.4	12.2692	1.4	11.6006	2.2	21.5217	2	6.37937	2.4	6.37937	1.6	6.56164	1.6	0.84423	2	0.93469	2.4	0.46395	1.6	0.07538	2.2	0.03015	2.2	0.04523	1.4	0.01047	1.2	0.00116	1	-0.04266
1.4	17.743	1.4	12.7513	1.3	21.304	1.6	13.2022	1.6	11.9427	2.2	21.7238	2	6.44565	2.4	6.41251	2	6.79361	1.6	0.82916	2.2	0.96484	2.4	0.48052	1.6	0.07538	2.4	0.03015	2.2	0.04523	1.4	0.01332	1.2	-0.00408	1.2	-0.01715
1.6	19.438	1.4	13.2178	1.3	22.3925	1.6	13.4822	1.6	13.3422	2.2	22.859	2.2	6.81018	2.6	6.57821	2.2	7.10844	1.6	0.85931	2.2	0.96484	2.6	0.48052	1.6	0.07538	2.4	0.03015	2.4	0.0603	1.6	0.01026	1.2	-0.00309	1.2	0.0045
1.6	19.8734	1.4	13.3733	1.3	22.859	1.6	14.4307	1.6	13.6221	2.4	23.5899	2.2	6.84332	2.6	6.71076	2.2	7.15815	1.6	0.87438	2.4	0.99499	2.6	0.48052	1.6	0.0603	2.6	0.04523	2.4	0.04523	1.6	0.01205	1.2	-0.00503	1.2	0.02014
1.6	21.5683	1.6	13.8398	1.3	23.792	1.6	14.6484	2	14.6484	2.4	23.8387	2.4	7.25757	3	6.85989	2.2	7.39013	2	0.90453	2.4	1.01006	3	0.49709	2	0.07538	2.6	0.04523	2.6	0.04523	1.6	0.01012	1.2	-0.00221	1.2	0.03247
2	21.926	1.6	13.9953	1.3	24.4141	2	15.426	2	14.8817	2.6	24.7873	2.4	7.30728	3	6.89303	2.4	7.58896	2	0.90453	2.6	1.02514	3	0.49709	2	0.07538	3	0.04523	2.6	0.04523	1.6	0.00893	1.4	0.00341	1.2	0.0331
2	23.4188	1.6	14.6173	1.7	25.5026	2	15.597	2.2	15.9236	2.6	25.4404	2.6	7.55582	3	7.00902	2.4	7.63867	2	0.91961	2.6	1.04021	3.2	0.51366	2.2	0.0603	3	0.04523	3	0.04523	2	0.00503	1.4	0.00545	1.2	0.03996
2.2	23.7765	1.6	14.7728	1.7	25.9691	2.2	16.3901	2.2	16.219	2.6	25.6736	2.6	7.60553	3.2	7.12501	2.6	7.82094	2.2	0.93469	2.6	1.07037	3.2	0.49709	2.2	0.09045	3	0.04523	3	0.04523	2	0.00699	1.4	0.01339	1.2	0.03897
2.2	25.0983	1.6	15.2393	1.7	26.5911	2.2	16.5922	2.2	17.3387	3	26.5756	3	7.97007	3.4	7.241	2.6	8.05292	2.2	0.93469	3	1.07037	3.4	0.53023	2.2	0.07538	3.2	0.03015	3	0.0603	2.2	0.00752	1.4	0.01673	1.4	0.02639
2.2	25.3937	2	15.5504	1.7	27.5241	2.2	17.3231	2.2	17.5719	3	27.1665	3	8.00321	3.4	7.25757	2.6	8.08606	2.2	0.94976	3	1.07037	3.4	0.53023	2.2	0.07538	3.2	0.04523	3	0.0603	2.2	0.00661	1.6	0.01479	1.4	0.00998
2.2	26.4978	2	16.1724	1.8	27.8351	2.2	17.5097	2.4	18.6293	3	27.3064	3.2	8.16891	3.4	7.35699	3	8.23518	2.2	0.96484	3	1.08544	3.8	0.53023	2.4	0.09045	3.4	0.04523	3.2	0.0603	2.2	0.00836	1.6	0.01079	1.4	-0.00341
2.4	26.8399	2.2	16.3279	1.8	28.3016	2.4	18.1939	2.4	19.0025	3.2	28.0528	3.2	8.21862	3.8	7.4067	3	8.41745	2.4	0.96484	3.2	1.10052	3.8	0.5468	2.4	0.09045	3.4	0.04523	3.2	0.0603	2.2	0.00833	1.6	0.00573	1.4	-0.01363
2.4	28.1461	2.2	16.9499	1.8	29.2347	2.4	18.3494	2.6	19.9822	3.4	28.6282	3.4	8.45059	4	7.47297	3	8.43402	2.4	0.99499	3.2	1.11559	4	0.5468	2.6	0.09045	3.4	0.04523	3.4	0.0603	2.4	0.01061	1.6	0.0019	1.4	-0.02435
2.4	28.4572	2.2	17.1054	1.8	29.3902	2.4	19.0492	2.6	20.2621	3.4	28.7837	3.4	8.48373	4	7.47297	3.2	8.55001	2.4	0.97991	3.4	1.13067	4	0.5468	2.6	0.09045	3.8	0.04523	3.4	0.0603	2.4	0.01395	1.6	-0.00675	1.6	-0.0279
2.6	29.8878	2.2	17.7274	2	30.1677	2.4	19.2047	2.6	21.1485	3.4	29.4835	3.8	8.63286	4.2	7.55582	3.4	8.68257	2.6	1.01006	3.4	1.13067	4.2	0.5468	2.6	0.09045	4	0.04523	3.4	0.0603	2.6	0.01515	1.6	-0.01096	1.6	-0.02657
2.6	30.1833	2.2	17.8829	2	30.4787	2.6	19.8112	2.6	21.3973	3.8	29.9344	3.8	8.64943	4.2	7.6221	3.4	8.73228	2.6	1.01006	3.4	1.14574	4.2	0.56337	2.6	0.07538	4	0.04523	3.4	0.0603	2.6	0.01511	1.6	-0.01135	1.6	-0.01785
3	31.3495	2.4	18.5049	2.2	30.9452	2.6	19.9822	3	22.1904	3.8	30.0277	4	8.79856	4.4	7.65524	3.4	8.81513	2.6	1.04021	3.4	1.14574	4.4	0.56337	3	0.09045	4	0.04523	3.8	0.09045	2.6	0.01223	2	-0.00699	1.6	0.00394
3	31.645	2.4	18.6604	2.2	31.2562	2.6	20.6353	3	22.4081	4	30.5409	4	8.8317	4.4	7.65524	3.8	8.91455	2.6	1.04021	3.8	1.16082	4.4	0.56337	3	0.09045	4.4	0.04523	4	0.0603	2.6	0.01539	2	0.00302	1.6	0.02154
3	32.7802	2.4	19.5935	2.2	31.8782	2.6	20.7908	3	23.3566	4	30.9141	4.2	8.91455	4.8	7.70495	3.8	8.94769	3	1.04021	3.8	1.17589	4.8	0.57994	3	0.09045	4.4	0.0603	4	0.0603	3	0.01694	2	0.0123	1.6	0.03728
3	33.0445	2.6	19.749	2.2	32.0337	3	21.3662	3	23.5743	4	31.023	4.2	8.93112	4.8	7.73809	4	8.9974	3	1.05529	4	1.19097	4.8	0.56337	3	0.09045	4.4	0.04523	4	0.07538	3	0.01905	2	0.01855	1.6	0.04087
3.2	33.9931	2.6	20.5265	2.5	32.3447	3	21.5217	3.2	24.4296	4.2	31.4428	4.4	8.98083	5	7.7878	4	9.08024	3	1.07037	4	1.19097	5	0.57994	3.2	0.09045	4.8	0.0603	4.2	0.09045	3	0.02045	2.2	0.02235	2	0.0421
3.2	34.2419	2.6	20.8375	2.5	32.5003	3	22.0815	3.2	24.6629	4.2	31.7072	4.4	8.98083	5	7.77123	4	9.11338	3.2	1.04021	4	1.20605	5	0.59651	3.2	0.09045	5	0.0603	4.2	0.07538	3	0.02115	2.2	0.02425	2	0.03525
3.2	35.3149	2.6	21.615	2.5	32.9668	3.2	22.2992	3.4	25.4248	4.2	31.7694	4.8	9.0471	5.2	7.7878	4.2	9.16309	3.2	1.10052	4.2	1.20605	5.2	0.57994	3.4	0.09045	5	0.04523	4.4	0.0603	3.2	0.02115	2.2	0.0239	2	0.02158
3.4	35.6414	3	21.926	2.5	33.1223	3.2	22.7968	3.4	25.5959	4.4	32.0337	4.8	9.0471	5.4	7.82094	4.4	9.22937	3.2	1.10052	4.2	1.20605	5.2	0.57994	3.4	0.09045	5	0.0603	4.4	0.07538	3.2	0.01919	2.2	0.02003	2	0.01103
3.4	36.59	3	22.7035	2.7	33.5888	3.2	22.9368	3.4	26.2957	4.4	32.267	5	9.11338	5.4	7.83751	4.4	9.24594	3.4	1.08544	4.2	1.22112	5.4	0.61308	3.4	0.10553	5	0.0603	4.4	0.09045	3.2	0.01936	2.2	0.01265	2.2	-0.00415
3.4	36.8233	3.2	22.859	2.7	33.7443	3.4	23.4033	3.4	26.4823	4.4	32.3292	5	9.11338	5.4	7.83751	4.4	9.26251	3.4	1.08544	4.4	1.2362	5.4	0.61308	3.4	0.10553	5.2	0.0603	4.4	0.09045	3.2	0.01848	2.2	0.00815	2.2	-0.01525
3.8	37.6785	3.2	23.6365	2.8	34.0553	3.4	23.5277	3.8	27.1198	4.8	32.5158	5.2	9.11338	5.8	7.85408	4.8	9.32879	3.4	1.11559	4.4	1.2362	5.8	0.61308	3.8	0.09045	5.4	0.04523	4.8	0.09045	3.4	0.01655	2.2	0.00471	2.2	-0.0234
3.8	37.9118	3.2	23.792	2.8	34.0553	3.4	23.9631	3.8	27.3531	5	32.6402	5.2	9.12995	6	7.83751	4.8	9.32879	3.4	1.10052	4.8	1.25127	5.8	0.61308	3.8	0.09045	5.4	0.04523	4.8	0.07538	3.4	0.01676	2.4	0.00176	2.2	-0.02562
4	38.6426	3.4	25.0361	2.8	34.3663	3.4	24.0875	4	28.0373	5	32.6402	5.4	9.14652	6	7.85408	5	9.36193	3.8	1.11559	4.8	1.26635	6	0.61308	3.8	0.10553	5.4	0.0603	5	0.09045	3.4	0.0182	2.4	-0.000351412	2.2	-0.02119
4	38.8292	3.4	25.3471	2.8	34.3663	3.8	24.4918	4	28.255	5	32.718	5.8	9.14652	6	7.85408	5	9.3785	3.8	1.11559	5	1.26635	6	0.62965	3.8	0.09045	5.8	0.07538	5	0.07538	3.4	0.01803	2.4	-0.000351412	2.2	-0.01936
4	39.4668	3.4	27.0576	3.2	34.5218	3.8	24.5696	4	28.8926	5.2	32.718	5.8	9.14652	6.2	7.87065	5	9.3785	4	1.11559	5	1.26635	6.2	0.62965	4	0.09045	5.8	0.0603	5.2	0.09045	3.8	0.01624	2.4	0.000491977	2.2	-0.01226
4	39.6534	3.8	27.3686	3.2	34.5218	4	24.9117	4	29.0481	5.2	32.718	6	9.12995	6.2	7.87065	5.2	9.3785	4	1.13067	5	1.28142	6.2	0.62965	4	0.09045	6	0.0603	5.2	0.09045	3.8	0.01567	2.4	0.00629	2.4	0.000316271
4.2	40.2443	3.8	28.9237	3.3	34.6773	4	24.9739	4.2	29.5612	5.4	32.718	6	9.12995	6.6	7.85408	5.4	9.3785	4	1.14574	5	1.2965	6.6	0.62965	4	0.10553	6	0.0603	5.4	0.09045	4	0.01725	2.6	0.01065	2.4	0.01128
4.2	40.3998	4	29.3902	3.3	34.6773	4	25.2849	4.2	29.6856	5.4	32.6402	6.2	9.12995	6.6	7.85408	5.4	9.3785	4	1.13067	5.2	1.31157	6.6	0.62965	4.2	0.10553	6.2	0.09045	5.4	0.09045	4	0.01778	2.6	0.01448	2.4	0.02084
4.2	40.9441	4	31.4117	3.3	34.6773	4	25.3782	4.4	30.2143	5.4	32.6247	6.2	9.12995	6.8	7.85408	5.4	9.41164	4.2	1.16082	5.2	1.2965	6.8	0.62965	4.2	0.10553	6.2	0.10553	5.4	0.09045	4	0.02045	2.6	0.01743	2.4	0.02853
4.2	41.084	4	31.7227	3.5	34.6773	4.2	25.6425	4.4	30.3388	5.8	32.4536	6.2	9.09681	6.8	7.87065	5.8	9.39507	4.2	1.14574	5.4	1.32665	6.8	0.62965	4.2	0.09045	6.6	0.07538	5.4	0.10553	4	0.01989	2.6	0.01915	2.4	0.03082
4.4	41.5661	4	33.5888	3.5	34.6773	4.2	25.7203	4.4	30.8986	6	32.2981	6.2	9.11338	7	7.87065	5.8	9.39507	4.4	1.16082	5.4	1.32665	6.8	0.64622	4.4	0.09045	6.6	0.0603	5.8	0.09045	4.2	0.02021	2.6	0.01929	2.6	0.02643
4.4	41.6905	4.2	33.8998	3.5	34.6773	4.4	25.9846	4.4	31.0074	6	32.2514	6.6	9.08024	7	7.87065	6	9.3785	4.4	1.16082	5.4	1.32665	7	0.64622	4.4	0.09045	6.6	0.07538	5.8	0.09045	4.2	0.02231	2.6	0.0175	2.6	0.01855
4.4	42.0948	4.2	35.4548	3.7	34.6773	4.4	26.0468	4.8	31.4117	6	32.0493	6.6	9.08024	7.2	7.83751	6	9.36193	4.4	1.16082	5.8	1.32665	7.2	0.66279	4.4	0.10553	6.8	0.0603	6	0.09045	4.4	0.02175	3	0.01662	2.6	0.00949
4.4	42.2037	4.4	35.7658	3.7	34.6773	4.4	26.2335	4.8	31.5517	6.2	31.8471	6.8	9.08024	7.2	7.82094	6	9.36193	4.4	1.16082	5.8	1.32665	7.2	0.64622	4.8	0.09045	6.8	0.04523	6	0.10553	4.4	0.02137	3	0.01539	2.6	-0.00134
4.8	42.5302	4.4	37.1654	4	34.6773	4.4	26.2646	5	31.9715	6.2	31.7694	6.8	9.08024	7.6	7.83751	6.2	9.3785	4.8	1.17589	6	1.34173	7.2	0.66279	4.8	0.10553	6.8	0.07538	6.2	0.10553	4.4	0.0208	3	0.01381	2.6	-0.01128
4.8	42.6235	4.4	37.4764	4	34.6773	4.8	26.4045	5	32.0493	6.2	31.4273	7	9.0471	7.6	7.83751	6.2	9.34536	4.8	1.19097	6	1.3568	7.2	0.66279	4.8	0.10553	7	0.07538	6.2	0.10553	4.4	0.02291	3	0.01508	2.6	-0.01578
5	42.8879	4.4	38.4094	4	34.5218	4.8	26.4356	5	32.3603	6.6	31.1785	7	9.0471	7.8	7.83751	6.2	9.34536	5	1.17589	6	1.3568	7.6	0.66279	5	0.10553	7	0.07538	6.2	0.09045	4.8	0.02643	3	0.01508	2.6	-0.01859
5	42.9656	4.8	38.7204	4.2	34.5218	5	26.5756	5	32.4536	6.6	31.1007	7.2	9.01397	7.8	7.82094	6.6	9.31222	5	1.19097	6.2	1.37188	7.8	0.64622	5	0.1206	7.2	0.0603	6.2	0.10553	4.8	0.02815	3	0.01508	3	-0.01525
5	43.23	4.8	39.8089	4.2	34.3663	5	26.6067	5.2	32.7335	6.8	30.7586	7.2	9.01397	8	7.80437	6.8	9.29565	5	1.20605	6.2	1.3568	8	0.66279	5	0.10553	7.2	0.09045	6.6	0.10553	4.8	0.02899	3	0.01508	3	-0.00703
5	43.2922	5	39.9644	4.2	34.3663	5	26.6844	5.2	32.8268	6.8	30.4943	7.6	8.98083	8	7.80437	6.8	9.31222	5	1.20605	6.2	1.37188	8	0.66279	5	0.10553	7.6	0.09045	6.6	0.10553	5	0.02987	3.2	0.01381	3	0.0005974
5.2	43.4633	5	40.8974	4.3	34.3663	5	26.7	5.4	33.0756	6.8	30.3854	7.8	8.98083	8.2	7.80437	6.8	9.31222	5.2	1.2362	6.2	1.37188	8.2	0.67936	5.2	0.1206	7.6	0.0603	6.8	0.1206	5	0.03078	3.2	0.01413	3	0.0091
5.2	43.5099	5	41.2084	4.3	34.2108	5.2	26.7311	5.4	33.1534	7	30.0588	7.8	8.94769	8.2	7.80437	7	9.29565	5.2	1.22112	6.6	1.38695	8.2	0.66279	5.2	0.1206	7.8	0.0603	6.8	0.10553	5	0.02955	3.2	0.01567	3	0.01743
5.4	43.6032	5.2	41.986	4.3	34.2108	5.2	26.7311	5.4	33.3555	7.2	29.7478	7.8	8.94769	8.6	7.7878	7	9.27908	5.4	1.22112	6.6	1.38695	8.6	0.67936	5.4	0.10553	7.8	0.07538	7	0.1206	5	0.02618	3.2	0.0181	3	0.02579
5.4	43.6187	5.2	42.1415	4.5	34.0553	5.2	26.7155	5.4	33.3866	7.2	29.6856	8.2	8.93112	8.6	7.80437	7.2	9.26251	5.4	1.22112	6.8	1.40203	8.6	0.67936	5.4	0.1206	8	0.09045	7	0.1206	5.2	0.02604	3.2	0.02231	3	0.03156
5.4	43.6032	5.4	43.0745	4.5	34.0553	5.4	26.7311	5.8	33.5266	7.2	29.328	8.2	8.93112	8.6	7.77123	7.2	9.2128	5.4	1.22112	6.8	1.38695	8.8	0.67936	5.4	0.1206	8	0.0603	7.2	0.10553	5.2	0.02502	3.4	0.02513	3.2	0.03117
5.4	43.6032	5.4	43.23	4.5	33.8998	5.4	26.7155	5.8	33.5421	7.6	29.0014	8.2	8.89798	8.8	7.77123	7.2	9.2128	5.4	1.2362	6.8	1.38695	8.8	0.69593	5.4	0.1206	8.2	0.0603	7.2	0.10553	5.2	0.02347	3.4	0.02653	3.2	0.02495
5.8	43.5721	5.4	43.6965	4.8	33.8998	5.4	26.7155	6	33.6665	7.6	28.9081	8.2	8.89798	8.8	7.77123	7.6	9.19623	5.8	1.2362	7	1.40203	9	0.69593	5.8	0.1206	8.2	0.0603	7.2	0.1206	5.4	0.02049	3.4	0.02653	3.2	0.02432
5.8	43.5566	5.8	43.852	4.8	33.7443	5.4	26.6689	6	33.6976	7.8	28.4572	8.8	8.86484	8.8	7.77123	7.8	9.17966	5.8	1.2362	7	1.40203	9	0.69593	5.8	0.10553	8.6	0.07538	7.2	0.1206	5.4	0.01799	3.4	0.02513	3.2	0.01785
6	43.5254	5.8	44.3185	5	33.7443	5.8	26.6533	6	33.7754	7.8	28.1306	8.8	8.84827	9	7.75466	7.8	9.17966	5.8	1.25127	7.2	1.40203	9.2	0.69593	6	0.1206	8.6	0.07538	7.6	0.1206	5.4	0.02137	3.4	0.02231	3.4	0.0123
6	43.4788	6	44.474	5	33.7443	5.8	26.56	6	33.7754	7.8	28.0528	8.8	8.8317	9.2	7.75466	7.8	9.14652	6	1.25127	7.2	1.4171	9.2	0.67936	6	0.1206	8.8	0.07538	7.6	0.10553	5.4	0.02456	3.4	0.0181	3.4	0.00583
6	43.37	6	44.9405	5	33.5888	5.8	26.5289	6.2	33.8065	8	27.6796	8.8	8.8317	9.2	7.73809	8	9.09681	6	1.25127	7.2	1.43218	9.6	0.69593	6	0.1206	8.8	0.0603	7.8	0.1206	5.8	0.02347	3.8	0.01567	3.4	0.002
6	43.3233	6	45.096	5	33.5888	6	26.4201	6.2	33.8065	8.2	27.3842	9.2	8.78199	9.2	7.72152	8	9.08024	6	1.25127	7.6	1.43218	9.6	0.69593	6	0.1206	8.8	0.07538	7.8	0.13568	5.8	0.02221	3.8	0.01413	3.4	0.00116
6.2	43.09	6	45.407	5.1	33.4333	6	26.3734	6.2	33.7598	8.2	27.2909	9.2	8.76542	9.6	7.73809	8	9.06367	6	1.26635	7.6	1.43218	9.8	0.69593	6.2	0.1206	8.8	0.07538	7.8	0.1206	6	0.02361	3.8	0.01255	3.4	0.00365
6.2	42.9812	6.2	45.5626	5.1	33.4333	6	26.249	6.2	33.7443	8.2	26.8866	9.2	8.73228	9.6	7.72152	8.2	9.0471	6.2	1.26635	7.8	1.44725	9.8	0.69593	6.2	0.1206	9	0.09045	7.8	0.1206	6	0.02643	3.8	0.01413	3.4	0.00664
6.2	42.7324	6.2	45.718	5.1	33.2778	6	26.2179	6.6	33.6976	8.6	26.6067	9.6	8.73228	9.8	7.70495	8.2	9.03053	6.2	1.26635	7.8	1.43218	10	0.7125	6.2	0.1206	9	0.07538	8	0.1206	6	0.02745	3.8	0.01567	3.8	0.00819
6.2	42.6546	6.2	45.8736	5.1	33.2778	6.2	26.0624	6.6	33.6821	8.6	26.56	9.6	8.69914	9.8	7.70495	8.6	9.01397	6.2	1.26635	7.8	1.46233	10	0.69593	6.2	0.1206	9.2	0.1206	8	0.13568	6	0.02759	4	0.01683	3.8	0.00921
6.6	42.3747	6.6	46.0291	5.5	33.1223	6.2	26.0158	6.8	33.5421	8.8	26.249	9.8	8.69914	10	7.67181	8.6	8.96426	6.6	1.26635	7.8	1.44725	10.4	0.7125	6.6	0.1206	9.6	0.13568	8.2	0.13568	6.2	0.0265	4	0.02137	3.8	0.01574
6.6	42.2814	6.6	46.0291	5.5	33.1223	6.6	25.798	6.8	33.511	8.8	25.9691	9.8	8.64943	10	7.67181	8.8	8.96426	6.6	1.28142	8	1.46233	10.4	0.7125	6.6	0.1206	9.6	0.09045	8.2	0.13568	6.2	0.02576	4	0.02825	3.8	0.01729
6.8	41.9393	6.8	46.1846	5.6	32.9668	6.6	25.7669	6.8	33.3555	8.8	25.9069	10	8.64943	10.4	7.67181	8.8	8.93112	6.6	1.28142	8	1.46233	10.6	0.7125	6.6	0.1206	9.8	0.07538	8.6	0.13568	6.2	0.03268	4	0.03019	4	0.01729
6.8	41.8305	6.8	46.1846	5.6	32.9668	6.6	25.5648	6.8	33.2778	9	25.6425	10	8.63286	10.4	7.67181	8.8	8.89798	6.6	1.28142	8.2	1.46233	10.6	0.7125	6.8	0.1206	9.8	0.09045	8.6	0.13568	6.2	0.03265	4	0.03036	4	0.01321
6.8	41.4417	6.8	46.1846	5.6	32.8113	6.8	25.5026	7	33.0601	9.2	25.4559	10.4	8.61629	10.6	7.65524	9	8.88141	6.8	1.28142	8.2	1.46233	10.8	0.72907	6.8	0.1206	10	0.09045	8.6	0.13568	6.6	0.03103	4	0.02878	4	0.0111
6.8	41.3329	7	46.1846	5.8	32.8113	6.8	25.3315	7	32.9823	9.2	25.3937	10.6	8.58315	10.6	7.6221	9	8.86484	6.8	1.28142	8.2	1.46233	10.8	0.7125	6.8	0.1206	10	0.07538	8.8	0.1206	6.6	0.02941	4	0.02671	4	0.01096
7	40.9596	7	46.1846	5.8	32.6557	6.8	25.2849	7.2	32.6713	9.2	25.2071	10.6	8.58315	10.8	7.63867	9.2	8.8317	6.8	1.28142	8.6	1.47741	11	0.72907	6.8	0.1206	10	0.07538	8.8	0.13568	6.8	0.03064	4.2	0.02003	4	0.00741
7	40.8508	7.2	46.0291	5.8	32.6557	6.8	25.0516	7.2	32.5936	9.6	25.0827	10.6	8.51687	10.8	7.6221	9.2	8.81513	6.8	1.2965	8.6	1.47741	11	0.72907	7	0.1206	10	0.09045	8.8	0.13568	6.8	0.03152	4.2	0.01515	4	0.00777
7.2	40.5242	7.2	46.0291	6	32.3447	7	25.005	7.2	32.1892	9.6	25.0361	10.8	8.51687	11	7.63867	9.2	8.79856	7	1.28142	8.6	1.47741	11	0.72907	7	0.13568	10.4	0.09045	9	0.13568	6.8	0.03331	4.2	0.01114	4	0.01009
7.2	40.3998	7.2	46.0291	6	32.3447	7	24.7717	7.2	32.1115	9.6	24.8339	10.8	8.51687	11	7.6221	9.6	8.78199	7	1.2965	8.8	1.49248	11	0.7125	7	0.1206	10.4	0.07538	9	0.13568	6.8	0.03064	4.2	0.00836	4.2	0.01026
7.2	40.0422	7.2	45.718	6.3	32.1892	7	24.694	7.6	31.6294	9.8	24.694	11	8.5003	11.4	7.58896	9.6	8.76542	7.2	1.31157	8.8	1.49248	11.4	0.72907	7.2	0.13568	10.6	0.07538	9.2	0.13568	7	0.03082	4.4	0.01037	4.2	0.01023
7.2	39.9333	7.6	45.718	6.3	32.1892	7.2	24.4607	7.6	31.4739	9.8	24.6629	11	8.46716	11.4	7.58896	9.6	8.74885	7.2	1.31157	8.8	1.50756	11.4	0.72907	7.2	0.1206	10.6	0.09045	9.2	0.15076	7	0.03191	4.4	0.01339	4.2	0.01409
7.6	39.6223	7.6	45.5626	6.3	32.0337	7.2	24.3985	7.8	30.9919	10	24.5385	11	8.45059	11.6	7.60553	9.8	8.69914	7.2	1.31157	9	1.50756	11.6	0.72907	7.2	0.1206	10.8	0.09045	9.2	0.13568	7.2	0.03173	4.4	0.01265	4.2	0.0142
7.6	39.529	7.8	45.407	6.5	32.0337	7.2	24.1497	7.8	30.8675	10	24.4141	11.4	8.41745	11.6	7.58896	9.8	8.68257	7.2	1.31157	9	1.49248	11.6	0.74564	7.2	0.13568	10.8	0.07538	9.2	0.13568	7.2	0.03029	4.4	0.01226	4.4	0.0143
7.8	39.2024	7.8	45.2515	6.5	31.8782	7.6	24.072	7.8	30.4476	10	24.3985	11.6	8.41745	11.8	7.57239	10	8.666	7.6	1.32665	9.2	1.49248	11.8	0.72907	7.6	0.13568	11	0.09045	9.6	0.13568	7.2	0.0285	4.4	0.01381	4.4	0.01817
7.8	39.1403	7.8	45.096	6.5	31.8782	7.6	23.8387	7.8	30.3543	10.4	24.2275	11.6	8.38431	11.8	7.58896	10	8.64943	7.6	1.31157	9.2	1.50756	11.8	0.74564	7.6	0.13568	11	0.07538	9.6	0.15076	7.2	0.0292	4.4	0.0182	4.4	0.02133
7.8	38.9381	7.8	44.785	6.6	31.8782	7.6	23.7765	8	30.0433	10.6	24.0875	11.6	8.38431	12	7.55582	10.4	8.63286	7.8	1.32665	9.2	1.50756	11.8	0.72907	7.8	0.13568	11	0.07538	9.8	0.15076	7.6	0.03114	4.4	0.01905	4.4	0.02186
7.8	38.8448	8	44.785	6.6	31.7227	7.8	23.5432	8	29.95	10.6	24.072	11.8	8.38431	12	7.55582	10.4	8.61629	7.8	1.31157	9.6	1.52263	12	0.74564	7.8	0.13568	11	0.09045	9.8	0.15076	7.6	0.0343	4.8	0.02045	4.4	0.02421
8	38.6115	8	44.474	6.8	31.5672	7.8	23.4655	8	29.6701	10.6	23.9475	11.8	8.35117	12.4	7.55582	10.6	8.58315	7.8	1.32665	9.6	1.52263	12	0.74564	7.8	0.1206	11.4	0.09045	10	0.15076	7.8	0.03676	4.8	0.02115	4.4	0.0221
8	38.5649	8.2	44.474	6.8	31.5672	7.8	23.2478	8.2	29.6234	10.8	23.8387	12	8.3346	12.4	7.55582	10.6	8.58315	7.8	1.32665	9.6	1.52263	12	0.74564	7.8	0.1206	11.6	0.09045	10	0.15076	7.8	0.03532	4.8	0.02115	4.4	0.0168
8.2	38.3938	8.2	44.163	6.8	31.4117	7.8	23.17	8.2	29.3902	10.8	23.8076	12	8.31803	12.6	7.55582	10.6	8.55001	8	1.32665	9.6	1.52263	12.4	0.74564	8	0.13568	11.6	0.09045	10	0.15076	7.8	0.03602	4.8	0.02045	4.8	0.0124
8.2	38.3316	8.2	44.0075	6.8	31.4117	8	22.9368	8.2	29.3124	11	23.6676	12.4	8.30146	12.6	7.55582	10.8	8.55001	8	1.32665	9.8	1.53771	12.6	0.74564	8	0.1206	11.6	0.09045	10	0.15076	7.8	0.0376	5	0.01905	4.8	0.01086
8.2	38.1295	8.2	43.6965	7.1	31.2562	8	22.859	8.6	29.1414	11	23.5432	12.4	8.30146	12.8	7.53925	10.8	8.53344	8.2	1.32665	9.8	1.53771	12.6	0.74564	8	0.13568	11.8	0.09045	10.4	0.15076	8	0.03493	5	0.01567	4.8	0.00805
8.2	38.0984	8.6	43.6965	7.1	31.2562	8.2	22.6413	8.6	29.1103	11	23.5121	12.6	8.28489	12.8	7.53925	11	8.53344	8.2	1.32665	10	1.55278	12.6	0.74564	8.2	0.13568	12	0.09045	10.4	0.16583	8	0.03532	5	0.01318	4.8	0.00717
8.6	37.974	8.6	43.3855	7.3	31.2562	8.2	22.6102	8.6	28.9859	11.4	23.4188	12.6	8.26832	12.8	7.53925	11	8.48373	8.2	1.32665	10	1.55278	12.8	0.74564	8.2	0.13568	12	0.09045	10.6	0.15076	8	0.03338	5	0.01441	5	0.01142
8.6	37.9273	8.8	43.23	7.3	31.1007	8.2	22.3925	8.8	28.9548	11.6	23.3255	12.8	8.23518	13.2	7.52268	11.4	8.48373	8.2	1.34173	10.4	1.55278	12.8	0.76221	8.2	0.13568	12	0.09045	10.6	0.16583	8.2	0.03359	5	0.01936	5	0.01349
8.8	37.8185	8.8	42.919	7.3	30.9452	8.2	22.3148	8.8	28.8148	11.6	23.3411	12.8	8.23518	13.2	7.52268	11.4	8.46716	8.6	1.34173	10.4	1.55278	13.4	0.77878	8.6	0.13568	12.4	0.09045	10.8	0.16583	8.2	0.03184	5	0.02073	5	0.01877
8.8	37.7563	8.8	42.919	7.3	30.9452	8.6	22.1282	8.8	28.7837	11.6	23.17	13.2	8.21862	13.4	7.50611	11.6	8.46716	8.6	1.34173	10.6	1.55278	13.4	0.76221	8.6	0.13568	12.6	0.10553	10.8	0.15076	8.2	0.03131	5	0.02263	5	0.02084
8.8	37.6319	8.8	42.608	7.5	30.9452	8.6	22.0815	9	28.6593	11.8	23.0767	13.2	8.21862	13.4	7.50611	11.6	8.45059	8.6	1.3568	10.6	1.55278	13.4	0.76221	8.6	0.15076	12.6	0.09045	11	0.15076	8.2	0.03075	5.2	0.02597	5	0.02063
8.8	37.5852	9	42.4525	7.5	30.7897	8.8	21.8949	9	28.6282	11.8	23.0301	13.4	8.18548	13.6	7.50611	11.8	8.45059	8.8	1.34173	10.6	1.56786	13.4	0.74564	8.6	0.13568	12.6	0.09045	11	0.16583	8.6	0.03233	5.2	0.02755	5	0.02098
9	37.4608	9	42.1415	7.6	30.7897	8.8	21.8483	9	28.5038	12	22.9523	13.4	8.18548	13.6	7.50611	11.8	8.41745	8.8	1.34173	10.6	1.56786	13.6	0.76221	8.8	0.15076	12.8	0.10553	11	0.16583	8.6	0.03159	5.2	0.02737	5	0.02063
9	37.4142	9.2	42.1415	7.6	30.7897	8.8	21.7083	9.2	28.4883	12	22.8435	13.6	8.15234	13.8	7.50611	11.8	8.40088	8.8	1.34173	10.8	1.56786	13.6	0.76221	8.8	0.13568	12.8	0.09045	11	0.15076	8.6	0.03584	5.2	0.02544	5.2	0.01957
9.2	37.3209	9.2	41.8305	8	30.6342	8.8	21.6772	9.2	28.4105	12	22.7968	13.6	8.16891	13.8	7.48954	12	8.38431	8.8	1.34173	10.8	1.56786	13.8	0.76221	8.8	0.13568	13.2	0.09045	11.4	0.16583	8.8	0.03778	5.2	0.02175	5.2	0.01908
9.2	37.3053	9.2	41.8305	8	30.6342	9	21.5528	9.2	28.395	12.4	22.6569	13.8	8.13577	13.8	7.48954	12	8.38431	9	1.3568	11	1.56786	13.8	0.76221	8.8	0.13568	13.2	0.09045	11.4	0.16583	8.8	0.03739	5.4	0.0195	5.2	0.01504
9.2	37.1965	9.2	41.5195	8	30.4787	9	21.5373	9.6	28.3328	12.6	22.5169	13.8	8.1192	14.2	7.48954	12.4	8.38431	9	1.3568	11	1.56786	14.2	0.77878	9	0.13568	13.4	0.09045	11.6	0.16583	8.8	0.0388	5.4	0.01778	5.2	0.01385
9.2	37.1343	9.6	41.5195	8	30.4787	9.2	21.4439	9.6	28.3172	12.6	22.4703	14.2	8.10263	14.2	7.48954	12.4	8.36774	9	1.37188	11	1.58293	14.2	0.77878	9	0.13568	13.4	0.09045	11.6	0.16583	8.8	0.0388	5.4	0.01567	5.4	0.01139
9.6	37.0099	9.6	41.2084	8.1	30.3232	9.2	21.4128	9.6	28.2083	12.6	22.3614	14.2	8.10263	14.4	7.48954	12.6	8.35117	9.2	1.3568	11.4	1.56786	14.4	0.76221	9.2	0.13568	13.4	0.09045	11.8	0.18091	9	0.03613	5.4	0.01444	5.4	0.01212
9.6	36.9943	9.6	41.2084	8.1	30.3232	9.2	21.304	9.6	28.1773	12.8	22.2526	14.4	8.06949	14.4	7.47297	12.6	8.35117	9.2	1.37188	11.4	1.56786	14.4	0.76221	9.2	0.13568	13.6	0.09045	11.8	0.16583	9	0.0349	5.4	0.01409	5.4	0.01195
9.6	36.8699	9.8	40.8974	8.3	30.1677	9.2	21.2573	9.8	28.1151	12.8	22.2215	14.4	8.06949	14.6	7.47297	12.6	8.31803	9.2	1.37188	11.6	1.58293	14.6	0.77878	9.2	0.13568	13.6	0.10553	12	0.16583	9.2	0.03384	5.4	0.01655	5.4	0.01212
9.6	36.8543	9.8	40.7419	8.3	30.1677	9.6	21.164	9.8	28.0995	12.8	22.0815	14.6	8.03635	14.6	7.47297	12.8	8.31803	9.6	1.37188	11.6	1.58293	14.6	0.77878	9.2	0.13568	13.6	0.10553	12	0.16583	9.2	0.03616	5.4	0.01862	5.4	0.01265
9.8	36.761	10	40.5864	8.3	30.1677	9.6	21.1329	10	28.0528	13.2	21.9416	14.6	8.03635	14.8	7.47297	12.8	8.31803	9.6	1.3568	11.6	1.58293	14.8	0.77878	9.6	0.13568	13.8	0.09045	12	0.18091	9.2	0.03454	5.8	0.01996	5.4	0.01353
9.8	36.7455	10	40.4309	8.3	30.1677	9.6	21.0396	10	28.0373	13.2	21.9105	14.8	8.03635	14.8	7.47297	13.2	8.31803	9.6	1.37188	11.8	1.58293	14.8	0.77878	9.6	0.13568	13.8	0.10553	12	0.18091	9.2	0.0363	5.8	0.02432	5.8	0.01476
10	36.6211	10	40.2754	8.6	30.0122	9.6	21.0241	10	27.9595	13.4	21.786	15.2	8.01978	15.2	7.4564	13.2	8.30146	9.6	1.37188	11.8	1.58293	14.8	0.77878	9.6	0.15076	13.8	0.09045	12.4	0.16583	9.6	0.03697	5.8	0.02941	5.8	0.01508
10	36.6055	10.4	40.2754	8.6	30.0122	9.8	20.9308	10	27.944	13.4	21.6772	15.4	8.00321	15.2	7.4564	13.4	8.30146	9.8	1.37188	11.8	1.59801	14.8	0.77878	9.8	0.13568	14.2	0.09045	12.4	0.16583	9.6	0.03746	5.8	0.03205	5.8	0.01539
10	36.4656	10.4	39.9644	8.8	29.8567	9.8	20.9152	10.4	27.8818	13.4	21.6461	15.4	7.98664	15.4	7.4564	13.4	8.26832	9.8	1.37188	12	1.58293	15.2	0.77878	9.8	0.13568	14.2	0.09045	12.6	0.18091	9.6	0.04062	6	0.03222	5.8	0.01662
10	36.4034	10.6	39.9644	8.8	29.8567	10	20.8219	10.4	27.8507	13.6	21.5217	15.6	7.98664	15.4	7.47297	13.6	8.26832	9.8	1.37188	12	1.59801	15.4	0.77878	9.8	0.15076	14.4	0.10553	12.6	0.18091	9.6	0.04326	6	0.02994	6	0.0175
10.4	36.2323	10.6	39.6534	8.8	29.8567	10	20.7908	10.4	27.7574	13.6	21.3817	15.6	7.98664	15.6	7.4564	13.6	8.26832	10	1.37188	12	1.59801	15.4	0.79535	10	0.15076	14.4	0.09045	12.8	0.16583	9.8	0.04217	6	0.02839	6	0.01803
10.4	36.1857	10.6	39.6534	8.8	29.8567	10	20.6975	10.6	27.7263	13.8	21.3351	15.6	7.97007	15.6	7.4564	13.6	8.26832	10	1.38695	12.4	1.59801	15.6	0.79535	10	0.15076	14.4	0.10553	12.8	0.18091	9.8	0.04466	6	0.02347	6	0.0182
10.6	36.0457	10.6	39.4979	9	29.7012	10	20.6975	10.6	27.6796	13.8	21.164	16	7.9535	16	7.43984	13.8	8.26832	10	1.38695	12.4	1.59801	15.6	0.77878	10	0.13568	14.6	0.10553	12.8	0.18091	9.8	0.0409	6	0.01964	6	0.01803
10.6	35.968	10.8	39.3424	9	29.7012	10.4	20.6198	10.6	27.6641	14.2	21.0707	16.2	7.92036	16	7.42327	13.8	8.26832	10	1.38695	12.6	1.59801	15.6	0.77878	10	0.15076	14.6	0.09045	12.8	0.16583	10	0.04231	6	0.01599	6	0.01624
10.6	35.8436	10.8	39.1869	9.1	29.5457	10.4	20.5887	10.8	27.5863	14.2	21.0552	16.2	7.92036	16.2	7.43984	13.8	8.23518	10.4	1.40203	12.6	1.61309	16	0.77878	10.4	0.13568	14.8	0.13568	13.2	0.18091	10	0.04122	6	0.0116	6	0.01694
10.6	35.7969	11	39.1869	9.1	29.5457	10.6	20.5109	10.8	27.5863	14.4	20.9619	16.2	7.92036	16.2	7.43984	14.2	8.21862	10.4	1.40203	12.6	1.59801	16.2	0.77878	10.4	0.13568	14.8	0.09045	13.2	0.19598	10	0.04175	6.2	0.0116	6	0.01694
10.8	35.6103	11	38.8759	9.1	29.5457	10.6	20.4643	10.8	27.493	14.4	20.853	16.4	7.90379	16.4	7.43984	14.2	8.21862	10.6	1.40203	12.6	1.61309	16.2	0.79535	10.6	0.15076	14.8	0.15076	13.4	0.18091	10	0.04263	6.2	0.01599	6.2	0.01624
10.8	35.5481	11	38.8759	9.1	29.5457	10.6	20.371	10.8	27.4619	14.4	20.8064	16.6	7.88722	16.4	7.42327	14.4	8.20205	10.6	1.40203	12.8	1.61309	16.2	0.79535	10.6	0.15076	14.8	0.1206	13.4	0.18091	10.4	0.04386	6.2	0.01838	6.2	0.01803
11	35.3926	11	38.5649	9.5	29.5457	10.6	20.3554	11	27.3997	14.6	20.682	16.6	7.88722	16.6	7.42327	14.4	8.20205	10.6	1.40203	12.8	1.61309	16.4	0.79535	10.6	0.15076	15.2	0.1206	13.4	0.18091	10.4	0.04544	6.2	0.02379	6.2	0.01694
11	35.3149	11.4	38.5649	9.5	29.5457	10.8	20.2621	11	27.3686	14.6	20.5887	16.6	7.87065	16.6	7.4067	14.6	8.18548	10.6	1.38695	12.8	1.61309	16.6	0.79535	10.6	0.15076	15.2	0.1206	13.4	0.19598	10.6	0.04864	6.2	0.02868	6.2	0.01708
11	35.1749	11.4	38.4094	9.6	29.3902	10.8	20.2466	11	27.322	14.6	20.5576	16.6	7.88722	17	7.42327	14.6	8.16891	10.8	1.40203	13.2	1.61309	16.6	0.79535	10.8	0.15076	15.4	0.1206	13.6	0.19598	10.6	0.04614	6.2	0.03268	6.2	0.0181
11	35.1438	11.6	38.4094	9.6	29.3902	10.8	20.1844	11	27.322	14.8	20.4487	17	7.85408	17	7.4067	14.8	8.16891	10.8	1.40203	13.2	1.62816	16.6	0.79535	10.8	0.15076	15.4	0.13568	13.6	0.19598	10.6	0.04526	6.2	0.03546	6.6	0.01964
11.4	35.0661	11.6	38.0984	9.6	29.2347	11	20.1688	11.4	27.2598	14.8	20.3399	17	7.87065	17.2	7.4067	14.8	8.16891	11	1.40203	13.4	1.61309	17	0.79535	10.8	0.16583	15.6	0.10553	13.8	0.18091	10.6	0.0428	6.6	0.03665	6.6	0.02263
11.4	35.035	11.6	38.0984	9.6	29.2347	11	20.0911	11.4	27.2442	15.2	20.3088	17.2	7.83751	17.2	7.4067	15.2	8.16891	11	1.40203	13.4	1.62816	17.2	0.79535	11	0.15076	15.6	0.1206	13.8	0.19598	10.8	0.04196	6.6	0.03718	6.6	0.02386
11.6	34.8794	11.8	37.9429	9.8	29.2347	11	20.06	11.6	27.1509	15.2	20.1844	17.2	7.83751	17.4	7.42327	15.2	8.15234	11	1.4171	13.4	1.62816	17.2	0.79535	11	0.15076	15.6	0.1206	14.2	0.19598	10.8	0.04055	6.6	0.03384	6.8	0.02653
11.6	34.8328	11.8	37.9429	9.8	29.2347	11	19.9667	11.6	27.1354	15.4	20.0911	17.4	7.83751	17.4	7.42327	15.4	8.13577	11	1.40203	13.6	1.64324	17.2	0.79535	11	0.15076	15.6	0.1206	14.2	0.19598	10.8	0.03985	6.6	0.02983	6.8	0.02653
11.6	34.6928	11.8	37.7874	10	29.2347	11.4	19.9511	11.6	27.0265	15.4	20.0755	17.4	7.83751	17.6	7.4067	15.4	8.1192	11.4	1.4171	13.6	1.64324	17.4	0.81192	11	0.15076	16	0.10553	14.4	0.19598	11	0.03985	6.8	0.02745	6.8	0.02513
11.6	34.6617	12	37.6319	10	29.2347	11.4	19.8267	11.6	26.9954	15.4	19.9822	17.6	7.80437	17.6	7.4067	15.6	8.10263	11.4	1.4171	13.8	1.64324	17.6	0.79535	11.4	0.16583	16	0.1206	14.4	0.19598	11	0.04182	6.8	0.02291	6.8	0.02231
11.8	34.5529	12	37.4764	10	29.0792	11.6	19.8112	11.8	26.9643	15.6	19.9045	18	7.7878	17.6	7.39013	15.6	8.1192	11.6	1.4171	13.8	1.64324	17.6	0.79535	11.4	0.16583	16.2	0.10553	14.4	0.21106	11	0.04038	6.8	0.01978	6.8	0.02063
11.8	34.5218	12.4	37.4764	10	29.0792	11.6	19.7645	11.8	26.9488	15.6	19.8734	18.2	7.7878	18	7.39013	15.6	8.10263	11.6	1.40203	13.8	1.64324	17.6	0.79535	11.4	0.15076	16.2	0.10553	14.4	0.19598	11.4	0.04284	6.8	0.01715	6.8	0.01631
12	34.3974	12.4	37.3209	10.3	29.0792	11.6	19.7178	12	26.871	16	19.749	18.2	7.7878	18.2	7.39013	16	8.06949	11.6	1.40203	13.8	1.65831	18	0.79535	11.6	0.15076	16.4	0.10553	14.6	0.19598	11.4	0.04407	6.8	0.01627	6.8	0.01198
12	34.3663	12.4	37.1654	10.3	28.9237	11.8	19.6401	12	26.8555	16	19.6557	18.4	7.77123	18.2	7.37356	16	8.06949	11.6	1.40203	14.2	1.64324	18	0.79535	11.6	0.16583	16.4	0.10553	14.6	0.21106	11.4	0.04407	6.8	0.01715	7	0.00583
12	34.2419	12.6	37.0099	10.5	28.9237	11.8	19.609	12	26.7622	16	19.6245	18.4	7.77123	18.2	7.37356	16.2	8.05292	11.8	1.4171	14.2	1.64324	18.2	0.82849	11.6	0.15076	16.6	0.10553	14.8	0.19598	11.6	0.04477	6.8	0.01978	7	0.00552
12	34.1952	12.6	37.0099	10.5	28.9237	11.8	19.5312	12	26.7311	16.2	19.5468	18.6	7.75466	18.4	7.37356	16.2	8.05292	11.8	1.4171	14.4	1.65831	18.2	0.77878	11.8	0.16583	16.6	0.1206	14.8	0.19598	11.6	0.04298	7	0.02418	7	0.00499
12.4	34.0553	12.6	36.8543	10.5	28.9237	12	19.5002	12.4	26.6222	16.2	19.469	18.6	7.75466	18.6	7.37356	16.2	8.06949	11.8	1.4171	14.4	1.65831	18.4	0.82849	11.8	0.15076	16.6	0.10553	14.8	0.19598	11.6	0.0428	7	0.02713	7	0.00299
12.4	34.0242	12.8	36.8543	10.5	28.9237	12	19.3913	12.4	26.6067	16.4	19.4535	19	7.73809	18.6	7.37356	16.4	8.05292	12	1.4171	14.4	1.65831	18.4	0.82849	11.8	0.15076	16.6	0.1206	15.2	0.21106	11.6	0.04298	7	0.02955	7	0.0052
12.4	33.9309	12.8	36.6989	10.6	28.7682	12	19.3602	12.6	26.5134	16.4	19.3602	19	7.73809	18.6	7.39013	16.6	8.03635	12	1.4171	14.4	1.65831	18.6	0.81192	12	0.16583	17	0.10553	15.2	0.19598	11.8	0.0435	7	0.0311	7.2	0.01093
12.6	33.9153	12.8	36.5433	10.6	28.7682	12.4	19.2824	12.6	26.4978	16.6	19.298	19	7.72152	19	7.39013	16.6	8.03635	12	1.4171	14.6	1.65831	18.6	0.81192	12	0.16583	17	0.10553	15.4	0.19598	11.8	0.04438	7	0.03268	7.2	0.01947
12.6	33.8065	12.8	36.3878	10.6	28.7682	12.4	19.2669	12.6	26.4356	16.6	19.2669	19.2	7.75466	19	7.37356	16.6	8.00321	12	1.4171	14.6	1.65831	19	0.82849	12	0.16583	17.2	0.10553	15.4	0.21106	12	0.04242	7.2	0.02983	7.2	0.03012
12.6	33.7909	13.2	36.3878	11	28.7682	12.4	19.1891	12.6	26.4045	16.6	19.2047	19.4	7.72152	19	7.37356	17	8.00321	12.4	1.4171	14.8	1.67339	19	0.79535	12	0.15076	17.2	0.1206	15.4	0.21106	12	0.04365	7.2	0.0286	7.2	0.0383
12.8	33.6665	13.2	36.2323	11	28.7682	12.6	19.1736	12.8	26.3268	17	19.1425	19.4	7.72152	19.2	7.37356	17	8.00321	12.4	1.4171	14.8	1.67339	19.2	0.82849	12.4	0.16583	17.4	0.1206	15.6	0.19598	12	0.04681	7.2	0.02773	7.2	0.0414
12.8	33.6354	13.4	36.2323	11.1	28.6127	12.6	19.0958	12.8	26.3112	17	19.1114	19.8	7.70495	19.4	7.37356	17.2	8.00321	12.4	1.4171	14.8	1.67339	19.2	0.81192	12.4	0.15076	17.4	0.1206	15.6	0.21106	12	0.04551	7.2	0.0272	7.2	0.03936
12.8	33.5266	13.4	36.0768	11.1	28.6127	12.6	19.0647	12.8	26.2335	17.2	19.0181	19.8	7.70495	19.4	7.37356	17.2	7.97007	12.6	1.4171	15.2	1.67339	19.4	0.81192	12.6	0.16583	17.6	0.10553	15.6	0.19598	12.4	0.04797	7.2	0.02702	7.6	0.04326
12.8	33.4955	13.4	36.0768	11.1	28.6127	12.6	18.9714	13.2	26.2023	17.2	18.9559	20	7.68838	19.4	7.35699	17.4	7.97007	12.6	1.43218	15.2	1.67339	19.4	0.81192	12.6	0.16583	17.6	0.10553	15.6	0.22613	12.4	0.04972	7.2	0.0272	7.6	0.04133
13.2	33.3866	13.4	35.9213	11.3	28.6127	12.8	18.9559	13.2	26.1246	17.2	18.9403	20	7.68838	19.8	7.37356	17.4	7.97007	12.6	1.43218	15.4	1.67339	19.8	0.82849	12.6	0.16583	17.6	0.10553	16	0.19598	12.6	0.05078	7.2	0.02773	7.6	0.03609
13.2	33.3711	13.6	35.9213	11.3	28.6127	12.8	18.8781	13.2	26.109	17.4	18.8626	20.2	7.67181	20	7.37356	17.6	7.9535	12.8	1.4171	15.4	1.68846	19.8	0.81192	12.6	0.15076	17.6	0.1206	16	0.19598	12.6	0.05113	7.6	0.0286	7.6	0.02857
13.2	33.2933	13.6	35.7658	11.5	28.4572	12.8	18.8626	13.4	26.0624	17.6	18.8159	20.2	7.68838	20	7.37356	17.6	7.93693	12.8	1.43218	15.4	1.68846	20	0.81192	12.8	0.16583	18	0.10553	16.2	0.21106	12.6	0.04951	7.6	0.02983	7.8	0.02425
13.4	33.2622	13.8	35.7658	11.5	28.4572	13.2	18.8004	13.4	26.0313	17.6	18.8004	20.4	7.67181	20	7.37356	17.6	7.92036	12.8	1.4171	15.6	1.68846	20	0.81192	12.8	0.16583	18	0.1206	16.2	0.22613	12.6	0.05004	7.6	0.03142	7.8	0.01936
13.4	33.1534	13.8	35.6103	11.5	28.4572	13.2	18.7693	13.4	25.9535	17.6	18.7226	20.4	7.65524	20.2	7.37356	18	7.88722	12.8	1.43218	15.6	1.68846	20.2	0.82849	12.8	0.16583	18.2	0.10553	16.2	0.21106	12.8	0.04951	7.6	0.03015	7.8	0.0162
13.4	33.1534	13.8	35.6103	11.5	28.4572	13.2	18.7071	13.4	25.938	18	18.6604	20.8	7.65524	20.4	7.35699	18	7.88722	13.2	1.43218	15.6	1.68846	20.2	0.82849	12.8	0.16583	18.2	0.1206	16.4	0.21106	12.8	0.04667	7.8	0.03015	7.8	0.01796
13.6	33.0445	13.8	35.4548	11.8	28.3016	13.4	18.6915	13.6	25.8603	18	18.6293	20.8	7.65524	20.4	7.35699	18.2	7.87065	13.2	1.4171	15.6	1.68846	20.4	0.82849	13.2	0.16583	18.2	0.1206	16.4	0.22613	12.8	0.04881	7.8	0.03015	7.8	0.01824
13.6	33.0134	14.2	35.4548	11.8	28.3016	13.4	18.6293	13.6	25.8291	18.2	18.5827	21	7.63867	20.4	7.35699	18.2	7.83751	13.2	1.43218	16	1.68846	20.4	0.84506	13.2	0.16583	18.2	0.10553	16.6	0.22613	12.8	0.04737	7.8	0.03015	7.8	0.02207
13.6	32.9512	14.2	35.2993	12	28.3016	13.4	18.5671	13.8	25.7514	18.2	18.5516	21	7.63867	20.8	7.37356	18.4	7.83751	13.4	1.43218	16	1.68846	20.4	0.82849	13.4	0.16583	18.4	0.1206	16.6	0.21106	13.2	0.04965	7.8	0.03015	8	0.03103
13.8	32.9512	14.4	35.2993	12	28.1461	13.6	18.5205	13.8	25.7203	18.2	18.536	21.2	7.6221	21	7.35699	18.4	7.82094	13.4	1.44725	16.2	1.70354	20.4	0.82849	13.4	0.16583	18.4	0.10553	16.6	0.22613	13.2	0.05247	7.8	0.03015	8	0.03873
13.8	32.8579	14.4	35.1438	12	28.1461	13.6	18.4894	13.8	25.6581	18.4	18.4894	21.2	7.60553	21	7.37356	18.6	7.77123	13.4	1.43218	16.2	1.70354	20.8	0.82849	13.4	0.16583	18.6	0.1206	17	0.21106	13.4	0.05387	7.8	0.03015	8	0.04414
13.8	32.8579	14.4	34.9883	12	28.1461	13.6	18.4272	13.8	25.627	18.6	18.4272	21.4	7.60553	21	7.35699	18.6	7.7878	13.4	1.43218	16.2	1.70354	20.8	0.82849	13.4	0.16583	18.6	0.10553	17	0.22613	13.4	0.05387	7.8	0.03015	8	0.04372
13.8	32.7802	14.4	34.9883	12.1	28.1461	13.6	18.4116	14.2	25.5803	18.6	18.3805	21.4	7.60553	21.2	7.35699	19	7.75466	13.6	1.44725	16.2	1.70354	21	0.82849	13.6	0.16583	18.6	0.10553	17.2	0.19598	13.4	0.05247	8	0.03142	8	0.04315
14.2	32.7335	14.6	34.9883	12.1	28.1461	13.8	18.3494	14.2	25.5492	18.6	18.3339	21.8	7.58896	21.4	7.37356	19	7.73809	13.6	1.43218	16.4	1.70354	21	0.82849	13.6	0.16583	18.6	0.1206	17.2	0.21106	13.4	0.05285	8	0.0311	8.2	0.0421
14.2	32.6402	14.6	34.8328	12.3	27.9906	13.8	18.3183	14.4	25.487	19	18.3028	21.8	7.58896	21.4	7.35699	19	7.73809	13.8	1.43218	16.4	1.70354	21.2	0.82849	13.8	0.16583	19	0.10553	17.2	0.22613	13.6	0.04965	8	0.02829	8.2	0.03862
14.2	32.6091	14.8	34.8328	12.3	27.9906	13.8	18.2406	14.4	25.4715	19	18.3028	22	7.57239	21.4	7.35699	19.2	7.70495	13.8	1.43218	16.6	1.70354	21.2	0.82849	13.8	0.16583	19	0.1206	17.2	0.21106	13.6	0.04825	8	0.02618	8.2	0.03374
14.4	32.5314	14.8	34.6773	12.3	27.9906	14.2	18.2095	14.4	25.3782	19.2	18.2561	22	7.58896	21.8	7.35699	19.4	7.68838	13.8	1.44725	16.6	1.71861	21.4	0.84506	13.8	0.16583	19	0.1206	17.4	0.24121	13.8	0.04864	8	0.02477	8.2	0.02973
14.4	32.5003	14.8	34.6773	12.3	27.8351	14.2	18.1473	14.4	25.3471	19.2	18.1784	22.2	7.57239	22	7.34042	19.4	7.67181	13.8	1.44725	17	1.70354	21.4	0.84506	13.8	0.16583	19	0.1206	17.4	0.22613	13.8	0.0467	8.2	0.02407	8.2	0.02695
14.4	32.407	15.2	34.5218	12.6	27.8351	14.2	18.1162	14.6	25.2849	19.2	18.1628	22.2	7.57239	22	7.35699	19.4	7.63867	14.2	1.44725	17	1.71861	21.8	0.84506	14.2	0.16583	19.2	0.1206	17.6	0.21106	13.8	0.04691	8.2	0.02281	8.2	0.02449
14.4	32.3758	15.2	34.5218	12.6	27.8351	14.4	18.054	14.6	25.2693	19.4	18.1317	22.6	7.53925	22	7.35699	19.8	7.6221	14.2	1.44725	17	1.71861	21.8	0.84506	14.2	0.16583	19.2	0.1206	17.6	0.22613	13.8	0.04582	8.2	0.02383	8.6	0.02681
14.6	32.2981	15.4	34.3663	12.8	27.8351	14.4	18.0229	14.8	25.1916	19.4	18.1162	22.8	7.53925	22.2	7.37356	19.8	7.6221	14.4	1.44725	17.2	1.71861	22	0.84506	14.2	0.16583	19.2	0.1206	17.6	0.21106	14.2	0.04881	8.2	0.02678	8.6	0.0266
14.6	32.2359	15.4	34.3663	12.8	27.8351	14.4	17.9607	14.8	25.1605	19.8	18.1162	22.8	7.53925	22.2	7.35699	20	7.58896	14.4	1.44725	17.2	1.71861	22	0.84506	14.4	0.16583	19.4	0.10553	18	0.21106	14.2	0.05074	8.2	0.03131	8.6	0.02797
14.8	32.1737	15.4	34.2108	12.8	27.6796	14.6	17.9451	14.8	25.0672	19.8	18.0851	22.8	7.53925	22.6	7.35699	20	7.57239	14.4	1.44725	17.2	1.71861	22.2	0.86163	14.4	0.18091	19.4	0.1206	18	0.24121	14.4	0.05162	8.2	0.03834	8.6	0.03184
14.8	32.127	15.6	34.2108	12.8	27.6796	14.6	17.8829	14.8	25.0361	20	18.0229	23.2	7.52268	22.6	7.35699	20	7.55582	14.4	1.44725	17.4	1.73369	22.2	0.82849	14.4	0.16583	19.4	0.1206	18.2	0.22613	14.4	0.05145	8.6	0.04147	8.8	0.0382
14.8	32.0026	15.6	34.0553	12.9	27.6796	14.6	17.8518	15.2	24.9428	20	18.0229	23.2	7.52268	22.8	7.35699	20.2	7.55582	14.6	1.44725	17.4	1.73369	22.6	0.86163	14.4	0.18091	19.4	0.1206	18.2	0.24121	14.4	0.05022	8.6	0.04161	8.8	0.04101
14.8	31.9871	15.6	34.0553	12.9	27.6796	14.8	17.7741	15.2	24.8961	20.2	17.9918	23.2	7.52268	22.8	7.35699	20.4	7.52268	14.6	1.44725	17.6	1.71861	22.6	0.84506	14.6	0.18091	19.8	0.10553	18.2	0.22613	14.4	0.0486	8.6	0.04287	8.8	0.03834
15.2	31.8782	15.6	33.8998	12.9	27.6796	14.8	17.7585	15.4	24.7873	20.2	17.9451	23.2	7.50611	23	7.35699	20.4	7.52268	14.8	1.44725	17.6	1.71861	22.8	0.82849	14.6	0.16583	19.8	0.1206	18.4	0.22613	14.6	0.04818	8.6	0.03989	8.8	0.03623
15.2	31.8471	16	33.8998	13.3	27.6796	14.8	17.6808	15.4	24.7717	20.2	17.9451	23.8	7.50611	23	7.34042	20.4	7.50611	14.8	1.44725	17.6	1.73369	22.8	0.86163	14.6	0.16583	19.8	0.1206	18.4	0.24121	14.6	0.05204	8.6	0.03584	8.8	0.03468
15.4	31.7383	16	33.7443	13.3	27.6796	15.2	17.6808	15.4	24.694	20.4	17.914	23.8	7.50611	23.2	7.35699	20.8	7.50611	14.8	1.44725	17.6	1.73369	23	0.86163	14.8	0.16583	20	0.1206	18.6	0.22613	14.8	0.05127	8.8	0.03075	8.8	0.02959
15.4	31.7072	16.2	33.7443	13.4	27.5241	15.2	17.603	15.4	24.6629	20.4	17.8674	23.8	7.48954	23.6	7.37356	20.8	7.50611	14.8	1.44725	18	1.73369	23	0.84506	14.8	0.18091	20	0.1206	18.6	0.22613	14.8	0.05535	8.8	0.02906	8.8	0.02734
15.4	31.5983	16.2	33.7443	13.4	27.5241	15.2	17.5875	15.6	24.5696	20.8	17.8674	23.8	7.47297	23.6	7.35699	21	7.50611	15.2	1.46233	18	1.73369	23.2	0.86163	14.8	0.18091	20	0.1206	18.6	0.22613	14.8	0.05763	8.8	0.02576	9	0.02383
15.4	31.5672	16.2	33.5888	13.4	27.5241	15.4	17.5252	15.6	24.5385	20.8	17.8363	24.2	7.47297	23.8	7.35699	21	7.47297	15.2	1.44725	18.2	1.73369	23.2	0.86163	14.8	0.18091	20	0.1206	18.6	0.24121	14.8	0.06006	8.8	0.02312	9	0.02224
15.6	31.4584	16.2	33.5888	13.6	27.5241	15.4	17.5097	15.6	24.4452	21	17.8363	24.2	7.48954	23.8	7.35699	21.2	7.48954	15.4	1.44725	18.2	1.74877	23.6	0.86163	15.2	0.18091	20.2	0.1206	19	0.24121	15.2	0.06287	8.8	0.02435	9	0.02579
15.6	31.4273	16.4	33.4333	13.6	27.5241	15.4	17.432	15.6	24.4296	21	17.8207	24.2	7.47297	24	7.37356	21.2	7.4564	15.4	1.46233	18.2	1.73369	23.6	0.86163	15.2	0.18091	20.2	0.1206	19	0.22613	15.2	0.0616	8.8	0.02625	9	0.02716
15.6	31.3495	16.4	33.4333	13.6	27.5241	15.4	17.4164	16	24.3363	21	17.8052	24.2	7.47297	24.2	7.37356	21.4	7.47297	15.4	1.46233	18.2	1.73369	23.8	0.86163	15.4	0.18091	20.4	0.1206	19.2	0.24121	15.4	0.06037	8.8	0.02973	9	0.03047
15.6	31.334	16.6	33.4333	13.8	27.5241	15.6	17.3542	16	24.3052	21.2	17.7896	24.8	7.4564	24.2	7.39013	21.4	7.47297	15.4	1.44725	18.4	1.73369	23.8	0.86163	15.4	0.18091	20.4	0.1206	19.2	0.22613	15.4	0.05471	9	0.03444	9.2	0.03215
16	31.2407	16.6	33.2778	13.8	27.5241	15.6	17.3387	16.2	24.2119	21.2	17.7896	24.8	7.47297	24.2	7.37356	21.4	7.4564	15.6	1.46233	18.4	1.74877	24	0.86163	15.4	0.18091	20.4	0.1206	19.4	0.24121	15.4	0.05514	9	0.03809	9.2	0.03598
16	31.2251	16.6	33.2778	13.8	27.5241	15.6	17.2765	16.2	24.1808	21.4	17.7896	24.8	7.47297	24.6	7.37356	21.8	7.4564	15.6	1.46233	18.6	1.74877	24	0.86163	15.4	0.18091	20.4	0.1206	19.4	0.24121	15.4	0.05535	9	0.04034	9.2	0.04161
16.2	31.0541	16.6	33.2778	14.1	27.3686	16	17.2609	16.2	24.072	21.4	17.7741	25	7.47297	24.8	7.37356	22	7.43984	15.6	1.46233	18.6	1.74877	24.2	0.8782	15.6	0.16583	20.8	0.1206	19.4	0.22613	15.6	0.05377	9	0.04277	9.2	0.04263
16.2	30.9919	17	33.1223	14.1	27.3686	16	17.1987	16.2	24.0408	21.8	17.7741	25.2	7.43984	24.8	7.35699	22	7.42327	16	1.46233	18.6	1.74877	24.2	0.86163	15.6	0.18091	20.8	0.10553	19.4	0.24121	15.6	0.05486	9.2	0.04628	9.2	0.04315
16.4	30.8519	17	33.1223	14.3	27.3686	16.2	17.1676	16.4	23.932	21.8	17.743	25.2	7.43984	24.8	7.35699	22.2	7.43984	16	1.47741	19	1.74877	24.6	0.8782	15.6	0.19598	21	0.1206	19.8	0.24121	15.6	0.05004	9.2	0.04449	9.2	0.04192
16.4	30.8364	17.2	33.1223	14.3	27.3686	16.2	17.1209	16.4	23.9009	22	17.7119	25.6	7.43984	25	7.35699	22.2	7.4564	16	1.46233	19	1.74877	24.6	0.86163	16	0.18091	21	0.1206	19.8	0.24121	15.6	0.05201	9.2	0.0415	9.6	0.03894
16.4	30.6964	17.2	32.9668	14.3	27.3686	16.2	17.1054	16.6	23.8076	22	17.7274	25.6	7.43984	25.2	7.35699	22.2	7.43984	16.2	1.46233	19	1.74877	24.8	0.8782	16	0.16583	21	0.1206	20	0.24121	16	0.05538	9.2	0.03925	9.6	0.03739
16.6	30.6498	17.2	32.9668	14.3	27.3686	16.4	17.0587	16.6	23.792	22.2	17.7119	25.6	7.43984	25.2	7.35699	22.6	7.43984	16.2	1.46233	19.2	1.74877	24.8	0.8782	16	0.16583	21	0.1206	20	0.24121	16	0.05412	9.2	0.03683	9.6	0.03317
16.6	30.5253	17.4	32.8113	14.4	27.3686	16.4	17.0121	16.6	23.6832	22.2	17.6963	25.6	7.42327	25.2	7.35699	22.6	7.43984	16.2	1.44725	19.2	1.76384	24.8	0.8782	16.2	0.18091	21.2	0.13568	20.2	0.24121	16.2	0.05679	9.2	0.03458	9.6	0.03075
16.6	30.4943	17.4	32.8113	14.4	27.3686	16.4	16.9654	16.6	23.6521	22.2	17.7119	25.8	7.42327	25.6	7.35699	22.8	7.43984	16.4	1.46233	19.4	1.76384	24.8	0.8782	16.2	0.18091	21.2	0.1206	20.2	0.25628	16.2	0.05482	9.2	0.03286	9.6	0.02794
17	30.3698	17.6	32.8113	14.6	27.3686	16.6	16.9499	17	23.5588	22.6	17.6808	26	7.4067	25.6	7.35699	22.8	7.42327	16.4	1.46233	19.4	1.76384	25.2	0.8782	16.2	0.18091	21.4	0.1206	20.4	0.22613	16.2	0.05552	9.6	0.03201	9.6	0.02794
17	30.3388	17.6	32.6557	14.6	27.3686	16.6	16.8877	17	23.5121	22.6	17.6652	26.4	7.42327	25.6	7.35699	22.8	7.42327	16.4	1.47741	19.4	1.76384	25.2	0.8782	16.2	0.18091	21.4	0.1206	20.4	0.24121	16.2	0.05443	9.6	0.02794	9.8	0.03075
17	30.2766	17.6	32.6557	14.6	27.2131	16.6	16.8721	17.2	23.4188	22.8	17.6652	26.4	7.42327	25.8	7.35699	23	7.42327	16.6	1.46233	19.4	1.74877	25.6	0.8782	16.4	0.18091	21.4	0.1206	20.4	0.24121	16.4	0.05566	9.6	0.02794	9.8	0.03317
17	30.261	18	32.6557	14.6	27.2131	16.6	16.8255	17.2	23.3722	22.8	17.6341	26.6	7.39013	26	7.34042	23.2	7.39013	16.6	1.46233	19.8	1.76384	25.6	0.8782	16.4	0.18091	21.4	0.1206	20.8	0.24121	16.4	0.05602	9.6	0.03075	9.8	0.03613
17.2	30.1677	18	32.5003	14.9	27.2131	17	16.8099	17.2	23.2789	23	17.6341	26.6	7.39013	26	7.35699	23.2	7.4067	16.6	1.46233	19.8	1.76384	25.6	0.8782	16.6	0.18091	21.8	0.1206	20.8	0.24121	16.4	0.05549	9.6	0.03317	9.8	0.03925
17.2	30.1521	18.2	32.5003	14.9	27.2131	17	16.7477	17.2	23.2478	23	17.6341	26.8	7.42327	26	7.35699	23.2	7.4067	16.6	1.46233	20	1.77892	25.6	0.8782	16.6	0.18091	21.8	0.13568	20.8	0.25628	16.6	0.05728	9.6	0.03613	9.8	0.04347
17.2	29.9966	18.2	32.5003	15.1	27.2131	17	16.7322	17.4	23.1389	23.2	17.603	26.8	7.4067	26.4	7.35699	23.6	7.39013	17	1.46233	20	1.76384	26	0.8782	16.6	0.18091	22	0.1206	21	0.25628	16.6	0.05728	9.6	0.03925	10	0.04558
17.4	29.9811	18.2	32.5003	15.1	27.2131	17.2	16.6855	17.4	23.1078	23.2	17.603	27	7.4067	26.6	7.34042	23.6	7.4067	17	1.46233	20.2	1.76384	26	0.89477	16.6	0.18091	22	0.1206	21	0.25628	16.6	0.05549	9.8	0.04347	10	0.04558
17.4	29.8411	18.2	32.3447	15.1	27.2131	17.2	16.67	17.6	23.0145	23.2	17.603	27	7.4067	26.6	7.34042	23.8	7.39013	17.2	1.46233	20.2	1.76384	26	0.8782	17	0.18091	22	0.13568	21.2	0.24121	17	0.05602	9.8	0.04558	10	0.04347
17.4	29.7945	18.4	32.3447	15.3	27.2131	17.2	16.6078	17.6	22.9679	23.6	17.5875	27.4	7.39013	26.6	7.35699	23.8	7.35699	17.2	1.47741	20.2	1.77892	26	0.8782	17	0.18091	22	0.1206	21.2	0.25628	17	0.0544	9.8	0.04558	10	0.04178
17.6	29.6701	18.4	32.3447	15.3	27.2131	17.4	16.5922	17.6	22.8746	23.6	17.5875	27.4	7.4067	26.8	7.34042	24	7.35699	17.2	1.47741	20.4	1.76384	26.4	0.8782	17.2	0.19598	22.2	0.1206	21.4	0.25628	17	0.05602	9.8	0.04347	10	0.03296
17.6	29.6545	18.6	32.3447	15.3	27.2131	17.4	16.5611	17.6	22.859	23.8	17.5875	27.6	7.39013	27	7.35699	24	7.35699	17.2	1.47741	20.4	1.77892	26.6	0.89477	17.2	0.18091	22.2	0.13568	21.4	0.25628	17.2	0.05549	9.8	0.03925	10	0.03198
17.6	29.5612	18.6	32.1892	15.4	27.2131	17.4	16.5456	18	22.7657	23.8	17.5875	27.6	7.4067	27	7.35699	24.2	7.35699	17.4	1.46233	20.4	1.76384	26.6	0.8782	17.2	0.18091	22.2	0.1206	21.4	0.27136	17.2	0.05728	10	0.03739	10	0.02868
18	29.5146	18.6	32.1892	15.4	27.2131	17.6	16.4989	18	22.7502	24	17.5875	27.8	7.39013	27	7.34042	24.2	7.35699	17.4	1.46233	20.8	1.77892	26.6	0.8782	17.2	0.18091	22.2	0.1206	21.4	0.25628	17.2	0.05728	10	0.03159	10.4	0.02534
18	29.4057	18.6	32.1892	15.4	27.2131	17.6	16.4834	18.2	22.6569	24	17.5875	27.8	7.39013	27.4	7.35699	24.6	7.35699	17.6	1.46233	20.8	1.77892	26.8	0.89477	17.4	0.18091	22.6	0.1206	21.8	0.25628	17.4	0.05549	10	0.02952	10.4	0.02516
18	29.3591	19	32.0337	15.8	27.2131	17.6	16.4367	18.2	22.6258	24.2	17.5875	28	7.39013	27.6	7.35699	24.8	7.34042	17.6	1.46233	21	1.77892	27	0.8782	17.4	0.19598	22.6	0.1206	21.8	0.25628	17.4	0.05728	10	0.02832	10.4	0.02815
18.2	29.2347	19	32.0337	15.8	27.2131	18	16.4212	18.2	22.5169	24.2	17.5875	28	7.39013	27.6	7.35699	24.8	7.32385	17.6	1.47741	21	1.77892	27	0.89477	17.6	0.18091	22.8	0.13568	22	0.25628	17.4	0.05408	10	0.02709	10.6	0.0311
18.2	29.2036	19	32.0337	15.8	27.2131	18	16.3745	18.2	22.5014	24.2	17.5875	28.4	7.39013	27.6	7.35699	24.8	7.34042	17.6	1.46233	21	1.77892	27	0.8782	17.6	0.18091	22.8	0.1206	22	0.25628	17.6	0.0532	10	0.02903	10.6	0.03493
18.2	29.1258	19.2	31.8782	15.9	27.2131	18	16.359	18.4	22.3925	24.6	17.5719	28.4	7.4067	27.8	7.34042	25	7.32385	18	1.46233	21	1.77892	27.6	0.8782	17.6	0.19598	22.8	0.1206	22.2	0.25628	17.6	0.05338	10	0.03092	10.6	0.03802
18.4	29.1258	19.2	31.8782	15.9	27.2131	18.2	16.3123	18.4	22.3614	24.6	17.5875	28.4	7.39013	28	7.34042	25	7.34042	18	1.47741	21.2	1.77892	27.6	0.89477	17.6	0.18091	22.8	0.13568	22.2	0.25628	17.6	0.05461	10.4	0.0337	10.6	0.04414
18.4	29.0792	19.4	31.8782	16.1	27.2131	18.2	16.2968	18.6	22.237	24.8	17.5875	28.6	7.39013	28	7.37356	25.2	7.30728	18.2	1.46233	21.2	1.79399	27.6	0.89477	18	0.19598	23	0.13568	22.2	0.25628	17.6	0.05816	10.4	0.037	10.6	0.04333
18.4	29.0481	19.4	31.8782	16.1	27.2131	18.2	16.2657	18.6	22.2215	24.8	17.603	28.8	7.39013	28	7.37356	25.2	7.30728	18.2	1.46233	21.4	1.79399	27.6	0.89477	18	0.18091	23	0.1206	22.2	0.25628	18	0.05672	10.4	0.04048	10.6	0.05113
18.6	29.017	19.4	31.8782	16.1	27.2131	18.2	16.2657	18.6	22.1282	25	17.5875	28.8	7.39013	28.4	7.35699	25.2	7.30728	18.2	1.46233	21.4	1.79399	27.8	0.89477	18	0.19598	23.2	0.13568	22.6	0.25628	18	0.05886	10.6	0.04379	10.6	0.05039
18.6	29.0014	19.8	31.7227	16.1	27.2131	18.4	16.219	18.6	22.0971	25	17.5875	29.2	7.39013	28.4	7.35699	25.6	7.29071	18.2	1.46233	21.4	1.79399	27.8	0.89477	18.2	0.19598	23.2	0.13568	22.6	0.27136	18	0.05728	10.6	0.04336	10.8	0.04776
18.6	28.9081	19.8	31.7227	16.4	27.2131	18.4	16.2035	19	22.0193	25.2	17.5563	29.2	7.39013	28.6	7.34042	25.6	7.29071	18.4	1.47741	21.8	1.77892	28	0.89477	18.2	0.19598	23.2	0.13568	22.8	0.27136	18.2	0.05517	10.6	0.04744	10.8	0.04516
18.6	28.877	20	31.7227	16.4	27.2131	18.6	16.1568	19	22.0038	25.2	17.5719	29.4	7.37356	28.6	7.35699	25.6	7.30728	18.4	1.46233	21.8	1.79399	28	0.89477	18.2	0.19598	23.2	0.13568	22.8	0.25628	18.2	0.05573	10.6	0.04744	10.8	0.04168
19	28.7993	20	31.5672	16.6	27.2131	18.6	16.1413	19	21.9416	25.2	17.5719	29.4	7.37356	28.8	7.35699	25.8	7.29071	18.6	1.46233	22	1.79399	28.4	0.89477	18.2	0.19598	23.6	0.1206	23	0.27136	18.2	0.05166	10.6	0.04463	10.8	0.03767
19	28.7837	20	31.5672	16.6	27.2131	18.6	16.1102	19	21.9105	25.6	17.5719	29.6	7.39013	28.8	7.35699	26	7.29071	18.6	1.47741	22	1.79399	28.4	0.89477	18.4	0.18091	23.6	0.13568	23	0.27136	18.4	0.05025	10.6	0.04347	11	0.03222
19	28.7526	20	31.5672	16.6	27.2131	18.6	16.0946	19.2	21.786	25.6	17.5408	29.6	7.39013	29.2	7.35699	26	7.29071	18.6	1.47741	22	1.79399	28.8	0.89477	18.4	0.19598	23.8	0.13568	23.2	0.27136	18.4	0.05025	10.6	0.03894	11	0.02853
19.2	28.7682	20.2	31.5672	16.6	27.2131	19	16.0635	19.2	21.7705	25.6	17.5408	29.8	7.39013	29.2	7.35699	26	7.29071	18.6	1.46233	22.2	1.79399	28.8	0.91134	18.4	0.19598	23.8	0.13568	23.2	0.25628	18.4	0.05166	10.8	0.03458	11	0.0298
19.2	28.706	20.2	31.5672	16.8	27.2131	19	16.0635	19.4	21.7083	25.8	17.5097	29.8	7.39013	29.4	7.35699	26.4	7.25757	19	1.46233	22.2	1.79399	28.8	0.89477	18.6	0.18091	23.8	0.1206	23.2	0.27136	18.6	0.05447	10.8	0.02948	11	0.03191
19.4	28.6749	20.4	31.5672	16.8	27.2131	19	16.0169	19.4	21.6772	26	17.5252	30.2	7.37356	29.4	7.35699	26.6	7.25757	19	1.44725	22.2	1.79399	28.8	0.91134	18.6	0.19598	23.8	0.1206	23.2	0.27136	18.6	0.05549	10.8	0.02685	11	0.03739
19.4	28.5971	20.4	31.4117	16.9	27.0576	19.2	16.0013	19.4	21.615	26	17.5408	30.2	7.37356	29.6	7.35699	26.6	7.25757	19	1.44725	22.2	1.79399	29.2	0.91134	18.6	0.19598	24	0.1206	23.6	0.27136	18.6	0.05883	10.8	0.02667	11	0.03894
19.4	28.566	20.4	31.4117	16.9	27.0576	19.2	15.9391	19.4	21.5839	26	17.5252	30.4	7.35699	29.6	7.35699	26.8	7.25757	19	1.47741	22.6	1.79399	29.2	0.89477	18.6	0.19598	24	0.13568	23.6	0.27136	19	0.06002	10.8	0.02896	11	0.04066
19.8	28.5194	20.4	31.4117	16.9	27.0576	19.4	15.9236	19.8	21.5062	26.4	17.5097	30.4	7.35699	29.8	7.35699	26.8	7.25757	19.2	1.47741	22.6	1.80907	29.4	0.89477	19	0.19598	24.2	0.1206	23.8	0.28644	19	0.05999	11	0.0337	11.4	0.0422
19.8	28.5038	20.8	31.4117	16.9	27.0576	19.4	15.908	19.8	21.4906	26.4	17.5097	30.6	7.35699	29.8	7.35699	27	7.241	19.2	1.46233	22.8	1.80907	29.4	0.91134	19	0.19598	24.2	0.13568	23.8	0.25628	19	0.06157	11	0.03771	11.4	0.04322
19.8	28.4727	20.8	31.2562	17.3	27.0576	19.4	15.8925	20	21.3817	26.6	17.4786	30.8	7.35699	30.2	7.35699	27	7.241	19.4	1.46233	22.8	1.80907	29.6	0.91134	19	0.19598	24.2	0.13568	24	0.27136	19	0.0603	11	0.04189	11.4	0.04336
20	28.4416	21	31.2562	17.3	27.0576	19.4	15.8769	20	21.3506	26.6	17.4942	30.8	7.35699	30.2	7.35699	27	7.241	19.4	1.46233	23	1.79399	29.6	0.91134	19.2	0.19598	24.2	0.13568	24	0.27136	19.2	0.0603	11	0.04589	11.4	0.04227
20	28.395	21	31.2562	17.4	27.0576	19.8	15.8614	20	21.304	26.6	17.4786	30.8	7.35699	30.4	7.35699	27.4	7.241	19.4	1.44725	23	1.80907	29.8	0.91134	19.2	0.19598	24.6	0.13568	24	0.27136	19.2	0.0603	11	0.04618	11.6	0.04407
20	28.3638	21	31.2562	17.4	27.0576	19.8	15.8147	20	21.2729	26.8	17.4786	31.2	7.34042	30.4	7.37356	27.6	7.241	19.4	1.46233	23.2	1.82414	29.8	0.91134	19.2	0.18091	24.6	0.13568	24.2	0.27136	19.2	0.0603	11	0.04776	11.6	0.04336
20.2	28.2861	21	31.2562	17.4	27.0576	20	15.8147	20.2	21.2262	27	17.4475	31.4	7.32385	30.6	7.35699	27.6	7.241	19.8	1.46233	23.2	1.80907	30.2	0.91134	19.4	0.19598	24.6	0.13568	24.2	0.27136	19.4	0.0603	11	0.04491	11.6	0.04463
20.2	28.2706	21.2	31.1007	17.4	27.0576	20	15.7525	20.2	21.1951	27	17.432	31.4	7.32385	30.6	7.35699	27.6	7.241	19.8	1.46233	23.2	1.80907	30.2	0.91134	19.4	0.19598	24.8	0.13568	24.2	0.28644	19.4	0.0603	11.4	0.04495	11.6	0.04502
20.2	28.2239	21.2	31.1007	17.6	27.0576	20	15.737	20.4	21.1329	27	17.4475	31.6	7.34042	30.8	7.35699	27.8	7.22443	20	1.46233	23.2	1.80907	30.4	0.91134	19.4	0.19598	24.8	0.13568	24.6	0.27136	19.4	0.05904	11.4	0.04375	11.6	0.04041
20.4	28.2395	21.4	31.1007	17.6	27.0576	20.2	15.7214	20.4	21.1174	27.4	17.4475	31.6	7.34042	30.8	7.35699	27.8	7.22443	20	1.46233	23.6	1.82414	30.4	0.91134	19.4	0.19598	24.8	0.13568	24.6	0.28644	19.8	0.06062	11.4	0.04168	11.6	0.03813
20.4	28.2239	21.4	31.1007	17.8	27.0576	20.2	15.7214	20.4	21.0396	27.4	17.463	31.6	7.32385	31.2	7.35699	28	7.20786	20	1.46233	23.6	1.82414	30.4	0.91134	19.8	0.19598	24.8	0.13568	24.8	0.27136	19.8	0.06185	11.4	0.03908	11.6	0.0369
20.4	28.2083	21.4	31.1007	17.8	27.0576	20.2	15.6592	20.4	21.0241	27.6	17.4475	32	7.30728	31.2	7.35699	28	7.22443	20	1.47741	23.8	1.80907	30.6	0.91134	19.8	0.19598	25	0.1206	24.8	0.28644	19.8	0.06273	11.6	0.03504	11.8	0.03672
20.8	28.1617	21.8	30.9452	17.8	27.0576	20.4	15.6592	20.8	21.0085	27.6	17.432	32.2	7.29071	31.4	7.37356	28	7.241	20.2	1.46233	23.8	1.80907	30.8	0.91134	20	0.19598	25	0.13568	25	0.27136	20	0.06325	11.6	0.03402	11.8	0.0376
20.8	28.1461	21.8	30.9452	18.1	27.0576	20.4	15.6126	20.8	21.0085	27.6	17.432	32.2	7.30728	31.4	7.35699	28.4	7.241	20.2	1.46233	23.8	1.80907	30.8	0.91134	20	0.19598	25	0.13568	25	0.28644	20	0.06343	11.6	0.03317	11.8	0.03953
20.8	28.1306	21.8	30.9452	18.1	27.0576	20.4	15.6126	21	20.9774	27.8	17.4164	32.2	7.30728	31.6	7.37356	28.4	7.22443	20.4	1.46233	23.8	1.82414	31.2	0.91134	20	0.18091	25.2	0.13568	25.2	0.28644	20	0.06325	11.6	0.03159	11.8	0.04252
21	28.0995	22	30.9452	18.1	27.0576	20.8	15.5659	21	20.9619	28	17.4164	32.4	7.30728	31.6	7.37356	28.6	7.22443	20.4	1.46233	24	1.82414	31.2	0.91134	20	0.21106	25.2	0.13568	25.2	0.28644	20.2	0.06273	11.6	0.03247	12	0.04336
21	28.0528	22	30.9452	18.3	27.0576	20.8	15.5348	21	20.9152	28	17.4164	32.6	7.30728	32	7.37356	28.6	7.20786	20.4	1.47741	24	1.82414	31.4	0.92791	20.2	0.19598	25.2	0.1206	25.2	0.28644	20.2	0.06058	11.8	0.03261	12	0.04618
21	28.0528	22.2	30.9452	18.3	27.0576	21	15.5348	21	20.8997	28.4	17.4008	32.6	7.29071	32	7.37356	28.8	7.22443	20.4	1.46233	24.2	1.82414	31.4	0.91134	20.2	0.19598	25.2	0.15076	25.2	0.28644	20.2	0.06093	11.8	0.03613	12	0.04649
21.2	28.0373	22.2	30.7897	18.4	27.0576	21	15.5348	21.2	20.853	28.4	17.4008	32.6	7.29071	32.2	7.37356	28.8	7.22443	20.8	1.46233	24.2	1.82414	31.6	0.91134	20.4	0.21106	25.6	0.13568	25.6	0.28644	20.4	0.06058	11.8	0.03855	12	0.04649
21.2	28.0218	22.2	30.7897	18.4	27.0576	21	15.4882	21.2	20.853	28.4	17.4008	33.2	7.27414	32.2	7.39013	29.2	7.22443	20.8	1.46233	24.2	1.82414	31.6	0.91134	20.4	0.21106	25.6	0.13568	25.6	0.28644	20.4	0.06273	11.8	0.0408	12	0.04365
21.2	27.9751	22.2	30.7897	18.4	27.0576	21	15.4726	21.4	20.8219	28.6	17.4008	33.2	7.27414	32.4	7.39013	29.2	7.241	21	1.46233	24.6	1.83922	31.6	0.92791	20.4	0.19598	25.6	0.15076	25.8	0.28644	20.4	0.06199	12	0.04379	12	0.04526
21.4	27.9595	22.6	30.7897	18.4	27.0576	21.2	15.4104	21.4	20.8219	28.6	17.4164	33.2	7.27414	32.6	7.39013	29.4	7.22443	21	1.46233	24.6	1.82414	31.6	0.91134	20.4	0.19598	25.8	0.13568	25.8	0.28644	20.4	0.06375	12	0.04431	12	0.04403
21.4	27.8973	22.6	30.7897	18.8	27.0576	21.2	15.3948	21.4	20.7753	28.8	17.4008	33.4	7.25757	32.6	7.37356	29.4	7.20786	21	1.46233	24.8	1.83922	32	0.91134	20.8	0.19598	25.8	0.13568	25.8	0.28644	20.8	0.06354	12	0.04558	12.4	0.04315
21.4	27.8818	22.8	30.7897	18.8	27.0576	21.4	15.3326	21.4	20.7753	28.8	17.3853	33.6	7.29071	32.6	7.37356	29.6	7.22443	21	1.46233	24.8	1.83922	32	0.92791	20.8	0.19598	25.8	0.13568	26	0.28644	20.8	0.06547	12	0.0422	12.4	0.04136
21.8	27.804	22.8	30.6342	18.9	27.0576	21.4	15.3326	21.8	20.7442	29.2	17.3697	33.6	7.27414	33	7.39013	29.6	7.22443	21.2	1.47741	24.8	1.83922	32.2	0.92791	21	0.19598	26	0.13568	26	0.30151	21	0.06635	12	0.0383	12.4	0.04277
21.8	27.804	22.8	30.6342	18.9	27.0576	21.4	15.3016	21.8	20.7442	29.2	17.3542	34	7.27414	33.2	7.39013	29.8	7.22443	21.2	1.47741	25	1.83922	32.2	0.92791	21	0.19598	26	0.1206	26	0.28644	21	0.06617	12	0.03672	12.4	0.04417
21.8	27.7574	22.8	30.6342	18.9	27.0576	21.4	15.286	21.8	20.6975	29.4	17.3542	34	7.27414	33.2	7.39013	29.8	7.22443	21.4	1.47741	25	1.83922	32.4	0.91134	21	0.19598	26	0.13568	26.4	0.28644	21	0.06494	12	0.0362	12.6	0.04558
22	27.7574	23	30.6342	18.9	27.0576	21.8	15.2393	22	20.7131	29.4	17.3697	34.2	7.27414	33.2	7.39013	29.8	7.20786	21.4	1.46233	25.2	1.83922	32.4	0.92791	21	0.19598	26.4	0.13568	26.4	0.30151	21	0.06585	12.4	0.03672	12.6	0.04698
22	27.7107	23	30.6342	19.1	27.0576	21.8	15.2393	22	20.6975	29.4	17.3697	34.2	7.25757	33.4	7.39013	30.2	7.20786	21.4	1.46233	25.2	1.83922	32.6	0.91134	21.2	0.19598	26.4	0.13568	26.6	0.30151	21.2	0.0648	12.4	0.0383	12.6	0.04712
22	27.6952	23.2	30.6342	19.1	27.0576	22	15.1771	22	20.6975	29.6	17.3697	34.4	7.27414	33.6	7.4067	30.4	7.22443	21.4	1.47741	25.2	1.83922	32.6	0.92791	21.2	0.21106	26.4	0.13568	26.6	0.28644	21.2	0.06304	12.4	0.04094	12.6	0.04691
22	27.6174	23.2	30.4787	19.3	27.0576	22	15.1616	22.2	20.6975	29.8	17.3387	34.4	7.25757	33.6	7.4067	30.4	7.20786	21.8	1.47741	25.2	1.83922	33	0.96105	21.4	0.19598	26.6	0.13568	26.8	0.28644	21.4	0.06058	12.4	0.04463	12.6	0.05046
22.2	27.5863	23.6	30.4787	19.3	27.0576	22	15.1305	22.2	20.682	29.8	17.3387	34.6	7.25757	33.6	7.4067	30.4	7.22443	21.8	1.46233	25.6	1.83922	33	0.94448	21.4	0.19598	26.6	0.13568	26.8	0.30151	21.4	0.06062	12.4	0.04618	12.6	0.0492
22.2	27.5708	23.6	30.4787	19.3	27.0576	22	15.115	22.2	20.6664	29.8	17.3542	34.6	7.27414	34	7.39013	30.6	7.241	22	1.47741	25.6	1.83922	33.2	0.92791	21.4	0.21106	26.6	0.13568	27	0.28644	21.4	0.0603	12.6	0.04649	12.6	0.04849
22.2	27.5552	23.6	30.4787	19.3	27.0576	22.2	15.0994	22.2	20.6664	30.2	17.3697	35	7.27414	34.2	7.39013	30.6	7.241	22	1.47741	25.8	1.83922	33.2	0.92791	21.4	0.19598	26.6	0.13568	27	0.30151	21.4	0.05999	12.6	0.04523	12.8	0.04709
22.6	27.5397	23.6	30.4787	19.6	27.0576	22.2	15.0994	22.6	20.6353	30.2	17.3542	35	7.29071	34.2	7.42327	30.8	7.241	22	1.47741	25.8	1.83922	33.2	0.92791	21.8	0.19598	26.8	0.13568	27	0.30151	21.8	0.05876	12.6	0.04523	12.8	0.04818
22.6	27.5241	23.8	30.4787	19.6	27.0576	22.2	15.0527	22.6	20.6353	30.4	17.3542	35.2	7.27414	34.2	7.4067	30.8	7.241	22	1.47741	26	1.83922	33.2	0.92791	21.8	0.19598	26.8	0.15076	27.4	0.30151	21.8	0.05661	12.6	0.04523	12.8	0.04765
22.8	27.493	23.8	30.3232	19.8	26.9021	22.2	15.0527	22.8	20.6198	30.4	17.3231	35.2	7.25757	34.4	7.4067	31.2	7.241	22.2	1.46233	26	1.85429	33.6	0.94448	21.8	0.21106	27	0.13568	27.4	0.28644	22	0.05767	12.6	0.04523	12.8	0.04677
22.8	27.4775	24	30.3232	19.8	26.9021	22.6	15.0216	22.8	20.6198	30.4	17.3231	35.4	7.25757	34.6	7.4067	31.2	7.241	22.2	1.46233	26	1.85429	33.6	0.92791	22	0.19598	27	0.13568	27.4	0.30151	22	0.05746	12.6	0.04523	12.8	0.04554
22.8	27.3997	24	30.3232	19.8	26.9021	22.6	15.0216	22.8	20.6198	30.6	17.3387	35.4	7.25757	34.6	7.4067	31.4	7.241	22.2	1.46233	26	1.85429	33.6	0.92791	22	0.21106	27	0.13568	27.6	0.30151	22	0.05883	12.6	0.04523	12.8	0.04396
22.8	27.3842	24.2	30.3232	19.9	26.9021	22.8	15.0061	22.8	20.6198	30.8	17.3387	35.8	7.25757	34.6	7.42327	31.4	7.241	22.2	1.47741	26.4	1.83922	34	0.92791	22	0.19598	27	0.13568	27.6	0.31659	22	0.06143	12.8	0.04523	13.2	0.04396
23	27.2753	24.2	30.3232	19.9	26.9021	22.8	15.0061	23	20.5887	30.8	17.3542	35.8	7.25757	35	7.4067	31.4	7.241	22.6	1.46233	26.4	1.85429	34.2	0.94448	22.2	0.19598	27.4	0.13568	27.8	0.30151	22.2	0.06491	12.8	0.04523	13.2	0.04554
23	27.2442	24.2	30.3232	19.9	26.9021	22.8	15.0061	23	20.5887	31.2	17.3387	36	7.25757	35.2	7.42327	31.6	7.241	22.6	1.46233	26.6	1.85429	34.2	0.92791	22.2	0.21106	27.4	0.13568	27.8	0.30151	22.2	0.07018	12.8	0.04649	13.2	0.04677
23	27.2287	24.2	30.1677	20.1	26.9021	22.8	15.0061	23.2	20.5576	31.2	17.3231	36	7.22443	35.2	7.42327	31.6	7.241	22.8	1.47741	26.6	1.85429	34.2	0.94448	22.2	0.21106	27.6	0.13568	28	0.28644	22.2	0.07278	12.8	0.04491	13.2	0.04765
23.2	27.2287	24.6	30.1677	20.1	26.9021	23	15.0061	23.2	20.5576	31.2	17.3231	36.2	7.25757	35.4	7.42327	32	7.241	22.8	1.47741	26.8	1.86937	34.4	0.94448	22.2	0.19598	27.6	0.13568	28	0.31659	22.6	0.07362	12.8	0.04368	13.4	0.04818
23.2	27.182	24.6	30.1677	20.1	26.9021	23	15.0061	23.2	20.5576	31.4	17.3231	36.2	7.25757	35.4	7.43984	32	7.241	22.8	1.47741	26.8	1.83922	34.6	0.94448	22.6	0.21106	27.6	0.15076	28	0.31659	22.6	0.07236	12.8	0.0428	13.4	0.04835
23.2	27.1665	24.8	30.1677	20.4	26.9021	23.2	14.9906	23.2	20.5576	31.4	17.3387	36.4	7.241	35.8	7.43984	32.2	7.241	22.8	1.46233	26.8	1.85429	34.6	0.92791	22.6	0.21106	27.6	0.13568	28.4	0.30151	22.6	0.07056	13.2	0.04227	13.4	0.04818
23.6	27.1043	24.8	30.1677	20.4	26.9021	23.2	14.9906	23.6	20.5265	31.6	17.3387	36.4	7.241	36	7.43984	32.2	7.241	23	1.46233	27	1.85429	34.6	0.94448	22.6	0.21106	27.8	0.13568	28.4	0.30151	22.8	0.07236	13.2	0.04083	13.4	0.04765
23.6	27.1043	24.8	30.1677	20.6	26.9021	23.2	14.9906	23.6	20.5265	31.6	17.3075	36.8	7.241	36	7.4564	32.4	7.25757	23	1.46233	27	1.85429	35	0.94448	22.8	0.21106	27.8	0.13568	28.4	0.30151	22.8	0.06916	13.2	0.04259	13.4	0.04677
23.6	27.0265	24.8	30.0122	20.6	26.9021	23.2	14.9906	23.8	20.5109	32	17.292	37	7.25757	36	7.42327	32.4	7.25757	23.2	1.46233	27	1.86937	35	0.94448	22.8	0.21106	28	0.13568	28.6	0.31659	22.8	0.06828	13.2	0.04435	13.4	0.04554
23.8	27.011	25	30.0122	20.6	26.9021	23.6	15.0061	23.8	20.5109	32	17.3075	37	7.27414	36.2	7.43984	32.6	7.25757	23.2	1.47741	27.4	1.85429	35	0.94448	22.8	0.21106	28	0.13568	28.6	0.30151	22.8	0.06846	13.4	0.04737	13.6	0.04396
23.8	26.9799	25	30.0122	20.8	26.9021	23.6	15.0061	23.8	20.4954	32.2	17.3075	37	7.241	36.4	7.43984	32.6	7.25757	23.2	1.46233	27.4	1.86937	35.2	0.94448	23	0.21106	28	0.13568	28.8	0.30151	23	0.06968	13.4	0.04755	13.6	0.04523
23.8	26.9799	25.2	30.0122	20.8	26.9021	23.8	15.0061	23.8	20.4954	32.2	17.3231	37.2	7.22443	36.4	7.43984	32.6	7.25757	23.2	1.46233	27.6	1.86937	35.4	0.94448	23	0.21106	28	0.13568	28.8	0.30151	23	0.07323	13.4	0.04807	13.6	0.04396
23.8	26.9488	25.2	30.0122	20.8	26.9021	23.8	15.0061	24	20.4798	32.2	17.3231	37.4	7.241	36.4	7.4564	33	7.25757	23.6	1.47741	27.6	1.85429	35.4	0.94448	23	0.21106	28.4	0.13568	28.8	0.30151	23.2	0.07179	13.4	0.04575	13.6	0.04554
24	26.9332	25.2	30.0122	20.9	26.9021	23.8	14.9906	24	20.4798	32.4	17.3075	37.4	7.241	36.8	7.4564	33.2	7.27414	23.6	1.46233	27.6	1.85429	35.8	0.94448	23.2	0.21106	28.4	0.13568	29.2	0.31659	23.2	0.07394	13.4	0.0447	13.6	0.04677
24	26.9021	25.2	29.8567	20.9	26.9021	23.8	14.975	24.2	20.4798	32.6	17.292	37.4	7.25757	37	7.47297	33.2	7.25757	23.8	1.46233	27.8	1.85429	36	0.94448	23.2	0.21106	28.4	0.13568	29.2	0.31659	23.2	0.07236	13.4	0.04365	13.8	0.04765
24.2	26.8866	25.6	29.8567	20.9	26.9021	24	14.975	24.2	20.4643	32.6	17.292	37.8	7.241	37	7.4564	33.2	7.27414	23.8	1.47741	27.8	1.86937	36	0.96105	23.2	0.21106	28.4	0.15076	29.4	0.31659	23.2	0.06898	13.6	0.04386	13.8	0.04818
24.2	26.871	25.6	29.8567	21.2	26.9021	24	14.975	24.2	20.4332	32.6	17.3075	37.8	7.241	37	7.4564	33.4	7.29071	23.8	1.47741	27.8	1.86937	36	0.94448	23.6	0.21106	28.6	0.15076	29.4	0.30151	23.6	0.07113	13.6	0.04122	13.8	0.04835
24.2	26.871	25.6	29.8567	21.2	26.9021	24.2	14.9906	24.2	20.4176	33	17.3075	38	7.241	37.2	7.4564	33.4	7.30728	23.8	1.47741	28	1.86937	36.2	0.96105	23.6	0.22613	28.6	0.13568	29.4	0.30151	23.6	0.06954	13.6	0.04213	13.8	0.04818
24.6	26.8555	25.6	29.8567	21.2	26.9021	24.2	14.975	24.6	20.4021	33	17.3075	38	7.241	37.4	7.4564	33.6	7.30728	24	1.47741	28	1.85429	36.4	0.94448	23.8	0.21106	28.8	0.13568	29.6	0.33166	23.8	0.06744	13.8	0.04249	13.8	0.04765
24.6	26.8399	25.8	29.8567	21.2	26.9021	24.2	14.9906	24.6	20.4021	33.2	17.2765	38.2	7.241	37.4	7.47297	33.6	7.30728	24	1.46233	28.4	1.85429	36.4	0.94448	23.8	0.21106	28.8	0.13568	29.6	0.31659	23.8	0.068	13.8	0.04354	14.2	0.04677
24.6	26.8244	25.8	29.8567	21.4	26.7466	24.2	14.9906	24.8	20.371	33.2	17.2765	38.2	7.241	37.8	7.47297	34	7.30728	24.2	1.46233	28.4	1.85429	36.8	0.94448	23.8	0.21106	28.8	0.15076	29.8	0.31659	23.8	0.06712	13.8	0.0421	14.2	0.04428
24.8	26.8244	26	29.8567	21.4	26.7466	24.6	14.9594	24.8	20.371	33.2	17.292	38.6	7.241	37.8	7.47297	34	7.34042	24.2	1.46233	28.4	1.86937	36.8	0.94448	23.8	0.21106	28.8	0.15076	29.8	0.30151	23.8	0.06926	13.8	0.04227	14.2	0.04428
24.8	26.7933	26	29.7012	21.6	26.7466	24.6	14.9594	24.8	20.3399	33.4	17.292	38.6	7.22443	38	7.47297	34.2	7.35699	24.2	1.47741	28.4	1.86937	37	0.96105	24	0.21106	29.2	0.1206	29.8	0.33166	24	0.06838	13.8	0.0428	14.4	0.04551
24.8	26.7933	26	29.7012	21.6	26.7466	24.8	14.9594	24.8	20.3243	33.6	17.292	38.8	7.241	38	7.4564	34.2	7.35699	24.2	1.47741	28.6	1.86937	37	0.96105	24	0.21106	29.2	0.15076	30.2	0.31659	24	0.06768	13.8	0.04368	14.4	0.04797
24.8	26.7933	26.4	29.7012	21.6	26.7466	24.8	14.9594	25	20.3088	33.6	17.3075	38.8	7.241	38.2	7.47297	34.4	7.35699	24.6	1.47741	28.6	1.86937	37.2	0.96105	24.2	0.21106	29.4	0.13568	30.2	0.31659	24.2	0.06589	13.8	0.04491	14.4	0.04972
25	26.7777	26.4	29.7012	21.6	26.7466	24.8	14.975	25	20.3088	33.6	17.292	39	7.241	38.2	7.48954	34.6	7.37356	24.6	1.47741	28.8	1.86937	37.2	0.94448	24.2	0.21106	29.4	0.13568	30.4	0.31659	24.2	0.06392	14.2	0.04649	14.4	0.04951
25	26.7777	26.6	29.7012	21.9	26.7466	25	14.9594	25.2	20.2777	34	17.2765	39	7.22443	38.6	7.48954	34.6	7.37356	24.8	1.47741	28.8	1.86937	37.4	0.96105	24.2	0.21106	29.4	0.13568	30.4	0.31659	24.2	0.06782	14.2	0.04523	14.4	0.05018
25.2	26.7933	26.6	29.7012	21.9	26.7466	25	14.9439	25.2	20.2777	34	17.3075	39.2	7.22443	38.6	7.48954	34.6	7.37356	24.8	1.46233	28.8	1.86937	37.4	0.96105	24.2	0.21106	29.4	0.15076	30.4	0.31659	24.2	0.07028	14.2	0.04523	14.4	0.05264
25.2	26.7933	26.6	29.7012	22.1	26.7466	25.2	14.9439	25.2	20.2621	34.2	17.292	39.2	7.22443	38.8	7.47297	35	7.39013	24.8	1.46233	28.8	1.86937	37.8	0.96105	24.6	0.21106	29.6	0.15076	30.6	0.31659	24.6	0.06937	14.4	0.04523	14.6	0.05243
25.2	26.7777	26.8	29.7012	22.1	26.7466	25.2	14.9283	25.2	20.2466	34.2	17.292	39.6	7.241	38.8	7.48954	35	7.4067	25	1.46233	29.2	1.86937	37.8	0.96105	24.6	0.22613	29.6	0.15076	30.6	0.31659	24.6	0.07239	14.4	0.04649	14.6	0.0524
25.6	26.7622	26.8	29.7012	22.1	26.7466	25.2	14.9283	25.6	20.231	34.2	17.292	39.6	7.22443	39	7.50611	35	7.4067	25	1.47741	29.2	1.88445	38	0.96105	24.6	0.21106	29.8	0.13568	30.8	0.31659	24.8	0.07077	14.4	0.04618	14.6	0.05218
25.6	26.7777	26.8	29.7012	22.2	26.7466	25.2	14.9128	25.6	20.231	34.4	17.2609	39.8	7.22443	39	7.48954	35.2	7.43984	25	1.47741	29.4	1.88445	38	0.96105	24.8	0.21106	29.8	0.15076	30.8	0.31659	24.8	0.07183	14.4	0.04463	14.6	0.05464
25.6	26.7933	27	29.7012	22.2	26.7466	25.6	14.9128	25.6	20.1999	34.6	17.2609	39.8	7.22443	39.2	7.47297	35.2	7.42327	25.2	1.47741	29.4	1.86937	38.2	0.94448	24.8	0.21106	29.8	0.15076	30.8	0.31659	24.8	0.07236	14.4	0.0422	14.8	0.05531
25.6	26.7466	27	29.7012	22.2	26.7466	25.6	14.9128	25.6	20.1844	34.6	17.2765	40	7.22443	39.2	7.48954	35.4	7.42327	25.2	1.46233	29.6	1.88445	38.2	0.96105	24.8	0.21106	29.8	0.13568	31.2	0.31659	24.8	0.06916	14.4	0.03925	14.8	0.05956
25.8	26.7466	27	29.7012	22.4	26.5911	25.6	14.9128	25.8	20.1844	35	17.2765	40	7.22443	39.6	7.50611	35.4	7.43984	25.2	1.47741	29.6	1.86937	38.6	0.96105	25	0.22613	30.2	0.13568	31.2	0.31659	25	0.06954	14.4	0.03486	14.8	0.06009
25.8	26.7466	27.4	29.7012	22.4	26.5911	25.8	14.9283	25.8	20.1844	35	17.2765	40.2	7.22443	39.6	7.47297	35.8	7.4564	25.6	1.46233	29.8	1.86937	38.6	0.96105	25	0.21106	30.2	0.15076	31.4	0.31659	25	0.06814	14.6	0.03096	14.8	0.05689
26	26.6533	27.4	29.7012	22.7	26.5911	25.8	14.9128	26	20.1844	35	17.2765	40.2	7.22443	39.8	7.48954	35.8	7.43984	25.6	1.47741	29.8	1.86937	38.8	0.96105	25	0.21106	30.2	0.13568	31.4	0.31659	25.2	0.06814	14.6	0.0304	14.8	0.05602
26	26.6222	27.6	29.7012	22.7	26.5911	26	14.8817	26	20.1844	35.2	17.2609	40.6	7.22443	39.8	7.48954	36	7.4564	25.6	1.46233	29.8	1.86937	38.8	0.96105	25.2	0.22613	30.4	0.13568	31.4	0.31659	25.2	0.06954	14.6	0.03409	14.8	0.05746
26	26.3579	27.6	29.7012	22.7	26.5911	26	14.8817	26	20.1844	35.2	17.2609	40.6	7.20786	40	7.50611	36	7.43984	25.8	1.46233	29.8	1.88445	39	0.96105	25.2	0.19598	30.4	0.13568	31.6	0.34674	25.2	0.06916	14.6	0.03757	15.2	0.05391
26	26.1868	27.6	29.7012	22.9	26.5911	26	14.8817	26	20.1844	35.4	17.2609	40.8	7.20786	40	7.50611	36	7.4564	25.8	1.47741	30.2	1.88445	39	0.96105	25.2	0.22613	30.4	0.15076	31.6	0.31659	25.2	0.07109	14.6	0.04368	15.2	0.05268
26.4	13.0934	27.6	29.7012	22.9	26.5911	26	14.8817	26.4	20.1533	35.4	17.2609	40.8	7.20786	40.2	7.50611	36.2	7.4564	25.8	1.47741	30.2	1.86937	39.2	0.96105	25.2	0.21106	30.6	0.15076	32	0.34674	25.6	0.06961	14.8	0.04888	15.2	0.05377
26.4	12.2381	27.8	29.7012	22.9	26.5911	26.4	14.8661	26.4	20.1533	35.8	17.2609	41	7.22443	40.2	7.52268	36.4	7.4564	26	1.46233	30.4	1.88445	39.2	0.96105	25.6	0.21106	30.6	0.15076	32	0.33166	25.6	0.07295	14.8	0.055	15.2	0.05433
26.6	10.9008	27.8	29.7012	23.1	26.5911	26.4	14.8661	26.6	20.1377	35.8	17.2609	41	7.22443	40.6	7.52268	36.4	7.43984	26	1.47741	30.4	1.86937	39.6	0.97762	25.6	0.21106	30.8	0.15076	32.2	0.31659	25.6	0.07664	14.8	0.05847	15.2	0.05471
26.6	10.3721	28	29.7012	23.1	26.5911	26.6	14.8506	26.6	20.1377	36	17.2453	41.4	7.20786	40.6	7.52268	36.8	7.43984	26	1.46233	30.6	1.88445	39.6	0.97762	25.6	0.22613	30.8	0.15076	32.2	0.34674	25.6	0.07749	14.8	0.06023	15.4	0.05528
26.6	-0.45096	28	29.7012	23.2	26.5911	26.6	14.8506	26.6	20.1377	36	17.2298	41.6	7.20786	40.8	7.52268	36.8	7.43984	26.4	1.46233	30.6	1.88445	39.8	0.96105	25.8	0.21106	30.8	0.15076	32.2	0.34674	25.8	0.07959	14.8	0.0558	15.4	0.0519
		28	29.7012	23.2	26.5911	26.6	14.8039	26.6	20.1377	36	17.2453	41.6	7.22443	40.8	7.52268	36.8	7.43984	26.4	1.47741	30.6	1.88445	39.8	0.97762	25.8	0.21106	30.8	0.15076	32.2	0.31659	25.8	0.07851	14.8	0.0525	15.4	0.04997
		28	29.7012	23.2	26.5911	26.6	14.8039	26.8	20.1222	36.2	17.2298	41.6	7.22443	41	7.52268	37	7.43984	26.4	1.46233	30.8	1.88445	39.8	0.96105	25.8	0.22613	31.2	0.13568	32.4	0.34674	26	0.07959	14.8	0.04814	15.4	0.04821
		28.4	29.7012	23.2	26.5911	26.8	14.7884	26.8	20.1377	36.4	17.2298	41.8	7.20786	41	7.52268	37	7.43984	26.6	1.47741	30.8	1.89952	40	0.96105	26	0.21106	31.2	0.15076	32.4	0.31659	26	0.07749	15.2	0.04502	15.4	0.04857
		28.4	29.5457	23.6	26.5911	26.8	14.7884	27	20.1066	36.4	17.2298	42	7.22443	41.4	7.52268	37.2	7.43984	26.6	1.47741	30.8	1.88445	40.2	0.97762	26	0.21106	31.4	0.15076	32.6	0.33166	26	0.07664	15.2	0.04027	15.4	0.04783
		28.6	29.5457	23.6	26.5911	27	14.7728	27	20.1066	36.4	17.2142	42	7.20786	41.6	7.53925	37.4	7.43984	26.6	1.47741	31.2	1.88445	40.2	0.97762	26	0.21106	31.4	0.15076	32.6	0.33166	26	0.07295	15.2	0.03711	15.4	0.05011
		28.6	29.7012	23.6	26.5911	27	14.7573	27	20.1066	36.8	17.2142	42	7.20786	41.6	7.53925	37.4	7.43984	26.8	1.46233	31.2	1.88445	40.2	0.97762	26	0.22613	31.4	0.15076	33	0.33166	26.4	0.06961	15.4	0.03873	15.6	0.05415
		28.8	29.7012	23.6	26.5911	27	14.7262	27	20.1066	36.8	17.2142	42.6	7.20786	41.6	7.52268	37.4	7.42327	26.8	1.47741	31.4	1.88445	40.6	0.97762	26.4	0.22613	31.4	0.15076	33	0.34674	26.4	0.06856	15.4	0.04101	15.6	0.05675
		28.8	29.5457	23.7	26.4356	27	14.7262	27.4	20.1066	37	17.2298	42.6	7.20786	41.8	7.52268	37.8	7.42327	26.8	1.47741	31.4	1.88445	40.8	0.97762	26.4	0.19598	31.6	0.15076	33.2	0.33166	26.6	0.07106	15.4	0.04396	15.6	0.05883
		28.8	29.5457	23.7	26.4356	27.4	14.6951	27.4	20.1066	37	17.2142	42.6	7.20786	42	7.53925	37.8	7.43984	27	1.47741	31.4	1.88445	40.8	0.97762	26.6	0.21106	31.6	0.15076	33.2	0.33166	26.6	0.07106	15.4	0.04849	15.6	0.06002
		28.8	29.5457	23.9	26.4356	27.4	14.6951	27.6	20.1066	37	17.2298	42.8	7.20786	42	7.55582	38	7.42327	27	1.47741	31.6	1.88445	41	0.97762	26.6	0.21106	31.6	0.15076	33.2	0.34674	26.6	0.07302	15.4	0.05233	15.6	0.05999
		29.2	29.5457	23.9	26.4356	27.6	14.6795	27.6	20.1066	37.2	17.1987	43	7.20786	42	7.55582	38	7.4067	27	1.47741	31.6	1.89952	41	0.97762	26.6	0.21106	32	0.15076	33.2	0.33166	26.8	0.07285	15.4	0.05637	15.6	0.06157
		29.2	29.5457	24.2	26.4356	27.6	14.664	27.6	20.0755	37.4	17.1987	43	7.19129	42.4	7.53925	38	7.4067	27.4	1.47741	31.6	1.89952	41.4	0.97762	26.8	0.24121	32	0.15076	33.4	0.33166	26.8	0.07246	15.4	0.05616	16	0.06157
		29.4	29.5457	24.2	26.4356	27.6	14.6484	27.6	20.06	37.4	17.1832	43	7.19129	42.6	7.55582	38.2	7.4067	27.4	1.47741	32	1.89952	41.4	0.99419	26.8	0.21106	32	0.15076	33.4	0.34674	26.8	0.07404	15.6	0.05707	16	0.05999
		29.4	29.7012	24.2	26.4356	27.6	14.6484	27.8	20.06	37.8	17.1832	43	7.19129	42.6	7.55582	38.6	7.4067	27.4	1.47741	32	1.88445	41.6	0.97762	26.8	0.22613	32.2	0.15076	33.6	0.33166	27	0.07439	15.6	0.05373	16	0.05876
		29.4	29.7012	24.4	26.4356	27.8	14.6018	27.8	20.06	37.8	17.1832	43.6	7.20786	42.6	7.57239	38.6	7.39013	27.6	1.47741	32.2	1.89952	41.6	0.99419	27	0.21106	32.2	0.15076	33.6	0.34674	27	0.07099	15.6	0.04934	16	0.05788
		29.4	29.7012	24.4	26.4356	27.8	14.6018	28	20.0444	37.8	17.1832	43.6	7.20786	42.8	7.55582	38.6	7.39013	27.6	1.46233	32.2	1.88445	41.8	0.99419	27	0.24121	32.4	0.15076	34	0.34674	27	0.07204	15.6	0.04835	16.2	0.05735
		29.6	29.7012	24.4	26.4356	28	14.5707	28	20.0444	38	17.1676	43.6	7.20786	43	7.55582	38.8	7.37356	27.6	1.47741	32.2	1.88445	41.8	0.99419	27	0.21106	32.4	0.15076	34	0.34674	27.4	0.07309	15.6	0.04256	16.2	0.05844
		29.6	29.7012	24.6	26.2801	28	14.5707	28	20.0444	38	17.2142	43.8	7.20786	43	7.57239	38.8	7.37356	27.8	1.47741	32.2	1.89952	42	0.97762	27	0.22613	32.4	0.15076	34.2	0.34674	27.4	0.07735	15.6	0.04087	16.2	0.05703
		29.8	29.7012	24.6	26.2801	28	14.5707	28	20.0289	38.2	17.2298	44	7.17472	43.4	7.57239	39	7.39013	27.8	1.47741	32.4	1.89952	42	0.99419	27.4	0.22613	32.6	0.15076	34.2	0.34674	27.4	0.07622	15.6	0.03827	16.2	0.0576
		29.8	29.7012	24.6	26.2801	28.4	14.5551	28.4	20.0133	38.2	17.2142	44	7.19129	43.4	7.58896	39.2	7.35699	27.8	1.47741	32.4	1.89952	42	0.99419	27.4	0.21106	32.6	0.15076	34.2	0.34674	27.6	0.07921	16	0.0383	16.2	0.05602
		29.8	29.7012	24.7	26.2801	28.4	14.5396	28.4	19.9978	38.6	17.1987	44.4	7.19129	43.6	7.58896	39.2	7.37356	28	1.47741	32.6	1.88445	42	0.99419	27.6	0.22613	32.6	0.15076	34.4	0.34674	27.6	0.07865	16	0.03686	16.2	0.05549
		29.8	29.7012	24.7	26.2801	28.4	14.5396	28.4	20.0289	38.6	17.1832	44.4	7.20786	43.6	7.58896	39.2	7.35699	28	1.46233	32.6	1.88445	42.4	0.99419	27.6	0.22613	33	0.16583	34.4	0.34674	27.6	0.07865	16	0.03806	16.4	0.05602
		30.2	29.7012	24.7	26.2801	28.6	14.524	28.6	20.0289	38.8	17.1987	44.6	7.17472	43.8	7.60553	39.6	7.34042	28	1.47741	33	1.89952	42.4	0.97762	27.6	0.21106	33	0.15076	34.6	0.34674	27.8	0.08114	16	0.0428	16.4	0.0544
		30.2	29.5457	25.1	26.2801	28.6	14.524	28.6	20.0133	38.8	17.1987	44.6	7.17472	44	7.58896	39.6	7.35699	28.4	1.47741	33	1.89952	42.6	0.99419	27.8	0.21106	33	0.15076	34.6	0.36181	27.8	0.08009	16.2	0.0447	16.4	0.05602
		30.4	29.7012	25.1	26.2801	28.6	14.5085	28.6	19.9978	38.8	17.1987	44.8	7.19129	44	7.60553	39.8	7.34042	28.4	1.47741	33.2	1.88445	42.6	0.97762	27.8	0.22613	33.2	0.15076	34.6	0.34674	27.8	0.07675	16.2	0.04786	16.4	0.05549
		30.4	29.5457	25.2	26.1246	28.8	14.5085	28.8	19.9822	39	17.1832	44.8	7.19129	44.4	7.6221	39.8	7.32385	28.4	1.46233	33.2	1.89952	42.8	0.99419	27.8	0.24121	33.2	0.18091	35	0.34674	28	0.07626	16.2	0.05102	16.6	0.05728
		30.6	29.5457	25.2	26.1246	28.8	14.524	28.8	19.9978	39.2	17.1987	45.2	7.19129	44.4	7.60553	40	7.32385	28.4	1.47741	33.2	1.89952	42.8	0.99419	28	0.22613	33.2	0.13568	35	0.33166	28	0.0745	16.2	0.05225	16.6	0.05728
		30.6	29.5457	25.2	26.1246	28.8	14.524	28.8	19.9667	39.2	17.1832	45.2	7.19129	44.4	7.60553	40	7.34042	28.6	1.47741	33.2	1.89952	43	0.97762	28	0.22613	33.4	0.13568	35	0.34674	28	0.07274	16.2	0.05282	16.6	0.05549
		30.6	29.5457	25.2	25.9691	29.2	14.524	29.2	19.9511	39.2	17.1832	45.4	7.19129	44.6	7.60553	40.2	7.32385	28.6	1.47741	33.4	1.89952	43	0.99419	28	0.22613	33.4	0.15076	35.2	0.34674	28.4	0.06972	16.2	0.04734	16.6	0.05602
		30.8	29.5457	25.4	25.8136	29.2	14.524	29.2	19.9511	39.6	17.1832	45.4	7.17472	44.8	7.6221	40.2	7.32385	28.8	1.49248	33.4	1.9146	43	0.97762	28.4	0.22613	33.4	0.16583	35.4	0.34674	28.4	0.07274	16.4	0.04438	16.6	0.0544
		30.8	29.5457	25.4	22.859	29.2	14.524	29.4	19.9667	39.6	17.1832	45.6	7.19129	44.8	7.6221	40.6	7.32385	28.8	1.47741	33.6	1.89952	43	0.99419	28.4	0.24121	33.6	0.13568	35.4	0.34674	28.4	0.07323	16.4	0.03859	17	0.05475
		30.8	29.5457	25.6	14.3063	29.4	14.524	29.4	19.9511	39.8	17.1987	45.6	7.17472	44.8	7.60553	40.8	7.30728	28.8	1.47741	33.6	1.89952	43.4	0.99419	28.4	0.24121	33.6	0.13568	35.4	0.34674	28.6	0.07531	16.4	0.03634	17	0.0558
		31.2	29.5457	25.6	12.7513	29.4	14.524	29.4	19.9511	39.8	17.1987	45.8	7.17472	45.2	7.6221	40.8	7.30728	28.8	1.47741	33.6	1.89952	43.4	0.99419	28.4	0.22613	33.6	0.16583	35.4	0.34674	28.6	0.07988	16.4	0.03672	17	0.05883
		31.2	29.5457	25.6	8.08619	29.4	14.5085	29.6	19.9356	39.8	17.2142	45.8	7.17472	45.4	7.6221	40.8	7.32385	29.2	1.47741	34	1.89952	43.6	0.99419	28.6	0.22613	34	0.16583	35.8	0.36181	28.8	0.08248	16.4	0.03563	17	0.0597
		31.4	29.5457	25.9	6.99766	29.6	14.524	29.6	19.9356	40	17.1987	46.2	7.17472	45.4	7.6221	41	7.32385	29.2	1.47741	34	1.9146	43.6	0.99419	28.6	0.24121	34	0.13568	35.8	0.34674	28.8	0.08529	16.6	0.03718	17.2	0.05844
		31.4	29.5457	25.9	4.5096	29.6	14.524	29.6	19.8889	40.2	17.2142	46.2	7.19129	45.6	7.6221	41	7.30728	29.4	1.47741	34	1.89952	43.8	1.01076	28.8	0.22613	34	0.15076	36	0.36181	28.8	0.08385	16.6	0.04101	17.2	0.05914
		31.4	29.5457	25.9	4.04309	29.8	14.524	29.8	19.8889	40.2	17.2298	46.4	7.19129	45.6	7.6221	41	7.29071	29.4	1.47741	34.2	1.9146	43.8	0.99419	28.8	0.22613	34.2	0.15076	36	0.36181	28.8	0.0842	16.6	0.04677	17.2	0.05735
		31.4	29.5457	26.1	2.79906	29.8	14.5396	29.8	19.8889	40.2	17.2298	46.4	7.17472	45.8	7.60553	41.4	7.30728	29.4	1.47741	34.2	1.89952	43.8	0.99419	28.8	0.22613	34.2	0.15076	36.2	0.36181	29.2	0.08314	16.6	0.05218	17.2	0.05717
		31.6	29.5457	26.1	2.48806	29.8	14.524	29.8	19.9045	40.6	17.2298	46.6	7.17472	45.8	7.60553	41.4	7.29071	29.6	1.47741	34.4	1.89952	44	0.99419	28.8	0.22613	34.2	0.16583	36.2	0.36181	29.2	0.08068	16.6	0.05623	17.2	0.05735
		31.6	29.5457	26.1	1.71054	29.8	14.5396	30.2	19.8889	40.6	17.2298	46.8	7.15815	46.2	7.63867	41.6	7.29071	29.6	1.49248	34.4	1.89952	44	0.99419	29.2	0.22613	34.4	0.15076	36.4	0.36181	29.4	0.08002	16.6	0.05763	17.2	0.05788
		31.6	29.5457	26.2	1.55504	30.2	14.524	30.2	19.8889	40.8	17.2453	46.8	7.19129	46.4	7.63867	41.8	7.29071	29.6	1.47741	34.6	1.9146	44	0.99419	29.2	0.21106	34.4	0.16583	36.4	0.34674	29.4	0.07703	17	0.05514	17.4	0.05876
		31.6	29.5457	26.2	1.24403	30.2	14.524	30.2	19.8734	40.8	17.2609	46.8	7.19129	46.4	7.6221	41.8	7.29071	29.8	1.47741	34.6	1.89952	44.4	0.99419	29.4	0.22613	34.4	0.15076	36.4	0.36181	29.4	0.07745	17	0.05412	17.4	0.05999
		32	29.5457	26.2	1.08853	30.4	14.5396	30.4	19.8578	41	17.2609	47.4	7.17472	46.4	7.63867	41.8	7.27414	29.8	1.47741	34.6	1.9146	44.4	0.99419	29.4	0.22613	34.6	0.16583	36.8	0.34674	29.4	0.07499	17	0.0492	17.4	0.06157
		32	29.5457	26.6	0.77752	30.4	14.5396	30.4	19.8267	41	17.2609	47.4	7.17472	46.6	7.6221	42	7.30728	29.8	1.47741	34.6	1.89952	44.6	1.01076	29.4	0.22613	34.6	0.15076	36.8	0.34674	29.6	0.07411	17	0.04231	17.4	0.0603
		32.2	29.5457	26.6	0.77752	30.4	14.5707	30.4	19.8267	41.4	17.2609	47.4	7.19129	46.8	7.6221	42	7.30728	30.2	1.47741	35	1.9146	44.6	0.99419	29.4	0.24121	34.6	0.15076	37	0.34674	29.6	0.07482	17.2	0.0395	17.6	0.0603
		32.2	29.5457	26.7	0.62201	30.4	14.5862	30.6	19.8112	41.4	17.2609	47.6	7.19129	46.8	7.6221	42.4	7.27414	30.2	1.47741	35	1.89952	44.8	0.99419	29.6	0.22613	35	0.15076	37	0.36181	29.8	0.0739	17.2	0.0395	17.6	0.0603
		32.2	29.5457			30.6	14.5707	30.6	19.8112	41.6	17.2765	47.6	7.20786	46.8	7.63867	42.6	7.29071	30.4	1.47741	35	1.89952	44.8	0.99419	29.6	0.24121	35	0.16583	37	0.36181	29.8	0.07675	17.2	0.04231	17.6	0.06157
		32.4	29.5457			30.6	14.5707	30.6	19.8112	41.6	17.292	47.6	7.20786	47.2	7.63867	42.6	7.30728	30.4	1.49248	35	1.9146	44.8	0.99419	29.6	0.22613	35	0.15076	37.2	0.37689	29.8	0.07671	17.2	0.04793	17.6	0.06125
		32.4	29.5457			30.8	14.5551	30.8	19.8112	41.6	17.292	48	7.19129	47.4	7.63867	42.6	7.27414	30.4	1.49248	35.2	1.9146	45.2	0.99419	29.8	0.22613	35	0.15076	37.2	0.34674	29.8	0.07791	17.2	0.05317	17.6	0.05844
		32.6	29.5457			30.8	14.5707	30.8	19.8112	41.8	17.292	48	7.19129	47.4	7.63867	42.8	7.29071	30.6	1.49248	35.2	1.9146	45.4	0.99419	29.8	0.22613	35.2	0.16583	37.4	0.36181	30.2	0.07998	17.2	0.05573	18	0.0576
		32.6	29.5457			30.8	14.5707	30.8	19.7956	41.8	17.292	48.2	7.20786	47.4	7.63867	42.8	7.29071	30.6	1.49248	35.4	1.92967	45.4	1.01076	29.8	0.24121	35.2	0.15076	37.4	0.37689	30.2	0.08258	17.2	0.05939	18	0.05461
		32.6	29.5457			30.8	14.5862	30.8	19.7645	41.8	17.292	48.2	7.19129	47.6	7.63867	43	7.30728	30.6	1.47741	35.4	1.92967	45.4	1.01076	30.2	0.24121	35.4	0.15076	37.8	0.36181	30.4	0.08536	17.4	0.06378	18	0.05268
		33	29.5457			31.2	14.6018	31.2	19.7645	42	17.3387	48.6	7.22443	47.6	7.63867	43	7.27414	30.8	1.47741	35.8	1.92967	45.4	0.99419	30.2	0.22613	35.4	0.15076	37.8	0.36181	30.4	0.08729	17.4	0.06125	18	0.0518
		33	29.5457			31.2	14.6018	31.2	19.7645	42.4	17.3387	48.6	7.22443	48	7.63867	43.4	7.27414	30.8	1.47741	35.8	1.9146	45.8	1.01076	30.2	0.24121	35.4	0.16583	38	0.36181	30.4	0.08838	17.4	0.06002	18	0.05197
		33.2	29.5457			31.4	14.6018	31.4	19.749	42.4	17.3387	48.6	7.22443	48.2	7.63867	43.4	7.29071	30.8	1.47741	36	1.9146	45.8	1.01076	30.4	0.22613	35.4	0.15076	38	0.34674	30.4	0.08645	17.4	0.05883	18.2	0.0532
		33.2	29.5457			31.4	14.5862	31.4	19.749	42.6	17.3387	48.6	7.20786	48.2	7.65524	43.6	7.27414	31.2	1.49248	36	1.9146	45.8	1.01076	30.4	0.24121	35.8	0.15076	38	0.36181	30.6	0.08469	17.4	0.05675	18.2	0.05549
		33.2	29.5457			31.4	14.5707	31.4	19.749	42.6	17.3231	49.2	7.22443	48.4	7.65524	43.6	7.27414	31.2	1.47741	36	1.9146	46.2	1.01076	30.4	0.24121	35.8	0.16583	38.2	0.37689	30.6	0.08311	17.6	0.05415	18.2	0.05883
		33.2	29.7012			31.4	14.5707	31.6	19.7178	42.6	17.3387	49.2	7.22443	48.4	7.67181	43.8	7.27414	31.4	1.47741	36	1.92967	46.4	0.99419	30.6	0.24121	36	0.15076	38.2	0.36181	30.8	0.08104	17.6	0.05138	18.2	0.06002
		33.4	29.7012			31.6	14.6018	31.6	19.7023	42.8	17.3853	49.4	7.22443	48.6	7.65524	44	7.25757	31.4	1.47741	36.2	1.92967	46.4	0.99419	30.6	0.24121	36	0.16583	38.2	0.37689	30.8	0.07756	17.6	0.04878	18.2	0.05999
		33.4	29.7012			31.6	14.6018	31.6	19.6712	43	17.3697	49.4	7.22443	48.6	7.65524	44	7.25757	31.4	1.49248	36.2	1.92967	46.4	1.01076	30.8	0.24121	36	0.16583	38.6	0.36181	30.8	0.07369	17.6	0.0467	18.2	0.06157
		33.6	29.7012			31.6	14.6173	31.6	19.6712	43	17.3853	49.6	7.22443	49	7.67181	44	7.27414	31.4	1.47741	36.4	1.92967	46.4	0.99419	30.8	0.24121	36	0.16583	38.6	0.37689	30.8	0.07264	17.6	0.04424	18.4	0.0603
		33.6	29.7012			31.6	14.6018	32	19.6867	43	17.3697	49.6	7.22443	49	7.67181	44.4	7.25757	31.6	1.47741	36.4	1.92967	46.6	1.01076	30.8	0.24121	36.2	0.15076	38.8	0.36181	31.2	0.07439	17.6	0.04459	18.4	0.0603
		33.6	29.7012			32	14.6018	32	19.6867	43.4	17.3697	50	7.22443	49.2	7.67181	44.4	7.27414	31.6	1.47741	36.8	1.9146	46.6	1.01076	30.8	0.24121	36.2	0.16583	38.8	0.37689	31.2	0.07896	18	0.04582	18.4	0.0603
		34	29.7012			32	14.6173	32.2	19.6867	43.4	17.3697	50	7.22443	49.2	7.65524	44.4	7.27414	31.6	1.47741	36.8	1.9146	46.8	1.01076	31.2	0.22613	36.4	0.16583	39	0.37689	31.4	0.07995	18	0.04793	18.4	0.0603
		34	29.7012			32.2	14.6018	32.2	19.6867	43.6	17.4008	50.2	7.22443	49.4	7.67181	44.6	7.25757	31.6	1.49248	37	1.92967	46.8	1.01076	31.2	0.24121	36.4	0.15076	39	0.37689	31.4	0.08237	18	0.05092	18.6	0.0603
		34	29.7012			32.2	14.6018	32.2	19.6867	43.6	17.4008	50.2	7.22443	49.6	7.67181	44.6	7.27414	32	1.49248	37	1.92967	47.2	1.01076	31.4	0.24121	36.4	0.16583	39.2	0.37689	31.4	0.08462	18	0.05285	18.6	0.0603
		34.2	29.7012			32.2	14.6173	32.2	19.6557	43.6	17.4008	50.4	7.22443	49.6	7.68838	44.8	7.27414	32	1.47741	37	1.92967	47.2	1.02733	31.4	0.24121	36.4	0.15076	39.2	0.36181	31.6	0.08954	18.2	0.05373	18.6	0.0603
		34.2	29.7012			32.2	14.6173	32.4	19.6245	43.8	17.3853	50.6	7.241	49.6	7.68838	45.2	7.25757	32.2	1.47741	37	1.92967	47.4	1.01076	31.4	0.24121	36.8	0.15076	39.2	0.36181	31.6	0.09267	18.2	0.05356	18.6	0.0603
		34.4	29.7012			32.4	14.6173	32.4	19.6401	44	17.4008	50.6	7.22443	50	7.68838	45.2	7.25757	32.2	1.47741	37.2	1.92967	47.4	1.01076	31.4	0.22613	36.8	0.16583	39.2	0.36181	31.6	0.09172	18.2	0.05233	18.6	0.05904
		34.4	29.7012			32.4	14.6173	32.6	19.6401	44	17.4008	50.6	7.22443	50.2	7.67181	45.4	7.25757	32.2	1.47741	37.2	1.92967	47.6	1.01076	31.6	0.24121	37	0.19598	39.6	0.37689	32	0.09045	18.2	0.05004	18.6	0.06062
		34.4	29.7012			32.6	14.6173	32.6	19.6557	44	17.4008	51	7.241	50.2	7.68838	45.4	7.241	32.4	1.47741	37.4	1.94475	47.6	1.01076	31.6	0.24121	37	0.1206	39.6	0.37689	32	0.09045	18.2	0.04544	19	0.06185
		34.6	29.7012			32.6	14.6173	32.6	19.6401	44.4	17.4008	51	7.241	50.2	7.70495	45.4	7.241	32.4	1.47741	37.4	1.92967	48	1.02733	31.6	0.24121	37	0.15076	39.8	0.37689	32	0.09045	18.2	0.04582	19	0.06146
		34.6	29.7012			32.6	14.6173	32.6	19.6401	44.4	17.3853	51.2	7.22443	50.4	7.67181	45.6	7.241	32.4	1.47741	37.8	1.94475	48	1.01076	31.6	0.24121	37	0.16583	39.8	0.37689	32.2	0.09045	18.2	0.04709	19	0.06231
		34.6	29.8567			32.6	14.6173	33	19.609	44.6	17.3853	51.2	7.241	50.6	7.68838	45.8	7.241	32.6	1.47741	37.8	1.92967	48.2	1.02733	32	0.24121	37.2	0.18091	40	0.37689	32.2	0.09045	18.4	0.04639	19	0.06529
		35	29.8567			33	14.6484	33	19.609	44.6	17.4008	51.4	7.241	50.6	7.67181	45.8	7.22443	32.6	1.47741	38	1.92967	48.2	1.02733	32	0.24121	37.2	0.13568	40	0.37689	32.2	0.09045	18.4	0.04691	19	0.06723
		35	29.8567			33	14.6484	33.2	19.5779	44.8	17.4008	51.4	7.25757	50.6	7.70495	46.2	7.22443	32.6	1.47741	38	1.92967	48.6	1.02733	32.2	0.24121	37.4	0.13568	40.2	0.37689	32.4	0.09045	18.4	0.04741	19	0.0681
		35	29.8567			33.2	14.6484	33.2	19.5779	44.8	17.3853	51.8	7.25757	51	7.70495	46.4	7.20786	33	1.47741	38	1.92967	48.6	1.02733	32.2	0.24121	37.4	0.16583	40.2	0.36181	32.4	0.09045	18.6	0.05004	19.2	0.06666
		35	29.8567			33.2	14.664	33.2	19.609	45.2	17.3853	52	7.25757	51	7.68838	46.4	7.19129	33	1.47741	38	1.94475	49	1.02733	32.2	0.22613	37.4	0.1206	40.6	0.37689	32.6	0.09045	18.6	0.05162	19.2	0.06701
		35.2	29.8567			33.2	14.664	33.2	19.6245	45.2	17.3697	52	7.241	51.2	7.70495	46.4	7.19129	33.2	1.47741	38.2	1.92967	49	1.02733	32.2	0.24121	37.4	0.21106	40.6	0.37689	32.6	0.09172	18.6	0.05215	19.2	0.06469
		35.2	29.8567			33.4	14.664	33.4	19.5935	45.4	17.3697	52	7.25757	51.2	7.68838	46.6	7.15815	33.2	1.47741	38.2	1.94475	49.2	1.02733	32.4	0.25628	37.8	0.19598	40.8	0.37689	32.6	0.09014	18.6	0.05162	19.2	0.06701
		35.4	29.8567			33.4	14.6795	33.4	19.609	45.4	17.3697	52.2	7.27414	51.4	7.72152	46.6	7.15815	33.2	1.47741	38.6	1.92967	49.2	1.02733	32.4	0.24121	37.8	0.15076	40.8	0.37689	32.6	0.08891	18.6	0.05004	19.2	0.06666
		35.4	29.8567			33.4	14.6795	33.6	19.5935	45.4	17.3697	52.2	7.25757	51.8	7.70495	46.8	7.15815	33.4	1.47741	38.6	1.92967	49.4	1.0439	32.6	0.24121	38	0.18091	40.8	0.37689	33	0.08803	18.6	0.0506	19.4	0.06491
		35.4	29.8567			33.6	14.6951	33.6	19.5935	45.6	17.3387	52.4	7.27414	51.8	7.72152	46.8	7.14158	33.4	1.47741	38.8	1.92967	49.4	1.02733	32.6	0.24121	38	0.19598	40.8	0.37689	33	0.0875	19	0.04793	19.4	0.06494
		35.8	29.8567			33.6	14.6951	33.6	19.5935	45.8	17.3075	52.8	7.27414	52	7.72152	46.8	7.14158	33.4	1.47741	38.8	1.94475	49.6	1.02733	32.6	0.24121	38	0.16583	41	0.39196	33.2	0.08733	19	0.04614	19.4	0.06459
		35.8	29.8567			34	14.6795	34	19.6245	45.8	17.3075	53	7.27414	52	7.73809	47.2	7.12501	33.6	1.49248	38.8	1.94475	49.6	1.02733	32.6	0.24121	38	0.18091	41	0.37689	33.2	0.08877	19	0.04488	19.4	0.06512
		35.8	29.8567			34	14.6951	34	19.5935	45.8	17.292	53	7.29071	52.2	7.72152	47.4	7.12501	33.6	1.47741	38.8	1.94475	50	1.0439	33	0.24121	38.2	0.18091	41.4	0.39196	33.2	0.08898	19	0.04825	19.4	0.06332
		36	29.8567			34	14.6795	34	19.5935	46.2	17.292	53.2	7.30728	52.2	7.75466	47.4	7.12501	33.6	1.49248	39	1.92967	50	1.02733	33	0.24121	38.2	0.15076	41.4	0.39196	33.2	0.08957	19	0.05088	19.8	0.06332
		36	30.0122			34.2	14.6951	34.2	19.5935	46.2	17.292	53.2	7.30728	52.4	7.73809	47.4	7.12501	34	1.49248	39	1.94475	50.2	1.02733	33.2	0.24121	38.2	0.16583	41.6	0.37689	33.4	0.08553	19	0.05278	19.8	0.06385
		36.2	30.0122			34.2	14.7106	34.2	19.5935	46.4	17.2609	53.4	7.30728	52.4	7.73809	47.6	7.10844	34	1.49248	39.2	1.94475	50.2	1.02733	33.2	0.24121	38.6	0.15076	41.6	0.37689	33.4	0.08325	19	0.05486	19.8	0.06491
		36.2	30.0122			34.2	14.7262	34.2	19.5779	46.4	17.2298	53.4	7.30728	52.8	7.73809	47.6	7.10844	34.2	1.47741	39.2	1.92967	50.4	1.02733	33.2	0.24121	38.6	0.15076	41.8	0.37689	33.6	0.07826	19.2	0.05675	19.8	0.06775
		36.4	30.0122			34.4	14.7262	34.4	19.5779	46.4	17.2298	53.8	7.30728	52.8	7.75466	48	7.09187	34.2	1.49248	39.6	1.94475	50.4	1.02733	33.4	0.25628	38.8	0.15076	41.8	0.39196	33.6	0.08005	19.2	0.05812	20	0.06828
		36.4	30.0122			34.4	14.7262	34.4	19.5468	46.6	17.2298	53.8	7.32385	53	7.75466	48.2	7.0753	34.2	1.47741	39.6	1.94475	50.6	1.02733	33.4	0.24121	38.8	0.16583	42	0.37689	33.6	0.07879	19.2	0.05862	20	0.06775
		36.4	30.0122			34.6	14.7262	34.6	19.5623	46.8	17.2142	53.8	7.30728	53	7.75466	48.2	7.0753	34.2	1.49248	39.8	1.94475	50.6	1.02733	33.4	0.24121	38.8	0.16583	42	0.37689	33.6	0.07924	19.2	0.05788	20	0.06491
		36.4	30.0122			34.6	14.7417	34.6	19.5779	46.8	17.2142	54	7.30728	53.2	7.75466	48.2	7.0753	34.4	1.47741	39.8	1.94475	51	1.0439	33.6	0.24121	39	0.15076	42	0.39196	34	0.08645	19.2	0.06002	20	0.06385
		36.8	30.0122			34.6	14.7417	34.6	19.5623	46.8	17.1676	54.2	7.32385	53.2	7.75466	48.4	7.0753	34.4	1.47741	39.8	1.94475	51	1.0439	33.6	0.24121	39	0.16583	42	0.39196	34	0.094	19.4	0.06093	20	0.06332
		36.8	30.0122			34.6	14.7262	35	19.5935	47.2	17.1365	54.2	7.34042	53.4	7.75466	48.4	7.0753	34.6	1.47741	39.8	1.94475	51.2	1.0439	33.6	0.24121	39	0.16583	42.4	0.39196	34.2	0.09871	19.4	0.06097	20	0.06332
		37	30.0122			35	14.7417	35	19.5779	47.2	17.152	54.6	7.34042	53.4	7.77123	48.6	7.05873	34.6	1.47741	40	1.95982	51.2	1.0439	34	0.21106	39.2	0.18091	42.4	0.40704	34.2	0.10149	19.4	0.05728	20.2	0.06512
		37	30.0122			35	14.7573	35	19.5779	47.4	17.152	54.6	7.32385	53.8	7.77123	49	7.0753	34.6	1.47741	40	1.95982	51.4	1.0439	34	0.22613	39.2	0.18091	42.6	0.40704	34.2	0.10005	19.4	0.05433	20.2	0.06459
		37	30.0122			35	14.7728	35	19.5779	47.4	17.152	54.8	7.32385	53.8	7.77123	49	7.05873	34.6	1.47741	40.2	1.94475	51.4	1.0439	34	0.21106	39.2	0.18091	42.6	0.39196	34.2	0.09724	19.4	0.04994	20.2	0.06494
		37.2	30.0122			35	14.7728	35.2	19.5623	47.6	17.152	54.8	7.34042	54	7.77123	49.2	7.05873	35	1.47741	40.2	1.95982	51.4	1.0439	34.2	0.24121	39.6	0.16583	42.8	0.39196	34.4	0.09499	19.4	0.0473	20.4	0.06491
		37.2	30.0122			35.2	14.7884	35.2	19.5779	47.6	17.1209	55	7.32385	54	7.7878	49.2	7.05873	35	1.47741	40.6	1.95982	51.8	1.0439	34.2	0.25628	39.6	0.16583	42.8	0.39196	34.4	0.09492	19.4	0.04642	20.4	0.06666
		37.2	30.1677			35.2	14.7884	35.4	19.5779	48	17.1054	55	7.34042	54.2	7.7878	49.2	7.05873	35	1.47741	40.6	1.94475	52	1.0439	34.2	0.22613	39.6	0.18091	43	0.37689	34.6	0.08596	19.8	0.04603	20.4	0.06701
		37.4	30.0122			35.4	14.7728	35.4	19.5935	48	17.1209	55.2	7.34042	54.2	7.7878	49.4	7.05873	35.2	1.49248	40.8	1.94475	52	1.0439	34.4	0.24121	39.8	0.16583	43	0.40704	34.6	0.07896	19.8	0.05025	20.4	0.06469
		37.4	30.1677			35.4	14.7728	35.4	19.5935	48.2	17.1365	55.2	7.34042	54.6	7.80437	49.6	7.05873	35.2	1.47741	40.8	1.95982	52	1.0439	34.4	0.25628	39.8	0.16583	43.4	0.39196	34.6	0.07942	19.8	0.05714	20.4	0.06575
		37.8	30.1677			35.4	14.8039	35.4	19.5779	48.2	17.1365	55.8	7.34042	54.6	7.7878	49.6	7.05873	35.2	1.49248	40.8	1.95982	52.2	1.0439	34.4	0.22613	39.8	0.16583	43.4	0.39196	34.6	0.07626	19.8	0.05939	20.4	0.06698
		37.8	30.1677			35.8	14.8039	35.8	19.5935	48.2	17.1365	55.8	7.35699	54.8	7.7878	49.6	7.05873	35.4	1.47741	40.8	1.95982	52.4	1.0439	34.6	0.24121	40	0.18091	43.6	0.40704	35	0.07647	20	0.06238	20.8	0.06965
		37.8	30.1677			35.8	14.8195	35.8	19.5935	48.4	17.1209	56	7.35699	54.8	7.7878	50	7.05873	35.4	1.47741	41	1.95982	52.4	1.0439	34.6	0.24121	40	0.16583	43.6	0.39196	35	0.07594	20	0.06164	20.8	0.06965
		38	30.1677			35.8	14.8039	36	19.5779	48.6	17.1054	56	7.34042	55	7.80437	50	7.04216	35.8	1.47741	41	1.95982	52.8	1.0439	34.6	0.24121	40.2	0.18091	43.6	0.40704	35	0.07914	20	0.06002	20.8	0.06698
		38	30.1677			36	14.8039	36	19.5779	48.6	17.1054	56.2	7.34042	55.2	7.80437	50.2	7.04216	35.8	1.47741	41	1.95982	52.8	1.0439	34.6	0.25628	40.2	0.16583	43.6	0.39196	35.2	0.08002	20	0.05844	21	0.06575
		38	30.1677			36	14.8195	36	19.5935	48.6	17.1054	56.2	7.35699	55.2	7.80437	50.4	7.05873	36	1.47741	41.4	1.95982	53	1.06047	35	0.25628	40.2	0.18091	43.8	0.39196	35.2	0.08304	20	0.05689	21	0.06469
		38.2	30.1677			36	14.8195	36	19.5935	49	17.1054	56.6	7.35699	55.2	7.80437	50.4	7.05873	36	1.47741	41.4	1.9749	53	1.06047	35	0.25628	40.2	0.16583	43.8	0.40704	35.4	0.08409	20.2	0.05447	21	0.06701
		38.2	30.1677			36.2	14.835	36.2	19.5935	49	17.1054	56.6	7.34042	55.6	7.80437	50.6	7.05873	36	1.49248	41.6	1.95982	53	1.0439	35	0.24121	40.6	0.16583	44	0.40704	35.4	0.07998	20.2	0.05152	21	0.0654
		38.2	30.1677			36.2	14.835	36.2	19.5935	49.2	17.0898	56.8	7.34042	55.8	7.83751	50.6	7.05873	36	1.49248	41.6	1.95982	53.2	1.0439	35.2	0.24121	40.6	0.16583	44	0.37689	35.4	0.07766	20.2	0.05032	21	0.06522
		38.2	30.1677			36.2	14.835	36.4	19.5935	49.2	17.0898	56.8	7.35699	55.8	7.82094	50.6	7.04216	36.2	1.49248	41.6	1.95982	53.2	1.0439	35.2	0.25628	40.8	0.16583	44.4	0.40704	35.8	0.07872	20.2	0.04871	21	0.06522
		38.6	30.1677			36.4	14.835	36.4	19.5935	49.4	17.0898	57	7.35699	55.8	7.82094	51	7.05873	36.2	1.47741	41.8	1.95982	53.2	1.0439	35.4	0.24121	40.8	0.16583	44.4	0.39196	35.8	0.07868	20.4	0.05011	21	0.06733
		38.6	30.1677			36.4	14.8506	36.4	19.5779	49.4	17.0898	57	7.35699	56	7.82094	51.2	7.10844	36.4	1.47741	41.8	1.95982	53.4	1.06047	35.4	0.24121	40.8	0.16583	44.6	0.39196	36	0.08167	20.4	0.05134	21.2	0.06835
		38.8	30.1677			36.4	14.835	36.4	19.5779	49.6	17.0898	57.4	7.34042	56.2	7.83751	51.2	7.09187	36.4	1.49248	42	1.95982	53.4	1.06047	35.4	0.24121	40.8	0.16583	44.6	0.42212	36	0.08321	20.4	0.05113	21.2	0.07046
		38.8	30.1677			36.4	14.8195	36.8	19.5779	49.6	17.0898	57.4	7.34042	56.2	7.82094	51.4	7.0753	36.4	1.47741	42	1.9749	53.8	1.06047	35.8	0.24121	41	0.18091	44.8	0.39196	36	0.08743	20.4	0.05359	21.4	0.06919
		38.8	30.1677			36.8	14.8506	36.8	19.5935	50	17.0743	57.6	7.35699	56.2	7.82094	51.4	7.0753	36.4	1.47741	42.4	1.95982	53.8	1.06047	35.8	0.24121	41	0.18091	44.8	0.39196	36	0.08986	20.4	0.05746	21.4	0.07186
		38.8	30.1677			36.8	14.835	37	19.5935	50	17.0898	57.8	7.34042	56.6	7.83751	51.4	7.0753	36.8	1.49248	42.4	1.95982	54	1.06047	35.8	0.25628	41	0.16583	44.8	0.40704	36.2	0.0914	20.4	0.06079	21.4	0.0699
		39	30.1677			37	14.8661	37	19.5935	50.2	17.0898	58	7.32385	56.8	7.83751	51.8	7.0753	36.8	1.49248	42.6	1.9749	54	1.06047	36	0.24121	41	0.16583	44.8	0.40704	36.2	0.09172	20.8	0.06041	21.4	0.07186
		39	30.1677			37	14.8661	37	19.5779	50.2	17.1054	58	7.32385	56.8	7.83751	52	7.0753	37	1.47741	42.6	1.9749	54.2	1.06047	36	0.24121	41.4	0.16583	45.2	0.40704	36.4	0.09045	20.8	0.06041	21.4	0.06919
		39.2	30.1677			37	14.8661	37.2	19.5779	50.4	17.0743	58.4	7.32385	57	7.83751	52	7.0753	37	1.49248	42.6	1.9749	54.2	1.06047	36	0.25628	41.4	0.18091	45.2	0.40704	36.4	0.09172	20.8	0.0576	21.4	0.06919
		39.2	30.1677			37	14.8661	37.2	19.5468	50.4	17.0743	58.4	7.32385	57	7.85408	52	7.0753	37	1.47741	42.6	1.9749	54.6	1.06047	36.2	0.25628	41.6	0.16583	45.4	0.40704	36.4	0.09014	20.8	0.05517	21.4	0.06867
		39.2	30.1677			37.2	14.8661	37.2	19.5468	50.6	17.0743	58.6	7.34042	57.4	7.83751	52.2	7.0753	37	1.47741	42.8	1.9749	54.6	1.07704	36.2	0.25628	41.6	0.18091	45.4	0.40704	36.4	0.08891	21	0.05542	21.8	0.06761
		39.6	30.1677			37.2	14.8661	37.4	19.5468	50.6	17.0743	58.6	7.34042	57.6	7.85408	52.4	7.09187	37.2	1.49248	43	1.9749	54.8	1.07704	36.2	0.27136	41.6	0.16583	45.6	0.40704	36.8	0.08803	21	0.05011	21.8	0.06923
		39.6	30.1677			37.4	14.8817	37.4	19.5468	50.6	17.0743	58.8	7.34042	57.6	7.87065	52.4	7.09187	37.2	1.49248	43	1.9749	54.8	1.06047	36.4	0.25628	41.8	0.16583	45.6	0.39196	36.8	0.0875	21	0.04783	21.8	0.06814
		39.8	30.1677			37.4	14.8972	37.4	19.5312	51	17.0587	58.8	7.34042	57.6	7.87065	52.8	7.09187	37.4	1.47741	43	1.98997	55	1.07704	36.4	0.25628	41.8	0.16583	45.8	0.40704	37	0.08733	21	0.04603	21.8	0.06846
		39.8	30.1677			37.4	14.9128	37.8	19.5002	51	17.0587	59	7.34042	57.8	7.87065	52.8	7.0753	37.4	1.49248	43.4	1.9749	55	1.06047	36.4	0.27136	41.8	0.16583	45.8	0.40704	37	0.0875	21	0.04885	22	0.07109
		39.8	30.1677			37.8	14.9128	37.8	19.4535	51	17.0743	59	7.34042	58	7.87065	53	7.0753	37.4	1.47741	43.4	1.9749	55.2	1.07704	36.8	0.27136	42	0.16583	46.2	0.40704	37	0.08803	21	0.05306	22	0.07158
		40	30.1677			37.8	14.9128	38	19.4535	51.2	17.0432	59.4	7.34042	58	7.88722	53	7.0753	37.4	1.47741	43.6	1.98997	55.2	1.06047	36.8	0.25628	42	0.18091	46.2	0.40704	37	0.08891	21	0.05675	22	0.07404
		40	30.3232			37.8	14.9128	38	19.4535	51.4	17.0743	59.4	7.34042	58	7.90379	53	7.0753	37.8	1.49248	43.6	1.9749	55.6	1.07704	37	0.25628	42	0.18091	46.4	0.40704	37.2	0.09014	21.2	0.06118	22	0.07527
		40.2	30.3232			38	14.9128	38	19.469	51.4	17.0743	59.6	7.37356	58.4	7.88722	53.2	7.0753	37.8	1.49248	43.6	1.9749	55.6	1.06047	37	0.24121	42.4	0.16583	46.4	0.40704	37.2	0.09172	21.2	0.06097	22	0.07401
		40.2	30.1677			38	14.8972	38.2	19.4535	51.4	17.0743	59.6	7.35699	58.6	7.90379	53.4	7.05873	38	1.47741	43.8	1.9749	55.8	1.06047	37	0.27136	42.4	0.16583	46.4	0.42212	37.4	0.09045	21.2	0.06023	22.2	0.07629
		40.2	30.1677			38	14.9128	38.2	19.438	51.8	17.0587	59.8	7.35699	58.6	7.90379	53.4	7.0753	38	1.49248	43.8	1.9749	55.8	1.06047	37	0.24121	42.6	0.18091	46.6	0.40704	37.4	0.09045	21.4	0.05988	22.2	0.07573
		40.6	30.3232			38.2	14.9128	38.2	19.4224	51.8	17.0432	59.8	7.35699	58.8	7.90379	53.4	7.05873	38	1.47741	44	1.98997	55.8	1.06047	37.2	0.25628	42.6	0.16583	46.8	0.40704	37.4	0.09045	21.4	0.05545	22.2	0.07643
		40.6	30.3232			38.2	14.9283	38.2	19.4224	52	17.0587	60	7.39013	58.8	7.90379	53.8	7.05873	38.2	1.47741	44	1.98997	56	1.06047	37.2	0.25628	42.6	0.18091	46.8	0.40704	37.8	0.09172	21.4	0.05299	22.2	0.07394
		40.6	30.3232			38.2	14.9283	38.6	19.4068	52	17.0587	60	7.39013	59	7.90379	53.8	7.04216	38.2	1.47741	44	1.98997	56.2	1.07704	37.4	0.27136	42.8	0.18091	46.8	0.40704	37.8	0.0914	21.4	0.05124	22.2	0.07429
		40.8	30.3232			38.6	14.9283	38.6	19.3913	52.2	17.0587	60.4	7.39013	59	7.90379	54	7.04216	38.2	1.49248	44.4	2.00505	56.2	1.07704	37.4	0.25628	42.8	0.18091	46.8	0.40704	38	0.08859	21.4	0.05338	22.6	0.07496
		40.8	30.3232			38.6	14.9283	38.8	19.3913	52.4	17.0743	60.4	7.39013	59.4	7.90379	54.2	7.05873	38.6	1.49248	44.4	1.98997	56.6	1.07704	37.4	0.25628	42.8	0.18091	47.2	0.42212	38	0.08648	21.4	0.05531	22.6	0.07812
		41	30.3232			38.8	14.9283	38.8	19.4068	52.4	17.0587	60.6	7.4067	59.6	7.92036	54.2	7.09187	38.6	1.47741	44.4	1.98997	56.6	1.07704	37.8	0.25628	43	0.16583	47.2	0.40704	38	0.08508	21.8	0.0583	22.6	0.08058
		41	30.3232			38.8	14.9439	38.8	19.4224	52.4	17.0587	60.6	7.39013	59.6	7.93693	54.2	7.0753	38.8	1.49248	44.6	1.98997	56.8	1.07704	37.8	0.25628	43	0.19598	47.4	0.40704	38.2	0.08311	21.8	0.05914	22.6	0.0836
		41	30.3232			38.8	14.9439	38.8	19.4068	52.8	17.0743	60.8	7.4067	59.6	7.92036	54.6	7.05873	38.8	1.49248	44.6	1.98997	56.8	1.07704	38	0.25628	43	0.16583	47.4	0.40704	38.2	0.08469	21.8	0.05876	22.8	0.08114
		41	30.3232			38.8	14.9594	39	19.4068	53	17.0743	60.8	7.42327	59.8	7.92036	54.6	7.04216	38.8	1.47741	44.8	1.98997	56.8	1.07704	38	0.25628	43.4	0.18091	47.6	0.40704	38.2	0.08536	22	0.05999	22.8	0.07959
		41.4	30.3232			39	14.9594	39	19.4068	53	17.0587	61.2	7.42327	60	7.92036	54.8	7.04216	38.8	1.47741	44.8	2.00505	56.8	1.07704	38	0.27136	43.4	0.18091	47.6	0.42212	38.2	0.08922	22	0.06157	22.8	0.07805
		41.4	30.3232			39	14.975	39.2	19.4068	53	17.0587	61.2	7.42327	60	7.93693	55	7.05873	39	1.47741	44.8	1.98997	57	1.07704	38.2	0.27136	43.6	0.16583	47.6	0.42212	38.6	0.09309	22	0.0603	22.8	0.07239
		41.6	30.3232			39.2	14.975	39.2	19.4068	53.2	17.0587	61.4	7.42327	60	7.93693	55	7.04216	39	1.49248	45.2	1.98997	57	1.07704	38.2	0.25628	43.6	0.18091	48	0.40704	38.6	0.09695	22	0.06157	23	0.06993
		41.6	30.3232			39.2	14.975	39.2	19.4224	53.2	17.0743	61.4	7.42327	60.4	7.93693	55.2	7.05873	39.2	1.47741	45.2	1.98997	57.4	1.07704	38.2	0.25628	43.6	0.18091	48	0.42212	38.8	0.09889	22	0.05999	23	0.06747
		41.6	30.3232			39.2	14.975	39.2	19.438	53.4	17.0743	61.6	7.43984	60.4	7.92036	55.2	7.04216	39.2	1.47741	45.4	2.00505	57.4	1.07704	38.2	0.25628	43.6	0.19598	48.2	0.40704	38.8	0.09695	22	0.05876	23	0.06821
		41.8	30.3232			39.2	14.975	39.6	19.469	53.4	17.0743	61.6	7.43984	60.6	7.93693	55.2	7.04216	39.2	1.47741	45.4	2.00505	57.6	1.09361	38.6	0.25628	43.8	0.18091	48.2	0.42212	38.8	0.09309	22.2	0.05661	23	0.07123
		41.8	30.3232			39.6	14.9906	39.6	19.438	53.4	17.0743	61.8	7.43984	60.8	7.9535	55.6	7.04216	39.2	1.49248	45.4	2.00505	57.6	1.09361	38.6	0.25628	43.8	0.18091	48.2	0.40704	38.8	0.09049	22.2	0.05767	23.2	0.07369
		41.8	30.3232			39.6	14.9906	39.8	19.469	53.8	17.0587	61.8	7.43984	60.8	7.9535	55.8	7.04216	39.6	1.47741	45.6	1.98997	57.8	1.07704	38.8	0.27136	44	0.16583	48.4	0.42212	39	0.08251	22.2	0.05872	23.2	0.07559
		42	30.3232			39.8	15.0061	39.8	19.469	53.8	17.0587	62.2	7.4564	61.2	7.9535	55.8	7.02559	39.6	1.47741	45.8	2.00505	57.8	1.07704	38.8	0.27136	44	0.16583	48.4	0.42212	39	0.08251	22.2	0.05978	23.2	0.07784
		42	30.3232			39.8	14.9906	39.8	19.469	54	17.0743	62.2	7.4564	61.4	7.93693	56	7.02559	39.8	1.47741	45.8	2.00505	58	1.07704	38.8	0.27136	44	0.16583	48.6	0.42212	39.2	0.08409	22.2	0.06083	23.2	0.07942
		42	30.3232			39.8	15.0061	40	19.4846	54.2	17.0743	62.4	7.47297	61.4	7.93693	56.2	7.04216	39.8	1.49248	45.8	2.00505	58	1.09361	38.8	0.25628	44	0.16583	48.6	0.40704	39.2	0.08852	22.6	0.06188	23.2	0.08033
		42.4	30.3232			39.8	15.0216	40	19.5002	54.2	17.0898	62.4	7.47297	61.4	7.9535	56.2	7.04216	39.8	1.47741	45.8	2.00505	58	1.09361	39	0.25628	44.4	0.18091	49	0.42212	39.2	0.09042	22.6	0.06294	23.6	0.0752
		42.4	30.3232			40	15.0216	40	19.5157	54.2	17.0743	62.6	7.48954	61.6	7.9535	56.2	7.02559	39.8	1.49248	46.2	2.00505	58.4	1.07704	39	0.27136	44.4	0.16583	49	0.40704	39.2	0.09263	22.6	0.06399	23.6	0.07453
		42.6	30.4787			40	15.0216	40.2	19.5157	54.6	17.0743	62.6	7.47297	61.8	7.9535	56.6	7.02559	40	1.49248	46.2	2.00505	58.6	1.09361	39.2	0.27136	44.4	0.18091	49.2	0.42212	39.6	0.09892	22.6	0.06185	23.6	0.07295
		42.6	30.4787			40.2	15.0216	40.2	19.5157	54.8	17.0898	62.8	7.48954	61.8	7.93693	56.6	7.00902	40	1.49248	46.4	2.00505	58.6	1.09361	39.2	0.25628	44.4	0.16583	49.2	0.42212	39.6	0.10254	22.8	0.06062	23.8	0.07172
		42.6	30.4787			40.2	15.0372	40.2	19.5312	54.8	17.0898	62.8	7.50611	62.2	7.9535	56.8	7.00902	40.2	1.46233	46.4	2.00505	58.6	1.09361	39.2	0.25628	44.6	0.16583	49.2	0.42212	39.8	0.10532	22.8	0.05904	23.8	0.06958
		42.8	30.4787			40.2	15.0372	40.6	19.5312	54.8	17.1054	63.2	7.50611	62.2	7.97007	57	7.00902	40.2	1.47741	46.6	2.00505	58.6	1.07704	39.2	0.27136	44.6	0.16583	49.4	0.42212	39.8	0.10563	22.8	0.05904	23.8	0.06937
		42.8	30.4787			40.6	15.0372	40.6	19.5312	55	17.1054	63.4	7.50611	62.4	7.9535	57	7.00902	40.2	1.49248	46.6	2.00505	58.8	1.09361	39.6	0.25628	44.8	0.16583	49.4	0.42212	39.8	0.1044	22.8	0.06062	23.8	0.072
		43	30.4787			40.6	15.0372	40.6	19.5468	55	17.1054	63.4	7.52268	62.4	7.97007	57	7.00902	40.6	1.47741	46.8	2.00505	58.8	1.09361	39.6	0.25628	44.8	0.19598	49.6	0.42212	39.8	0.1023	22.8	0.06185	23.8	0.07749
		43	30.4787			40.6	15.0216	40.8	19.5779	55.2	17.0743	63.6	7.52268	62.6	7.9535	57.4	6.99245	40.6	1.47741	46.8	2.00505	59	1.09361	39.8	0.25628	44.8	0.16583	49.6	0.42212	40	0.10444	22.8	0.06273	23.8	0.08044
		43	30.4787			40.8	15.0372	40.8	19.5779	55.2	17.0898	63.6	7.53925	62.6	7.97007	57.4	7.00902	40.6	1.47741	46.8	2.00505	59	1.11018	39.8	0.27136	44.8	0.19598	49.6	0.42212	40	0.10033	22.8	0.06325	24	0.08304
		43	30.4787			40.8	15.0527	41	19.5779	55.2	17.0898	63.6	7.52268	62.8	7.98664	57.6	6.99245	40.8	1.47741	46.8	2.00505	59.4	1.09361	39.8	0.25628	45.2	0.18091	50	0.42212	40.2	0.10198	23	0.06343	24	0.083
		43.4	30.4787			41	15.0527	41	19.5935	55.6	17.0898	64	7.52268	62.8	7.98664	57.6	6.97588	40.8	1.49248	47.2	2.00505	59.4	1.09361	39.8	0.25628	45.2	0.18091	50	0.42212	40.2	0.09924	23	0.06325	24	0.08191
		43.4	30.4787			41	15.0527	41	19.5623	55.8	17.0898	64.2	7.52268	63.2	7.98664	57.8	6.97588	40.8	1.47741	47.2	2.00505	59.6	1.11018	40	0.27136	45.4	0.19598	50.2	0.42212	40.2	0.09794	23	0.06273	24.2	0.08262
		43.6	30.4787			41	15.0527	41	19.5623	55.8	17.0898	64.2	7.53925	63.4	7.98664	57.8	6.95931	41	1.49248	47.4	2.00505	59.6	1.11018	40	0.27136	45.4	0.18091	50.2	0.42212	40.2	0.09467	23.2	0.06058	24.2	0.08191
		43.6	30.4787			41	15.0527	41.4	19.5779	56	17.0743	64.2	7.53925	63.4	8.00321	58	6.95931	41	1.49248	47.4	2.00505	59.6	1.09361	40.2	0.27136	45.4	0.16583	50.4	0.42212	40.6	0.08761	23.2	0.06093	24.2	0.07981
		43.8	30.4787			41.4	15.0372	41.4	19.5935	56	17.1054	64.4	7.52268	63.4	8.00321	58	6.95931	41	1.47741	47.6	2.00505	59.8	1.09361	40.2	0.25628	45.4	0.18091	50.4	0.42212	40.6	0.08659	23.2	0.05932	24.2	0.07949
		43.8	30.4787			41.4	15.0372	41.6	19.5935	56	17.1054	64.4	7.53925	63.6	8.00321	58.4	6.95931	41.4	1.47741	47.6	2.00505	59.8	1.11018	40.2	0.25628	45.6	0.16583	50.6	0.42212	40.8	0.08304	23.2	0.06304	24.2	0.08005
		44	30.4787			41.6	15.0372	41.6	19.5935	56.2	17.0898	64.6	7.55582	63.6	8.00321	58.6	6.94274	41.4	1.47741	47.6	2.00505	60	1.09361	40.2	0.27136	45.6	0.18091	50.6	0.42212	40.8	0.08234	23.2	0.0648	24.6	0.07865
		44	30.4787			41.6	15.0527	41.6	19.5623	56.6	17.0743	64.6	7.55582	64	8.01978	58.6	6.94274	41.4	1.47741	48	2.00505	60	1.11018	40.6	0.27136	45.8	0.18091	50.6	0.42212	40.8	0.08321	23.6	0.06585	24.6	0.07654
		44	30.6342			41.6	15.0527	41.6	19.5468	56.6	17.0743	65	7.57239	64.2	8.01978	58.6	6.92617	41.6	1.47741	48	2.02013	60.4	1.11018	40.6	0.25628	45.8	0.16583	51	0.42212	40.8	0.08761	23.6	0.06621	24.6	0.07692
		44	30.6342			41.6	15.0527	41.8	19.5623	56.8	17.0587	65	7.57239	64.2	8.01978	58.8	6.92617	41.6	1.47741	48.2	2.00505	60.4	1.11018	40.8	0.27136	45.8	0.16583	51	0.42212	41	0.09804	23.6	0.06585	24.8	0.07443
		44.4	30.6342			41.8	15.0683	41.8	19.5623	56.8	17.0587	65.2	7.55582	64.4	8.01978	58.8	6.94274	41.6	1.49248	48.2	2.02013	60.4	1.11018	40.8	0.27136	45.8	0.16583	51	0.43719	41	0.09738	23.6	0.0648	24.8	0.07316
		44.4	30.6342			41.8	15.0527	42	19.5935	56.8	17.0432	65.2	7.53925	64.6	8.01978	59	6.92617	41.8	1.47741	48.2	2.02013	60.8	1.11018	40.8	0.25628	46.2	0.18091	51.2	0.42212	41.4	0.10138	23.8	0.06304	24.8	0.07598
		44.4	30.6342			42	15.0372	42	19.609	57	17.0587	65.4	7.57239	64.6	8.01978	59.4	6.92617	41.8	1.47741	48.4	2.02013	60.8	1.11018	40.8	0.27136	46.2	0.18091	51.2	0.43719	41.4	0.09952	23.8	0.06185	24.8	0.07967
		44.6	30.6342			42	15.0372	42	19.5779	57	17.0743	65.6	7.57239	64.6	8.03635	59.4	6.92617	42	1.47741	48.4	2.02013	60.8	1.09361	41	0.27136	46.4	0.18091	51.4	0.42212	41.4	0.10093	23.8	0.0603	24.8	0.0823
		44.6	30.6342			42	15.0527	42	19.5779	57	17.0743	65.6	7.57239	65	8.01978	59.6	6.9096	42	1.47741	48.6	2.02013	60.8	1.11018	41	0.28644	46.4	0.18091	51.4	0.42212	41.6	0.1018	23.8	0.05623	25	0.08388
		44.6	30.6342			42	15.0372	42.4	19.5779	57.4	17.0432	65.6	7.57239	65.2	8.03635	59.6	6.94274	42	1.47741	48.6	2.02013	61.2	1.11018	41.4	0.27136	46.4	0.18091	51.8	0.42212	41.6	0.10216	23.8	0.05819	25	0.08314
		44.8	30.6342			42.4	15.0683	42.4	19.5935	57.6	17.0587	66	7.55582	65.2	8.03635	59.6	6.92617	42	1.49248	48.6	2.02013	61.2	1.11018	41.4	0.27136	46.6	0.18091	51.8	0.43719	41.6	0.10198	24	0.0589	25	0.08293
		44.8	30.6342			42.4	15.0683	42.6	19.5623	57.6	17.0587	66.2	7.57239	65.4	8.05292	59.8	6.92617	42.4	1.47741	49	2.02013	61.4	1.12675	41.6	0.27136	46.6	0.19598	52	0.43719	41.8	0.10001	24	0.05833	25	0.0829
		45.2	30.4787			42.6	15.0527	42.6	19.5623	57.6	17.0432	66.2	7.57239	65.4	8.05292	60	6.9096	42.4	1.47741	49	2.02013	61.4	1.11018	41.6	0.25628	46.6	0.18091	52	0.42212	41.8	0.10163	24	0.06062	25.2	0.08269
		45.2	30.4787			42.6	15.0527	42.6	19.5779	57.8	17.0587	66.2	7.58896	65.6	8.03635	60	6.92617	42.6	1.47741	49.2	2.02013	61.6	1.12675	41.6	0.27136	46.8	0.18091	52	0.43719	42	0.10145	24	0.06255	25.2	0.08448
		45.4	30.4787			42.6	15.0372	42.6	19.5779	57.8	17.0587	66.4	7.57239	65.6	8.05292	60.4	6.92617	42.6	1.47741	49.2	2.02013	61.6	1.11018	41.6	0.27136	46.8	0.18091	52.2	0.43719	42	0.09629	24.2	0.06413	25.2	0.08416
		45.4	30.4787			42.6	15.0527	42.8	19.5779	58	17.0432	66.4	7.58896	66	8.03635	60.4	6.92617	42.6	1.47741	49.2	2.02013	61.8	1.11018	41.8	0.27136	46.8	0.18091	52.4	0.42212	42	0.10201	24.2	0.06536	25.2	0.08402
		45.4	30.4787			42.8	15.0527	42.8	19.5779	58	17.0432	66.8	7.58896	66	8.03635	60.4	6.92617	42.6	1.47741	49.4	2.02013	61.8	1.11018	41.8	0.27136	47.2	0.18091	52.4	0.43719	42	0.09991	24.2	0.06498	25.2	0.08441
		45.4	30.4787			42.8	15.0527	43	19.5779	58	17.0432	66.8	7.58896	66.2	8.05292	60.6	6.92617	42.8	1.47741	49.4	2.02013	62.2	1.11018	42	0.27136	47.2	0.18091	52.4	0.42212	42.4	0.10335	24.2	0.06389	25.6	0.08248
		45.6	30.4787			43	15.0527	43	19.5623	58.4	17.0432	67	7.58896	66.2	8.05292	60.8	6.92617	42.8	1.47741	49.6	2.02013	62.2	1.11018	42	0.25628	47.4	0.18091	52.4	0.43719	42.4	0.09428	24.2	0.06301	25.6	0.07949
		45.6	30.4787			43	15.0683	43	19.5468	58.6	17.0432	67	7.60553	66.4	8.05292	60.8	6.92617	43	1.47741	49.6	2.02013	62.4	1.12675	42	0.25628	47.4	0.18091	52.8	0.42212	42.6	0.09843	24.2	0.06427	25.6	0.07545
		45.8	30.4787			43	15.0527	43.4	19.5468	58.6	17.0432	67.2	7.58896	66.4	8.03635	61.2	6.92617	43	1.47741	49.6	2.0352	62.4	1.11018	42	0.27136	47.4	0.18091	52.8	0.43719	42.6	0.09386	24.6	0.06231	25.6	0.07229
		45.8	30.4787			43	15.0372	43.4	19.5468	58.8	17.0432	67.4	7.58896	66.8	8.05292	61.4	6.9096	43	1.47741	50	2.0352	62.6	1.12675	42.4	0.27136	47.6	0.18091	53	0.42212	42.6	0.0927	24.6	0.06248	25.6	0.07193
		45.8	30.4787			43.4	15.0372	43.6	19.5468	58.8	17.0432	67.4	7.60553	66.8	8.06949	61.4	6.9096	43	1.47741	50	2.0352	62.6	1.12675	42.4	0.28644	47.6	0.18091	53	0.42212	42.6	0.08866	24.6	0.0648	25.8	0.07439
		46.2	30.4787			43.4	15.0372	43.6	19.5468	59	17.0587	67.4	7.60553	67	8.06949	61.4	6.9096	43.4	1.47741	50.2	2.0352	62.8	1.11018	42.6	0.25628	47.6	0.18091	53.2	0.43719	42.8	0.08747	24.6	0.06515	25.8	0.08093
		46.2	30.4787			43.6	15.0527	43.6	19.5468	59	17.0587	67.8	7.58896	67	8.06949	61.6	6.92617	43.4	1.47741	50.2	2.0352	62.8	1.12675	42.6	0.27136	47.6	0.18091	53.2	0.42212	42.8	0.08627	24.8	0.06354	25.8	0.08104
		46.4	30.4787			43.6	15.0372	43.8	19.5157	59.4	17.0587	68	7.58896	67.2	8.06949	61.6	6.92617	43.6	1.47741	50.2	2.02013	63.2	1.12675	42.6	0.27136	48	0.19598	53.4	0.42212	43	0.0861	24.8	0.06533	25.8	0.08293
		46.4	30.4787			43.6	15.0527	43.8	19.5157	59.4	17.0432	68	7.60553	67.4	8.06949	61.8	6.92617	43.6	1.47741	50.4	2.0352	63.2	1.12675	42.6	0.27136	48	0.16583	53.4	0.45227	43	0.0882	24.8	0.06195	26	0.08627
		46.4	30.4787			43.8	15.0527	43.8	19.5312	59.6	17.0743	68	7.60553	67.4	8.06949	62.2	6.9096	43.6	1.47741	50.4	2.0352	63.4	1.14332	42.8	0.27136	48.2	0.18091	53.4	0.43719	43	0.08747	24.8	0.06392	26	0.08785
		46.6	30.4787			43.8	15.0216	44	19.5312	59.6	17.0743	68.2	7.60553	67.8	8.06949	62.2	6.9096	43.8	1.47741	50.6	2.0352	63.4	1.14332	42.8	0.27136	48.2	0.18091	53.8	0.42212	43	0.08799	24.8	0.06266	26	0.08768
		46.6	30.4787			43.8	15.0372	44	19.5468	59.6	17.0898	68.4	7.6221	68	8.06949	62.4	6.9096	43.8	1.47741	50.6	2.02013	63.6	1.12675	43	0.27136	48.2	0.18091	53.8	0.43719	43.4	0.09045	25	0.06227	26	0.08574
		46.8	30.4787			44	15.0216	44	19.5157	59.8	17.1054	68.4	7.60553	68	8.06949	62.4	6.9096	43.8	1.47741	51	2.05028	63.6	1.14332	43	0.27136	48.2	0.16583	53.8	0.42212	43.4	0.09358	25	0.06241	26	0.08205
		46.8	30.4787			44	15.0216	44.4	19.5002	60	17.0898	68.4	7.60553	68	8.08606	62.4	6.9096	44	1.46233	51	2.0352	63.6	1.14332	43	0.27136	48.4	0.18091	54	0.45227	43.6	0.09316	25	0.06719	26.4	0.07854
		46.8	30.4787			44.4	15.0372	44.4	19.5002	60	17.0743	69	7.60553	68.2	8.08606	62.6	6.9096	44	1.47741	51	2.0352	64	1.12675	43.4	0.25628	48.4	0.18091	54	0.43719	43.6	0.09615	25	0.0693	26.4	0.07713
		46.8	30.4787			44.4	15.0527	44.4	19.469	60	17.1054	69	7.60553	68.4	8.08606	62.8	6.9096	44	1.47741	51.2	2.0352	64.2	1.12675	43.4	0.27136	48.6	0.18091	54.2	0.43719	43.6	0.09681	25.2	0.07	26.4	0.0791
		47.2	30.4787			44.4	15.0216	44.4	19.4846	60.4	17.1209	69	7.6221	68.4	8.06949	62.8	6.9096	44.4	1.44725	51.2	2.0352	64.2	1.14332	43.4	0.25628	48.6	0.16583	54.2	0.43719	43.8	0.09801	25.2	0.06803	26.6	0.07713
		47.2	30.4787			44.4	15.0216	44.6	19.4846	60.4	17.1054	69	7.6221	68.4	8.06949	63.2	6.92617	44.4	1.47741	51.4	2.0352	64.2	1.12675	43.6	0.27136	48.6	0.18091	54.6	0.43719	43.8	0.09745	25.2	0.0707	26.6	0.07854
		47.4	30.4787			44.6	15.0061	44.6	19.4846	60.6	17.1054	69.2	7.60553	68.8	8.06949	63.4	6.89303	44.4	1.47741	51.4	2.05028	64.2	1.12675	43.6	0.25628	48.6	0.18091	54.6	0.43719	43.8	0.10117	25.2	0.06751	26.6	0.08205
		47.4	30.4787			44.6	15.0061	44.8	19.5002	60.6	17.1209	69.4	7.58896	69	8.08606	63.4	6.89303	44.6	1.47741	51.4	2.05028	64.4	1.14332	43.6	0.25628	49	0.18091	54.8	0.45227	44	0.09808	25.2	0.06575	26.6	0.08448
		47.4	30.4787			44.8	15.0216	44.8	19.5002	60.8	17.1209	69.4	7.6221	69	8.08606	63.4	6.89303	44.6	1.47741	51.8	2.0352	64.6	1.12675	43.8	0.27136	49	0.18091	54.8	0.45227	44	0.10177	25.6	0.06417	26.6	0.08673
		47.6	30.6342			44.8	15.0061	44.8	19.4846	60.8	17.1365	69.4	7.6221	69.2	8.10263	63.6	6.87646	44.8	1.47741	51.8	2.0352	64.6	1.12675	43.8	0.27136	49.2	0.19598	54.8	0.43719	44	0.10012	25.6	0.06403	26.6	0.08845
		47.6	30.6342			44.8	15.0216	44.8	19.4846	61.2	17.1209	69.8	7.63867	69.2	8.08606	63.6	6.92617	44.8	1.46233	52	2.0352	64.6	1.14332	43.8	0.27136	49.2	0.19598	54.8	0.42212	44.4	0.10581	25.6	0.06441	26.8	0.08929
		47.6	30.6342			44.8	15.0216	45.2	19.5002	61.2	17.1209	69.8	7.6221	69.4	8.08606	64	6.89303	44.8	1.47741	52	2.0352	65	1.14332	44	0.27136	49.2	0.19598	55	0.45227	44.4	0.10363	25.6	0.06441	26.8	0.08891
		48	30.6342			45.2	15.0061	45.2	19.5002	61.4	17.1209	70.2	7.60553	69.4	8.08606	64.2	6.9096	44.8	1.47741	52	2.0352	65	1.14332	44	0.27136	49.2	0.18091	55	0.43719	44.4	0.10753	25.6	0.06529	26.8	0.09014
		48	30.6342			45.2	15.0061	45.4	19.5002	61.4	17.1365	70.2	7.60553	69.8	8.10263	64.2	6.9096	45.2	1.46233	52.2	2.05028	65.2	1.12675	44.4	0.27136	49.4	0.18091	55.2	0.43719	44.6	0.10574	25.8	0.06259	27	0.09172
		48.2	30.6342			45.4	15.0061	45.4	19.5002	61.4	17.152	70.6	7.6221	69.8	8.08606	64.2	6.89303	45.2	1.47741	52.2	2.05028	65.2	1.14332	44.4	0.28644	49.4	0.18091	55.2	0.45227	44.6	0.10683	25.8	0.06325	27	0.09045
		48.2	30.6342			45.4	15.0061	45.4	19.5157	61.6	17.1676	70.6	7.6221	70	8.08606	64.4	6.89303	45.4	1.47741	52.4	2.0352	65.4	1.14332	44.4	0.27136	49.6	0.18091	55.6	0.43719	44.8	0.10542	25.8	0.06821	27	0.09172
		48.2	30.6342			45.4	15.0216	45.4	19.5002	61.8	17.1676	70.8	7.6221	70	8.08606	64.6	6.87646	45.4	1.46233	52.4	2.05028	65.4	1.14332	44.4	0.27136	49.6	0.18091	55.6	0.45227	44.8	0.10279	26	0.06888	27	0.09014
		48.2	30.6342			45.4	15.0216	45.6	19.5002	61.8	17.1832	70.8	7.6221	70.2	8.10263	64.6	6.87646	45.4	1.47741	52.4	2.05028	65.6	1.12675	44.6	0.27136	49.6	0.18091	55.8	0.45227	44.8	0.09892	26	0.07063	27	0.08764
		48.4	30.6342			45.6	15.0061	45.6	19.5002	62.2	17.1676	70.8	7.6221	70.2	8.10263	65	6.87646	45.4	1.47741	52.8	2.05028	65.6	1.14332	44.6	0.27136	49.6	0.18091	55.8	0.42212	44.8	0.10022	26	0.07348	27.4	0.08834
		48.4	30.6342			45.6	15.0061	45.8	19.5002	62.2	17.1832	71	7.6221	70.6	8.08606	65	6.87646	45.6	1.46233	52.8	2.05028	66	1.14332	44.8	0.27136	50	0.18091	56	0.45227	45.2	0.0972	26	0.07204	27.4	0.08905
		48.6	30.6342			45.8	14.9906	45.8	19.5002	62.2	17.1987	71.2	7.63867	70.8	8.08606	65.2	6.87646	45.6	1.47741	53	2.05028	66	1.12675	44.8	0.27136	50	0.18091	56	0.43719	45.2	0.10096	26	0.07169	27.4	0.09102
		48.6	30.6342			45.8	14.9906	45.8	19.5312	62.4	17.1832	71.2	7.63867	70.8	8.10263	65.2	6.85989	45.8	1.46233	53	2.05028	66.2	1.14332	44.8	0.28644	50.2	0.18091	56.2	0.43719	45.4	0.09815	26.4	0.06923	27.4	0.08887
		48.6	30.6342			45.8	14.975	46.2	19.5157	62.6	17.1832	71.6	7.6221	71	8.10263	65.4	6.87646	45.8	1.47741	53	2.05028	66.2	1.14332	44.8	0.27136	50.2	0.19598	56.2	0.43719	45.4	0.0971	26.4	0.06533	27.6	0.08993
		48.6	30.6342			46.2	14.9594	46.2	19.5312	62.6	17.1832	71.6	7.6221	71.2	8.10263	65.4	6.85989	45.8	1.46233	53	2.05028	66.2	1.14332	45.2	0.28644	50.2	0.19598	56.6	0.45227	45.4	0.09653	26.4	0.06283	27.6	0.09098
		49	30.6342			46.2	14.9594	46.2	19.5312	62.8	17.1832	71.8	7.63867	71.2	8.1192	65.6	6.84332	45.8	1.47741	53.2	2.05028	66.2	1.14332	45.2	0.27136	50.4	0.19598	56.6	0.45227	45.4	0.09991	26.6	0.06712	27.6	0.09077
		49	30.6342			46.4	14.975	46.4	19.5157	62.8	17.1987	71.8	7.63867	71.2	8.1192	65.6	6.85989	46.2	1.46233	53.2	2.05028	66.4	1.14332	45.4	0.28644	50.4	0.18091	56.8	0.43719	45.6	0.09991	26.6	0.0687	27.6	0.09214
		49.2	30.6342			46.4	14.9594	46.4	19.5002	62.8	17.2142	71.8	7.63867	71.6	8.1192	66	6.85989	46.2	1.47741	53.4	2.06535	66.4	1.14332	45.4	0.27136	50.4	0.18091	56.8	0.46734	45.6	0.09847	26.6	0.06758	27.6	0.09281
		49.2	30.6342			46.4	14.975	46.4	19.5312	63.2	17.1832	72	7.63867	71.8	8.1192	66.2	6.84332	46.4	1.47741	53.4	2.06535	66.8	1.14332	45.4	0.27136	50.6	0.19598	56.8	0.46734	45.8	0.10096	26.6	0.07323	27.8	0.09369
		49.2	30.6342			46.6	14.9439	46.6	19.5312	63.4	17.1832	72.2	7.6221	71.8	8.13577	66.2	6.85989	46.4	1.46233	53.8	2.05028	66.8	1.14332	45.4	0.27136	50.6	0.18091	56.8	0.43719	45.8	0.10135	26.6	0.07517	27.8	0.09544
		49.4	30.6342			46.6	14.9439	46.6	19.5157	63.4	17.2142	72.2	7.63867	71.8	8.1192	66.4	6.84332	46.4	1.46233	53.8	2.05028	67	1.14332	45.6	0.28644	50.6	0.19598	57	0.45227	45.8	0.09745	26.8	0.07464	27.8	0.09681
		49.4	30.6342			46.6	14.9283	46.8	19.5157	63.4	17.2142	72.2	7.6221	72	8.13577	66.4	6.84332	46.4	1.47741	53.8	2.06535	67	1.14332	45.6	0.27136	51	0.18091	57	0.43719	45.8	0.10103	26.8	0.07485	28	0.09998
		49.6	30.6342			46.8	14.9283	46.8	19.5157	63.6	17.2142	72.6	7.6221	72.2	8.15234	66.4	6.84332	46.6	1.44725	54	2.06535	67	1.15989	45.8	0.28644	51	0.19598	57.4	0.43719	46.2	0.09622	26.8	0.07169	28	0.09854
		49.6	30.6342			46.8	14.9283	46.8	19.5157	63.6	17.1832	72.6	7.6221	72.2	8.13577	66.8	6.84332	46.6	1.47741	54	2.06535	67.2	1.14332	45.8	0.27136	51	0.19598	57.4	0.45227	46.2	0.09376	27	0.06642	28	0.10107
		49.6	30.6342			46.8	14.9128	47.2	19.5002	64	17.1987	72.8	7.6221	72.6	8.15234	67	6.82675	46.8	1.46233	54.2	2.06535	67.2	1.14332	45.8	0.27136	51.2	0.18091	57.6	0.43719	46.4	0.09432	27	0.06417	28	0.09934
		50	30.6342			47.2	14.9283	47.2	19.5002	64	17.1832	72.8	7.63867	72.6	8.13577	67	6.84332	46.8	1.44725	54.2	2.06535	67.4	1.14332	45.8	0.27136	51.2	0.18091	57.6	0.45227	46.4	0.09699	27	0.06276	28	0.09372
		50	30.6342			47.2	14.9128	47.2	19.5002	64.2	17.1987	72.8	7.6221	72.8	8.15234	67.2	6.81018	46.8	1.44725	54.2	2.06535	67.4	1.14332	46.2	0.27136	51.4	0.18091	57.8	0.46734	46.4	0.09572	27	0.06027	28.4	0.09059
		50.2	30.6342			47.2	14.9128	47.4	19.5157	64.2	17.1987	73	7.63867	72.8	8.15234	67.4	6.82675	47.2	1.46233	54.6	2.06535	67.8	1.14332	46.2	0.27136	51.4	0.18091	57.8	0.45227	46.4	0.0959	27	0.06079	28.4	0.08905
		50.2	30.6342			47.4	14.8972	47.4	19.5157	64.4	17.2142	73	7.6221	73	8.15234	67.4	6.82675	47.2	1.46233	54.6	2.06535	67.8	1.14332	46.4	0.27136	51.4	0.19598	58	0.45227	46.6	0.09945	27	0.06754	28.4	0.08624
		50.2	30.6342			47.4	14.8817	47.4	19.5157	64.4	17.2142	73.4	7.6221	73	8.15234	67.4	6.82675	47.2	1.46233	54.8	2.06535	68	1.14332	46.4	0.27136	51.4	0.18091	58	0.45227	46.6	0.0978	27.4	0.06909	28.4	0.08216
		50.2	30.6342			47.4	14.8817	47.6	19.5157	64.6	17.1987	73.4	7.6221	73.4	8.16891	67.8	6.81018	47.4	1.46233	54.8	2.06535	68	1.14332	46.4	0.27136	51.8	0.19598	58	0.45227	46.8	0.09724	27.4	0.07081	28.4	0.08286
		50.4	30.6342			47.6	14.8817	47.6	19.5002	64.6	17.2142	73.6	7.63867	73.4	8.16891	67.8	6.81018	47.4	1.46233	54.8	2.08043	68	1.15989	46.4	0.28644	51.8	0.19598	58	0.43719	46.8	0.09934	27.4	0.07236	28.6	0.08708
		50.4	30.6342			47.6	14.8817	47.6	19.4846	64.6	17.2142	73.6	7.63867	73.6	8.18548	68	6.79361	47.6	1.46233	55	2.06535	68.2	1.14332	46.6	0.27136	52	0.19598	58.4	0.45227	46.8	0.09966	27.6	0.07337	28.6	0.09288
		50.6	30.6342			47.6	14.8661	47.6	19.5002	65	17.1987	73.8	7.6221	73.6	8.18548	68.2	6.79361	47.6	1.46233	55	2.06535	68.2	1.14332	46.6	0.27136	52	0.18091	58.4	0.43719	47.2	0.10356	27.6	0.07478	28.6	0.09833
		50.6	30.6342			47.6	14.8661	48	19.5157	65.2	17.1987	74	7.6221	73.8	8.18548	68.2	6.79361	47.6	1.47741	55.2	2.06535	68.4	1.14332	46.8	0.27136	52	0.19598	58.6	0.46734	47.2	0.10247	27.6	0.07211	28.8	0.10149
		51	30.6342			48	14.835	48	19.5157	65.2	17.2142	74.4	7.63867	73.8	8.16891	68.4	6.79361	47.6	1.46233	55.2	2.08043	68.4	1.14332	46.8	0.28644	52	0.19598	58.6	0.45227	47.4	0.10497	27.6	0.07267	28.8	0.10043
		51	30.6342			48	14.835	48.2	19.5157	65.4	17.1832	74.4	7.63867	74	8.18548	68.4	6.79361	48	1.46233	55.2	2.06535	68.8	1.14332	46.8	0.27136	52.2	0.18091	58.8	0.46734	47.4	0.10247	27.6	0.07236	28.8	0.0971
		51	30.7897			48.2	14.8195	48.2	19.5157	65.4	17.1832	74.6	7.6221	74	8.18548	68.4	6.79361	48	1.46233	55.6	2.06535	68.8	1.14332	47.2	0.27136	52.2	0.19598	58.8	0.46734	47.4	0.1023	27.8	0.07151	28.8	0.09341
		51	30.7897			48.2	14.8195	48.2	19.5002	65.4	17.1987	74.6	7.6221	74.4	8.20205	68.8	6.82675	48.2	1.46233	55.6	2.08043	69	1.15989	47.2	0.28644	52.4	0.19598	59	0.45227	47.6	0.09998	27.8	0.07049	28.8	0.0881
		51.2	30.7897			48.2	14.8195	48.2	19.5002	65.6	17.1832	74.8	7.6221	74.6	8.18548	69	6.79361	48.2	1.46233	55.8	2.08043	69	1.15989	47.2	0.28644	52.4	0.19598	59	0.45227	47.6	0.10089	27.8	0.06519	29.2	0.08402
		51.2	30.7897			48.2	14.8195	48.4	19.5002	65.6	17.1832	74.8	7.6221	74.6	8.20205	69	6.79361	48.2	1.46233	55.8	2.08043	69.2	1.14332	47.4	0.27136	52.4	0.19598	59	0.45227	47.6	0.09966	27.8	0.0629	29.2	0.08402
		51.4	30.7897			48.4	14.8195	48.4	19.5157	66	17.1832	75	7.6221	74.8	8.21862	69.2	6.79361	48.2	1.47741	56	2.08043	69.2	1.14332	47.4	0.28644	52.8	0.19598	59.4	0.45227	47.6	0.09948	28	0.06238	29.2	0.0881
		51.4	30.7897			48.4	14.8195	48.6	19.5312	66.2	17.1832	75	7.6221	75	8.21862	69.4	6.77704	48.4	1.46233	56	2.08043	69.4	1.15989	47.6	0.28644	52.8	0.18091	59.6	0.46734	48	0.10036	28	0.06361	29.2	0.09341
		51.4	30.7897			48.6	14.8039	48.6	19.5312	66.2	17.1676	75.4	7.63867	75	8.20205	69.4	6.77704	48.4	1.47741	56.2	2.08043	69.4	1.14332	47.6	0.30151	52.8	0.19598	59.6	0.46734	48	0.10356	28	0.06786	29.4	0.09836
		51.4	30.7897			48.6	14.7884	49	19.5468	66.2	17.1676	75.4	7.63867	75	8.20205	69.4	6.77704	48.6	1.46233	56.2	2.08043	69.4	1.15989	47.6	0.28644	53	0.19598	59.6	0.46734	48.2	0.10177	28	0.06909	29.4	0.09885
		51.8	30.7897			48.6	14.7728	49	19.5468	66.4	17.1676	75.6	7.63867	75.4	8.21862	69.8	6.77704	48.6	1.46233	56.2	2.0955	69.8	1.15989	47.6	0.27136	53	0.18091	59.6	0.45227	48.2	0.1023	28	0.07176	29.4	0.09899
		51.8	30.7897			48.6	14.7728	49	19.5468	66.4	17.1676	75.6	7.63867	75.6	8.23518	69.8	6.77704	48.6	1.44725	56.2	2.08043	69.8	1.14332	48	0.28644	53	0.19598	59.8	0.46734	48.2	0.10194	28	0.06923	29.4	0.09523
		52	30.7897			49	14.7884	49.2	19.5468	66.4	17.1676	75.8	7.63867	75.6	8.23518	70	6.77704	48.6	1.46233	56.6	2.0955	69.8	1.14332	48	0.28644	53.2	0.19598	59.8	0.45227	48.2	0.10071	28.4	0.07099	29.4	0.09453
		52	30.7897			49	14.7884	49.2	19.5623	66.8	17.1676	76	7.63867	75.8	8.23518	70.2	6.76047	49	1.47741	56.6	2.08043	70	1.14332	48.2	0.28644	53.2	0.19598	60	0.45227	48.4	0.1018	28.4	0.0719	29.6	0.09116
		52.2	30.7897			49.2	14.7884	49.2	19.5623	67	17.152	76	7.63867	76	8.23518	70.2	6.76047	49	1.46233	56.8	2.08043	70	1.14332	48.2	0.28644	53.4	0.18091	60	0.45227	48.4	0.1011	28.4	0.06786	29.6	0.09242
		52.2	30.7897			49.2	14.7728	49.4	19.5779	67	17.152	76	7.63867	76	8.23518	70.2	6.76047	49.2	1.47741	56.8	2.08043	70.2	1.17645	48.2	0.28644	53.4	0.19598	60.4	0.45227	48.6	0.09861	28.4	0.06273	29.6	0.09295
		52.4	30.7897			49.2	14.7728	49.4	19.5779	67.2	17.1365	76.4	7.63867	76	8.23518	70.6	6.7439	49.2	1.46233	57	2.08043	70.2	1.15989	48.2	0.28644	53.4	0.18091	60.4	0.45227	48.6	0.09717	28.6	0.06129	29.8	0.0972
		52.4	30.7897			49.4	14.7884	49.4	19.5935	67.2	17.152	76.6	7.65524	76.4	8.25175	70.8	6.77704	49.2	1.47741	57	2.0955	70.6	1.14332	48.4	0.28644	53.8	0.19598	60.6	0.45227	49	0.09963	28.6	0.06698	29.8	0.09913
		52.4	30.7897			49.4	14.7884	49.6	19.5779	67.4	17.152	76.8	7.63867	76.4	8.25175	70.8	6.76047	49.4	1.46233	57	2.0955	70.6	1.15989	48.4	0.28644	53.8	0.19598	60.6	0.46734	49	0.10279	28.6	0.06965	29.8	0.10001
		52.4	30.6342			49.6	14.7884	49.6	19.5623	67.4	17.152	76.8	7.63867	76.6	8.25175	71	6.76047	49.4	1.46233	57	2.08043	70.8	1.15989	48.6	0.28644	53.8	0.19598	60.8	0.45227	49	0.10599	28.6	0.06712	29.8	0.09664
		52.8	30.6342			49.6	14.7884	49.6	19.5779	67.8	17.152	76.8	7.65524	76.6	8.25175	71	6.76047	49.6	1.47741	57.4	2.0955	70.8	1.15989	48.6	0.28644	53.8	0.19598	60.8	0.46734	49.2	0.10637	28.8	0.06888	29.8	0.09632
		52.8	30.6342			49.6	14.8039	50	19.609	67.8	17.152	77.2	7.67181	76.8	8.25175	71.2	6.76047	49.6	1.46233	57.4	2.0955	70.8	1.17645	48.6	0.27136	54	0.19598	60.8	0.48242	49.2	0.10497	28.8	0.06853	30.2	0.09369
		53	30.6342			50	14.8039	50	19.6245	68	17.1365	77.4	7.63867	77.2	8.26832	71.6	6.76047	49.6	1.46233	57.6	2.0955	71	1.15989	48.6	0.28644	54	0.19598	61.2	0.46734	49.2	0.1005	28.8	0.06993	30.2	0.09319
		53	30.6342			50	14.8039	50.2	19.609	68	17.152	77.4	7.65524	77.2	8.26832	71.6	6.76047	50	1.47741	57.6	2.11058	71.2	1.15989	49	0.28644	54.2	0.19598	61.2	0.45227	49.4	0.10247	28.8	0.07309	30.4	0.09073
		53.2	30.6342			50.2	14.8039	50.2	19.609	68	17.152	77.4	7.65524	77.4	8.26832	71.8	6.77704	50	1.46233	57.8	2.11058	71.2	1.15989	49	0.28644	54.2	0.19598	61.4	0.46734	49.4	0.09783	28.8	0.06968	30.4	0.09077
		53.2	18.6604			50.2	14.8039	50.2	19.609	68.2	17.1365	77.6	7.67181	77.4	8.28489	71.8	6.76047	50.2	1.46233	57.8	2.0955	71.2	1.15989	49.2	0.28644	54.2	0.19598	61.4	0.46734	49.6	0.09674	29.2	0.06666	30.4	0.08919
		53.4	15.5504			50.2	14.8039	50.2	19.609	68.4	17.1209	77.8	7.68838	77.6	8.26832	71.8	6.76047	50.2	1.47741	58	2.11058	71.2	1.15989	49.2	0.28644	54.2	0.19598	61.4	0.46734	49.6	0.10012	29.2	0.06881	30.4	0.09045
		53.4	8.5527			50.2	14.8195	50.4	19.609	68.4	17.1209	77.8	7.68838	77.8	8.28489	72	6.76047	50.2	1.46233	58	2.11058	71.6	1.15989	49.2	0.28644	54.6	0.19598	61.6	0.46734	49.6	0.10384	29.2	0.0752	30.4	0.09045
		53.4	7.30867			50.4	14.8195	50.4	19.609	68.8	17.1209	77.8	7.67181	77.8	8.28489	72.2	6.76047	50.2	1.47741	58	2.0955	71.8	1.17645	49.2	0.28644	54.6	0.19598	61.6	0.45227	49.6	0.10574	29.4	0.0725	30.6	0.09045
		53.4	4.1986			50.4	14.8195	50.6	19.6401	68.8	17.1365	78.2	7.68838	78.2	8.28489	72.2	6.77704	50.4	1.46233	58	2.0955	71.8	1.15989	49.4	0.28644	54.8	0.19598	61.8	0.45227	50	0.11245	29.4	0.06891	30.6	0.09045
		53.8	3.57658			50.6	14.8195	50.6	19.6401	69	17.1365	78.4	7.67181	78.2	8.28489	72.6	6.77704	50.4	1.46233	58.4	2.11058	71.8	1.15989	49.4	0.28644	54.8	0.19598	61.8	0.48242	50	0.11027	29.4	0.0746	30.6	0.09045
		53.8	1.86604			50.6	14.8195	50.6	19.6401	69	17.1365	78.4	7.67181	78.4	8.30146	72.8	6.77704	50.6	1.46233	58.6	2.0955	72	1.15989	49.6	0.28644	54.8	0.19598	62.2	0.46734	50.2	0.10743	29.4	0.07243	30.6	0.08919
		54	1.55504			50.6	14.8195	50.6	19.6401	69.2	17.1209	78.6	7.67181	78.4	8.30146	72.8	6.77704	50.6	1.46233	58.6	2.11058	72	1.15989	49.6	0.28644	54.8	0.19598	62.2	0.46734	50.2	0.10676	29.4	0.07313	30.8	0.09077
		54	0.62201			50.6	14.8195	51	19.6245	69.2	17.1209	78.6	7.68838	78.6	8.30146	72.8	6.76047	50.6	1.44725	58.6	2.11058	72.2	1.15989	49.6	0.28644	55	0.19598	62.4	0.46734	50.2	0.10609	29.4	0.07671	30.8	0.09073
		54.2	0.46651			51	14.8506	51	19.6245	69.4	17.1209	78.8	7.68838	78.8	8.28489	73	6.77704	50.6	1.46233	58.8	2.11058	72.2	1.15989	50	0.27136	55	0.19598	62.4	0.43719	50.2	0.10131	29.6	0.07369	30.8	0.09193
		54.2	0.00113			51	14.8506	51	19.6245	69.4	17.1365	78.8	7.68838	78.8	8.31803	73	6.77704	51	1.47741	58.8	2.11058	72.6	1.17645	50	0.30151	55.2	0.19598	62.4	0.48242	50.4	0.101	29.6	0.07264	30.8	0.09653
						51	14.8661	51	19.609	69.4	17.1365	79.2	7.68838	78.8	8.31803	73.4	6.79361	51	1.46233	59	2.11058	72.6	1.17645	50	0.27136	55.2	0.19598	62.6	0.49749	50.4	0.10296	29.6	0.07355	31.2	0.09471
						51.2	14.8661	51.2	19.6557	69.8	17.1209	79.2	7.70495	79.2	8.3346	73.6	6.79361	51.2	1.47741	59	2.11058	72.8	1.15989	50.2	0.28644	55.2	0.19598	62.8	0.46734	50.6	0.10117	29.8	0.07232	31.2	0.09787
						51.2	14.8661	51.2	19.6401	69.8	17.1054	79.2	7.68838	79.2	8.31803	73.6	6.79361	51.2	1.47741	59	2.12565	72.8	1.17645	50.2	0.28644	55.2	0.19598	62.8	0.48242	50.6	0.09973	29.8	0.07021	31.2	0.09963
						51.2	14.8661	51.4	19.6401	70	17.1209	79.4	7.68838	79.4	8.3346	73.6	6.79361	51.4	1.46233	59.4	2.11058	72.8	1.17645	50.2	0.30151	55.6	0.21106	62.8	0.45227	51	0.10469	29.8	0.06849	31.4	0.09998
						51.4	14.8661	51.4	19.6401	70	17.1365	79.6	7.68838	79.6	8.35117	73.8	6.79361	51.4	1.46233	59.6	2.12565	72.8	1.15989	50.4	0.28644	55.6	0.19598	62.8	0.46734	51	0.10426	29.8	0.06944	31.4	0.09892
						51.4	14.8661	51.4	19.6245	70.2	17.1209	79.6	7.70495	79.6	8.35117	73.8	6.79361	51.4	1.46233	59.6	2.0955	73	1.17645	50.4	0.28644	55.8	0.19598	63.2	0.46734	51	0.10922	29.8	0.0661	31.4	0.09646
						51.8	14.8661	51.8	19.6245	70.2	17.152	79.6	7.70495	80	8.3346	74	6.79361	51.4	1.47741	59.6	2.0955	73	1.17645	50.6	0.28644	55.8	0.19598	63.2	0.48242	51	0.10971	30.2	0.06614	31.4	0.09453
						51.8	14.8661	51.8	19.6245	70.6	17.1054	80	7.70495	80.2	8.35117	74.4	6.81018	51.8	1.47741	59.6	2.12565	73.4	1.17645	50.6	0.28644	55.8	0.19598	63.4	0.46734	51.2	0.10985	30.2	0.06417	31.4	0.09186
						51.8	14.8817	52	19.6245	70.8	17.1054	80.2	7.70495	80.2	8.35117	74.4	6.81018	51.8	1.46233	59.8	2.12565	73.4	1.15989	50.6	0.27136	55.8	0.19598	63.4	0.46734	51.2	0.11182	30.2	0.06238	31.6	0.09256
						52	14.8817	52	19.6557	70.8	17.1365	80.2	7.70495	80.4	8.38431	74.6	6.81018	52	1.47741	59.8	2.12565	73.6	1.17645	51	0.28644	56	0.19598	63.6	0.46734	51.4	0.1115	30.2	0.06487	31.6	0.09537
						52	14.8817	52	19.6401	70.8	17.1209	80.4	7.70495	80.4	8.38431	74.6	6.79361	52	1.47741	60	2.12565	73.6	1.17645	51	0.28644	56	0.19598	63.6	0.46734	51.4	0.10799	30.4	0.06628	31.6	0.09263
						52	14.8972	52.2	19.6401	71	17.0898	80.4	7.70495	80.6	8.38431	74.8	6.81018	52	1.47741	60	2.11058	73.8	1.17645	51	0.30151	56.2	0.19598	63.6	0.46734	51.4	0.10447	30.4	0.06659	31.6	0.10114
						52.2	14.8817	52.2	19.6401	71	17.0898	80.6	7.72152	80.6	8.36774	75	6.79361	52	1.49248	60.4	2.12565	73.8	1.17645	51	0.28644	56.2	0.19598	64	0.46734	51.4	0.10096	30.4	0.06993	31.6	0.10374
						52.2	14.8972	52.2	19.6401	71.2	17.1209	80.6	7.72152	81	8.38431	75	6.79361	52.2	1.47741	60.4	2.12565	74	1.17645	51.2	0.28644	56.2	0.19598	64	0.48242	51.8	0.10064	30.4	0.07056	32	0.10581
						52.2	14.9128	52.4	19.6245	71.2	17.1365	80.6	7.75466	81.2	8.38431	75	6.81018	52.2	1.47741	60.4	2.12565	74	1.17645	51.2	0.30151	56.6	0.19598	64.2	0.46734	51.8	0.10068	30.4	0.07352	32	0.10827
						52.4	14.9128	52.4	19.6245	71.6	17.1209	81	7.75466	81.2	8.40088	75.4	6.81018	52.4	1.46233	60.4	2.14073	74	1.17645	51.4	0.28644	56.6	0.19598	64.2	0.48242	52	0.10142	30.6	0.0765	32	0.10665
						52.4	14.9128	52.4	19.6245	71.6	17.1209	81.2	7.72152	81.2	8.38431	75.6	6.81018	52.4	1.47741	60.6	2.14073	74	1.17645	51.4	0.28644	56.8	0.19598	64.2	0.46734	52	0.09875	30.6	0.07506	32.2	0.10507
						52.4	14.9128	52.8	19.6401	71.8	17.1054	81.2	7.72152	81.4	8.40088	75.6	6.79361	52.4	1.47741	60.6	2.12565	74.4	1.17645	51.4	0.30151	56.8	0.19598	64.4	0.46734	52.2	0.10124	30.6	0.0765	32.2	0.10226
						52.8	14.9128	52.8	19.6401	71.8	17.1054	81.4	7.72152	81.6	8.40088	75.8	6.81018	52.4	1.47741	60.8	2.12565	74.4	1.17645	51.4	0.28644	56.8	0.19598	64.6	0.48242	52.2	0.10226	30.8	0.07545	32.2	0.10015
						52.8	14.9128	53	19.6245	72	17.1054	81.4	7.73809	82	8.38431	76	6.79361	52.8	1.47741	60.8	2.12565	74.6	1.17645	51.8	0.28644	57	0.19598	64.6	0.48242	52.2	0.10398	30.8	0.07383	32.2	0.09748
						53	14.9283	53	19.6245	72.2	17.1209	81.6	7.73809	82	8.38431	76	6.81018	52.8	1.47741	61.2	2.12565	74.6	1.17645	51.8	0.28644	57	0.19598	64.6	0.48242	52.4	0.10539	30.8	0.07383	32.2	0.0971
						53	14.9128	53	19.6245	72.2	17.1209	81.6	7.75466	82.2	8.40088	76	6.81018	53	1.46233	61.2	2.14073	74.8	1.17645	52	0.28644	57	0.19598	65	0.46734	52.4	0.10521	30.8	0.07099	32.4	0.1031
						53	14.9283	53	19.609	72.2	17.1054	82	7.72152	82.2	8.40088	76.4	6.81018	53	1.47741	61.4	2.12565	74.8	1.17645	52	0.28644	57	0.19598	65	0.46734	52.4	0.10539	30.8	0.07007	32.4	0.105
						53	14.9283	53.2	19.6245	72.6	17.0898	82	7.72152	82.4	8.41745	76.4	6.81018	53	1.47741	61.4	2.14073	75	1.17645	52	0.30151	57.4	0.19598	65.2	0.48242	52.8	0.10465	31.2	0.07327	32.4	0.10816
						53.2	14.9283	53.2	19.6245	72.6	17.1054	82.2	7.73809	82.4	8.40088	76.6	6.81018	53	1.47741	61.4	2.14073	75	1.17645	52.2	0.30151	57.4	0.19598	65.2	0.48242	52.8	0.10585	31.2	0.0752	32.6	0.11133
						53.2	14.9283	53.4	19.6245	72.8	17.1209	82.2	7.73809	82.8	8.41745	76.8	6.81018	53.2	1.47741	61.6	2.12565	75	1.19302	52.2	0.28644	57.6	0.19598	65.4	0.48242	53	0.10669	31.2	0.0778	32.6	0.11129
						53.4	14.9128	53.4	19.6245	72.8	17.1209	82.2	7.75466	82.8	8.43402	76.8	6.81018	53.2	1.46233	61.6	2.14073	75	1.17645	52.4	0.30151	57.6	0.19598	65.4	0.48242	53	0.10683	31.2	0.08132	32.6	0.11344
						53.4	14.9128	53.4	19.609	73	17.1365	82.4	7.75466	83	8.43402	77.2	6.81018	53.4	1.47741	61.8	2.14073	75.4	1.19302	52.4	0.28644	57.6	0.19598	65.6	0.48242	53	0.10911	31.4	0.08381	32.6	0.11045
						53.4	14.9283	53.8	19.5935	73	17.1209	82.8	7.73809	83	8.43402	77.4	6.81018	53.4	1.47741	61.8	2.14073	75.6	1.19302	52.4	0.30151	57.6	0.19598	65.6	0.48242	53	0.10908	31.4	0.07865	32.6	0.10553
						53.4	14.9283	53.8	19.5935	73.4	17.1209	82.8	7.73809	83.2	8.45059	77.4	6.81018	53.4	1.47741	61.8	2.14073	75.6	1.17645	52.8	0.28644	57.8	0.19598	66	0.48242	53.2	0.11277	31.4	0.07724	33	0.10187
						53.8	14.9594	53.8	19.5935	73.4	17.1209	83	7.75466	83.4	8.43402	77.4	6.82675	53.4	1.47741	62.2	2.15581	75.6	1.19302	52.8	0.28644	57.8	0.19598	66	0.48242	53.2	0.11698	31.4	0.07959	33	0.09984
						53.8	14.9594	54	19.5779	73.6	17.1365	83	7.75466	83.4	8.45059	77.6	6.81018	53.8	1.47741	62.2	2.15581	75.8	1.17645	53	0.30151	58	0.19598	66.2	0.48242	53.4	0.1166	31.6	0.07555	33	0.09759
						53.8	14.9439	54	19.5935	73.6	17.1365	83.2	7.77123	83.4	8.45059	77.6	6.81018	53.8	1.47741	62.4	2.15581	75.8	1.17645	53	0.28644	58	0.21106	66.2	0.48242	53.4	0.11572	31.6	0.07151	33	0.09421
						53.8	14.9439	54	19.5935	73.6	17.1365	83.2	7.75466	83.8	8.43402	77.8	6.81018	54	1.47741	62.4	2.14073	76	1.17645	53	0.30151	58.4	0.19598	66.4	0.48242	53.4	0.11182	31.6	0.07134	33.2	0.09636
						54	14.9594	54.2	19.5935	73.8	17.1365	83.4	7.77123	84	8.46716	78.2	6.82675	54	1.47741	62.6	2.15581	76	1.19302	53	0.27136	58.4	0.19598	66.4	0.49749	53.8	0.11347	31.6	0.07116	33.2	0.09797
						54	14.9594	54.2	19.5779	74	17.152	83.4	7.75466	84.2	8.46716	78.2	6.81018	54.2	1.49248	62.6	2.15581	76.4	1.19302	53.2	0.31659	58.4	0.19598	66.4	0.46734	53.8	0.11119	31.6	0.07099	33.2	0.09941
						54.2	14.975	54.2	19.5779	74	17.152	83.8	7.77123	84.2	8.48373	78.4	6.81018	54.2	1.46233	62.8	2.14073	76.4	1.19302	53.2	0.27136	58.6	0.19598	66.8	0.48242	53.8	0.10943	31.6	0.07594	33.2	0.10103
						54.2	14.975	54.6	19.5623	74.4	17.152	83.8	7.77123	84.4	8.48373	78.4	6.81018	54.2	1.47741	62.8	2.15581	76.4	1.19302	53.4	0.28644	58.6	0.19598	67	0.49749	54	0.10946	32	0.07552	33.2	0.09871
						54.2	14.975	54.6	19.5623	74.4	17.152	84	7.77123	84.4	8.48373	78.6	6.82675	54.2	1.47741	62.8	2.14073	76.6	1.19302	53.4	0.28644	58.6	0.19598	67	0.48242	54	0.10718	32	0.07601	33.4	0.09783
						54.6	14.975	54.8	19.5779	74.6	17.152	84	7.77123	84.8	8.48373	78.6	6.81018	54.6	1.47741	63.2	2.14073	76.6	1.19302	53.4	0.30151	58.8	0.19598	67	0.46734	54.2	0.10831	32	0.08153	33.4	0.0984
						54.6	14.9594	54.8	19.5779	74.6	17.1365	84.2	7.80437	84.8	8.48373	78.8	6.81018	54.6	1.47741	63.2	2.15581	76.8	1.19302	53.4	0.28644	58.8	0.19598	67	0.51257	54.2	0.10655	32.2	0.08258	33.6	0.09502
						54.8	14.9594	54.8	19.5623	74.8	17.152	84.2	7.7878	85	8.46716	78.8	6.81018	54.8	1.47741	63.4	2.15581	76.8	1.19302	53.8	0.28644	59	0.19598	67.2	0.49749	54.2	0.10764	32.2	0.0817	33.6	0.09182
						54.8	14.9439	54.8	19.5623	74.8	17.152	84.4	7.7878	85	8.5003	79.2	6.79361	54.8	1.47741	63.4	2.15581	76.8	1.19302	53.8	0.28644	59	0.19598	67.4	0.48242	54.2	0.10426	32.2	0.07569	33.6	0.09038
						54.8	14.9594	55	19.5468	75	17.1676	84.4	7.7878	85.4	8.5003	79.4	6.81018	54.8	1.47741	63.4	2.17088	77.2	1.19302	53.8	0.30151	59	0.19598	67.4	0.48242	54.6	0.10374	32.2	0.0738	33.6	0.09548
						55	14.9594	55	19.5468	75	17.152	84.8	7.7878	85.4	8.5003	79.4	6.81018	54.8	1.49248	63.6	2.15581	77.4	1.19302	54	0.28644	59	0.19598	67.4	0.49749	54.6	0.10732	32.2	0.07383	33.6	0.10198
						55	14.9594	55.2	19.5312	75	17.152	84.8	7.82094	85.4	8.5003	79.6	6.81018	55	1.47741	63.6	2.17088	77.4	1.20959	54	0.30151	59.4	0.19598	67.8	0.49749	54.8	0.10233	32.4	0.06849	34	0.10602
						55.2	14.975	55.2	19.5312	75.4	17.1676	85	7.80437	85.8	8.5003	79.6	6.81018	55	1.49248	64	2.15581	77.4	1.19302	54.2	0.30151	59.4	0.19598	68	0.49749	54.8	0.10465	32.4	0.07046	34	0.1076
						55.2	14.9594	55.2	19.5468	75.6	17.1832	85	7.80437	85.8	8.5003	80	6.81018	55.2	1.47741	64	2.17088	77.6	1.19302	54.2	0.28644	59.6	0.19598	68	0.48242	54.8	0.10444	32.4	0.07116	34	0.10672
						55.2	14.975	55.2	19.5468	75.6	17.1676	85.2	7.80437	86	8.51687	80	6.81018	55.2	1.46233	64.2	2.17088	77.6	1.19302	54.2	0.30151	59.6	0.19598	68	0.48242	55	0.10581	32.6	0.07506	34.2	0.10532
						55.2	14.975	55.6	19.5468	75.8	17.152	85.2	7.80437	86.2	8.51687	80.2	6.81018	55.2	1.47741	64.2	2.15581	77.8	1.19302	54.6	0.28644	59.6	0.19598	68.2	0.49749	55	0.11094	32.6	0.07678	34.2	0.10212
						55.6	14.9594	55.6	19.5468	76	17.152	85.4	7.82094	86.2	8.51687	80.2	6.82675	55.6	1.47741	64.2	2.15581	77.8	1.19302	54.6	0.28644	59.6	0.21106	68.2	0.49749	55.2	0.11059	32.6	0.07977	34.2	0.09931
						55.6	14.9594	55.8	19.5312	76	17.152	85.4	7.82094	86.6	8.51687	80.4	6.82675	55.6	1.47741	64.2	2.17088	78.2	1.19302	54.8	0.30151	59.8	0.19598	68.4	0.49749	55.2	0.10989	32.6	0.08082	34.2	0.09688
						55.8	14.9439	55.8	19.5312	76	17.1676	85.8	7.82094	86.6	8.51687	80.6	6.82675	55.8	1.49248	64.4	2.17088	78.2	1.19302	54.8	0.30151	59.8	0.19598	68.4	0.48242	55.2	0.10883	32.6	0.07868	34.2	0.0914
						55.8	14.9439	55.8	19.5002	76.4	17.1676	85.8	7.83751	86.8	8.53344	80.6	6.82675	55.8	1.47741	64.6	2.17088	78.2	1.19302	54.8	0.28644	60	0.19598	68.8	0.48242	55.6	0.10743	33	0.07745	34.4	0.09464
						55.8	14.9439	56	19.5157	76.4	17.1676	86	7.82094	86.8	8.53344	81	6.84332	55.8	1.49248	64.6	2.17088	78.4	1.19302	54.8	0.30151	60	0.21106	68.8	0.48242	55.6	0.10634	33	0.07713	34.4	0.09963
						55.8	14.9439	56	19.5312	76.6	17.1676	86	7.83751	87	8.51687	81.2	6.82675	56	1.47741	64.6	2.18596	78.4	1.19302	55	0.28644	60	0.19598	69	0.48242	55.8	0.10455	33	0.07362	34.4	0.10068
						56	14.9439	56	19.5312	76.6	17.1676	86.2	7.85408	87.2	8.53344	81.2	6.82675	56	1.47741	65	2.18596	78.4	1.19302	55	0.28644	60.4	0.21106	69	0.49749	55.8	0.1049	33.2	0.07204	34.6	0.10033
						56	14.9439	56.2	19.5157	76.8	17.152	86.2	7.83751	87.2	8.53344	81.4	6.84332	56.2	1.47741	65	2.17088	78.6	1.19302	55.2	0.30151	60.4	0.19598	69.2	0.49749	55.8	0.10613	33.2	0.07113	34.6	0.09731
						56.2	14.9439	56.2	19.5157	76.8	17.1676	86.6	7.83751	87.6	8.55001	81.6	6.84332	56.2	1.47741	65.2	2.18596	78.6	1.19302	55.2	0.30151	60.4	0.19598	69.2	0.48242	55.8	0.1095	33.2	0.07432	34.6	0.09319
						56.2	14.9439	56.2	19.5002	77.2	17.1676	86.6	7.83751	87.8	8.56658	81.6	6.85989	56.2	1.47741	65.2	2.18596	78.8	1.19302	55.2	0.28644	60.6	0.19598	69.4	0.49749	56	0.1141	33.2	0.07432	34.6	0.09495
						56.6	14.975	56.6	19.5002	77.2	17.1676	86.8	7.85408	87.8	8.58315	81.6	6.84332	56.2	1.49248	65.4	2.18596	78.8	1.19302	55.2	0.30151	60.6	0.19598	69.4	0.48242	56	0.11263	33.2	0.07626	34.6	0.09811
						56.6	14.975	56.6	19.469	77.4	17.152	86.8	7.85408	87.8	8.58315	82	6.84332	56.6	1.47741	65.4	2.18596	79.2	1.19302	55.6	0.30151	60.8	0.21106	69.4	0.49749	56.2	0.11263	33.4	0.07819	35	0.09948
						56.6	14.9439	56.8	19.469	77.4	17.152	87	7.85408	88	8.58315	82.2	6.85989	56.6	1.47741	65.6	2.18596	79.2	1.19302	55.6	0.30151	60.8	0.21106	69.8	0.49749	56.2	0.1141	33.4	0.07819	35	0.09998
						56.8	14.9594	56.8	19.469	77.4	17.152	87	7.85408	88.2	8.59972	82.2	6.85989	56.8	1.49248	65.6	2.18596	79.2	1.19302	55.8	0.28644	60.8	0.19598	69.8	0.49749	56.2	0.1063	33.4	0.07819	35	0.1069
						56.8	14.9594	56.8	19.4846	77.6	17.152	87.2	7.87065	88.2	8.58315	82.4	6.87646	56.8	1.47741	65.6	2.18596	79.2	1.20959	55.8	0.30151	60.8	0.19598	69.8	0.49749	56.6	0.10511	33.4	0.07819	35	0.10883
						56.8	14.9594	57	19.4846	77.8	17.1365	87.2	7.85408	88.6	8.58315	82.4	6.85989	56.8	1.47741	66	2.18596	79.4	1.19302	55.8	0.30151	61.2	0.19598	70	0.48242	56.6	0.10388	33.6	0.07499	35	0.10831
						57	14.9594	57	19.4846	77.8	17.1209	87.6	7.87065	88.6	8.58315	82.8	6.87646	56.8	1.49248	66	2.18596	79.6	1.19302	56	0.30151	61.2	0.18091	70	0.49749	56.8	0.10261	33.6	0.07144	35.2	0.10405
						57	14.9594	57	19.5002	78.2	17.1209	87.6	7.87065	88.8	8.59972	83	6.87646	57	1.49248	66.2	2.18596	79.6	1.19302	56	0.28644	61.4	0.21106	70.2	0.48242	56.8	0.10669	33.6	0.07232	35.2	0.09892
						57	14.9594	57	19.5002	78.2	17.1365	87.8	7.87065	88.8	8.59972	83	6.89303	57	1.49248	66.2	2.18596	79.6	1.19302	56.2	0.31659	61.4	0.19598	70.2	0.49749	56.8	0.11006	33.6	0.07763	35.2	0.09576
						57	14.9594	57.4	19.469	78.4	17.1209	87.8	7.87065	89	8.59972	83	6.89303	57.4	1.47741	66.2	2.20103	80	1.20959	56.2	0.30151	61.4	0.21106	70.6	0.49749	57	0.10989	33.6	0.07685	35.4	0.09776
						57.4	14.9594	57.4	19.4846	78.4	17.1365	88	7.87065	89	8.59972	83.2	6.89303	57.4	1.47741	66.4	2.20103	80	1.20959	56.2	0.30151	61.4	0.21106	70.6	0.49749	57	0.10936	33.6	0.07949	35.4	0.09671
						57.4	14.9439	57.6	19.4846	78.6	17.1054	88.2	7.88722	89.4	8.61629	83.2	6.89303	57.6	1.47741	66.4	2.18596	80.2	1.20959	56.6	0.30151	61.6	0.21106	70.8	0.49749	57	0.11041	34	0.08427	35.4	0.09706
						57.6	14.9439	57.6	19.4846	78.6	17.1054	88.2	7.87065	89.6	8.59972	83.4	6.89303	57.6	1.49248	66.8	2.20103	80.2	1.20959	56.6	0.30151	61.6	0.21106	70.8	0.49749	57	0.10985	34	0.08262	35.4	0.09882
						57.6	14.9439	57.6	19.469	78.8	17.1054	88.2	7.87065	89.6	8.61629	83.8	6.89303	57.6	1.47741	66.8	2.20103	80.2	1.20959	56.8	0.30151	61.8	0.19598	71	0.49749	57.4	0.10792	34.2	0.08402	35.4	0.10198
						57.6	14.9283	57.6	19.4846	78.8	17.1054	88.8	7.87065	89.8	8.63286	83.8	6.9096	57.6	1.49248	67	2.20103	80.4	1.20959	56.8	0.30151	61.8	0.19598	71	0.49749	57.4	0.10655	34.2	0.08402	35.8	0.10462
						57.6	14.9283	57.8	19.438	78.8	17.1054	88.8	7.88722	90	8.61629	84	6.9096	57.8	1.49248	67	2.20103	80.4	1.20959	56.8	0.30151	62.2	0.19598	71.2	0.48242	57.6	0.10356	34.2	0.08135	35.8	0.10479
						57.8	14.9128	57.8	19.438	79.2	17.0898	88.8	7.88722	90	8.63286	84	6.9096	57.8	1.49248	67	2.18596	80.6	1.20959	56.8	0.30151	62.2	0.21106	71.2	0.52764	57.6	0.10216	34.2	0.07886	35.8	0.10251
						57.8	14.9283	58	19.438	79.2	17.1054	89	7.88722	90	8.61629	84.2	6.92617	58	1.47741	67	2.20103	80.6	1.22616	57	0.30151	62.2	0.19598	71.6	0.49749	57.8	0.10426	34.2	0.08065	36	0.0997
						58	14.9128	58	19.438	79.4	17.1054	89	7.90379	90.4	8.63286	84.4	6.9096	58	1.49248	67.2	2.20103	80.6	1.20959	57	0.30151	62.4	0.21106	71.6	0.51257	57.8	0.10795	34.4	0.08262	36	0.09955
						58	14.9128	58	19.438	79.6	17.1209	89.4	7.90379	90.6	8.63286	84.4	6.92617	58	1.49248	67.4	2.20103	81	1.22616	57	0.30151	62.4	0.21106	71.8	0.49749	58	0.10809	34.4	0.08065	36	0.09671
						58	14.8972	58.4	19.438	79.6	17.1209	89.6	7.90379	90.6	8.61629	84.4	6.92617	58	1.49248	67.4	2.20103	81	1.22616	57.4	0.28644	62.4	0.19598	71.8	0.49749	58	0.1088	34.4	0.08332	36	0.09527
						58.4	14.8972	58.4	19.438	79.6	17.1054	89.6	7.90379	90.8	8.63286	84.8	6.92617	58.4	1.47741	67.4	2.20103	81.2	1.22616	57.4	0.30151	62.6	0.19598	71.8	0.49749	58	0.10753	34.6	0.08332	36	0.09615
						58.4	14.8817	58.4	19.438	80	17.1054	89.6	7.90379	91	8.63286	85	6.94274	58.4	1.47741	67.8	2.20103	81.2	1.20959	57.4	0.30151	62.6	0.21106	72	0.49749	58	0.11034	34.6	0.08191	36.2	0.09808
						58.4	14.8661	58.6	19.4224	80.2	17.1054	89.8	7.90379	91	8.64943	85	6.94274	58.6	1.49248	67.8	2.20103	81.4	1.22616	57.6	0.30151	62.8	0.21106	72.2	0.49749	58.4	0.11403	34.6	0.0823	36.2	0.10107
						58.6	14.835	58.6	19.4224	80.2	17.1054	90	7.92036	91	8.64943	85.2	6.94274	58.6	1.49248	68	2.20103	81.4	1.20959	57.6	0.31659	62.8	0.21106	72.2	0.51257	58.4	0.11474	34.6	0.08037	36.2	0.10637
						58.6	14.8195	58.8	19.4068	80.2	17.1054	90	7.92036	91.4	8.64943	85.4	6.95931	58.6	1.47741	68	2.21611	81.6	1.20959	57.8	0.31659	62.8	0.21106	72.2	0.48242	58.6	0.11119	34.6	0.07738	36.4	0.10669
						58.8	14.8039	58.8	19.4224	80.4	17.1054	90	7.92036	91.6	8.666	85.4	6.95931	58.8	1.49248	68.2	2.21611	81.6	1.20959	57.8	0.30151	62.8	0.19598	72.6	0.51257	58.6	0.10943	35	0.07654	36.4	0.10613
						58.8	14.8195	59	19.4068	80.4	17.1054	90.4	7.92036	91.6	8.666	85.8	6.95931	58.8	1.47741	68.2	2.21611	81.6	1.22616	58	0.30151	63.2	0.21106	72.6	0.49749	58.6	0.10946	35	0.07692	36.4	0.1056
						59	14.835	59	19.4068	80.6	17.1209	90.6	7.93693	91.8	8.666	85.8	6.97588	59	1.49248	68.4	2.20103	82	1.20959	58	0.30151	63.2	0.19598	72.8	0.51257	58.8	0.10911	35	0.07443	36.4	0.10384
						59	14.8195	59	19.3913	80.6	17.1209	90.6	7.92036	91.8	8.666	85.8	6.97588	59	1.50756	68.4	2.21611	82	1.22616	58	0.30151	63.4	0.21106	72.8	0.51257	58.8	0.10964	35	0.07443	36.4	0.09959
						59	14.8039	59	19.3758	81	17.1365	90.6	7.93693	92.2	8.666	86	6.97588	59	1.46233	68.4	2.21611	82.2	1.22616	58	0.31659	63.4	0.19598	72.8	0.49749	59	0.11038	35	0.07692	36.8	0.09889
						59	14.8039	59.4	19.3602	81.2	17.1365	90.6	7.92036	92.4	8.68257	86.2	6.99245	59.4	1.46233	68.8	2.21611	82.2	1.22616	58.4	0.30151	63.4	0.21106	73	0.49749	59	0.10722	35.2	0.0778	36.8	0.10047
						59.4	14.7884	59.4	19.3758	81.2	17.1209	91	7.9535	92.4	8.68257	86.2	6.99245	59.4	1.50756	68.8	2.21611	82.2	1.22616	58.4	0.30151	63.6	0.21106	73	0.52764	59	0.10655	35.2	0.07833	36.8	0.1024
						59.4	14.7884	59.6	19.3602	81.2	17.1209	91	7.9535	92.6	8.69914	86.6	6.99245	59.6	1.49248	69	2.21611	82.4	1.22616	58.6	0.30151	63.6	0.19598	73.4	0.51257	59.4	0.1062	35.2	0.07724	37	0.10342
						59.6	14.7884	59.6	19.3758	81.4	17.152	91.4	7.9535	92.6	8.69914	86.8	7.00902	59.6	1.47741	69	2.21611	82.4	1.22616	58.6	0.30151	63.6	0.19598	73.4	0.49749	59.4	0.10616	35.4	0.07865	37	0.10764
						59.6	14.7884	59.6	19.3602	81.6	17.152	91.4	7.9535	92.8	8.71571	86.8	7.00902	59.6	1.49248	69	2.21611	82.8	1.22616	58.6	0.30151	64	0.19598	73.4	0.49749	59.6	0.10416	35.4	0.07808	37	0.10866
						59.6	14.7728	59.6	19.3602	81.6	17.152	91.6	7.98664	92.8	8.71571	87	7.02559	59.6	1.49248	69.2	2.21611	82.8	1.20959	58.6	0.30151	64	0.21106	73.6	0.49749	59.6	0.10715	35.4	0.0784	37	0.11185
						59.6	14.7884	59.8	19.3447	81.6	17.1209	91.6	7.97007	93.2	8.71571	87.2	7.00902	59.8	1.47741	69.2	2.23118	83	1.22616	58.8	0.30151	64.2	0.21106	73.6	0.51257	59.6	0.10939	35.4	0.07924	37	0.11185
						59.8	14.7728	59.8	19.3291	82	17.1365	91.8	8.00321	93.4	8.71571	87.2	7.00902	59.8	1.49248	69.4	2.20103	83	1.22616	58.8	0.30151	64.2	0.21106	73.6	0.49749	59.6	0.11182	35.8	0.08153	37.2	0.10866
						59.8	14.7884	60	19.3291	82	17.1365	91.8	7.98664	93.4	8.74885	87.2	7.02559	60	1.49248	69.4	2.23118	83	1.24273	59	0.30151	64.2	0.21106	73.8	0.49749	59.8	0.11853	35.8	0.08525	37.2	0.10637
						60	14.7728	60	19.3447	82.2	17.1365	92.2	7.98664	93.4	8.74885	87.8	7.04216	60	1.49248	69.8	2.23118	83.2	1.22616	59	0.31659	64.2	0.21106	73.8	0.51257	59.8	0.12222	35.8	0.08757	37.2	0.10374
						60	14.7728	60	19.3447	82.4	17.1365	92.2	8.00321	93.6	8.74885	87.8	7.04216	60	1.47741	69.8	2.23118	83.4	1.22616	59	0.28644	64.4	0.19598	74	0.49749	60	0.12096	35.8	0.08437	37.4	0.10268
						60	14.7884	60	19.3447	82.4	17.1209	92.4	8.00321	93.8	8.74885	87.8	7.05873	60.4	1.49248	69.8	2.23118	83.4	1.22616	59.4	0.31659	64.4	0.21106	74	0.49749	60	0.11885	36	0.0817	37.4	0.10194
						60.4	14.8039	60.4	19.3291	82.4	17.1209	92.4	8.01978	94.2	8.74885	88	7.05873	60.4	1.49248	69.8	2.23118	83.4	1.22616	59.4	0.30151	64.6	0.19598	74.4	0.49749	60	0.11463	36	0.08047	37.4	0.1037
						60.4	14.7884	60.4	19.3291	82.8	17.1365	92.6	8.00321	94.2	8.74885	88	7.0753	60.4	1.49248	70	2.23118	83.8	1.24273	59.4	0.30151	64.6	0.19598	74.4	0.49749	60.4	0.1115	36	0.07942	37.4	0.10669
						60.4	14.8039	60.4	19.3291	82.8	17.1365	92.6	7.98664	94.4	8.76542	88.2	7.0753	60.6	1.49248	70	2.23118	84	1.24273	59.6	0.30151	64.6	0.21106	74.6	0.51257	60.4	0.10982	36	0.07854	37.8	0.10964
						60.6	14.8195	60.6	19.3291	83	17.1209	92.8	7.98664	94.4	8.78199	88.6	7.0753	60.6	1.49248	70.2	2.23118	84	1.22616	59.6	0.30151	64.6	0.21106	74.6	0.51257	60.4	0.10708	36.2	0.0791	37.8	0.11347
						60.6	14.8039	60.6	19.3291	83	17.1209	92.8	8.01978	94.6	8.78199	88.6	7.0753	60.8	1.49248	70.2	2.23118	84	1.22616	59.8	0.31659	65	0.19598	74.8	0.51257	60.6	0.10272	36.2	0.08019	37.8	0.1159
						60.8	14.835	60.8	19.3447	83.2	17.1209	93.2	8.00321	94.6	8.78199	88.8	7.09187	60.8	1.47741	70.6	2.23118	84	1.24273	59.8	0.30151	65	0.19598	74.8	0.52764	60.6	0.09903	36.2	0.08216	37.8	0.11783
						60.8	14.8506	60.8	19.3291	83.4	17.1054	93.2	8.01978	94.8	8.79856	89	7.10844	60.8	1.49248	70.6	2.23118	84.2	1.22616	60	0.31659	65.2	0.21106	75	0.51257	60.8	0.0992	36.4	0.08216	38	0.118
						60.8	14.8661	60.8	19.3291	83.4	17.1209	93.4	8.01978	94.8	8.79856	89	7.10844	61.2	1.50756	70.8	2.21611	84.2	1.24273	60	0.31659	65.2	0.21106	75	0.51257	60.8	0.10131	36.4	0.08146	38	0.11642
						60.8	14.8661	61.2	19.3447	83.4	17.1209	93.4	8.01978	95.2	8.79856	89	7.12501	61.2	1.47741	70.8	2.23118	84.4	1.22616	60	0.27136	65.2	0.21106	75	0.49749	60.8	0.10216	36.4	0.07559	38	0.11182
						61.2	14.8972	61.2	19.3291	83.8	17.1054	93.6	8.03635	95.2	8.79856	89.4	7.12501	61.2	1.49248	70.8	2.23118	84.4	1.22616	60	0.28644	65.4	0.21106	75	0.49749	60.8	0.10458	36.4	0.07598	38	0.1115
						61.2	14.8972	61.4	19.3291	84	17.0898	93.6	8.03635	95.4	8.81513	89.4	7.12501	61.4	1.49248	70.8	2.23118	84.8	1.24273	60.4	0.33166	65.4	0.21106	75.6	0.51257	61.2	0.10823	36.4	0.07724	38.2	0.11136
						61.4	14.8972	61.4	19.3291	84	17.1054	93.8	8.05292	95.6	8.8317	89.6	7.14158	61.4	1.49248	71	2.23118	85	1.24273	60.4	0.28644	65.6	0.19598	75.6	0.49749	61.2	0.11277	36.8	0.07527	38.2	0.10729
						61.4	14.8972	61.4	19.3447	84.2	17.1054	93.8	8.03635	95.6	8.8317	89.8	7.15815	61.6	1.49248	71	2.23118	85	1.24273	60.4	0.27136	65.6	0.19598	75.6	0.51257	61.4	0.11909	36.8	0.07865	38.2	0.10658
						61.4	14.9128	61.4	19.3602	84.2	17.0898	94.2	8.05292	96	8.8317	89.8	7.15815	61.6	1.49248	71.2	2.23118	85	1.2593	60.4	0.28644	65.6	0.22613	75.6	0.49749	61.4	0.11955	36.8	0.07879	38.2	0.10925
						61.6	14.9128	61.6	19.3291	84.2	17.0898	94.4	8.06949	96.2	8.8317	90	7.15815	61.8	1.49248	71.2	2.23118	85.4	1.2593	60.6	0.33166	66	0.21106	76	0.49749	61.6	0.1179	37	0.07981	38.2	0.11245
						61.6	14.9283	61.6	19.3447	84.4	17.0743	94.4	8.06949	96.2	8.84827	90.4	7.15815	61.8	1.49248	71.6	2.24626	85.4	1.24273	60.6	0.30151	66	0.19598	76	0.51257	61.6	0.11663	37	0.08135	38.6	0.11333
						61.8	14.9439	61.8	19.3758	84.8	17.0743	94.4	8.06949	96.4	8.84827	90.4	7.17472	61.8	1.50756	71.6	2.23118	85.4	1.24273	60.8	0.30151	66	0.18091	76	0.51257	61.8	0.1186	37	0.08434	38.6	0.11315
						61.8	14.9439	61.8	19.3913	84.8	17.0898	94.8	8.08606	96.4	8.84827	90.6	7.19129	61.8	1.50756	71.8	2.24626	85.8	1.2593	60.8	0.33166	66.2	0.19598	76	0.49749	61.8	0.11969	37	0.0843	38.6	0.11192
						61.8	14.9439	61.8	19.3913	85	17.0743	94.8	8.06949	96.6	8.86484	90.6	7.19129	62.2	1.49248	71.8	2.24626	85.8	1.24273	60.8	0.30151	66.2	0.22613	76.4	0.49749	61.8	0.11579	37.2	0.08409	38.8	0.10838
						62.2	14.9439	61.8	19.3913	85	17.0743	94.8	8.1192	96.6	8.86484	90.6	7.19129	62.2	1.49248	71.8	2.24626	85.8	1.24273	61.2	0.30151	66.2	0.21106	76.4	0.49749	61.8	0.11421	37.2	0.08655	38.8	0.10982
						62.2	14.9594	62.2	19.4068	85	17.0743	94.8	8.10263	97	8.88141	90.8	7.19129	62.4	1.49248	72	2.24626	86.2	1.24273	61.2	0.31659	66.4	0.22613	76.6	0.49749	62.2	0.11368	37.2	0.08849	38.8	0.10767
						62.2	14.9594	62.2	19.4068	85.2	17.0743	95.2	8.1192	97.2	8.88141	91	7.20786	62.4	1.49248	72	2.24626	86.2	1.24273	61.4	0.31659	66.4	0.19598	76.6	0.51257	62.2	0.11421	37.4	0.08796	38.8	0.10606
						62.4	14.975	62.4	19.4224	85.4	17.0898	95.4	8.10263	97.2	8.88141	91	7.20786	62.4	1.50756	72.2	2.24626	86.2	1.2593	61.4	0.31659	66.4	0.22613	76.8	0.51257	62.4	0.11706	37.4	0.0869	39	0.10781
						62.4	14.975	62.4	19.4068	85.4	17.0898	95.6	8.1192	97.4	8.89798	91.4	7.20786	62.4	1.50756	72.2	2.24626	86.6	1.2593	61.4	0.31659	66.4	0.19598	76.8	0.51257	62.4	0.11618	37.4	0.08532	39	0.11294
						62.4	14.9906	62.4	19.4068	85.4	17.0743	95.6	8.13577	97.6	8.91455	91.6	7.22443	62.6	1.50756	72.2	2.24626	86.8	1.2593	61.6	0.31659	66.8	0.21106	77.2	0.52764	62.4	0.11604	37.4	0.08448	39	0.1154
						62.6	14.975	62.6	19.4068	85.8	17.0743	95.6	8.13577	97.6	8.89798	91.6	7.20786	62.6	1.49248	72.6	2.24626	86.8	1.2593	61.6	0.31659	66.8	0.22613	77.2	0.52764	62.6	0.11572	37.4	0.0822	39.2	0.11519
						62.6	14.975	62.6	19.4224	85.8	17.0743	96	8.13577	98	8.89798	91.8	7.22443	62.8	1.49248	72.6	2.26133	86.8	1.2593	61.8	0.31659	67	0.21106	77.4	0.51257	62.8	0.11558	37.4	0.08167	39.2	0.11642
						62.8	14.975	62.8	19.4224	86	17.0743	96.2	8.15234	98	8.91455	91.8	7.22443	62.8	1.49248	72.8	2.24626	86.8	1.27587	61.8	0.31659	67	0.21106	77.4	0.52764	62.8	0.11277	37.8	0.0797	39.2	0.1159
						62.8	14.9906	62.8	19.4068	86.2	17.0743	96.2	8.15234	98.2	8.93112	92.2	7.20786	62.8	1.49248	72.8	2.26133	87	1.2593	61.8	0.30151	67	0.19598	77.6	0.52764	62.8	0.10729	37.8	0.0804	39.2	0.11235
						62.8	14.9906	62.8	19.4224	86.2	17.0743	96.4	8.16891	98.2	8.93112	92.2	7.241	63.2	1.50756	73	2.26133	87	1.2593	61.8	0.30151	67	0.21106	77.6	0.49749	62.8	0.10644	38	0.08251	39.2	0.11182
						62.8	14.9906	63.2	19.4224	86.2	17.0743	96.4	8.15234	98.4	8.93112	92.4	7.241	63.2	1.49248	73	2.26133	87.2	1.2593	62.2	0.31659	67.2	0.22613	77.8	0.51257	63.2	0.10486	38	0.08982	39.6	0.10985
						63.2	14.9906	63.2	19.4224	86.6	17.0587	96.6	8.18548	98.4	8.93112	92.4	7.241	63.4	1.49248	73.4	2.24626	87.2	1.2593	62.2	0.31659	67.2	0.21106	77.8	0.52764	63.2	0.107	38	0.08933	39.6	0.11182
						63.2	14.9906	63.4	19.4068	86.6	17.0743	96.6	8.18548	98.8	8.94769	92.6	7.25757	63.4	1.49248	73.4	2.26133	87.6	1.2593	62.4	0.30151	67.4	0.21106	78.2	0.54272	63.4	0.11129	38	0.08205	39.6	0.11361
						63.4	14.9906	63.4	19.4224	86.8	17.0587	97	8.16891	98.8	8.94769	92.8	7.27414	63.4	1.47741	73.6	2.26133	87.6	1.2593	62.4	0.31659	67.4	0.19598	78.2	0.52764	63.4	0.1095	38	0.08009	39.8	0.11431
						63.4	14.9906	63.4	19.438	86.8	17.0743	97	8.16891	99	8.94769	92.8	7.27414	63.6	1.49248	73.6	2.26133	87.8	1.2593	62.6	0.31659	67.8	0.21106	78.4	0.52764	63.4	0.10894	38.2	0.07735	39.8	0.11646
						63.4	14.9906	63.4	19.438	87	17.0743	97.2	8.18548	99.2	8.96426	93.2	7.29071	63.6	1.47741	73.6	2.26133	87.8	1.2593	62.6	0.31659	67.8	0.22613	78.4	0.51257	63.6	0.10925	38.2	0.07851	39.8	0.11526
						63.4	14.9906	63.6	19.4224	87.2	17.0587	97.2	8.18548	99.4	8.96426	93.4	7.30728	63.6	1.49248	73.6	2.26133	87.8	1.27587	62.6	0.31659	68	0.22613	78.6	0.51257	63.6	0.1101	38.2	0.08286	39.8	0.11175
						63.6	15.0216	63.6	19.438	87.2	17.0743	97.4	8.20205	99.4	8.98083	93.4	7.30728	63.6	1.49248	73.8	2.26133	88	1.27587	62.8	0.31659	68	0.21106	78.6	0.52764	63.6	0.10985	38.2	0.09007	39.8	0.10785
						63.6	15.0216	63.6	19.4068	87.2	17.0587	97.4	8.20205	99.4	8.9974	93.4	7.32385	64	1.49248	73.8	2.26133	88	1.27587	62.8	0.31659	68	0.21106	78.8	0.51257	64	0.11228	38.2	0.09945	40	0.10321
						64	15.0061	64	19.4224	87.6	17.0743	97.6	8.20205	99.8	8.98083	93.6	7.32385	64	1.47741	74	2.27641	88.2	1.27587	62.8	0.30151	68	0.22613	78.8	0.51257	64	0.11702	38.6	0.10405	40	0.10479
						64	14.9906	64	19.4224	87.8	17.0743	98	8.20205	100	8.9974	93.8	7.32385	64.2	1.47741	74	2.27641	88.2	1.2593	63.2	0.31659	68.2	0.22613	79.2	0.51257	64.2	0.11962	38.6	0.10743	40	0.10813
						64.2	15.0216	64	19.4224	87.8	17.0587	98.2	8.21862	100	8.9974	93.8	7.35699	64.2	1.49248	74.4	2.27641	88.2	1.2593	63.2	0.31659	68.2	0.21106	79.2	0.52764	64.2	0.12419	38.6	0.10159	40.2	0.11449
						64.2	15.0216	64.2	19.438	88	17.0743	98.2	8.21862	100.2	9.01397	94.2	7.35699	64.2	1.49248	74.4	2.26133	88.6	1.27587	63.4	0.30151	68.4	0.21106	79.2	0.49749	64.2	0.12753	38.8	0.0862	40.2	0.11656
						64.2	15.0216	64.2	19.438	88	17.0743	98.2	8.21862	100.4	9.01397	94.2	7.34042	64.2	1.49248	74.6	2.26133	88.6	1.2593	63.4	0.30151	68.4	0.21106	79.2	0.52764	64.2	0.12451	38.8	0.07812	40.2	0.11846
						64.2	15.0061	64.4	19.438	88.2	17.0743	98.4	8.21862	100.4	9.01397	94.4	7.37356	64.4	1.49248	74.6	2.27641	88.8	1.2593	63.4	0.31659	68.4	0.21106	79.4	0.52764	64.4	0.12243	38.8	0.07482	40.2	0.12303
						64.4	15.0061	64.4	19.4224	88.2	17.0743	98.4	8.23518	100.8	9.01397	94.6	7.39013	64.4	1.49248	74.6	2.27641	88.8	1.27587	63.4	0.30151	68.8	0.22613	79.6	0.52764	64.4	0.11786	38.8	0.07538	40.2	0.12387
						64.4	15.0216	64.6	19.4224	88.6	17.0587	98.8	8.23518	101	9.03053	94.6	7.39013	64.6	1.50756	74.8	2.29149	89	1.27587	63.6	0.31659	68.8	0.21106	79.6	0.51257	64.6	0.114	38.8	0.08142	40.6	0.11997
						64.6	15.0216	64.6	19.4224	88.6	17.0743	98.8	8.23518	101	9.03053	94.8	7.4067	64.6	1.50756	74.8	2.27641	89	1.27587	63.6	0.31659	69	0.19598	79.6	0.52764	64.6	0.1121	39	0.08726	40.6	0.11737
						64.6	15.0061	64.6	19.4224	88.8	17.0898	99	8.23518	101.2	9.03053	95.2	7.4067	65	1.49248	75	2.26133	89	1.27587	64	0.31659	69	0.19598	80	0.52764	65	0.11252	39	0.09449	40.8	0.11389
						64.6	15.0061	64.6	19.4224	88.8	17.0743	99	8.26832	101.2	9.0471	95.2	7.39013	65	1.50756	75	2.27641	89	1.27587	64	0.31659	69	0.21106	80.2	0.51257	65	0.1115	39.2	0.09516	40.8	0.11182
						65	15.0061	65	19.4224	88.8	17.0743	99.2	8.26832	101.4	9.06367	95.2	7.4067	65.2	1.49248	75	2.27641	89.4	1.27587	64.2	0.31659	69.2	0.21106	80.2	0.52764	65	0.11066	39.2	0.09337	40.8	0.11024
						65	15.0216	65	19.4068	89	17.0743	99.4	8.26832	101.4	9.06367	95.4	7.39013	65.2	1.47741	75.4	2.26133	89.6	1.27587	64.2	0.31659	69.2	0.21106	80.2	0.52764	65.2	0.11161	39.2	0.09196	40.8	0.11041
						65	15.0216	65.2	19.3758	89.4	17.0743	99.4	8.25175	101.8	9.08024	95.6	7.4067	65.2	1.49248	75.4	2.27641	89.6	1.27587	64.2	0.33166	69.4	0.21106	80.4	0.52764	65.2	0.10932	39.2	0.08202	40.8	0.10915
						65.2	15.0216	65.2	19.3758	89.4	17.0743	99.8	8.28489	101.8	9.08024	95.6	7.4067	65.2	1.50756	75.6	2.29149	89.6	1.27587	64.2	0.31659	69.4	0.21106	80.4	0.52764	65.2	0.10574	39.2	0.081	41	0.11055
						65.2	15.0216	65.2	19.3758	89.6	17.0898	99.8	8.28489	102	9.08024	96	7.4067	65.4	1.50756	75.6	2.30656	89.8	1.2593	64.4	0.31659	69.4	0.21106	80.6	0.52764	65.4	0.10588	39.6	0.081	41	0.11337
						65.4	15.0061	65.2	19.3758	89.6	17.0898	100	8.26832	102.2	9.09681	96	7.39013	65.4	1.50756	75.8	2.29149	89.8	1.27587	64.4	0.30151	69.4	0.21106	80.6	0.49749	65.4	0.10493	39.6	0.08202	41	0.11758
						65.4	15.0061	65.4	19.3602	89.6	17.0898	100	8.26832	102.2	9.09681	96.2	7.4067	65.6	1.49248	75.8	2.27641	90	1.2593	64.6	0.31659	69.8	0.21106	81	0.54272	65.6	0.11112	39.6	0.08943	41	0.12127
						65.6	15.0216	65.4	19.3602	89.8	17.0743	100	8.28489	102.6	9.09681	96.4	7.4067	65.6	1.52263	76	2.26133	90	1.27587	64.6	0.31659	69.8	0.21106	81	0.5578	65.6	0.11586	39.8	0.09274	41	0.1225
						65.6	15.0216	65.6	19.3447	90	17.0898	100	8.28489	102.8	9.09681	96.4	7.42327	66	1.49248	76	2.29149	90.4	1.27587	64.6	0.31659	69.8	0.21106	81.2	0.5578	65.6	0.12169	39.8	0.09857	41.4	0.12127
						65.6	15.0216	65.6	19.3447	90	17.0743	100.4	8.30146	102.8	9.12995	96.6	7.42327	66	1.50756	76	2.29149	90.4	1.27587	65	0.31659	69.8	0.21106	81.2	0.5578	66	0.12384	39.8	0.09836	41.4	0.11758
						65.6	15.0061	65.6	19.3291	90.4	17.0743	100.4	8.30146	103	9.12995	97	7.42327	66.2	1.50756	76	2.29149	90.6	1.2593	65	0.31659	70	0.21106	81.2	0.54272	66	0.12138	39.8	0.09622	41.4	0.11337
						66	15.0061	66	19.3291	90.4	17.0743	100.4	8.30146	103	9.12995	97	7.43984	66.2	1.49248	76.4	2.29149	90.6	1.27587	65	0.31659	70	0.21106	81.4	0.54272	66.2	0.11751	39.8	0.09499	41.6	0.11055
						66	15.0061	66	19.3291	90.6	17.0743	100.4	8.30146	103.2	9.14652	97.2	7.43984	66.2	1.50756	76.4	2.29149	90.8	1.29244	65.2	0.31659	70.2	0.21106	81.6	0.52764	66.2	0.10778	40	0.09021	41.6	0.10915
						66.2	15.0061	66	19.3291	90.6	17.0743	100.8	8.31803	103.2	9.14652	97.2	7.47297	66.2	1.49248	76.6	2.30656	90.8	1.29244	65.2	0.31659	70.2	0.21106	81.6	0.52764	66.2	0.10233	40	0.08919	41.6	0.10915
						66.2	15.0061	66.2	19.3291	90.8	17.0898	101	8.30146	103.6	9.14652	97.4	7.4564	66.4	1.49248	76.6	2.30656	90.8	1.27587	65.4	0.31659	70.2	0.21106	81.6	0.52764	66.4	0.1031	40	0.08655	41.6	0.11055
						66.2	15.0216	66.2	19.3135	90.8	17.0898	101	8.31803	103.8	9.14652	97.4	7.47297	66.4	1.50756	76.8	2.30656	91	1.29244	65.4	0.31659	70.6	0.21106	82	0.52764	66.4	0.10314	40.2	0.08676	41.8	0.11337
						66.2	15.0216	66.2	19.298	91	17.0898	101	8.31803	103.8	9.16309	97.6	7.47297	66.4	1.52263	76.8	2.30656	91	1.29244	65.6	0.31659	70.6	0.21106	82.2	0.54272	66.4	0.10852	40.2	0.08891	41.8	0.11885
						66.4	15.0216	66.4	19.298	91	17.0743	101.4	8.31803	104	9.17966	97.6	7.47297	66.8	1.52263	76.8	2.29149	91	1.29244	65.6	0.33166	70.8	0.21106	82.2	0.5578	66.8	0.10943	40.2	0.09014	41.8	0.12096
						66.4	15.0061	66.4	19.3135	91.4	17.0898	101.4	8.31803	104.2	9.17966	98	7.47297	66.8	1.50756	77.2	2.30656	91.4	1.29244	65.6	0.31659	70.8	0.21106	82.2	0.52764	66.8	0.10943	40.2	0.09172	41.8	0.11969
						66.8	15.0061	66.4	19.3291	91.6	17.1054	101.8	8.3346	104.2	9.17966	98.2	7.50611	67	1.52263	77.4	2.30656	91.4	1.27587	65.6	0.31659	70.8	0.21106	82.4	0.54272	67	0.10599	40.6	0.09045	42	0.11916
						66.8	15.0061	66.8	19.3291	91.6	17.0743	101.8	8.35117	104.6	9.19623	98.2	7.48954	67	1.50756	77.4	2.29149	91.6	1.29244	66	0.31659	71	0.21106	82.4	0.54272	67	0.10377	40.6	0.09045	42	0.11491
						66.8	15.0061	66.8	19.3291	91.6	17.0743	101.8	8.3346	104.6	9.17966	98.4	7.50611	67	1.50756	77.4	2.30656	91.6	1.29244	66	0.31659	71	0.21106	82.4	0.54272	67	0.10746	40.6	0.09045	42	0.11298
						67	15.0061	67	19.3291	91.8	17.0743	101.8	8.3346	104.8	9.19623	98.4	7.50611	67.2	1.50756	77.6	2.30656	91.8	1.29244	66.2	0.31659	71.2	0.21106	82.8	0.54272	67.2	0.10813	40.6	0.09045	42	0.11084
						67	15.0216	67	19.3447	91.8	17.0898	102.2	8.35117	104.8	9.19623	98.8	7.50611	67.2	1.50756	77.6	2.30656	91.8	1.29244	66.2	0.33166	71.2	0.21106	82.8	0.52764	67.2	0.11182	40.8	0.09045	42.4	0.11133
						67	15.0216	67	19.3447	92.2	17.0898	102.2	8.35117	105	9.2128	99	7.52268	67.4	1.50756	77.8	2.30656	91.8	1.29244	66.2	0.31659	71.2	0.21106	83	0.52764	67.4	0.11727	40.8	0.09045	42.4	0.11537
						67.2	15.0061	67	19.3447	92.4	17.0898	102.2	8.35117	105	9.19623	99	7.52268	67.4	1.50756	77.8	2.30656	92.2	1.30901	66.4	0.31659	71.6	0.21106	83	0.52764	67.4	0.12127	40.8	0.09045	42.4	0.12103
						67.2	15.0061	67.2	19.3602	92.4	17.0743	102.6	8.35117	105.4	9.2128	99	7.52268	67.4	1.50756	77.8	2.30656	92.2	1.27587	66.4	0.31659	71.6	0.21106	83.2	0.52764	67.4	0.12475	40.8	0.09045	42.4	0.12672
						67.4	15.0061	67.2	19.3602	92.4	17.0743	102.8	8.35117	105.4	9.22937	99.2	7.50611	67.4	1.49248	78.2	2.30656	92.4	1.29244	66.4	0.31659	71.6	0.22613	83.2	0.5578	67.8	0.12415	41	0.09045	42.6	0.12549
						67.4	14.9906	67.4	19.3758	92.6	17.0743	102.8	8.35117	105.6	9.22937	99.4	7.53925	67.8	1.49248	78.2	2.32164	92.4	1.27587	66.8	0.31659	71.8	0.21106	83.4	0.54272	67.8	0.12131	41	0.09045	42.6	0.1218
						67.4	15.0216	67.4	19.3913	92.8	17.0898	102.8	8.36774	105.8	9.22937	99.4	7.52268	67.8	1.49248	78.4	2.32164	92.4	1.27587	66.8	0.33166	71.8	0.21106	83.4	0.54272	68	0.11906	41	0.09045	42.6	0.11885
						67.4	15.0061	67.4	19.3913	92.8	17.0898	103	8.36774	106	9.24594	99.8	7.53925	68	1.50756	78.4	2.32164	92.6	1.29244	67	0.31659	72	0.21106	83.8	0.54272	68	0.11969	41	0.09045	42.6	0.11126
						67.8	15.0061	67.8	19.3758	93.2	17.0743	103	8.38431	106	9.24594	100	7.53925	68	1.52263	78.6	2.32164	92.6	1.29244	67	0.31659	72	0.21106	83.8	0.52764	68	0.116	41	0.09045	42.8	0.10634
						67.8	15.0216	67.8	19.4068	93.2	17.0898	103.2	8.38431	106	9.24594	100	7.57239	68.2	1.50756	78.6	2.32164	92.8	1.30901	67	0.31659	72.2	0.21106	84	0.54272	68.2	0.11372	41.4	0.09045	42.8	0.10282
						68	15.0061	68	19.4068	93.4	17.0743	103.2	8.38431	106.4	9.24594	100.2	7.57239	68.2	1.52263	78.8	2.32164	92.8	1.30901	67	0.31659	72.2	0.21106	84	0.54272	68.2	0.11091	41.4	0.09045	42.8	0.10391
						68	14.9906	68	19.4224	93.4	17.0898	103.2	8.38431	106.6	9.26251	100.4	7.57239	68.2	1.52263	78.8	2.32164	93.2	1.29244	67.2	0.31659	72.2	0.21106	84.2	0.52764	68.4	0.11076	41.4	0.09045	43	0.10869
						68	15.0061	68	19.4224	93.6	17.0743	103.6	8.38431	106.6	9.26251	100.4	7.57239	68.4	1.50756	79.2	2.32164	93.2	1.29244	67.2	0.31659	72.2	0.21106	84.2	0.54272	68.4	0.11045	41.6	0.09045	43	0.11431
						68.2	14.9906	68.2	19.4224	93.6	17.0743	103.8	8.40088	106.8	9.27908	100.8	7.55582	68.4	1.50756	79.2	2.33671	93.2	1.29244	67.4	0.31659	72.6	0.21106	84.4	0.52764	68.4	0.11031	41.6	0.09045	43	0.11885
						68.2	15.0061	68.2	19.438	93.8	17.0743	103.8	8.40088	107	9.27908	101	7.57239	68.4	1.49248	79.2	2.32164	93.4	1.29244	67.4	0.31659	72.6	0.22613	84.4	0.54272	68.4	0.11069	41.6	0.09045	43	0.12001
						68.2	15.0061	68.4	19.438	93.8	17.0743	103.8	8.40088	107	9.27908	101	7.58896	68.8	1.50756	79.2	2.32164	93.4	1.29244	67.8	0.31659	72.8	0.21106	84.8	0.52764	68.8	0.11069	41.6	0.09045	43	0.12155
						68.4	15.0372	68.4	19.438	93.8	17.0898	104.2	8.41745	107	9.27908	101	7.58896	68.8	1.50756	79.4	2.32164	93.4	1.29244	67.8	0.31659	72.8	0.21106	84.8	0.52764	68.8	0.11031	41.6	0.09045	43.4	0.12187
						68.4	15.0216	68.4	19.469	94.2	17.0898	104.2	8.41745	107.4	9.29565	101.4	7.57239	69	1.52263	79.4	2.32164	93.6	1.30901	68	0.31659	72.8	0.21106	85	0.54272	69	0.11045	41.8	0.09045	43.4	0.1206
						68.8	15.0216	68.4	19.4846	94.4	17.0743	104.2	8.43402	107.6	9.29565	101.4	7.57239	69	1.52263	79.6	2.33671	93.6	1.29244	68	0.31659	73	0.21106	85	0.52764	69	0.10757	41.8	0.09045	43.6	0.1206
						68.8	15.0216	68.8	19.4846	94.4	17.0743	104.6	8.41745	107.6	9.31222	101.4	7.58896	69	1.50756	79.6	2.32164	93.8	1.30901	68	0.31659	73	0.24121	85.2	0.54272	69.2	0.11182	41.8	0.09045	43.6	0.1206
						69	15.0216	68.8	19.5002	94.6	17.0743	104.6	8.43402	107.8	9.31222	101.8	7.60553	69	1.50756	80	2.33671	93.8	1.29244	68	0.33166	73	0.22613	85.2	0.54272	69.2	0.11337	42	0.09045	43.6	0.1206
						69	15.0372	69	19.5157	94.8	17.0743	104.8	8.43402	107.8	9.32879	101.8	7.60553	69.2	1.52263	80	2.33671	94.2	1.29244	68.2	0.31659	73.4	0.21106	85.4	0.5578	69.4	0.11758	42	0.09045	43.6	0.1206
						69	15.0216	69	19.5157	94.8	17.0743	105	8.43402	108.2	9.32879	102	7.58896	69.2	1.50756	80.2	2.33671	94.2	1.30901	68.2	0.33166	73.4	0.22613	85.4	0.52764	69.4	0.12001	42	0.09045	43.6	0.1206
						69	15.0216	69	19.5157	94.8	17.0743	105	8.43402	108.4	9.32879	102.2	7.60553	69.4	1.50756	80.2	2.33671	94.4	1.29244	68.4	0.33166	73.6	0.22613	85.8	0.5578	69.4	0.12282	42	0.08919	43.8	0.12187
						69.2	15.0372	69.2	19.5312	95.2	17.0743	105	8.43402	108.4	9.32879	102.2	7.60553	69.4	1.50756	80.2	2.33671	94.4	1.30901	68.4	0.31659	73.6	0.22613	85.8	0.54272	69.4	0.12282	42.4	0.09077	43.8	0.12029
						69.2	15.0216	69.2	19.5468	95.2	17.0587	105	8.45059	108.6	9.34536	102.6	7.6221	69.8	1.52263	80.4	2.33671	94.6	1.30901	68.8	0.33166	73.6	0.21106	86	0.54272	69.8	0.11874	42.4	0.092	43.8	0.12032
						69.4	15.0216	69.4	19.5468	95.4	17.0743	105.4	8.45059	108.6	9.34536	102.8	7.6221	69.8	1.53771	80.4	2.33671	94.6	1.30901	68.8	0.33166	73.6	0.22613	86	0.52764	69.8	0.11663	42.4	0.09288	44	0.11913
						69.4	15.0372	69.4	19.5623	95.6	17.0743	105.6	8.46716	108.8	9.36193	102.8	7.6221	69.8	1.52263	80.6	2.33671	94.8	1.30901	68.8	0.31659	73.8	0.21106	86.2	0.54272	69.8	0.11523	42.4	0.09341	44	0.11579
						69.4	15.0372	69.4	19.5623	95.6	17.0743	105.6	8.46716	108.8	9.36193	102.8	7.63867	69.8	1.52263	80.6	2.35179	94.8	1.30901	69	0.31659	73.8	0.21106	86.2	0.52764	70	0.11453	42.6	0.09358	44	0.11351
						69.8	15.0372	69.8	19.5623	95.6	17.0587	105.6	8.46716	109.2	9.36193	103	7.65524	70	1.50756	80.6	2.35179	94.8	1.30901	69	0.31659	74	0.21106	86.6	0.54272	70	0.11326	42.6	0.09467	44	0.11228
						69.8	15.0372	69.8	19.5468	96	17.0743	105.8	8.46716	109.4	9.3785	103.2	7.63867	70	1.50756	81	2.35179	95.2	1.30901	69	0.31659	74	0.21106	86.6	0.54272	70.2	0.11554	42.6	0.09256	44	0.11084
						69.8	15.0372	69.8	19.5779	96	17.0743	105.8	8.46716	109.6	9.3785	103.2	7.65524	70.2	1.50756	81	2.35179	95.2	1.30901	69.2	0.31659	74	0.21106	86.8	0.54272	70.2	0.11818	42.6	0.09045	44.4	0.1133
						70	15.0372	69.8	19.5779	96.2	17.0587	106	8.48373	109.6	9.3785	103.6	7.65524	70.2	1.52263	81.2	2.36686	95.2	1.30901	69.2	0.31659	74.4	0.21106	86.8	0.52764	70.2	0.1199	42.8	0.08834	44.4	0.11519
						70	15.0527	70	19.609	96.4	17.0587	106	8.48373	109.8	9.39507	103.6	7.65524	70.2	1.52263	81.2	2.35179	95.4	1.32558	69.4	0.31659	74.4	0.21106	87	0.54272	70.6	0.12482	42.8	0.08624	44.4	0.12064
						70.2	15.0372	70	19.5935	96.4	17.0587	106.4	8.5003	109.8	9.39507	103.8	7.65524	70.6	1.52263	81.2	2.35179	95.4	1.32558	69.4	0.31659	74.6	0.21106	87	0.54272	70.6	0.12654	42.8	0.08606	44.4	0.12324
						70.2	15.0372	70.2	19.609	96.6	17.0432	106.6	8.5003	110.2	9.39507	104	7.67181	70.6	1.50756	81.4	2.35179	95.6	1.30901	69.4	0.31659	74.6	0.21106	87.2	0.5578	70.8	0.12598	43	0.08782	44.4	0.12711
						70.2	15.0372	70.2	19.609	96.6	17.0432	106.6	8.48373	110.2	9.41164	104	7.67181	70.8	1.52263	81.6	2.36686	95.6	1.30901	69.4	0.33166	74.6	0.21106	87.2	0.54272	70.8	0.12598	43	0.08957	44.6	0.12777
						70.2	15.0372	70.2	19.609	96.6	17.0432	106.6	8.5003	110.4	9.41164	104.2	7.67181	70.8	1.52263	81.6	2.36686	96	1.30901	69.8	0.33166	74.8	0.21106	87.2	0.52764	70.8	0.12528	43	0.09133	44.6	0.12616
						70.6	15.0372	70.6	19.6245	97	17.0587	106.8	8.5003	110.6	9.41164	104.6	7.67181	70.8	1.52263	81.6	2.36686	96	1.30901	69.8	0.31659	74.8	0.21106	87.6	0.54272	71	0.12514	43	0.09309	44.8	0.1251
						70.6	15.0527	70.6	19.6401	97.2	17.0432	107	8.5003	110.8	9.42821	104.6	7.67181	71	1.52263	81.6	2.35179	96.2	1.30901	70	0.33166	75	0.21106	87.8	0.54272	71	0.12271	43	0.09485	44.8	0.12335
						70.8	15.0216	70.8	19.6245	97.2	17.0432	107	8.51687	110.8	9.42821	104.6	7.68838	71	1.52263	82	2.36686	96.2	1.30901	70	0.33166	75	0.24121	87.8	0.54272	71.2	0.12029	43.4	0.09341	44.8	0.12089
						70.8	15.0216	70.8	19.6557	97.4	17.0432	107	8.5003	110.8	9.42821	104.8	7.70495	71.2	1.52263	82	2.36686	96.2	1.30901	70	0.31659	75	0.22613	87.8	0.54272	71.2	0.11821	43.4	0.09288	44.8	0.11966
						70.8	15.0372	70.8	19.6557	97.6	17.0587	107.6	8.51687	111.2	9.42821	105	7.68838	71.2	1.52263	82.2	2.35179	96.2	1.30901	70.2	0.33166	75.4	0.21106	88	0.54272	71.2	0.11365	43.4	0.092	44.8	0.11966
						71	15.0372	71	19.6245	97.6	17.0432	107.6	8.51687	111.4	9.46135	105	7.68838	71.2	1.52263	82.2	2.35179	96.4	1.30901	70.2	0.33166	75.4	0.22613	88.2	0.54272	71.6	0.11424	43.6	0.09077	45.2	0.12215
						71	15.0527	71	19.6401	97.6	17.0432	107.6	8.53344	111.4	9.46135	105.4	7.70495	71.6	1.52263	82.4	2.36686	96.6	1.32558	70.2	0.33166	75.6	0.21106	88.2	0.5578	71.6	0.11178	43.6	0.08792	45.2	0.12303
						71	15.0372	71.2	19.6401	98	17.0432	107.8	8.51687	111.6	9.46135	105.6	7.70495	71.6	1.52263	82.4	2.36686	96.6	1.30901	70.6	0.33166	75.6	0.21106	88.2	0.5578	71.8	0.11073	43.6	0.09077	45.2	0.12356
						71.2	15.0372	71.2	19.6557	98	17.0432	107.8	8.53344	111.6	9.47792	105.6	7.68838	71.6	1.52263	82.8	2.35179	96.6	1.32558	70.6	0.33166	75.6	0.21106	88.6	0.5578	71.8	0.11108	43.6	0.09073	45.4	0.125
						71.2	15.0372	71.2	19.6712	98.2	17.0587	107.8	8.53344	112	9.49449	105.8	7.70495	71.8	1.52263	82.8	2.36686	97	1.34215	70.8	0.33166	75.8	0.22613	88.8	0.54272	71.8	0.11284	43.8	0.09319	45.4	0.12324
						71.6	15.0216	71.2	19.6867	98.4	17.0587	108.4	8.55001	112	9.47792	105.8	7.70495	71.8	1.52263	83	2.36686	97	1.32558	70.8	0.33166	75.8	0.22613	88.8	0.5578	72	0.11474	43.8	0.09495	45.4	0.12148
						71.6	15.0216	71.6	19.6867	98.4	17.0587	108.4	8.55001	112.2	9.49449	106	7.70495	72	1.53771	83	2.36686	97.2	1.35872	70.8	0.33166	76	0.22613	88.8	0.5578	72	0.11769	43.8	0.09601	45.4	0.11973
						71.8	15.0372	71.6	19.6867	98.4	17.0587	108.4	8.55001	112.4	9.51106	106.4	7.72152	72	1.50756	83	2.36686	97.2	1.32558	70.8	0.31659	76	0.22613	88.8	0.54272	72.2	0.11941	44	0.09636	45.4	0.11797
						71.8	15.0372	71.8	19.6867	98.8	17.0587	108.6	8.56658	112.4	9.51106	106.4	7.70495	72.2	1.52263	83	2.36686	97.4	1.32558	71	0.33166	76	0.22613	89	0.5578	72.2	0.12401	44	0.09601	45.6	0.11621
						71.8	15.0372	71.8	19.7023	98.8	17.0587	108.6	8.56658	112.6	9.51106	106.6	7.72152	72.2	1.52263	83.2	2.38194	97.4	1.34215	71	0.33166	76	0.22613	89	0.54272	72.2	0.12292	44	0.09495	45.6	0.11765
						71.8	15.0372	72	19.7178	99	17.0587	108.8	8.58315	112.6	9.52763	106.8	7.72152	72.2	1.52263	83.2	2.38194	97.6	1.34215	71.2	0.33166	76.4	0.21106	89.4	0.54272	72.6	0.12345	44	0.09193	45.6	0.11818
						72	15.0372	72	19.7178	99.2	17.0587	109.2	8.58315	113	9.52763	106.8	7.72152	72.2	1.52263	83.4	2.38194	97.6	1.32558	71.2	0.31659	76.4	0.22613	89.4	0.54272	72.6	0.12113	44	0.08979	45.8	0.11906
						72	15.0372	72	19.7334	99.2	17.0587	109.2	8.58315	113.2	9.52763	107	7.72152	72.6	1.52263	83.4	2.36686	98	1.32558	71.6	0.33166	76.4	0.21106	89.6	0.5578	72.8	0.12008	44.4	0.09263	45.8	0.12029
						72.2	15.0527	72.2	19.7334	99.4	17.0432	109.4	8.58315	113.2	9.5442	107	7.72152	72.6	1.52263	83.4	2.36686	98	1.32558	71.6	0.33166	76.6	0.21106	89.6	0.5578	72.8	0.11902	44.4	0.09189	45.8	0.12187
						72.2	15.0527	72.2	19.7334	99.4	17.0587	109.4	8.58315	113.4	9.5442	107	7.70495	72.8	1.52263	83.8	2.38194	98.2	1.34215	71.8	0.33166	76.6	0.22613	89.8	0.5578	72.8	0.11797	44.4	0.09615	45.8	0.11934
						72.2	15.0527	72.2	19.7334	99.4	17.0432	109.6	8.59972	113.4	9.56077	107.4	7.72152	72.8	1.52263	84	2.38194	98.2	1.32558	71.8	0.31659	76.6	0.22613	89.8	0.54272	73	0.11691	44.4	0.09808	46.2	0.12092
						72.2	15.0527	72.6	19.7334	99.8	17.0432	109.6	8.59972	113.6	9.56077	107.6	7.72152	73	1.52263	84	2.38194	98.4	1.34215	71.8	0.31659	76.8	0.22613	90	0.5578	73	0.11906	44.4	0.09896	46.2	0.12215
						72.6	15.0527	72.6	19.749	100	17.0276	109.8	8.61629	113.6	9.57734	107.6	7.72152	73	1.52263	84	2.38194	98.4	1.32558	71.8	0.33166	76.8	0.22613	90	0.5578	73	0.12029	44.6	0.09878	46.2	0.12303
						72.6	15.0527	72.8	19.7645	100	17.0276	109.8	8.63286	114	9.57734	107.8	7.72152	73	1.53771	84	2.38194	98.8	1.34215	72	0.33166	77.2	0.22613	90	0.5578	73.4	0.12187	44.6	0.09755	46.2	0.12356
						72.8	15.0527	72.8	19.7645	100.2	17.0432	110.2	8.63286	114.2	9.59391	108.2	7.72152	73	1.52263	84.2	2.38194	98.8	1.34215	72	0.33166	77.2	0.21106	90.4	0.54272	73.4	0.1206	44.6	0.09527	46.4	0.12373
						72.8	15.0527	72.8	19.7801	100.2	17.0587	110.2	8.63286	114.2	9.59391	108.2	7.72152	73.4	1.52263	84.2	2.38194	98.8	1.34215	72.2	0.33166	77.4	0.21106	90.6	0.5578	73.6	0.12187	44.8	0.09066	46.4	0.12356
						72.8	15.0683	72.8	19.7801	100.4	17.0587	110.4	8.64943	114.2	9.59391	108.4	7.73809	73.4	1.52263	84.4	2.39702	99	1.32558	72.2	0.33166	77.4	0.21106	90.6	0.54272	73.6	0.12029	44.8	0.09105	46.4	0.12303
						73	15.0683	73	19.7801	100.4	17.0432	110.4	8.64943	114.4	9.62705	108.6	7.72152	73.6	1.52263	84.4	2.38194	99	1.32558	72.6	0.33166	77.4	0.22613	90.8	0.5578	73.6	0.12032	44.8	0.09232	46.4	0.12215
						73	15.0683	73	19.7801	100.8	17.0432	110.6	8.64943	114.4	9.61048	108.6	7.72152	73.6	1.52263	84.8	2.39702	99	1.34215	72.6	0.31659	77.4	0.22613	90.8	0.5578	73.8	0.11786	44.8	0.09161	46.6	0.12092
						73	15.0683	73.4	19.7956	100.8	17.0432	110.6	8.666	114.8	9.62705	108.8	7.72152	73.8	1.52263	84.8	2.38194	99.2	1.34215	72.6	0.34674	77.6	0.21106	90.8	0.5578	73.8	0.11611	44.8	0.09341	46.6	0.11934
						73.4	15.0683	73.4	19.8112	101	17.0432	110.8	8.666	114.8	9.62705	108.8	7.73809	73.8	1.53771	84.8	2.38194	99.2	1.34215	72.8	0.33166	77.6	0.21106	91	0.5578	74	0.11505	45.2	0.09232	46.6	0.1206
						73.4	15.0683	73.6	19.8423	101	17.0432	110.8	8.666	115	9.64362	109.2	7.73809	74	1.53771	85	2.39702	99.4	1.34215	72.8	0.34674	77.8	0.22613	91	0.5578	74	0.1147	45.2	0.09372	46.8	0.1206
						73.6	15.0683	73.6	19.8423	101.2	17.0432	111.2	8.68257	115.2	9.64362	109.4	7.73809	74	1.52263	85	2.39702	99.4	1.34215	72.8	0.33166	77.8	0.22613	91	0.5578	74	0.11505	45.4	0.09442	46.8	0.1206
						73.6	15.0683	73.6	19.8423	101.4	17.0121	111.2	8.666	115.4	9.66019	109.4	7.72152	74	1.52263	85	2.39702	99.8	1.34215	73	0.33166	78.2	0.22613	91.4	0.5578	74.4	0.11611	45.4	0.09442	46.8	0.11934
						73.6	15.0683	73.6	19.8423	101.4	17.0276	111.2	8.69914	115.4	9.66019	109.4	7.72152	74	1.52263	85.2	2.39702	99.8	1.34215	73	0.33166	78.2	0.22613	91.4	0.5578	74.4	0.11786	45.4	0.09372	46.8	0.12092
						73.6	15.0683	73.8	19.8423	101.4	17.0276	111.2	8.68257	115.8	9.67676	109.6	7.72152	74.4	1.52263	85.2	2.41209	100	1.34215	73	0.34674	78.2	0.22613	91.6	0.5578	74.6	0.12032	45.4	0.09232	46.8	0.12215
						73.8	15.0683	73.8	19.8734	101.8	17.0432	111.6	8.69914	116	9.7099	109.8	7.72152	74.4	1.52263	85.4	2.41209	100	1.34215	73.4	0.33166	78.4	0.22613	91.6	0.5578	74.6	0.12029	45.4	0.09214	47.2	0.12303
						73.8	15.0683	74	19.8734	101.8	17.0276	111.6	8.69914	116	9.7099	109.8	7.72152	74.6	1.53771	85.4	2.39702	100.2	1.34215	73.4	0.31659	78.4	0.22613	91.6	0.5578	74.6	0.12187	45.6	0.09193	47.2	0.12356
						74	15.0527	74	19.8734	102	17.0432	112	8.71571	116	9.69333	110.2	7.72152	74.6	1.52263	85.8	2.41209	100.2	1.34215	73.6	0.33166	78.4	0.21106	91.8	0.5578	74.6	0.1206	45.6	0.09386	47.2	0.12247
						74	15.0527	74	19.8734	102.2	17.0432	112	8.71571	116.2	9.72647	110.4	7.72152	74.8	1.52263	85.8	2.39702	100.4	1.34215	73.6	0.34674	78.6	0.22613	91.8	0.5578	74.8	0.1206	45.6	0.09474	47.4	0.12387
						74.4	15.0683	74	19.8889	102.2	17.0587	112.2	8.71571	116.4	9.72647	110.4	7.73809	74.8	1.52263	85.8	2.41209	100.4	1.34215	73.6	0.33166	78.6	0.24121	91.8	0.5578	74.8	0.1206	45.8	0.09456	47.4	0.12331
						74.4	15.0838	74.4	19.8889	102.2	17.0432	112.2	8.71571	116.8	9.74304	110.6	7.72152	75	1.52263	86	2.41209	100.4	1.35872	73.8	0.34674	78.8	0.22613	92.2	0.5578	75	0.1206	45.8	0.09653	47.4	0.12363
						74.6	15.0683	74.4	19.9045	102.6	17.0276	112.4	8.73228	116.8	9.74304	110.8	7.72152	75	1.52263	86	2.41209	100.4	1.34215	73.8	0.33166	78.8	0.24121	92.4	0.5578	75	0.1206	45.8	0.09653	47.4	0.12574
						74.6	15.0683	74.6	19.92	102.8	17.0276	112.4	8.73228	117	9.77618	110.8	7.73809	75	1.52263	86.2	2.39702	100.8	1.34215	74	0.34674	78.8	0.24121	92.4	0.54272	75.4	0.1206	45.8	0.09583	47.4	0.12644
						74.6	15.0683	74.6	19.92	102.8	17.0432	112.6	8.73228	117	9.75961	111.2	7.73809	75	1.52263	86.2	2.41209	100.8	1.35872	74	0.33166	78.8	0.22613	92.4	0.5578	75.4	0.1206	45.8	0.09442	47.6	0.12893
						74.6	15.0527	74.8	19.9356	103	17.0276	112.6	8.74885	117.2	9.77618	111.2	7.73809	75.4	1.52263	86.2	2.41209	101	1.35872	74	0.33166	79.2	0.24121	92.6	0.5578	75.6	0.1206	46.2	0.09105	47.6	0.12784
						74.8	15.0527	74.8	19.9511	103	17.0276	112.6	8.74885	117.2	9.77618	111.2	7.72152	75.4	1.52263	86.6	2.41209	101	1.35872	74	0.34674	79.2	0.21106	92.8	0.5578	75.6	0.1206	46.2	0.08856	47.6	0.12855
						74.8	15.0527	74.8	19.9667	103.2	17.0276	113	8.74885	117.6	9.79275	111.4	7.72152	75.6	1.52263	86.6	2.41209	101.2	1.37529	74.4	0.34674	79.2	0.22613	92.8	0.5578	75.6	0.1206	46.2	0.08979	47.6	0.12658
						75	15.0527	75	19.9822	103.2	17.0276	113.2	8.76542	117.8	9.79275	111.6	7.73809	75.6	1.52263	86.8	2.42717	101.2	1.35872	74.4	0.34674	79.4	0.24121	92.8	0.5578	75.6	0.1206	46.4	0.09348	48	0.12605
						75	15.0527	75	19.9511	103.6	17.0276	113.2	8.76542	117.8	9.80931	111.6	7.73809	75.8	1.53771	86.8	2.41209	101.4	1.35872	74.6	0.33166	79.4	0.21106	93.2	0.5578	75.8	0.1206	46.4	0.09769	48	0.12697
						75	15.0527	75	19.9511	103.6	17.0276	113.4	8.76542	118	9.80931	112	7.72152	75.8	1.53771	87	2.41209	101.4	1.35872	74.6	0.33166	79.6	0.22613	93.2	0.5578	75.8	0.1206	46.4	0.1005	48	0.12521
						75.4	15.0527	75.4	19.9667	103.8	17.0121	113.4	8.78199	118.2	9.82588	112.2	7.73809	75.8	1.53771	87	2.41209	101.8	1.35872	74.8	0.34674	79.6	0.22613	93.4	0.5578	76	0.12187	46.4	0.10191	48.2	0.12524
						75.4	15.0527	75.4	19.9667	103.8	16.9965	113.6	8.78199	118.2	9.84245	112.2	7.72152	76	1.52263	87.2	2.42717	101.8	1.35872	74.8	0.34674	79.6	0.21106	93.4	0.5578	76	0.12029	46.6	0.10191	48.2	0.12616
						75.6	15.0527	75.6	19.9822	104	16.9965	113.6	8.78199	118.6	9.85902	112.4	7.72152	76	1.52263	87.2	2.42717	101.8	1.35872	75	0.34674	80	0.22613	93.6	0.57287	76.4	0.11906	46.6	0.09924	48.2	0.1251
						75.6	15.0683	75.6	19.9822	104	17.0121	114	8.78199	118.6	9.85902	112.6	7.72152	76	1.53771	87.2	2.42717	101.8	1.35872	75	0.33166	80	0.24121	93.6	0.5578	76.4	0.11818	46.6	0.09801	48.2	0.12335
						75.6	15.0683	75.6	19.9822	104.2	16.981	114.2	8.79856	118.8	9.85902	112.6	7.72152	76.4	1.53771	87.6	2.41209	102	1.35872	75	0.33166	80.2	0.22613	93.8	0.57287	76.4	0.11765	46.8	0.09376	48.2	0.11962
						75.8	15.0683	75.6	19.9822	104.2	16.9965	114.2	8.79856	118.8	9.87559	113	7.72152	76.4	1.52263	87.6	2.42717	102.2	1.35872	75	0.33166	80.2	0.22613	93.8	0.5578	76.4	0.11748	46.8	0.09379	48.4	0.11997
						75.8	15.0838	75.8	19.9822	104.6	16.981	114.2	8.81513	119	9.87559	113.2	7.72152	76.4	1.52263	87.8	2.41209	102.2	1.35872	75.4	0.34674	80.2	0.22613	94.2	0.54272	76.6	0.11765	46.8	0.09274	48.4	0.11994
						76	15.0683	75.8	19.9978	104.6	16.9965	114.4	8.81513	119	9.87559	113.2	7.72152	76.6	1.53771	87.8	2.42717	102.2	1.35872	75.4	0.33166	80.2	0.22613	94.2	0.5578	76.6	0.11818	46.8	0.09506	48.4	0.12489
						76	15.0527	76	20.0444	104.6	16.9965	114.4	8.81513	119.2	9.87559	113.2	7.72152	76.6	1.52263	87.8	2.44224	102.6	1.35872	75.6	0.34674	80.4	0.21106	94.4	0.57287	76.8	0.11906	46.8	0.0979	48.6	0.12753
						76	15.0838	76	20.0289	104.8	16.9965	115	8.84827	119.6	9.89216	113.6	7.72152	76.8	1.52263	88	2.42717	102.6	1.35872	75.6	0.34674	80.4	0.21106	94.4	0.5578	76.8	0.11902	47.2	0.09843	48.6	0.12911
						76	15.0838	76.4	20.06	105	16.9965	115	8.84827	119.8	9.90873	113.6	7.72152	76.8	1.53771	88	2.42717	102.8	1.35872	75.8	0.34674	80.6	0.22613	94.4	0.5578	77.2	0.12219	47.2	0.0979	48.6	0.12964
						76.4	15.0838	76.4	20.0444	105	16.9965	115.2	8.8317	119.8	9.90873	113.6	7.72152	76.8	1.53771	88.2	2.44224	102.8	1.35872	75.8	0.34674	80.6	0.22613	94.4	0.5578	77.2	0.12215	47.4	0.09632	48.6	0.12911
						76.4	15.0683	76.4	20.06	105.4	16.9965	115.2	8.86484	119.8	9.90873	114	7.72152	77.2	1.53771	88.2	2.42717	103	1.35872	75.8	0.34674	80.6	0.22613	94.6	0.57287	77.4	0.12303	47.4	0.09369	49	0.12626
						76.4	15.0838	76.4	20.06	105.6	16.9965	115.4	8.86484	120	9.94187	114.2	7.72152	77.2	1.52263	88.6	2.42717	103	1.35872	76	0.33166	81	0.22613	94.8	0.57287	77.4	0.12356	47.4	0.09319	49	0.12394
						76.6	15.0683	76.6	20.0755	105.6	16.9965	115.4	8.86484	120.2	9.94187	114.2	7.72152	77.4	1.53771	88.6	2.42717	103.2	1.35872	76	0.33166	81	0.22613	94.8	0.5578	77.4	0.12373	47.4	0.09073	49	0.1218
						76.6	15.0527	76.6	20.0911	105.6	16.981	115.8	8.86484	120.2	9.94187	114.4	7.70495	77.4	1.53771	88.8	2.44224	103.2	1.35872	76	0.33166	81.2	0.22613	94.8	0.5578	77.6	0.12356	47.4	0.0895	49.2	0.12268
						76.8	15.0527	76.8	20.0911	105.8	16.9965	115.8	8.88141	120.6	9.94187	114.4	7.70495	77.4	1.53771	88.8	2.44224	103.6	1.35872	76.4	0.34674	81.2	0.24121	95.2	0.57287	77.6	0.12303	47.6	0.0895	49.2	0.12658
						76.8	15.0994	76.8	20.0911	105.8	16.981	116	8.88141	120.6	9.97501	114.8	7.77123	77.6	1.53771	89	2.44224	103.6	1.35872	76.4	0.33166	81.2	0.24121	95.2	0.57287	77.8	0.12089	47.6	0.092	49.2	0.13065
						76.8	15.0838	76.8	20.1066	106	16.9965	116	8.88141	121	9.95844	115	7.70495	77.6	1.52263	89	2.44224	103.8	1.35872	76.4	0.34674	81.4	0.22613	95.4	0.57287	77.8	0.12124	47.6	0.09288	49.2	0.13206
						77.2	15.0994	76.8	20.1066	106.4	16.9965	116	8.89798	121	9.97501	115	7.75466	77.6	1.53771	89	2.44224	103.8	1.35872	76.6	0.34674	81.4	0.24121	95.4	0.58795	77.8	0.12089	47.6	0.09341	49.2	0.13206
						77.2	15.0683	77.2	20.1066	106.4	16.981	116.2	8.89798	121	9.99158	115.2	7.73809	77.8	1.53771	89	2.42717	104	1.35872	76.6	0.34674	81.6	0.22613	95.6	0.5578	78.2	0.12176	47.6	0.09358	49.4	0.13065
						77.4	15.0838	77.2	20.0911	106.6	16.9654	116.4	8.91455	121.4	9.99158	115.4	7.75466	77.8	1.53771	89.4	2.45732	104	1.37529	76.8	0.34674	81.6	0.22613	95.6	0.57287	78.2	0.12387	48	0.09341	49.4	0.12658
						77.4	15.0683	77.4	20.1377	106.6	16.9965	116.4	8.91455	121.6	10.0247	115.4	7.75466	78.2	1.53771	89.4	2.44224	104.2	1.37529	76.8	0.34674	81.6	0.21106	95.6	0.57287	78.4	0.12401	48	0.09161	49.4	0.12268
						77.4	15.0683	77.4	20.1688	106.6	16.9965	116.4	8.91455	121.6	10.0082	115.8	7.73809	78.2	1.53771	89.6	2.44224	104.2	1.35872	76.8	0.34674	82	0.22613	96	0.57287	78.4	0.1263	48	0.08979	49.6	0.1218
						77.4	15.0838	77.6	20.1688	106.8	16.9965	116.8	8.93112	121.8	10.0247	116	7.77123	78.4	1.53771	89.6	2.44224	104.2	1.37529	77.2	0.33166	82	0.21106	96.2	0.5578	78.4	0.12753	48.2	0.09168	49.6	0.12268
						77.6	15.0683	77.6	20.1688	107	16.981	117	8.91455	121.8	10.0247	116	7.75466	78.4	1.53771	89.8	2.44224	104.6	1.37529	77.2	0.33166	82	0.22613	96.2	0.57287	78.6	0.1277	48.2	0.09376	49.6	0.12531
						77.6	15.0683	77.6	20.1844	107	16.981	117	8.94769	122	10.0413	116	7.75466	78.4	1.53771	89.8	2.45732	104.6	1.35872	77.4	0.34674	82.2	0.24121	96.2	0.58795	78.6	0.12682	48.2	0.09885	49.6	0.13097
						77.8	15.0527	77.8	20.1999	107.4	16.9965	117.2	8.94769	122	10.0413	116.4	7.77123	78.4	1.53771	90	2.45732	104.6	1.37529	77.4	0.34674	82.2	0.22613	96.4	0.5578	78.8	0.12489	48.2	0.10377	50	0.13234
						77.8	15.0683	77.8	20.1844	107.6	16.9965	117.2	8.94769	122.4	10.0579	116.4	7.7878	78.6	1.53771	90	2.44224	104.8	1.37529	77.4	0.33166	82.4	0.24121	96.6	0.57287	78.8	0.1251	48.2	0.10658	50	0.13354
						78.2	15.0527	77.8	20.1999	107.6	16.981	117.2	8.94769	122.6	10.0579	116.4	7.7878	78.6	1.55278	90.4	2.45732	105	1.37529	77.6	0.34674	82.4	0.24121	96.6	0.58795	78.8	0.12335	48.4	0.10729	50	0.1342
						78.2	15.0527	78.2	20.2466	107.6	16.9965	117.2	8.96426	122.8	10.0744	116.8	7.7878	78.8	1.53771	90.4	2.45732	105	1.37529	77.6	0.34674	82.4	0.22613	96.6	0.58795	79.2	0.12215	48.4	0.10588	50	0.13526
						78.2	15.0527	78.2	20.2466	107.8	16.981	117.8	8.96426	122.8	10.0744	117	7.7878	78.8	1.53771	90.4	2.45732	105	1.37529	77.6	0.34674	82.4	0.22613	97	0.5578	79.2	0.1206	48.6	0.10237	50.2	0.1335
						78.4	15.0527	78.4	20.2621	107.8	16.981	117.8	8.98083	123	10.1076	117	7.7878	79.2	1.53771	90.6	2.45732	105.4	1.37529	77.8	0.34674	82.8	0.24121	97	0.57287	79.2	0.11779	48.6	0.09548	50.2	0.13087
						78.4	15.0527	78.4	20.2621	108.2	16.9965	117.8	8.98083	123	10.1076	117.2	7.80437	79.2	1.55278	90.6	2.45732	105.4	1.37529	77.8	0.34674	82.8	0.22613	97.2	0.57287	79.4	0.11691	48.6	0.09126	50.2	0.12928
						78.4	15.0683	78.4	20.2777	108.4	16.9965	118	8.98083	123.4	10.1076	117.2	7.80437	79.2	1.52263	90.6	2.45732	105.6	1.37529	78.2	0.34674	83	0.22613	97.2	0.57287	79.4	0.11797	48.6	0.09165	50.2	0.12876
						78.6	15.0527	78.4	20.2777	108.4	16.9965	118.2	8.9974	123.4	10.1076	117.6	7.80437	79.2	1.53771	90.8	2.45732	105.6	1.37529	78.2	0.33166	83	0.24121	97.2	0.57287	79.6	0.11902	48.6	0.09253	50.4	0.12928
						78.6	15.0527	78.6	20.3088	108.4	16.981	118.2	8.9974	123.6	10.1241	117.8	7.80437	79.4	1.55278	90.8	2.47239	105.8	1.37529	78.4	0.33166	83.2	0.22613	97.4	0.5578	79.6	0.11881	49	0.09643	50.4	0.13087
						78.8	15.0683	78.6	20.3088	108.6	16.9965	118.6	8.98083	123.8	10.1407	117.8	7.82094	79.4	1.53771	91	2.45732	105.8	1.35872	78.4	0.33166	83.2	0.22613	97.4	0.58795	79.6	0.12145	49	0.1005	50.4	0.1303
						78.8	15.0683	78.8	20.3243	108.6	16.9965	118.6	8.9974	123.8	10.1407	118	7.82094	79.6	1.55278	91	2.45732	106	1.37529	78.4	0.34674	83.4	0.22613	97.6	0.57287	80	0.12373	49	0.10191	50.6	0.13297
						78.8	15.0372	78.8	20.3243	108.8	16.981	118.8	9.01397	124.2	10.1573	118.2	7.82094	79.6	1.53771	91.4	2.45732	106	1.39186	78.4	0.34674	83.4	0.22613	97.6	0.57287	80	0.12566	49.2	0.10191	50.6	0.1335
						79.2	15.0683	79.2	20.3399	108.8	16.9965	118.8	9.01397	124.4	10.1738	118.2	7.83751	80	1.55278	91.4	2.47239	106	1.37529	78.6	0.34674	83.4	0.22613	98	0.57287	80.2	0.12725	49.2	0.1005	50.6	0.13635
						79.2	15.0527	79.2	20.3399	109.2	16.9654	119	9.01397	124.4	10.1738	118.2	7.85408	80	1.55278	91.6	2.45732	106.4	1.37529	78.6	0.34674	83.4	0.24121	98	0.58795	80.2	0.12654	49.2	0.09769	50.6	0.13547
						79.2	15.0527	79.2	20.3554	109.4	16.9965	119	9.01397	124.6	10.1738	118.8	7.85408	80.2	1.55278	91.6	2.47239	106.6	1.37529	78.8	0.34674	83.8	0.22613	98.2	0.58795	80.4	0.12356	49.2	0.09221	50.6	0.13213
						79.4	15.0527	79.2	20.3865	109.4	16.9965	119.2	9.01397	124.6	10.1738	118.8	7.87065	80.2	1.55278	91.8	2.45732	106.6	1.37529	78.8	0.34674	83.8	0.22613	98.2	0.57287	80.4	0.12022	49.2	0.0901	51	0.12827
						79.4	15.0527	79.4	20.4021	109.4	16.9965	119.2	9.01397	124.8	10.1904	118.8	7.85408	80.2	1.55278	91.8	2.47239	106.6	1.37529	78.8	0.34674	84	0.21106	98.4	0.57287	80.6	0.11846	49.4	0.0901	51	0.12581
						79.6	15.0527	79.4	20.4021	109.6	16.981	119.2	9.0471	124.8	10.207	119	7.87065	80.2	1.53771	91.8	2.47239	106.6	1.39186	79.2	0.34674	84	0.22613	98.4	0.57287	80.6	0.11829	49.4	0.09221	51	0.12475
						79.6	15.0527	79.6	20.4176	109.8	16.981	119.6	9.03053	125.2	10.1904	119.2	7.88722	80.4	1.55278	91.8	2.47239	106.8	1.39186	79.2	0.36181	84.2	0.22613	98.4	0.57287	80.6	0.11649	49.4	0.09643	51	0.12637
						79.6	15.0372	79.6	20.4176	109.8	16.9965	119.8	9.0471	125.4	10.207	119.2	7.87065	80.4	1.53771	92.2	2.47239	107	1.37529	79.2	0.34674	84.2	0.24121	98.8	0.57287	80.6	0.12039	49.6	0.09955	51.2	0.12654
						79.6	15.0527	79.6	20.4332	110.2	16.9965	119.8	9.03053	125.4	10.2236	119.6	7.88722	80.6	1.55278	92.2	2.48747	107	1.37529	79.4	0.34674	84.4	0.24121	98.8	0.57287	81	0.12268	49.6	0.10377	51.2	0.12974
						80	15.0372	80	20.4332	110.4	16.9965	120	9.0471	125.6	10.2236	119.8	7.88722	80.6	1.53771	92.4	2.47239	107	1.39186	79.4	0.34674	84.4	0.24121	99	0.57287	81	0.12335	49.6	0.10588	51.2	0.12865
						80	15.0527	80	20.4798	110.4	16.9965	120	9.0471	125.8	10.2401	119.8	7.90379	81	1.55278	92.4	2.47239	107.4	1.37529	79.6	0.34674	84.4	0.24121	99	0.57287	81.2	0.12524	49.6	0.10588	51.4	0.13058
						80.2	15.0683	80.2	20.4798	110.4	16.981	120.2	9.06367	125.8	10.2401	120	7.90379	81	1.53771	92.6	2.48747	107.4	1.37529	79.6	0.34674	84.4	0.25628	99	0.57287	81.2	0.12928	50	0.10377	51.4	0.13108
						80.2	15.0683	80.2	20.5109	110.6	16.981	120.2	9.06367	126.2	10.2567	120	7.92036	81.2	1.53771	92.6	2.47239	107.6	1.39186	79.6	0.34674	84.8	0.27136	99.2	0.58795	81.4	0.12907	50	0.09829	51.4	0.13104
						80.4	15.0683	80.2	20.5109	110.6	16.981	120.6	9.06367	126.4	10.2567	120.2	7.92036	81.2	1.53771	92.8	2.48747	107.6	1.39186	80	0.34674	84.8	0.24121	99.4	0.57287	81.4	0.12872	50	0.09548	51.4	0.13013
						80.4	15.0683	80.4	20.5265	110.8	16.981	120.6	9.06367	126.4	10.2733	120.6	7.92036	81.2	1.55278	92.8	2.47239	107.8	1.37529	80	0.34674	85	0.24121	99.4	0.57287	81.6	0.12697	50	0.09534	51.4	0.13245
						80.6	15.0683	80.4	20.5265	111.2	16.9654	120.8	9.06367	126.4	10.2567	120.6	7.92036	81.2	1.55278	92.8	2.47239	107.8	1.39186	80	0.34674	85	0.19598	99.4	0.5578	81.6	0.12574	50.2	0.09502	51.8	0.13389
						80.6	15.0527	80.6	20.5576	111.2	16.9654	120.8	9.08024	126.6	10.2733	120.8	7.9535	81.4	1.56786	92.8	2.48747	108.2	1.39186	80.2	0.34674	85	0.21106	99.8	0.57287	81.6	0.12503	50.2	0.09362	51.8	0.1348
						80.6	15.0527	80.6	20.5576	111.2	16.9499	121	9.08024	126.8	10.2733	121	7.9535	81.4	1.55278	93.2	2.47239	108.2	1.39186	80.2	0.34674	85.2	0.24121	99.8	0.57287	81.6	0.12612	50.2	0.09432	51.8	0.13108
						80.6	15.0527	80.6	20.5731	111.4	16.9654	121	9.08024	126.8	10.2898	121	7.9535	81.6	1.55278	93.2	2.47239	108.4	1.39186	80.4	0.34674	85.2	0.21106	100	0.57287	82	0.12363	50.2	0.09713	52	0.13002
						81	15.0527	80.6	20.6042	111.4	16.9654	121.4	9.09681	126.8	10.2898	121	7.97007	81.6	1.55278	93.4	2.48747	108.4	1.39186	80.4	0.34674	85.4	0.21106	100	0.5578	82.2	0.12292	50.4	0.10012	52	0.12718
						81	15.0527	81	20.6042	111.6	16.9499	121.4	9.08024	127.2	10.2898	121.6	7.98664	81.6	1.55278	93.4	2.50254	108.6	1.39186	80.6	0.36181	85.4	0.21106	100	0.57287	82.2	0.12401	50.4	0.10008	52	0.12665
						81.2	15.0683	81	20.6198	112	16.9499	121.6	9.11338	127.4	10.2898	121.6	7.98664	82	1.55278	93.4	2.48747	108.6	1.37529	80.6	0.36181	85.4	0.21106	100.2	0.58795	82.2	0.12598	50.4	0.09987	52	0.12844
						81.2	15.0683	81.2	20.6198	112	16.9654	121.6	9.09681	127.6	10.323	121.6	7.98664	82	1.55278	93.4	2.48747	108.8	1.39186	80.6	0.34674	85.8	0.21106	100.2	0.57287	82.4	0.12598	50.4	0.1004	52	0.12844
						81.4	15.0527	81.2	20.6353	112.2	16.9654	121.8	9.11338	127.6	10.3064	121.8	7.98664	82.2	1.55278	93.6	2.48747	108.8	1.39186	80.6	0.34674	85.8	0.24121	100.4	0.57287	82.4	0.12528	50.6	0.1004	52.2	0.13111
						81.4	15.0527	81.4	20.6664	112.2	16.9654	121.8	9.11338	127.6	10.3395	122	8.00321	82.2	1.55278	93.8	2.48747	108.8	1.39186	81	0.34674	85.8	0.21106	100.4	0.58795	82.4	0.12387	50.6	0.1018	52.2	0.13234
						81.6	15.0994	81.4	20.6664	112.2	16.9499	122	9.14652	128	10.323	122	8.01978	82.2	1.55278	93.8	2.48747	109.2	1.39186	81	0.34674	86	0.24121	100.4	0.57287	82.8	0.12176	50.6	0.10142	52.4	0.13213
						81.6	15.0838	81.6	20.6975	112.6	16.9654	122	9.14652	128.2	10.3395	122.4	8.01978	82.4	1.55278	93.8	2.48747	109.4	1.39186	81.2	0.34674	86	0.25628	100.8	0.57287	82.8	0.12215	50.6	0.10142	52.4	0.13139
						81.6	15.0683	81.6	20.6975	112.6	16.9654	122.4	9.14652	128.2	10.3395	122.6	8.01978	82.4	1.53771	94.2	2.50254	109.4	1.37529	81.2	0.34674	86.2	0.24121	101	0.57287	83	0.12092	51	0.1018	52.4	0.12978
						81.6	15.0683	81.6	20.6975	112.6	16.9654	122.4	9.14652	128.4	10.3561	122.6	8.03635	82.4	1.55278	94.2	2.51762	109.4	1.39186	81.4	0.34674	86.2	0.24121	101	0.57287	83	0.11934	51	0.1004	52.4	0.13013
						82	15.0527	81.6	20.6975	113	16.9654	122.6	9.16309	128.4	10.3561	122.8	8.05292	82.4	1.55278	94.4	2.50254	109.4	1.39186	81.4	0.34674	86.2	0.24121	101	0.5578	83	0.1206	51	0.09913	52.4	0.13118
						82	15.0838	82	20.7286	113.2	16.9499	122.6	9.16309	128.6	10.3727	122.8	8.05292	82.8	1.55278	94.4	2.50254	109.6	1.39186	81.6	0.34674	86.6	0.22613	101.2	0.57287	83.2	0.1206	51	0.10019	52.8	0.13294
						82.2	15.0838	82	20.7286	113.2	16.9499	122.8	9.17966	128.6	10.3561	123	8.06949	82.8	1.55278	94.6	2.51762	109.8	1.37529	81.6	0.34674	86.6	0.22613	101.4	0.5578	83.2	0.1206	51.2	0.10036	52.8	0.1354
						82.2	15.0994	82.2	20.7597	113.4	16.9499	122.8	9.17966	129	10.4058	123.4	8.06949	83	1.55278	94.6	2.50254	109.8	1.39186	81.6	0.34674	86.8	0.24121	101.4	0.58795	83.4	0.1206	51.2	0.10286	52.8	0.13663
						82.2	15.0994	82.2	20.7597	113.6	16.9654	123	9.19623	129.2	10.3727	123.4	8.08606	83	1.55278	94.6	2.48747	109.8	1.39186	81.6	0.34674	86.8	0.24121	101.4	0.5578	83.4	0.1206	51.2	0.10289	53	0.13789
						82.4	15.0838	82.2	20.7442	113.6	16.9654	123	9.19623	129.2	10.3893	123.6	8.08606	83.2	1.55278	94.8	2.48747	110.2	1.39186	82	0.34674	86.8	0.22613	101.8	0.58795	83.8	0.1206	51.2	0.10082	53	0.13382
						82.4	15.0994	82.4	20.7597	113.6	16.9343	123.4	9.19623	129.4	10.4058	123.8	8.08606	83.2	1.55278	94.8	2.48747	110.4	1.39186	82	0.34674	86.8	0.24121	101.8	0.58795	83.8	0.11934	51.4	0.09892	53	0.13171
						82.4	15.0838	82.4	20.7597	114	16.9654	123.6	9.2128	129.6	10.4058	123.8	8.10263	83.4	1.55278	94.8	2.50254	110.4	1.39186	82.2	0.34674	87	0.22613	102	0.57287	84	0.12092	51.4	0.09755	53	0.13157
						82.8	15.0994	82.4	20.7753	114	16.9654	123.6	9.22937	129.6	10.4224	123.8	8.10263	83.4	1.55278	95.2	2.51762	110.4	1.39186	82.2	0.34674	87	0.22613	102	0.58795	84	0.12215	51.4	0.0926	53	0.12928
						82.8	15.0994	82.8	20.7908	114.2	16.9654	123.6	9.22937	130	10.4224	124.4	8.1192	83.4	1.55278	95.2	2.50254	110.6	1.39186	82.4	0.34674	87.2	0.24121	102.2	0.58795	84	0.12303	51.4	0.08817	53.2	0.12805
						83	15.1305	82.8	20.7908	114.4	16.9965	123.8	9.22937	130	10.4224	124.4	8.1192	83.4	1.55278	95.2	2.50254	110.6	1.40843	82.4	0.36181	87.2	0.22613	102.2	0.58795	84	0.12356	51.8	0.08585	53.2	0.12788
						83	15.115	83	20.7908	114.4	16.981	123.8	9.24594	130.2	10.439	124.4	8.13577	83.8	1.55278	95.4	2.50254	110.8	1.39186	82.4	0.34674	87.6	0.24121	102.6	0.58795	84.2	0.12373	51.8	0.09168	53.2	0.12876
						83	15.1305	83	20.7908	114.4	16.9654	124.2	9.24594	130.4	10.4555	124.6	8.13577	83.8	1.55278	95.4	2.50254	110.8	1.39186	82.4	0.34674	87.6	0.24121	102.6	0.58795	84.2	0.12356	51.8	0.09516	53.4	0.13069
						83	15.1305	83	20.7908	114.8	16.9965	124.4	9.26251	130.4	10.4721	124.8	8.13577	84	1.56786	95.6	2.50254	111.2	1.39186	82.8	0.34674	87.8	0.22613	102.8	0.58795	84.4	0.12176	52	0.10166	53.4	0.13368
						83.2	15.115	83	20.8064	114.8	16.9965	124.4	9.24594	130.8	10.4555	124.8	8.18548	84	1.56786	95.6	2.51762	111.2	1.39186	82.8	0.36181	87.8	0.22613	102.8	0.58795	84.4	0.12247	52	0.10799	53.4	0.13452
						83.2	15.0994	83.2	20.8219	115	16.981	124.4	9.24594	131	10.4721	125.2	8.16891	84.2	1.55278	95.6	2.51762	111.4	1.39186	83	0.34674	87.8	0.22613	102.8	0.58795	84.8	0.12247	52	0.11027	53.4	0.13413
						83.4	15.1305	83.2	20.8219	115.2	16.981	124.6	9.27908	131	10.4721	125.4	8.15234	84.2	1.56786	96	2.51762	111.4	1.39186	83	0.34674	87.8	0.22613	102.8	0.58795	84.8	0.12176	52	0.10852	53.8	0.13536
						83.4	15.1461	83.4	20.8219	115.2	16.981	124.8	9.27908	131.2	10.4721	125.4	8.18548	84.4	1.56786	96	2.51762	111.6	1.39186	83.2	0.36181	88	0.22613	103.2	0.60302	85	0.12356	52	0.10465	53.8	0.13695
						83.8	15.1305	83.4	20.8219	115.4	16.981	124.8	9.29565	131.2	10.4721	125.6	8.18548	84.4	1.56786	96.2	2.51762	111.6	1.39186	83.2	0.34674	88	0.24121	103.2	0.58795	85	0.12247	52.2	0.09741	53.8	0.13568
						83.8	15.115	83.8	20.8219	115.4	16.9654	124.8	9.27908	131.4	10.5053	125.6	8.18548	84.4	1.56786	96.2	2.5327	112	1.39186	83.4	0.36181	88.2	0.22613	103.2	0.58795	85	0.12387	52.2	0.09158	53.8	0.13568
						84	15.1305	83.8	20.8064	115.4	16.9654	125.2	9.29565	131.8	10.5053	125.8	8.20205	84.4	1.56786	96.4	2.51762	112	1.39186	83.4	0.34674	88.2	0.22613	103.2	0.58795	85.2	0.12458	52.4	0.08873	53.8	0.13568
						84	15.1305	83.8	20.8219	116	16.9654	125.4	9.29565	132	10.5218	126.2	8.20205	84.8	1.56786	96.4	2.5327	112.2	1.40843	83.4	0.34674	88.6	0.24121	103.6	0.57287	85.2	0.12331	52.4	0.09172	54	0.13568
						84	15.1305	84	20.8219	116	16.9654	125.4	9.31222	132	10.5218	126.2	8.21862	84.8	1.56786	96.6	2.5327	112.2	1.40843	83.4	0.36181	88.6	0.24121	103.6	0.57287	85.4	0.12419	52.4	0.09734	54	0.13568
						84	15.1305	84	20.8219	116	16.9654	125.4	9.31222	132.2	10.5218	126.4	8.23518	85	1.56786	96.6	2.51762	112.2	1.40843	83.8	0.34674	88.8	0.24121	103.8	0.58795	85.4	0.12401	52.4	0.1024	54	0.13695
						84.2	15.1461	84	20.8219	116.2	16.9654	125.8	9.31222	132.2	10.5218	126.6	8.21862	85	1.55278	96.6	2.5327	112.4	1.40843	83.8	0.36181	88.8	0.24121	103.8	0.58795	85.4	0.12598	52.4	0.11228	54.2	0.13663
						84.2	15.1305	84.2	20.8219	116.4	16.981	125.8	9.32879	132.4	10.555	126.6	8.23518	85	1.55278	97	2.5327	112.6	1.40843	84	0.34674	88.8	0.24121	104	0.58795	85.8	0.12472	52.8	0.11772	54.2	0.13382
						84.4	15.1461	84.2	20.8219	116.4	16.981	126.2	9.32879	132.4	10.5384	126.8	8.25175	85	1.56786	97.2	2.5327	112.6	1.39186	84	0.36181	88.8	0.22613	104	0.58795	85.8	0.12559	52.8	0.11681	54.2	0.13297
						84.4	15.1461	84.2	20.8064	116.8	16.9654	126.2	9.32879	132.8	10.5715	127.2	8.26832	85.2	1.55278	97.2	2.5327	112.6	1.40843	84.2	0.36181	89	0.24121	104.2	0.57287	86	0.12415	52.8	0.11365	54.2	0.12999
						84.8	15.1305	84.4	20.8064	116.8	16.9654	126.4	9.34536	133	10.5715	127.2	8.26832	85.4	1.56786	97.2	2.54777	112.6	1.40843	84.2	0.34674	89	0.22613	104.2	0.58795	86	0.12451	53	0.10697	54.6	0.12805
						84.8	15.1461	84.4	20.8219	117	16.9654	126.4	9.34536	133.2	10.5881	127.2	8.28489	85.4	1.58293	97.2	2.54777	113	1.40843	84.4	0.36181	89.4	0.22613	104.6	0.58795	86.2	0.12665	53	0.09998	54.6	0.12718
						85	15.1461	84.4	20.8375	117	16.9499	126.6	9.34536	133.2	10.5881	127.6	8.28489	85.4	1.58293	97.4	2.5327	113.2	1.40843	84.4	0.36181	89.4	0.24121	104.6	0.58795	86.2	0.12647	53	0.09242	54.6	0.12735
						85	15.1461	84.8	20.8219	117.2	16.9499	126.6	9.34536	133.2	10.6047	127.6	8.28489	85.8	1.56786	97.4	2.5327	113.2	1.40843	84.4	0.36181	89.6	0.22613	104.8	0.58795	86.2	0.12524	53	0.0907	54.6	0.12858
						85	15.1616	84.8	20.8219	117.2	16.9343	126.8	9.36193	133.6	10.6047	127.6	8.30146	85.8	1.56786	97.6	2.5327	113.2	1.40843	84.4	0.34674	89.6	0.24121	104.8	0.58795	86.6	0.12616	53	0.09196	54.8	0.13087
						85	15.1616	85	20.8064	117.6	16.9499	126.8	9.3785	133.8	10.6212	128	8.31803	85.8	1.56786	97.6	2.5327	113.4	1.40843	84.8	0.34674	89.6	0.24121	105	0.58795	86.6	0.1251	53.2	0.09464	54.8	0.13547
						85.2	15.1616	85	20.8219	117.6	16.9499	126.8	9.36193	133.8	10.6047	128.2	8.35117	86	1.56786	97.6	2.54777	113.6	1.40843	84.8	0.36181	89.6	0.24121	105	0.58795	86.8	0.12208	53.2	0.09906	54.8	0.13508
						85.2	15.1461	85	20.8064	117.8	16.9499	127.2	9.3785	134	10.6212	128.2	8.3346	86	1.58293	98	2.5327	113.6	1.425	85	0.34674	89.8	0.24121	105	0.58795	86.8	0.1212	53.2	0.10114	54.8	0.13382
						85.4	15.1771	85	20.8219	117.8	16.9343	127.2	9.3785	134.2	10.6378	128.4	8.36774	86.2	1.58293	98.2	2.54777	113.6	1.425	85	0.34674	89.8	0.24121	105.4	0.58795	86.8	0.1212	53.4	0.10303	55	0.13452
						85.4	15.1771	85.2	20.8064	118	16.9499	127.2	9.3785	134.2	10.6544	128.4	8.36774	86.2	1.56786	98.2	2.54777	114	1.40843	85	0.34674	90	0.24121	105.6	0.57287	87	0.12208	53.4	0.10567	55	0.13273
						85.8	15.1771	85.2	20.8064	118	16.9499	127.6	9.41164	134.6	10.6378	128.6	8.35117	86.2	1.58293	98.2	2.54777	114.2	1.40843	85.2	0.34674	90	0.22613	105.6	0.58795	87	0.12384	53.4	0.10585	55	0.13255
						85.8	15.1927	85.4	20.8219	118.2	16.9343	127.6	9.39507	134.8	10.6544	129	8.38431	86.6	1.56786	98.4	2.54777	114.2	1.425	85.2	0.36181	90.4	0.24121	105.6	0.58795	87.2	0.12521	53.4	0.10356	55.2	0.13273
						85.8	15.1616	85.4	20.8219	118.2	16.9499	128	9.42821	134.8	10.6544	129	8.38431	86.6	1.56786	98.4	2.54777	114.4	1.40843	85.4	0.34674	90.4	0.24121	105.6	0.60302	87.2	0.12837	53.8	0.09755	55.2	0.13326
						85.8	15.1616	85.8	20.8064	118.6	16.9188	128	9.41164	135	10.6709	129.2	8.38431	86.8	1.58293	98.4	2.54777	114.4	1.40843	85.4	0.36181	90.6	0.24121	105.8	0.58795	87.6	0.13013	53.8	0.09706	55.2	0.13413
						86	15.1616	85.8	20.8064	118.8	16.9188	128.2	9.42821	135	10.6709	129.4	8.40088	86.8	1.56786	98.8	2.54777	114.4	1.40843	85.4	0.36181	90.6	0.24121	106	0.58795	87.6	0.13048	53.8	0.09671	55.2	0.13536
						86	15.1771	85.8	20.8219	118.8	16.9343	128.2	9.42821	135.2	10.6875	129.4	8.40088	86.8	1.58293	98.8	2.56285	114.8	1.40843	85.8	0.34674	90.6	0.24121	106	0.60302	87.8	0.12942	53.8	0.0965	55.2	0.13695
						86.2	15.2082	85.8	20.8064	118.8	16.9499	128.4	9.44478	135.6	10.6875	129.6	8.41745	87	1.58293	99	2.56285	114.8	1.40843	85.8	0.36181	90.8	0.24121	106	0.58795	87.8	0.12697	53.8	0.09734	55.6	0.13568
						86.2	15.2082	86	20.8219	119	16.9499	128.4	9.42821	135.8	10.7206	130	8.45059	87	1.58293	99	2.54777	115	1.425	86	0.36181	90.8	0.24121	106.4	0.60302	88	0.1263	54	0.10015	55.6	0.13568
						86.2	15.1927	86	20.8219	119.2	16.9188	128.6	9.44478	135.8	10.6875	130	8.46716	87.2	1.58293	99.2	2.54777	115	1.40843	86	0.36181	91	0.24121	106.4	0.58795	88	0.12205	54	0.10367	55.8	0.13568
						86.6	15.2082	86.2	20.8219	119.2	16.9343	128.6	9.44478	136	10.7041	130	8.43402	87.2	1.58293	99.2	2.56285	115.2	1.425	86	0.36181	91	0.22613	106.6	0.58795	88.2	0.12278	54	0.10788	55.8	0.13568
						86.6	15.2082	86.2	20.8219	119.6	16.9343	129	9.46135	136.2	10.7372	130.4	8.45059	87.2	1.58293	99.4	2.54777	115.2	1.40843	86.2	0.36181	91	0.22613	106.6	0.58795	88.2	0.1212	54.2	0.10961	55.8	0.13568
						86.8	15.2082	86.2	20.8064	119.8	16.9499	129	9.46135	136.2	10.7538	130.4	8.48373	87.6	1.56786	99.4	2.56285	115.4	1.425	86.2	0.36181	91.4	0.22613	106.8	0.58795	88.2	0.1205	54.2	0.10975	55.8	0.13568
						86.8	15.2393	86.6	20.8064	119.8	16.9499	129.2	9.46135	136.2	10.7538	130.4	8.46716	87.6	1.58293	99.4	2.54777	115.4	1.40843	86.2	0.36181	91.4	0.24121	106.8	0.58795	88.2	0.12387	54.2	0.10795	55.8	0.13568
						86.8	15.2238	86.6	20.7908	119.8	16.9343	129.2	9.46135	136.6	10.7538	131	8.48373	87.8	1.56786	99.4	2.56285	115.8	1.425	86.6	0.34674	91.6	0.24121	107	0.58795	88.6	0.12528	54.2	0.10708	56	0.13568
						87	15.2393	86.8	20.7908	120	16.9343	129.4	9.46135	136.8	10.7704	131	8.5003	87.8	1.56786	99.8	2.57792	115.8	1.425	86.6	0.34674	91.6	0.24121	107	0.60302	88.8	0.12472	54.2	0.10585	56	0.13568
						87	15.2393	86.8	20.7908	120	16.9343	129.4	9.47792	137	10.7704	131	8.51687	87.8	1.56786	99.8	2.56285	116	1.45814	86.8	0.36181	91.6	0.22613	107.4	0.58795	88.8	0.12503	54.6	0.10426	56	0.13568
						87.2	15.2549	86.8	20.7908	120.2	16.9343	129.6	9.47792	137	10.7869	131.4	8.51687	87.8	1.56786	100	2.56285	116	1.45814	86.8	0.36181	91.6	0.24121	107.4	0.58795	88.8	0.12714	54.6	0.10679	56.2	0.13568
						87.2	15.2549	87	20.7908	120.6	16.9499	129.6	9.49449	137.4	10.7869	131.4	8.51687	88	1.58293	100	2.56285	116.2	1.44157	87	0.36181	91.8	0.24121	107.6	0.58795	89	0.12658	54.6	0.10521	56.2	0.13568
						87.2	15.2393	87	20.7753	120.6	16.9343	130	9.47792	137.6	10.8035	131.4	8.55001	88	1.58293	100.2	2.57792	116.2	1.45814	87	0.36181	91.8	0.25628	107.6	0.60302	89	0.12746	54.8	0.10525	56.2	0.13568
						87.6	15.2705	87.2	20.7908	120.6	16.9343	130	9.47792	137.6	10.8201	131.8	8.55001	88.2	1.59801	100.2	2.56285	116.4	1.40843	87.2	0.36181	92.2	0.24121	107.6	0.58795	89.4	0.12978	54.8	0.10279	56.2	0.13568
						87.6	15.2705	87.2	20.7908	120.8	16.9499	130.2	9.49449	137.6	10.8201	132	8.56658	88.2	1.59801	100.4	2.57792	116.4	1.44157	87.2	0.36181	92.2	0.24121	107.8	0.60302	89.4	0.12942	54.8	0.10103	56.2	0.13568
						87.8	15.286	87.2	20.7908	120.8	16.9499	130.2	9.51106	137.8	10.8201	132	8.58315	88.6	1.58293	100.4	2.56285	116.4	1.425	87.2	0.36181	92.4	0.24121	107.8	0.58795	89.6	0.12514	54.8	0.09998	56.6	0.13568
						87.8	15.3016	87.2	20.7753	121	16.9654	130.4	9.51106	138	10.8366	132.2	8.59972	88.6	1.58293	100.4	2.57792	116.8	1.44157	87.2	0.36181	92.4	0.24121	107.8	0.60302	89.6	0.12834	55	0.09836	56.6	0.13568
						87.8	15.3171	87.6	20.7908	121.4	16.9343	130.4	9.51106	138.4	10.8532	132.2	8.58315	88.8	1.58293	100.8	2.57792	117	1.425	87.6	0.36181	92.4	0.24121	108.2	0.60302	89.6	0.12978	55	0.10029	56.6	0.13442
						88	15.3171	87.6	20.7908	121.4	16.9499	131	9.51106	138.4	10.8532	132.4	8.58315	88.8	1.59801	101	2.57792	117	1.425	87.6	0.36181	92.4	0.24121	108.4	0.60302	89.6	0.12661	55	0.10258	56.8	0.13473
						88	15.3171	87.8	20.7908	121.6	16.9499	131	9.52763	138.6	10.8698	132.8	8.61629	88.8	1.56786	101	2.56285	117	1.425	87.8	0.36181	92.6	0.24121	108.4	0.60302	89.8	0.12398	55	0.10395	56.8	0.13501
						88.2	15.3793	87.8	20.7753	121.6	16.9499	131	9.51106	138.6	10.8698	132.8	8.63286	88.8	1.59801	101	2.593	117.2	1.425	87.8	0.34674	92.8	0.24121	108.4	0.60302	90	0.12254	55.2	0.10852	56.8	0.13902
						88.2	15.3793	88	20.8064	121.6	16.9499	131	9.52763	138.8	10.8864	133	8.63286	89	1.59801	101	2.57792	117.2	1.425	88	0.36181	92.8	0.24121	108.6	0.58795	90	0.12447	55.2	0.10989	56.8	0.1432
						88.2	15.3948	88	20.7908	121.8	16.9499	131.4	9.52763	139	10.9029	133.2	8.666	89	1.59801	101.2	2.593	117.2	1.44157	88	0.36181	92.8	0.24121	108.8	0.58795	90	0.12658	55.2	0.11217	57	0.14721
						88.2	15.3793	88.2	20.8064	122	16.9499	131.4	9.5442	139	10.8864	133.2	8.64943	89.4	1.58293	101.2	2.57792	117.6	1.44157	88.2	0.34674	93.2	0.24121	108.8	0.58795	90.4	0.12886	55.2	0.11091	57	0.15195
						88.6	15.3948	88.2	20.7908	122	16.9499	131.8	9.5442	139.4	10.8864	133.6	8.68257	89.4	1.58293	101.4	2.593	117.6	1.425	88.2	0.34674	93.2	0.24121	108.8	0.58795	90.4	0.13065	55.6	0.1102	57	0.1555
						88.6	15.3793	88.2	20.8064	122.4	16.9499	131.8	9.56077	139.6	10.9195	133.8	8.68257	89.6	1.58293	101.4	2.57792	117.8	1.44157	88.2	0.34674	93.4	0.24121	109.2	0.58795	90.6	0.12784	55.6	0.11006	57	0.15374
						88.8	15.4104	88.2	20.7908	122.6	16.9499	132	9.5442	139.6	10.9195	133.8	8.69914	89.6	1.58293	101.8	2.57792	117.8	1.44157	88.2	0.36181	93.4	0.24121	109.4	0.58795	90.6	0.12876	55.6	0.10637	57	0.15241
						88.8	15.4104	88.6	20.8064	122.6	16.9499	132	9.5442	139.8	10.9195	134	8.71571	89.6	1.58293	101.8	2.593	118	1.44157	88.6	0.36181	93.4	0.24121	109.4	0.58795	90.6	0.12802	55.8	0.10553	57.4	0.14454
						89	15.426	88.6	20.8064	122.8	16.9499	132.2	9.56077	139.8	10.9361	134.2	8.71571	89.6	1.59801	101.8	2.593	118	1.425	88.6	0.36181	93.6	0.24121	109.4	0.60302	90.8	0.12588	55.8	0.10342	57.4	0.13687
						89	15.426	88.8	20.8219	122.8	16.9654	132.2	9.57734	140.2	10.9526	134.2	8.73228	89.8	1.59801	101.8	2.593	118.2	1.44157	88.8	0.36181	93.6	0.24121	109.6	0.58795	90.8	0.12198	55.8	0.10005	57.4	0.13013
						89	15.4415	88.8	20.8375	123	16.9654	132.4	9.57734	140.2	10.9361	134.2	8.73228	89.8	1.58293	102	2.593	118.2	1.425	88.8	0.37689	93.8	0.24121	109.6	0.60302	91	0.1211	55.8	0.10145	57.6	0.12408
						89	15.4571	89	20.8219	123	16.9499	132.4	9.57734	140.4	10.9526	134.8	8.74885	90	1.59801	102	2.60807	118.6	1.44157	88.8	0.36181	93.8	0.24121	109.8	0.60302	91	0.12517	55.8	0.10444	57.6	0.11853
						89.4	15.4571	89	20.8219	123.4	16.9499	132.8	9.59391	140.6	10.9526	134.8	8.76542	90	1.58293	102.2	2.593	118.6	1.44157	89	0.37689	93.8	0.24121	109.8	0.60302	91	0.12816	56	0.10708	57.6	0.11291
						89.4	15.4726	89	20.8219	123.4	16.9499	133	9.57734	140.8	10.9692	134.8	8.78199	90.4	1.58293	102.2	2.593	118.8	1.44157	89	0.36181	94.2	0.24121	110.2	0.60302	91.4	0.13132	56	0.10936	57.6	0.11488
						89.6	15.4726	89	20.8219	123.6	16.9654	133	9.57734	140.8	10.9692	135.2	8.79856	90.4	1.59801	102.6	2.593	118.8	1.44157	89	0.36181	94.2	0.24121	110.2	0.60302	91.4	0.13466	56.2	0.11129	57.6	0.11713
						89.6	15.4726	89.4	20.853	123.8	16.9499	133	9.61048	141.2	10.9692	135.2	8.79856	90.6	1.58293	102.6	2.593	119	1.44157	89.4	0.34674	94.4	0.24121	110.4	0.60302	91.6	0.13304	56.2	0.11287	57.8	0.1231
						89.8	15.5037	89.4	20.853	123.8	16.9499	133.2	9.61048	141.2	10.9858	135.2	8.81513	90.6	1.59801	102.6	2.593	119.2	1.425	89.4	0.36181	94.4	0.24121	110.4	0.60302	91.6	0.12932	56.2	0.11091	57.8	0.12834
						89.8	15.5037	89.6	20.8686	123.8	16.9654	133.6	9.61048	141.4	11.0189	135.8	8.8317	90.6	1.59801	102.8	2.593	119.2	1.44157	89.6	0.37689	94.4	0.24121	110.6	0.60302	91.8	0.12953	56.2	0.1095	57.8	0.13122
						90	15.5193	89.6	20.8686	124.2	16.9654	133.8	9.62705	141.4	11.0023	135.8	8.8317	90.6	1.59801	102.8	2.60807	119.2	1.45814	89.6	0.36181	94.6	0.24121	110.6	0.60302	91.8	0.1283	56.2	0.10739	58	0.13895
						90	15.5193	89.8	20.8686	124.2	16.981	133.8	9.62705	141.6	11.0023	135.8	8.84827	90.8	1.58293	102.8	2.60807	119.8	1.44157	89.6	0.36181	94.6	0.24121	110.8	0.60302	91.8	0.12689	56.6	0.10458	58	0.1426
						90	15.5348	89.8	20.8686	124.4	16.9654	133.8	9.62705	141.8	10.9858	136	8.86484	90.8	1.59801	103	2.593	119.8	1.44157	89.8	0.36181	94.8	0.24121	110.8	0.60302	92.2	0.12531	56.6	0.10426	58	0.14183
						90	15.5348	90	20.8997	124.6	16.9654	134	9.62705	142.2	11.0189	136.2	8.88141	91	1.61309	103	2.593	119.8	1.45814	89.8	0.36181	94.8	0.24121	111.2	0.60302	92.2	0.12549	56.6	0.10553	58	0.14039
						90.4	15.5504	90	20.8997	124.6	16.9654	134.2	9.64362	142.2	11.0355	136.2	8.88141	91	1.59801	103.2	2.60807	120	1.44157	90	0.36181	94.8	0.24121	111.2	0.60302	92.4	0.12742	56.8	0.10553	58.4	0.1354
						90.4	15.5348	90	20.9152	124.8	16.981	134.2	9.64362	142.4	11.052	136.6	8.89798	91	1.59801	103.2	2.60807	120.2	1.44157	90	0.36181	95.2	0.24121	111.2	0.60302	92.4	0.12791	56.8	0.10553	58.4	0.13575
						90.6	15.5504	90	20.9308	124.8	16.9654	134.6	9.64362	142.4	11.052	136.6	8.91455	91	1.59801	103.2	2.60807	120.2	1.44157	90	0.36181	95.2	0.24121	111.4	0.58795	92.4	0.13108	56.8	0.10553	58.4	0.13698
						90.6	15.5504	90.4	20.9308	124.8	16.9654	134.6	9.66019	142.6	11.0686	136.8	8.91455	91.4	1.59801	103.2	2.60807	120.2	1.45814	90.4	0.37689	95.2	0.24121	111.6	0.58795	92.6	0.13245	56.8	0.10553	58.4	0.14035
						90.8	15.5504	90.4	20.9463	125.2	16.9654	134.8	9.66019	142.6	11.0686	137	8.93112	91.4	1.59801	103.6	2.60807	120.6	1.45814	90.4	0.36181	95.2	0.24121	111.6	0.60302	92.6	0.1342	56.8	0.10553	58.6	0.13983
						90.8	15.5504	90.6	20.9619	125.4	16.981	134.8	9.66019	143	11.0686	137	8.94769	91.6	1.59801	103.6	2.60807	120.6	1.45814	90.6	0.36181	95.4	0.24121	111.6	0.60302	92.8	0.13635	57	0.10553	58.6	0.14113
						91	15.5504	90.6	20.9619	125.4	16.981	135	9.66019	143.2	11.0852	137.4	8.94769	91.6	1.61309	103.8	2.593	120.6	1.45814	90.6	0.36181	95.4	0.24121	112	0.58795	92.8	0.13477	57	0.10426	58.6	0.14243
						91	15.5659	90.8	21.0085	125.6	16.9965	135	9.67676	143.4	11.0852	137.6	8.96426	91.8	1.59801	103.8	2.62315	120.8	1.45814	90.6	0.37689	95.6	0.24121	112.2	0.58795	93.2	0.13392	57	0.10585	58.6	0.13677
						91	15.5504	90.8	20.993	125.8	16.981	135.2	9.67676	143.4	11.0852	137.6	8.96426	91.8	1.61309	104	2.62315	120.8	1.45814	90.8	0.36181	95.6	0.24121	112.2	0.58795	93.2	0.12971	57	0.10581	58.8	0.13146
						91	15.5504	90.8	21.0085	125.8	16.9965	135.2	9.69333	143.6	11.1018	137.8	8.9974	91.8	1.59801	104	2.60807	121	1.47471	90.8	0.36181	96	0.24121	112.2	0.60302	93.4	0.12658	57.4	0.10827	58.8	0.12809
						91.4	15.5348	91	20.993	125.8	16.9965	135.6	9.67676	143.6	11.1183	138	8.9974	91.8	1.59801	104	2.62315	121	1.45814	91	0.36181	96	0.24121	112.4	0.6181	93.4	0.12236	57.4	0.10876	58.8	0.12756
						91.4	15.5504	91	21.0396	126.2	16.9965	135.6	9.67676	144	11.1349	138	8.9974	92.2	1.61309	104.2	2.62315	121.4	1.45814	91	0.36181	96.2	0.24121	112.6	0.60302	93.6	0.12025	57.4	0.11013	59	0.12988
						91.6	15.5193	91	21.0396	126.2	16.9965	135.8	9.69333	144	11.1183	138.4	9.01397	92.2	1.59801	104.2	2.62315	121.4	1.44157	91	0.36181	96.2	0.24121	112.6	0.60302	93.6	0.12152	57.6	0.11203	59	0.1354
						91.6	15.5348	91.4	21.0552	126.4	16.9965	135.8	9.69333	144.2	11.1349	138.6	9.01397	92.4	1.61309	104.2	2.62315	121.6	1.45814	91.4	0.36181	96.2	0.24121	112.6	0.60302	93.8	0.12205	57.6	0.1141	59	0.13716
						91.6	15.5348	91.4	21.0552	126.6	16.9965	136	9.69333	144.4	11.1515	138.6	9.03053	92.4	1.61309	104.6	2.62315	121.6	1.45814	91.4	0.37689	96.2	0.24121	113	0.60302	93.8	0.12503	57.6	0.11727	59	0.13962
						91.8	15.5348	91.6	21.0707	126.6	16.9965	136	9.69333	144.6	11.1515	138.8	9.03053	92.6	1.59801	104.6	2.62315	121.6	1.45814	91.6	0.36181	96.4	0.24121	113.2	0.60302	93.8	0.12855	57.6	0.11832	59	0.14085
						91.8	15.5193	91.6	21.0707	126.8	17.0121	136.2	9.7099	144.6	11.1515	139	9.03053	92.6	1.59801	104.8	2.62315	121.8	1.47471	91.6	0.36181	96.4	0.24121	113.2	0.60302	93.8	0.13065	57.6	0.116	59.4	0.13765
						91.8	15.5193	91.6	21.0707	126.8	16.9965	136.6	9.7099	145	11.168	139	9.06367	92.8	1.59801	104.8	2.63822	122	1.45814	91.6	0.37689	96.6	0.22613	113.4	0.60302	94.2	0.13136	57.8	0.11762	59.4	0.13413
						92.2	15.5037	91.8	21.0707	127.2	16.9965	136.6	9.7099	145	11.168	139	9.03053	92.8	1.59801	104.8	2.62315	122	1.45814	91.8	0.37689	96.6	0.24121	113.4	0.60302	94.2	0.13065	57.8	0.1146	59.6	0.1303
						92.2	15.5037	91.8	21.1018	127.2	17.0276	136.6	9.72647	145.2	11.1846	139.6	9.06367	92.8	1.59801	105	2.63822	122	1.45814	91.8	0.36181	97	0.25628	113.6	0.60302	94.4	0.12855	57.8	0.11424	59.6	0.12718
						92.4	15.5348	91.8	21.0863	127.4	16.9965	136.8	9.72647	145.2	11.1846	139.6	9.06367	92.8	1.61309	105	2.63822	122	1.45814	91.8	0.36181	97	0.24121	113.6	0.60302	94.4	0.12503	58	0.1121	59.6	0.12704
						92.4	15.5348	92.2	21.1174	127.4	17.0276	137	9.74304	145.4	11.2012	139.6	9.08024	93.2	1.59801	105	2.63822	122.4	1.45814	92.2	0.36181	97.2	0.24121	113.6	0.60302	94.6	0.12331	58	0.11354	59.6	0.12704
						92.4	15.5348	92.2	21.1018	127.6	17.0121	137	9.74304	145.6	11.2012	139.8	9.08024	93.2	1.59801	105.4	2.63822	122.6	1.45814	92.2	0.37689	97.2	0.24121	113.6	0.60302	94.6	0.1212	58	0.11572	59.6	0.12844
						92.4	15.5348	92.4	21.1174	128	16.9965	137	9.74304	145.6	11.2012	139.8	9.08024	93.4	1.59801	105.4	2.62315	122.6	1.45814	92.4	0.36181	97.2	0.24121	114.2	0.60302	94.8	0.11871	58	0.11488	59.8	0.12805
						92.6	15.5193	92.4	21.1018	128	16.9965	137.4	9.75961	146	11.2178	140.2	9.08024	93.4	1.61309	105.6	2.63822	122.6	1.45814	92.4	0.36181	97.2	0.24121	114.2	0.6181	94.8	0.11994	58.4	0.11583	59.8	0.12999
						92.8	15.5193	92.4	21.1174	128.2	17.0276	137.6	9.74304	146	11.2178	140.4	9.09681	93.6	1.59801	105.6	2.63822	122.8	1.47471	92.6	0.36181	97.4	0.24121	114.2	0.60302	94.8	0.12236	58.4	0.11287	59.8	0.13171
						92.8	15.5193	92.6	21.1485	128.2	17.0276	137.6	9.75961	146.2	11.2343	140.4	9.08024	93.6	1.61309	105.6	2.63822	123	1.47471	92.6	0.36181	97.4	0.25628	114.2	0.6181	95.2	0.12816	58.4	0.10637	60	0.13413
						92.8	15.5348	92.6	21.1329	128.2	17.0121	137.6	9.77618	146.4	11.2343	140.6	9.09681	93.6	1.61309	105.8	2.63822	123	1.47471	92.8	0.37689	97.6	0.24121	114.4	0.60302	95.2	0.1322	58.4	0.10272	60	0.13691
						93.2	15.5348	92.8	21.1329	128.6	17.0121	138	9.77618	146.4	11.2178	140.8	9.11338	93.8	1.59801	105.8	2.63822	123	1.47471	92.8	0.36181	97.6	0.24121	114.4	0.6181	95.2	0.13575	58.6	0.09653	60	0.14095
						93.2	15.5348	92.8	21.1485	128.6	17.0276	138	9.75961	146.8	11.2509	140.8	9.11338	93.8	1.62816	105.8	2.63822	123.4	1.47471	92.8	0.36181	98	0.25628	114.8	0.60302	95.4	0.13596	58.6	0.09513	60	0.13986
						93.4	15.5504	92.8	21.1174	128.6	17.0276	138	9.77618	147	11.2675	141.2	9.12995	93.8	1.59801	106	2.63822	123.6	1.47471	92.8	0.37689	98	0.24121	115	0.6181	95.4	0.13319	58.6	0.09724	60	0.13969
						93.4	15.5504	93.2	21.1174	129	17.0276	138.4	9.79275	147	11.2675	141.4	9.12995	94.2	1.61309	106	2.63822	123.6	1.47471	93.2	0.37689	98.2	0.25628	115	0.60302	95.6	0.12777	58.6	0.10412	60.4	0.13916
						93.4	15.5193	93.2	21.1174	129.2	17.0121	138.6	9.79275	147.2	11.2509	141.4	9.11338	94.2	1.62816	106	2.63822	123.6	1.47471	93.2	0.37689	98.2	0.25628	115	0.63317	95.6	0.11755	58.8	0.10848	60.4	0.13828
						93.4	15.5348	93.4	21.1174	129.2	17.0276	138.6	9.79275	147.4	11.2675	141.6	9.11338	94.4	1.62816	106.4	2.63822	123.8	1.47471	93.4	0.37689	98.2	0.24121	115.2	0.60302	96	0.11175	58.8	0.11122	60.4	0.13579
						93.6	15.5504	93.4	21.1174	129.4	17.0276	138.8	9.79275	147.4	11.284	141.8	9.12995	94.4	1.61309	106.6	2.63822	123.8	1.47471	93.4	0.37689	98.2	0.24121	115.2	0.60302	96	0.10911	58.8	0.11737	60.4	0.13579
						93.6	15.5504	93.4	21.1329	129.4	17.0276	138.8	9.80931	147.8	11.284	141.8	9.12995	94.4	1.62816	106.6	2.63822	124.2	1.47471	93.6	0.37689	98.4	0.24121	115.4	0.60302	96.2	0.11091	58.8	0.11927	60.6	0.13382
						93.8	15.5815	93.4	21.1329	129.6	17.0121	139	9.79275	147.8	11.3006	142.2	9.12995	94.6	1.62816	106.6	2.66838	124.2	1.47471	93.6	0.37689	98.4	0.25628	115.4	0.6181	96.2	0.11621	59	0.11656	60.6	0.13719
						93.8	15.5815	93.6	21.1174	129.6	17.0121	139	9.79275	148	11.3006	142.4	9.16309	94.6	1.61309	106.6	2.6533	124.4	1.47471	93.8	0.37689	98.8	0.24121	115.8	0.60302	96.4	0.12092	59	0.11748	60.6	0.1386
						94.2	15.5659	93.6	21.1174	130	17.0121	139.4	9.80931	148.2	11.3006	142.4	9.16309	94.6	1.62816	106.8	2.6533	124.4	1.47471	93.8	0.37689	98.8	0.24121	115.8	0.6181	96.4	0.12595	59	0.11217	60.8	0.1425
						94.2	15.5815	93.8	21.0863	130	17.0121	139.4	9.82588	148.4	11.3006	142.6	9.14652	94.8	1.62816	106.8	2.6533	124.4	1.47471	93.8	0.36181	98.8	0.24121	116	0.60302	96.6	0.13185	59	0.10989	60.8	0.14158
						94.4	15.597	93.8	21.0863	130.2	17.0121	139.6	9.82588	148.4	11.3006	143	9.14652	94.8	1.62816	107	2.66838	124.6	1.47471	93.8	0.37689	99	0.22613	116	0.60302	96.6	0.13726	59.4	0.11062	60.8	0.14123
						94.4	15.597	94.2	21.0863	130.4	17.0276	139.6	9.82588	148.4	11.3006	143	9.16309	95.2	1.64324	107	2.63822	124.6	1.49128	94.2	0.37689	99	0.25628	116.2	0.60302	96.6	0.13737	59.4	0.11027	60.8	0.13891
						94.4	15.6126	94.2	21.1018	130.4	17.0121	139.8	9.84245	148.8	11.3337	143.2	9.16309	95.2	1.62816	107	2.6533	124.8	1.47471	94.2	0.36181	99	0.27136	116.2	0.60302	96.6	0.13719	59.4	0.1101	61.2	0.13874
						94.4	15.6126	94.4	21.0707	130.4	17.0276	139.8	9.82588	149	11.3337	143.2	9.16309	95.2	1.61309	107	2.66838	124.8	1.49128	94.4	0.37689	99.2	0.24121	116.4	0.60302	97	0.13547	59.4	0.11263	61.2	0.13751
						94.6	15.6126	94.4	21.0707	130.8	17.0121	140.2	9.82588	149	11.3337	143.4	9.17966	95.2	1.61309	107.6	2.6533	124.8	1.47471	94.4	0.37689	99.2	0.25628	116.4	0.60302	97.2	0.13322	59.6	0.11284	61.2	0.13842
						94.6	15.6126	94.4	21.0396	130.8	17.0121	140.2	9.82588	149.2	11.3337	143.6	9.19623	95.4	1.61309	107.6	2.66838	125.2	1.47471	94.6	0.36181	99.4	0.24121	116.8	0.60302	97.2	0.1308	59.6	0.11235	61.2	0.13737
						94.8	15.6437	94.4	21.0396	131	17.0121	140.4	9.84245	149.2	11.3337	143.6	9.16309	95.4	1.59801	107.6	2.66838	125.2	1.47471	94.6	0.37689	99.4	0.24121	116.8	0.6181	97.2	0.12535	59.6	0.10831	61.4	0.13881
						94.8	15.6437	94.6	21.0552	131.2	17.0121	140.4	9.84245	149.6	11.3503	144	9.17966	95.6	1.62816	107.6	2.66838	125.4	1.49128	94.8	0.37689	99.4	0.22613	117	0.6181	97.4	0.12134	59.6	0.10711	61.4	0.13863
						95.2	15.6437	94.6	21.0552	131.2	17.0121	140.6	9.84245	149.8	11.3503	144.2	9.17966	95.6	1.62816	107.8	2.6533	125.4	1.49128	94.8	0.37689	99.8	0.24121	117	0.63317	97.4	0.11786	59.8	0.10145	61.4	0.1381
						95.2	15.6592	94.8	21.0396	131.4	17.0121	140.6	9.85902	149.8	11.3337	144.2	9.17966	95.6	1.62816	107.8	2.66838	125.6	1.49128	94.8	0.37689	99.8	0.24121	117	0.63317	97.6	0.1172	59.8	0.09864	61.4	0.13723
						95.2	15.6592	94.8	21.0085	131.4	17.0121	140.8	9.85902	150	11.3503	144.4	9.16309	96	1.62816	108.2	2.6533	125.6	1.47471	95.2	0.37689	100	0.24121	117.2	0.60302	97.6	0.11969	59.8	0.09934	61.6	0.136
						95.2	15.6592	95.2	21.0552	131.8	17.0121	140.8	9.87559	150.2	11.3503	144.6	9.17966	96	1.61309	108.2	2.6533	125.8	1.49128	95.2	0.37689	100	0.24121	117.2	0.6181	98	0.1193	60	0.10036	61.6	0.13442
						95.4	15.6748	95.2	21.0396	132	16.9965	141.2	9.89216	150.2	11.3669	144.6	9.17966	96.2	1.62816	108.4	2.66838	125.8	1.49128	95.2	0.37689	100	0.24121	117.2	0.6784	98	0.12335	60	0.10581	61.6	0.13568
						95.4	15.6903	95.2	21.0085	132	16.9965	141.2	9.87559	150.6	11.3669	145	9.19623	96.2	1.62816	108.4	2.66838	126.2	1.47471	95.4	0.37689	100.2	0.24121	117.6	0.58795	98.2	0.12415	60	0.11375	61.8	0.13568
						95.6	15.6748	95.2	21.0085	132	17.0121	141.4	9.89216	150.6	11.3834	145.2	9.17966	96.2	1.61309	108.4	2.66838	126.2	1.47471	95.4	0.37689	100.2	0.24121	117.6	0.6181	98.2	0.12675	60	0.11495	61.8	0.13442
						95.6	15.6748	95.4	21.0085	132.2	17.0121	141.4	9.89216	150.8	11.3834	145.2	9.17966	96.4	1.62816	108.6	2.66838	126.4	1.49128	95.6	0.36181	100.4	0.25628	117.8	0.6181	98.2	0.1308	60	0.1167	61.8	0.13473
						96	15.7214	95.4	21.0085	132.4	16.9965	141.6	9.89216	150.8	11.3834	145.4	9.2128	96.4	1.61309	108.8	2.68345	126.4	1.49128	95.6	0.36181	100.4	0.25628	117.8	0.6181	98.4	0.13181	60.4	0.1133	61.8	0.13628
						96	15.7059	95.6	21.0241	132.4	16.9965	141.6	9.89216	151	11.3834	145.6	9.19623	96.6	1.64324	108.8	2.66838	126.4	1.47471	95.6	0.37689	100.4	0.22613	118	0.63317	98.4	0.13266	60.4	0.11168	61.8	0.1387
						96.2	15.7059	95.6	20.993	132.8	17.0121	141.8	9.90873	151.2	11.4	145.6	9.2128	96.6	1.62816	108.8	2.6533	126.6	1.49128	96	0.36181	100.4	0.25628	118	0.60302	98.4	0.13424	60.4	0.11024	62.2	0.14292
						96.2	15.6903	95.6	21.0085	133	16.9965	141.8	9.89216	151.6	11.4	145.6	9.2128	96.6	1.64324	108.8	2.66838	126.8	1.47471	96	0.37689	100.8	0.24121	118.2	0.63317	98.8	0.1321	60.4	0.10862	62.2	0.14447
						96.2	15.7214	96	20.993	133	16.9965	142.2	9.90873	151.6	11.4	146	9.19623	96.6	1.62816	109.2	2.66838	126.8	1.49128	96.2	0.37689	100.8	0.24121	118.2	0.63317	98.8	0.13227	60.6	0.11094	62.2	0.14745
						96.2	15.7214	96	21.0085	133	16.9965	142.2	9.90873	151.8	11.4	146.2	9.19623	97	1.61309	109.2	2.68345	126.8	1.49128	96.2	0.37689	101	0.24121	118.6	0.6181	99	0.1303	60.6	0.11308	62.4	0.14868
						96.4	15.737	96	21.0085	133.2	16.9965	142.4	9.90873	151.8	11.4331	146.2	9.19623	97	1.62816	109.4	2.68345	127.2	1.49128	96.2	0.37689	101	0.24121	118.6	0.6181	99	0.1303	60.6	0.11667	62.4	0.14816
						96.4	15.737	96.2	21.0085	133.2	16.9965	142.4	9.94187	152	11.4166	146.4	9.19623	97.2	1.65831	109.4	2.66838	127.2	1.50785	96.4	0.36181	101.2	0.24121	118.8	0.6181	99.2	0.13101	60.8	0.11667	62.4	0.14587
						96.6	15.737	96.2	20.993	133.6	16.9965	142.6	9.90873	152	11.4166	146.8	9.2128	97.2	1.62816	109.4	2.66838	127.2	1.49128	96.4	0.37689	101.2	0.24121	118.8	0.63317	99.2	0.13241	60.8	0.11435	62.4	0.14056
						96.6	15.7525	96.4	20.9774	133.8	16.9965	142.6	9.90873	152.2	11.4497	146.8	9.19623	97.2	1.64324	109.6	2.68345	127.6	1.50785	96.6	0.37689	101.4	0.24121	119	0.6181	99.4	0.13579	60.8	0.11189	62.6	0.13955
						97	15.7681	96.4	20.9774	133.8	16.9965	143	9.95844	152.6	11.4497	147	9.19623	97.4	1.62816	109.6	2.68345	127.6	1.49128	96.6	0.37689	101.4	0.25628	119	0.6181	99.4	0.13382	60.8	0.10676	62.6	0.13744
						97	15.7836	96.6	21.0085	134	16.9965	143	9.94187	152.6	11.4497	147.2	9.2128	97.4	1.62816	109.8	2.66838	128	1.49128	96.6	0.37689	101.4	0.24121	119.2	0.6181	99.4	0.13382	61.2	0.105	62.6	0.1387
						97.2	15.7836	96.6	20.993	134.2	16.9965	143.2	9.94187	152.8	11.4497	147.2	9.19623	97.4	1.64324	109.8	2.68345	128	1.49128	97	0.37689	101.8	0.25628	119.2	0.60302	99.4	0.13452	61.2	0.10535	62.8	0.14049
						97.2	15.7836	96.6	20.993	134.2	17.0121	143.2	9.95844	153	11.4663	147.4	9.2128	97.6	1.64324	109.8	2.69853	128.2	1.50785	97	0.37689	101.8	0.24121	119.6	0.60302	99.8	0.13273	61.2	0.10781	62.8	0.13997
						97.2	15.8147	96.6	20.993	134.2	17.0121	143.4	9.95844	153	11.4663	147.8	9.2128	97.6	1.64324	110.2	2.68345	128.2	1.49128	97.2	0.37689	101.8	0.24121	119.6	0.6181	99.8	0.13382	61.4	0.11365	62.8	0.14032
						97.2	15.8147	97	20.9774	134.6	16.9965	143.4	9.95844	153.4	11.4663	147.8	9.2128	98	1.64324	110.2	2.68345	128.4	1.50785	97.2	0.37689	102	0.25628	119.8	0.63317	100	0.13368	61.4	0.11554	62.8	0.14155
						97.4	15.8147	97	20.993	134.6	16.9965	143.6	9.97501	153.4	11.4663	148	9.22937	98	1.62816	110.4	2.68345	128.4	1.50785	97.2	0.37689	102	0.25628	119.8	0.64825	100	0.13139	61.4	0.11888	63.2	0.14046
						97.4	15.8147	97.2	20.993	134.8	16.9965	143.6	9.97501	153.6	11.4663	148.2	9.2128	98	1.64324	110.4	2.68345	128.6	1.50785	97.4	0.37689	102.2	0.24121	120	0.6181	100.2	0.13016	61.4	0.116	63.2	0.1399
						97.6	15.8303	97.2	20.993	134.8	16.9965	144	9.97501	153.8	11.4994	148.2	9.2128	98.2	1.62816	110.4	2.69853	128.6	1.50785	97.4	0.37689	102.2	0.25628	120	0.63317	100.2	0.12999	61.6	0.11706	63.2	0.14078
						97.6	15.8303	97.4	20.993	135	17.0121	144.2	9.97501	154	11.4994	148.4	9.22937	98.2	1.64324	110.6	2.69853	129	1.50785	97.6	0.39196	102.6	0.24121	120.2	0.60302	100.4	0.13087	61.6	0.11632	63.2	0.14309
						97.6	15.8614	97.4	20.993	135.2	16.9965	144.2	9.99158	154	11.4829	148.8	9.24594	98.2	1.64324	110.8	2.69853	129	1.50785	97.6	0.37689	102.6	0.25628	120.2	0.63317	100.4	0.13087	61.6	0.11597	63.4	0.14148
						98	15.8614	97.6	21.0241	135.2	16.9965	144.2	10.0082	154.4	11.4994	148.8	9.24594	98.4	1.64324	110.8	2.68345	129.2	1.50785	97.6	0.37689	102.8	0.25628	120.6	0.63317	100.4	0.13125	61.6	0.116	63.4	0.14324
						98.2	15.8769	97.6	21.0241	135.2	16.9965	144.6	9.99158	154.6	11.4994	149	9.26251	98.4	1.65831	110.8	2.69853	129.2	1.49128	97.6	0.37689	102.8	0.27136	120.6	0.6181	100.8	0.12985	61.8	0.11551	63.4	0.1439
						98.2	15.8614	97.6	21.0241	135.6	17.0121	144.6	9.99158	154.6	11.4994	149.2	9.26251	98.8	1.65831	110.8	2.68345	129.4	1.50785	98	0.37689	102.8	0.24121	120.6	0.63317	100.8	0.12985	61.8	0.11484	63.4	0.1444
						98.2	15.8925	97.6	21.0085	135.8	16.9965	145	10.0082	154.6	11.4994	149.2	9.26251	98.8	1.65831	111.2	2.68345	129.6	1.50785	98	0.37689	102.8	0.24121	120.8	0.63317	101	0.13125	61.8	0.11435	63.6	0.14436
						98.2	15.8769	98	21.0396	135.8	16.9965	145	10.0247	154.8	11.516	149.2	9.27908	99	1.64324	111.2	2.68345	129.6	1.50785	98.2	0.37689	103	0.25628	121	0.63317	101	0.13087	61.8	0.10992	63.6	0.14791
						98.4	15.908	98	21.0396	136	16.9965	145.2	10.0247	155	11.5326	149.8	9.27908	99	1.65831	111.2	2.68345	130	1.50785	98.2	0.39196	103	0.24121	121	0.63317	101	0.1296	62.2	0.10887	63.6	0.14773
						98.4	15.908	98.2	21.0707	136.2	17.0121	145.2	10.0247	155	11.5326	149.8	9.27908	99	1.64324	111.2	2.69853	130	1.50785	98.4	0.39196	103.2	0.25628	121	0.6181	101.2	0.13157	62.2	0.10546	63.6	0.1483
						98.4	15.8925	98.2	21.0707	136.2	16.9965	145.4	10.0247	155.4	11.5326	149.8	9.27908	99	1.65831	111.4	2.69853	130.2	1.52442	98.4	0.37689	103.2	0.24121	121	0.63317	101.2	0.13139	62.2	0.10792	63.6	0.14868
						98.8	15.8925	98.4	21.0707	136.6	16.981	145.6	10.0413	155.4	11.5491	150.2	9.29565	99.2	1.64324	111.6	2.69853	130.4	1.50785	98.4	0.39196	103.6	0.25628	121.6	0.63317	101.4	0.13227	62.4	0.11178	64	0.14605
						98.8	15.9236	98.4	21.0707	136.6	16.9965	145.6	10.0579	155.6	11.5491	150.2	9.29565	99.4	1.65831	111.6	2.68345	130.4	1.50785	98.4	0.37689	103.6	0.25628	121.6	0.63317	101.4	0.13547	62.4	0.11706	64	0.14039
						99	15.9236	98.4	21.1174	136.6	16.9965	146	10.0579	155.8	11.5491	150.2	9.31222	99.4	1.65831	111.6	2.69853	130.4	1.50785	98.8	0.37689	103.8	0.24121	121.8	0.63317	101.8	0.13368	62.4	0.12053	64	0.13775
						99	15.9236	98.4	21.1018	136.8	16.981	146.2	10.0579	155.8	11.5491	150.8	9.31222	99.4	1.65831	112	2.69853	130.4	1.52442	99	0.37689	103.8	0.24121	121.8	0.6181	101.8	0.13101	62.4	0.12313	64.2	0.13687
						99	15.9236	98.8	21.1018	137	16.9654	146.2	10.0579	156.2	11.5491	150.8	9.31222	99.8	1.65831	112	2.69853	130.8	1.52442	99	0.37689	103.8	0.25628	122	0.60302	101.8	0.13157	62.4	0.12324	64.2	0.13775
						99.2	15.9236	98.8	21.1174	137	16.9654	146.4	10.0744	156.2	11.5491	150.8	9.34536	99.8	1.65831	112.2	2.69853	131	1.52442	99	0.39196	104	0.25628	122	0.63317	102	0.13125	62.6	0.12461	64.2	0.14165
						99.2	15.9236	99	21.1174	137.4	16.9654	146.4	10.0579	156.4	11.5657	151.2	9.34536	100	1.64324	112.2	2.69853	131	1.52442	99.2	0.39196	104	0.25628	122	0.6181	102	0.13041	62.6	0.1237	64.2	0.14447
						99.4	15.9547	99	21.1329	137.6	16.9499	146.8	10.091	156.4	11.5823	151.2	9.34536	100	1.62816	112.4	2.72868	131	1.50785	99.2	0.37689	104.2	0.25628	122	0.64825	102.2	0.12686	62.8	0.12461	64.4	0.14619
						99.4	15.9547	99.2	21.1485	137.6	16.9499	147	10.091	156.6	11.5823	151.2	9.34536	100	1.65831	112.4	2.72868	131.2	1.50785	99.4	0.39196	104.2	0.25628	122.4	0.63317	102.2	0.12791	62.8	0.12324	64.4	0.14647
						99.8	15.9702	99.2	21.1485	137.6	16.9654	147	10.091	156.8	11.5823	151.8	9.36193	100.2	1.65831	112.6	2.69853	131.4	1.52442	99.4	0.39196	104.2	0.24121	122.4	0.60302	102.2	0.12844	62.8	0.12187	64.4	0.14907
						99.8	15.9702	99.4	21.1485	137.8	16.9654	147.2	10.1076	157.2	11.5823	151.8	9.36193	100.2	1.65831	112.6	2.69853	131.4	1.52442	99.4	0.37689	104.6	0.25628	122.6	0.64825	102.6	0.12971	62.8	0.11959	64.6	0.14791
						100	15.9702	99.4	21.1485	138	16.9499	147.4	10.091	157.2	11.5823	151.8	9.36193	100.4	1.65831	112.6	2.7136	131.4	1.52442	99.8	0.37689	104.6	0.25628	122.6	0.6181	102.6	0.12953	62.8	0.11639	64.6	0.15213
						100	15.9702	99.4	21.164	138	16.9499	147.4	10.1076	157.4	11.5823	152.2	9.3785	100.4	1.64324	112.6	2.7136	131.8	1.52442	99.8	0.37689	104.6	0.25628	122.8	0.63317	102.8	0.12791	63.2	0.11639	64.6	0.15279
						100	15.9547	99.4	21.164	138.4	16.9343	147.8	10.1076	157.4	11.5989	152.2	9.39507	100.4	1.65831	113	2.72868	131.8	1.50785	100	0.39196	104.8	0.25628	122.8	0.63317	102.8	0.13023	63.2	0.11512	64.6	0.15849
						100	15.9702	99.8	21.1796	138.4	16.9499	147.8	10.1076	157.6	11.5989	152.2	9.39507	100.8	1.65831	113	2.7136	132	1.52442	100	0.39196	104.8	0.22613	123	0.6181	102.8	0.13238	63.2	0.1167	64.6	0.15652
						100.2	15.9858	99.8	21.1796	138.6	16.9343	148	10.1076	157.8	11.5823	152.6	9.41164	100.8	1.65831	113.2	2.7136	132	1.52442	100	0.37689	105	0.25628	123	0.63317	102.8	0.13023	63.4	0.12113	65	0.15866
						100.2	15.9858	100	21.164	138.8	16.9343	148	10.1241	157.8	11.6154	152.6	9.41164	101	1.65831	113.2	2.69853	132.2	1.52442	100.2	0.39196	105	0.24121	123	0.63317	103	0.12791	63.4	0.12429	65	0.15441
						100.4	15.9858	100	21.1796	138.8	16.9499	148.2	10.1407	158.2	11.6154	152.8	9.42821	101	1.67339	113.2	2.7136	132.2	1.52442	100.2	0.39196	105	0.24121	123.4	0.66332	103	0.12633	63.4	0.12746	65.2	0.1536
						100.4	15.9858	100	21.1951	139	16.9343	148.2	10.1241	158.4	11.632	153	9.41164	101.2	1.65831	113.4	2.72868	132.4	1.52442	100.4	0.39196	105.4	0.25628	123.4	0.63317	103.2	0.12869	63.4	0.12742	65.2	0.14675
						100.8	15.9858	100.2	21.2107	139	16.9343	148.4	10.1407	158.4	11.632	153	9.42821	101.2	1.65831	113.4	2.7136	132.4	1.52442	100.4	0.39196	105.4	0.24121	123.6	0.63317	103.2	0.12995	63.6	0.12637	65.2	0.14598
						100.8	15.9858	100.2	21.2262	139	16.9343	148.4	10.1407	158.6	11.632	153.4	9.42821	101.4	1.65831	113.6	2.72868	132.8	1.52442	100.4	0.37689	105.6	0.24121	123.6	0.63317	103.6	0.12855	63.6	0.12303	65.2	0.14148
						101	16.0013	100.4	21.2262	139.4	16.9343	148.8	10.1407	158.6	11.632	153.6	9.44478	101.4	1.65831	113.6	2.72868	132.8	1.54099	100.8	0.39196	105.6	0.25628	123.6	0.63317	103.6	0.1232	63.6	0.11934	65.2	0.14162
						101	16.0013	100.4	21.2107	139.6	16.9343	148.8	10.1573	159	11.6486	153.6	9.44478	101.4	1.67339	113.6	2.72868	133	1.52442	100.8	0.37689	105.6	0.24121	123.8	0.64825	103.8	0.12408	63.6	0.1185	65.4	0.13568
						101	15.9858	100.4	21.2107	139.6	16.9343	149	10.1738	159	11.632	153.8	9.44478	101.8	1.64324	114	2.72868	133	1.54099	101	0.37689	105.8	0.25628	123.8	0.63317	103.8	0.12545	64	0.11639	65.4	0.1342
						101	15.9858	100.8	21.2262	139.8	16.9188	149.2	10.1573	159.2	11.6486	154	9.46135	101.8	1.65831	114.2	2.72868	133.2	1.52442	101	0.37689	105.8	0.24121	124.2	0.63317	103.8	0.12823	64	0.11874	65.4	0.12612
						101.2	15.9858	100.8	21.2262	139.8	16.9343	149.2	10.1738	159.4	11.6486	154	9.46135	101.8	1.65831	114.2	2.72868	133.2	1.54099	101	0.37689	106	0.24121	124.2	0.6181	103.8	0.13139	64	0.11734	65.6	0.12356
						101.2	15.9858	101	21.2107	140.2	16.9188	149.6	10.1738	159.6	11.6486	154.4	9.47792	102	1.67339	114.2	2.72868	133.6	1.52442	101.2	0.39196	106	0.25628	124.4	0.63317	104	0.13368	64	0.11663	65.6	0.12022
						101.4	15.9858	101	21.2107	140.4	16.9499	149.8	10.1738	159.6	11.6486	154.6	9.49449	102	1.65831	114.4	2.7136	133.6	1.54099	101.2	0.37689	106	0.24121	124.4	0.64825	104	0.13702	64.2	0.11663	65.6	0.12057
						101.4	16.0013	101	21.2262	140.4	16.9343	149.8	10.1904	160	11.6486	154.6	9.47792	102.2	1.67339	114.4	2.72868	133.8	1.54099	101.4	0.39196	106.4	0.25628	124.4	0.64825	104.2	0.13821	64.2	0.11734	65.6	0.12141
						101.8	16.0013	101.2	21.2262	140.4	16.9343	149.8	10.1738	160	11.6651	154.8	9.51106	102.2	1.65831	114.4	2.72868	133.8	1.54099	101.4	0.37689	106.4	0.25628	124.6	0.63317	104.2	0.13944	64.2	0.11874	66	0.12559
						101.8	16.0013	101.2	21.2418	140.6	16.9343	150	10.1904	160.2	11.6817	155	9.51106	102.6	1.67339	114.8	2.72868	134	1.54099	101.8	0.37689	106.6	0.27136	124.8	0.63317	104.6	0.13624	64.2	0.11765	66	0.13276
						101.8	16.0013	101.4	21.2262	140.8	16.9499	150.2	10.1904	160.2	11.6651	155	9.49449	102.6	1.67339	115	2.7136	134	1.54099	101.8	0.39196	106.6	0.25628	124.8	0.66332	104.6	0.13146	64.4	0.11818	66	0.13744
						101.8	16.0013	101.4	21.2418	140.8	16.9343	150.2	10.1904	160.4	11.6817	155.4	9.49449	102.8	1.67339	115	2.74375	134.2	1.54099	101.8	0.39196	106.8	0.25628	125.2	0.60302	104.6	0.13241	64.4	0.11906	66.2	0.14338
						102	16.0013	101.4	21.2262	141.2	16.9343	150.6	10.1904	160.6	11.6817	155.6	9.52763	102.8	1.65831	115	2.72868	134.2	1.55756	101.8	0.39196	106.8	0.25628	125.2	0.60302	104.6	0.13087	64.4	0.12029	66.2	0.1445
						102	16.0169	101.8	21.2262	141.4	16.9188	150.6	10.1904	161	11.6651	155.6	9.52763	102.8	1.65831	115	2.74375	134.6	1.54099	102	0.39196	107	0.25628	125.4	0.6181	104.8	0.13037	64.4	0.12187	66.2	0.14742
						102.2	16.0013	101.8	21.2262	141.4	16.9499	150.8	10.207	161	11.6817	155.8	9.51106	102.8	1.65831	115.2	2.74375	134.6	1.54099	102	0.39196	107	0.25628	125.4	0.63317	104.8	0.13002	64.6	0.1206	66.2	0.14696
						102.2	16.0013	101.8	21.2262	141.6	16.9499	150.8	10.207	161.2	11.6817	156.2	9.5442	103	1.67339	115.2	2.74375	134.8	1.55756	102.2	0.37689	107.4	0.27136	125.6	0.63317	105	0.12914	64.6	0.1206	66.2	0.14974
						102.6	16.0169	102	21.2107	141.6	16.9654	151	10.2236	161.2	11.6983	156.2	9.5442	103	1.67339	115.4	2.74375	134.8	1.55756	102.2	0.39196	107.4	0.25628	125.6	0.64825	105	0.129	64.6	0.12187	66.4	0.14967
						102.6	16.0013	102	21.2573	141.8	16.9343	151	10.2236	161.4	11.6983	156.4	9.5442	103.2	1.68846	115.4	2.74375	135	1.55756	102.6	0.37689	107.6	0.24121	125.8	0.64825	105.4	0.12869	64.6	0.12155	66.4	0.15244
						102.8	16.0013	102.2	21.2573	141.8	16.9343	151.2	10.2236	161.6	11.6983	156.6	9.56077	103.2	1.67339	115.4	2.74375	135	1.54099	102.6	0.39196	107.6	0.27136	125.8	0.64825	105.4	0.12855	65	0.12001	66.4	0.15325
						102.8	15.9858	102.2	21.2573	142.2	16.9499	151.2	10.2236	161.6	11.6983	156.6	9.57734	103.6	1.67339	115.4	2.74375	135.2	1.55756	102.8	0.37689	107.6	0.24121	126.2	0.64825	105.6	0.12447	65	0.11758	66.4	0.16158
						102.8	16.0169	102.2	21.2573	142.2	16.9343	151.6	10.2236	162	11.6983	156.8	9.56077	103.6	1.67339	115.8	2.74375	135.2	1.55756	102.8	0.37689	107.6	0.25628	126.2	0.63317	105.6	0.1225	65.2	0.11337	66.8	0.16028
						102.8	16.0013	102.6	21.2418	142.4	16.9343	151.6	10.2401	162.2	11.6983	157.2	9.57734	103.8	1.67339	115.8	2.74375	135.6	1.55756	103	0.39196	107.8	0.25628	126.4	0.63317	105.6	0.12675	65.2	0.11182	66.8	0.16457
						103	16.0013	102.6	21.2418	142.6	16.9343	151.8	10.2236	162.2	11.7148	157.2	9.57734	103.8	1.68846	116	2.74375	135.6	1.54099	103	0.39196	107.8	0.25628	126.4	0.63317	105.6	0.12798	65.2	0.1101	66.8	0.15856
						103	16.0013	102.8	21.2573	142.6	16.9499	151.8	10.2236	162.4	11.7148	157.4	9.57734	103.8	1.67339	116	2.74375	135.8	1.55756	103	0.37689	108.2	0.25628	126.4	0.64825	105.8	0.12746	65.2	0.10855	67	0.15469
						103.2	15.9858	102.8	21.2573	143	16.9343	152	10.2401	162.4	11.7148	157.6	9.59391	104	1.65831	116.2	2.74375	135.8	1.55756	103.2	0.39196	108.2	0.27136	126.6	0.63317	105.8	0.12711	65.2	0.10627	67	0.15044
						103.2	15.9858	102.8	21.2573	143	16.9343	152	10.2236	162.8	11.7314	157.6	9.59391	104	1.68846	116.2	2.74375	136	1.54099	103.2	0.39196	108.4	0.24121	126.8	0.63317	106	0.13013	65.4	0.10644	67	0.15371
						103.6	16.0013	103	21.2573	143.2	16.9499	152.2	10.2567	163	11.7314	157.8	9.61048	104.2	1.65831	116.4	2.75883	136	1.55756	103.2	0.39196	108.4	0.28644	126.8	0.63317	106	0.13048	65.4	0.10908	67	0.15023
						103.6	16.0013	103	21.2573	143.2	16.9188	152.2	10.2236	163	11.7314	158.2	9.62705	104.2	1.67339	116.4	2.74375	136.2	1.55756	103.6	0.39196	108.6	0.25628	127.2	0.63317	106	0.12816	65.4	0.11098	67.2	0.14548
						103.8	15.9858	103.2	21.2573	143.4	16.9499	152.6	10.2567	163.2	11.7148	158.2	9.61048	104.2	1.67339	116.8	2.75883	136.2	1.54099	103.6	0.37689	108.6	0.28644	127.2	0.64825	106	0.12728	65.6	0.11305	67.2	0.14461
						103.8	16.0169	103.2	21.2729	143.4	16.9499	152.6	10.2567	163.4	11.7314	158.4	9.62705	104.6	1.67339	116.8	2.75883	136.2	1.57413	103.8	0.39196	108.8	0.24121	127.2	0.63317	106.4	0.12465	65.6	0.11495	67.2	0.14886
						103.8	15.9702	103.2	21.2729	143.6	16.9499	152.8	10.2567	163.4	11.7314	158.6	9.64362	104.6	1.67339	117	2.74375	136.2	1.55756	103.8	0.37689	108.8	0.25628	127.4	0.64825	106.4	0.12219	65.6	0.11758	67.4	0.15026
						104	15.9858	103.6	21.2729	144	16.9343	152.8	10.2567	163.8	11.7314	158.6	9.64362	104.8	1.68846	117	2.75883	136.6	1.55756	104	0.39196	108.8	0.24121	127.6	0.63317	106.6	0.12503	65.6	0.12096	67.4	0.15455
						104	16.0013	103.6	21.2729	144	16.9343	153	10.2733	164	11.7314	158.6	9.67676	104.8	1.68846	117	2.75883	136.6	1.54099	104	0.39196	109.2	0.25628	127.6	0.64825	106.6	0.12588	66	0.11969	67.4	0.14777
						104.2	16.0169	103.8	21.2729	144.2	16.9499	153.4	10.2567	164	11.7314	159.2	9.67676	105	1.68846	117	2.75883	136.8	1.55756	104.2	0.39196	109.2	0.24121	128	0.63317	106.8	0.12689	66	0.1179	67.4	0.14545
						104.2	15.9858	103.8	21.2884	144.2	16.9343	153.6	10.2733	164.2	11.7314	159.2	9.67676	105	1.67339	117.2	2.7739	136.8	1.55756	104.2	0.39196	109.4	0.24121	128	0.64825	106.8	0.12774	66	0.11523	67.8	0.14917
						104.2	15.9858	103.8	21.2729	144.2	16.9499	153.6	10.2733	164.4	11.748	159.2	9.67676	105	1.65831	117.2	2.75883	137	1.55756	104.2	0.39196	109.4	0.27136	128	0.63317	107	0.13125	66.2	0.11453	67.8	0.1561
						104.6	16.0013	103.8	21.2884	144.6	16.9499	153.8	10.2567	164.4	11.7314	159.4	9.69333	105.4	1.67339	117.2	2.75883	137	1.55756	104.2	0.39196	109.4	0.25628	128.2	0.64825	107	0.13297	66.2	0.11453	68	0.15413
						104.6	15.9858	104	21.2729	144.6	16.9654	153.8	10.3064	164.8	11.7314	159.6	9.72647	105.4	1.68846	117.6	2.75883	137	1.55756	104.6	0.39196	109.6	0.27136	128.2	0.64825	107	0.13382	66.2	0.11523	68	0.14738
						104.6	15.9858	104	21.304	144.6	16.9654	154	10.3064	164.8	11.7314	159.6	9.7099	105.4	1.67339	117.6	2.7739	137.4	1.55756	104.6	0.39196	109.6	0.25628	128.2	0.64825	107	0.13789	66.2	0.1179	68	0.14921
						104.8	15.9858	104.2	21.2884	145	16.981	154	10.2898	165	11.748	160	9.72647	105.6	1.67339	117.8	2.7739	137.4	1.57413	104.8	0.39196	109.8	0.25628	128.6	0.66332	107.4	0.13663	66.2	0.11843	68	0.15012
						104.8	16.0013	104.2	21.2729	145.2	16.9654	154.4	10.3064	165.2	11.748	160.2	9.7099	105.6	1.67339	117.8	2.75883	137.6	1.57413	104.8	0.39196	109.8	0.27136	128.6	0.63317	107.4	0.1354	66.4	0.12127	68.2	0.14921
						105	16.0013	104.6	21.2884	145.2	16.9654	154.6	10.3064	165.6	11.748	160.2	9.74304	105.8	1.68846	117.8	2.75883	137.6	1.57413	105	0.39196	110.2	0.27136	128.6	0.63317	107.6	0.1342	66.4	0.11913	68.2	0.14865
						105	15.9858	104.6	21.304	145.4	16.9654	154.8	10.3064	165.6	11.7645	160.4	9.72647	105.8	1.67339	118	2.75883	137.6	1.55756	105	0.39196	110.2	0.27136	128.6	0.63317	107.6	0.13213	66.4	0.11611	68.4	0.14615
						105	16.0013	104.6	21.3195	145.6	16.981	154.8	10.3064	165.8	11.748	160.6	9.74304	105.8	1.67339	118	2.7739	137.8	1.57413	105	0.39196	110.4	0.27136	129	0.64825	107.8	0.12953	66.4	0.11505	68.4	0.14777
						105.4	15.9858	104.6	21.3195	145.6	16.9654	155	10.323	165.8	11.748	160.6	9.74304	106	1.67339	118.2	2.75883	138	1.55756	105.4	0.39196	110.4	0.25628	129.2	0.64825	107.8	0.12549	66.8	0.1147	68.4	0.15258
						105.4	15.9858	104.8	21.3195	145.6	16.981	155	10.3395	166	11.748	161	9.74304	106	1.67339	118.2	2.7739	138	1.55756	105.6	0.39196	110.4	0.24121	129.2	0.66332	107.8	0.12194	66.8	0.11505	68.4	0.15237
						105.6	16.0169	104.8	21.3195	146	17.0121	155.4	10.323	166.2	11.7645	161.2	9.77618	106	1.67339	118.2	2.75883	138	1.55756	105.6	0.39196	110.6	0.25628	129.2	0.63317	107.8	0.12299	66.8	0.11484	68.8	0.15378
						105.6	16.0169	105	21.3195	146	17.0121	155.4	10.323	166.2	11.7645	161.2	9.75961	106.4	1.67339	118.2	2.7739	138.4	1.57413	105.6	0.39196	110.6	0.25628	129.4	0.6784	108.2	0.12545	67	0.11818	68.8	0.1504
						105.8	16.0013	105	21.3195	146.2	16.9965	155.6	10.3395	166.6	11.748	161.4	9.75961	106.4	1.68846	118.6	2.75883	138.4	1.57413	105.6	0.40704	110.8	0.27136	129.6	0.63317	108.2	0.13058	67	0.1206	68.8	0.15276
						105.8	16.0169	105.4	21.3506	146.4	16.9965	155.6	10.3395	166.8	11.7645	161.6	9.77618	106.6	1.70354	118.6	2.74375	138.6	1.55756	105.8	0.39196	110.8	0.25628	129.6	0.64825	108.4	0.13108	67	0.12176	69	0.14816
						106	16.0013	105.4	21.3506	146.4	16.9965	155.8	10.3395	166.8	11.7645	161.6	9.75961	106.6	1.68846	118.8	2.75883	138.6	1.5907	105.8	0.39196	110.8	0.24121	129.6	0.63317	108.4	0.1355	67	0.12542	69	0.14517
						106	16.0013	105.6	21.3195	146.8	16.9965	155.8	10.3395	167	11.7645	162	9.77618	106.6	1.70354	118.8	2.7739	138.8	1.57413	106	0.39196	111.2	0.25628	130	0.63317	108.4	0.13656	67.2	0.12928	69	0.14447
						106	16.0169	105.6	21.3195	146.8	17.0121	156.2	10.3561	167.2	11.7645	162	9.77618	106.8	1.68846	118.8	2.75883	138.8	1.57413	106	0.39196	111.2	0.25628	130	0.64825	108.6	0.1355	67.2	0.13016	69	0.14605
						106	16.0169	105.6	21.3351	147	16.9965	156.2	10.3561	167.6	11.7645	162.2	9.79275	106.8	1.68846	119	2.7739	139	1.57413	106.4	0.40704	111.4	0.27136	130.2	0.66332	108.8	0.13234	67.2	0.13125	69.2	0.14798
						106.4	16.0324	105.6	21.3195	147	16.9965	156.4	10.3727	167.6	11.7645	162.4	9.79275	107	1.68846	119	2.78898	139	1.57413	106.4	0.40704	111.4	0.25628	130.4	0.64825	108.8	0.12581	67.4	0.12718	69.2	0.15153
						106.4	16.0324	105.8	21.304	147.2	16.9965	156.4	10.3561	167.8	11.7645	162.4	9.79275	107	1.68846	119.2	2.7739	139.4	1.57413	106.6	0.37689	111.6	0.25628	130.4	0.64825	108.8	0.1232	67.4	0.12651	69.2	0.15065
						106.6	16.0324	105.8	21.3195	147.2	16.9965	156.6	10.3727	167.8	11.7645	162.8	9.77618	107	1.68846	119.2	2.7739	139.6	1.57413	106.6	0.37689	111.6	0.27136	130.8	0.64825	108.8	0.12236	67.4	0.12194	69.4	0.15174
						106.6	16.0324	106	21.3506	147.4	17.0276	156.6	10.3561	168	11.7645	163	9.82588	107.4	1.68846	119.2	2.7739	139.6	1.5907	106.8	0.39196	111.6	0.25628	130.8	0.64825	109.2	0.12236	67.4	0.1186	69.4	0.15069
						106.8	16.048	106	21.3351	147.8	17.0121	156.8	10.3727	168	11.7811	163	9.75961	107.4	1.68846	119.6	2.7739	139.6	1.57413	106.8	0.40704	112	0.27136	131	0.66332	109.2	0.12447	67.8	0.11649	69.4	0.15002
						106.8	16.0791	106.4	21.3351	147.8	17.0121	156.8	10.3893	168.4	11.7977	163.2	9.79275	107.6	1.70354	119.6	2.80406	139.8	1.5907	107	0.39196	112	0.27136	131	0.66332	109.4	0.12549	67.8	0.11688	69.4	0.14436
						107	16.0635	106.4	21.3351	148	17.0121	157.2	10.3893	168.6	11.7811	163.4	9.77618	107.6	1.68846	119.8	2.78898	139.8	1.5907	107	0.39196	112.2	0.27136	131	0.64825	109.4	0.1308	67.8	0.12138	69.8	0.14102
						107	16.0635	106.6	21.3195	148	17.0276	157.4	10.3727	168.6	11.7811	163.4	9.79275	107.8	1.68846	119.8	2.7739	139.8	1.57413	107	0.39196	112.2	0.25628	131.2	0.64825	109.6	0.13181	68	0.12212	69.8	0.13874
						107	16.0946	106.6	21.3195	148	17.0276	157.6	10.3893	168.8	11.7811	163.8	9.80931	107.8	1.68846	119.8	2.78898	139.8	1.57413	107	0.37689	112.2	0.25628	131.4	0.64825	109.6	0.13266	68	0.12071	69.8	0.14071
						107.4	16.0791	106.6	21.3506	148.4	17.0276	157.6	10.3893	169	11.7811	164	9.79275	107.8	1.68846	119.8	2.80406	140.2	1.5907	107.4	0.40704	112.4	0.25628	131.4	0.66332	109.8	0.13297	68	0.11843	70	0.14281
						107.4	16.0946	106.6	21.3351	148.4	17.0432	157.8	10.4224	169	11.7811	164	9.79275	107.8	1.68846	120	2.78898	140.2	1.57413	107.4	0.40704	112.4	0.25628	131.4	0.64825	109.8	0.13241	68	0.11526	70	0.14506
						107.6	16.0946	106.8	21.3195	148.4	17.0276	157.8	10.4058	169.4	11.7645	164.2	9.79275	108.2	1.68846	120	2.80406	140.4	1.5907	107.6	0.37689	112.6	0.27136	131.8	0.66332	109.8	0.13382	68	0.11315	70	0.14837
						107.6	16.1102	106.8	21.3351	148.8	17.0432	158.4	10.4224	169.4	11.7811	164.4	9.80931	108.2	1.67339	120.2	2.78898	140.4	1.5907	107.6	0.39196	112.6	0.27136	132	0.64825	109.8	0.13273	68.2	0.1121	70.2	0.15044
						107.6	16.1102	107	21.304	149	17.0432	158.4	10.4058	169.6	11.7811	164.4	9.80931	108.4	1.68846	120.2	2.80406	140.6	1.5907	107.6	0.37689	113	0.25628	132	0.66332	110.2	0.13326	68.2	0.1089	70.2	0.15413
						107.8	16.1257	107	21.3195	149	17.0432	158.6	10.4224	169.6	11.7811	164.8	9.79275	108.4	1.68846	120.6	2.80406	140.6	1.5907	107.8	0.39196	113	0.27136	132	0.64825	110.2	0.13413	68.4	0.1128	70.2	0.15497
						107.8	16.1257	107.4	21.3351	149.2	17.0432	158.6	10.439	170	11.7645	165	9.79275	108.4	1.70354	120.6	2.78898	140.8	1.5907	107.8	0.39196	113.2	0.27136	132.2	0.66332	110.4	0.13536	68.4	0.11523	70.2	0.15388
						107.8	16.1257	107.4	21.3351	149.2	17.0587	158.6	10.4555	170	11.7811	165	9.79275	108.6	1.68846	120.6	2.78898	140.8	1.5907	107.8	0.39196	113.2	0.27136	132.4	0.66332	110.4	0.13695	68.4	0.12155	70.6	0.15371
						108.2	16.1257	107.6	21.3351	149.2	17.0587	159	10.4224	170	11.7645	165.2	9.80931	108.6	1.70354	120.6	2.80406	141.2	1.60727	108.2	0.39196	113.2	0.25628	132.4	0.64825	110.6	0.13568	68.4	0.12345	70.6	0.15192
						108.2	16.1413	107.6	21.3195	149.6	17.0587	159.2	10.439	170.4	11.7645	165.6	9.82588	108.8	1.68846	120.8	2.80406	141.2	1.60727	108.2	0.39196	113.4	0.27136	132.4	0.64825	110.6	0.13568	68.4	0.12503	70.6	0.15388
						108.4	16.1413	107.6	21.3195	149.8	17.0587	159.2	10.4224	170.6	11.7645	165.6	9.80931	108.8	1.73369	120.8	2.80406	141.4	1.5907	108.4	0.39196	113.4	0.27136	132.8	0.66332	110.8	0.13568	68.8	0.12503	70.8	0.15104
						108.4	16.1568	107.6	21.3195	149.8	17.0587	159.2	10.4555	170.6	11.7645	165.8	9.80931	108.8	1.70354	121	2.80406	141.4	1.5907	108.4	0.39196	113.6	0.25628	133	0.66332	110.8	0.13568	68.8	0.12345	70.8	0.15069
						108.4	16.1724	107.8	21.3195	150	17.0743	159.4	10.4721	170.8	11.7645	166	9.82588	109.2	1.70354	121	2.80406	141.6	1.5907	108.6	0.40704	113.6	0.25628	133	0.66332	110.8	0.13695	68.8	0.12029	70.8	0.15156
						108.6	16.1568	107.8	21.3351	150.2	17.0743	159.6	10.4555	171	11.7811	166	9.82588	109.2	1.71861	121	2.80406	141.6	1.5907	108.6	0.39196	113.6	0.27136	133	0.66332	110.8	0.13663	69	0.11874	70.8	0.15241
						108.6	16.1724	108.2	21.3351	150.2	17.0743	159.6	10.4555	171	11.7645	166.2	9.82588	109.4	1.71861	121.4	2.81913	141.8	1.5907	108.8	0.39196	114	0.27136	133.2	0.66332	111.2	0.13382	69	0.1147	71	0.15413
						108.8	16.1724	108.2	21.3351	150.2	17.0743	160	10.4555	171	11.7645	166.6	9.82588	109.4	1.70354	121.4	2.80406	141.8	1.60727	108.8	0.39196	114	0.25628	133.2	0.66332	111.2	0.13171	69	0.11263	71	0.15764
						108.8	16.1879	108.4	21.3351	150.6	17.0743	160	10.4721	171.4	11.7645	166.6	9.82588	109.4	1.67339	121.6	2.81913	142.2	1.60727	108.8	0.39196	114.2	0.25628	133.6	0.66332	111.4	0.13283	69	0.11161	71	0.15849
						109.2	16.1879	108.4	21.3351	150.8	17.0743	160.2	10.4721	171.6	11.7645	166.8	9.82588	109.6	1.67339	121.6	2.80406	142.2	1.62384	109.2	0.39196	114.2	0.27136	133.6	0.66332	111.4	0.13023	69.2	0.11199	71.2	0.15951
						109.2	16.1879	108.4	21.3351	150.8	17.0898	160.2	10.4887	171.8	11.7645	167	9.84245	109.8	1.70354	121.6	2.81913	142.4	1.60727	109.4	0.40704	114.4	0.27136	133.8	0.66332	111.4	0.12746	69.2	0.11414	71.2	0.16288
						109.4	16.1879	108.4	21.3351	151	17.0743	160.4	10.4887	171.8	11.7645	167	9.82588	109.8	1.70354	121.8	2.80406	142.4	1.60727	109.4	0.39196	114.4	0.25628	133.8	0.66332	111.6	0.12486	69.2	0.11073	71.2	0.16576
						109.4	16.2035	108.6	21.3351	151	17.0743	160.6	10.4887	172.2	11.7645	167.2	9.82588	109.8	1.71861	121.8	2.81913	142.4	1.5907	109.4	0.39196	114.4	0.25628	134	0.66332	111.6	0.12152	69.4	0.11319	71.2	0.15866
						109.4	16.1879	108.6	21.3506	151.2	17.0898	160.6	10.5053	172.4	11.7645	167.6	9.84245	109.8	1.70354	122	2.80406	142.4	1.60727	109.4	0.39196	114.4	0.25628	134	0.66332	111.6	0.12064	69.4	0.11386	71.6	0.15747
						109.4	16.1879	108.8	21.3662	151.6	17.0898	161	10.5218	172.4	11.7811	167.6	9.82588	110.2	1.71861	122	2.80406	142.6	1.60727	109.6	0.40704	114.8	0.27136	134.2	0.66332	112	0.12222	69.4	0.11684	71.6	0.15234
						109.6	16.2035	108.8	21.3817	151.6	17.0898	161.2	10.5053	172.4	11.7811	167.8	9.85902	110.4	1.71861	122	2.81913	142.6	1.5907	109.6	0.40704	114.8	0.25628	134.2	0.64825	112	0.12306	69.4	0.11769	71.6	0.15185
						109.6	16.2035	109.2	21.3506	151.8	17.0743	161.2	10.5218	172.6	11.7811	168	9.84245	110.4	1.70354	122	2.81913	143	1.62384	109.8	0.39196	115	0.25628	134.6	0.6784	112.2	0.12535	69.4	0.1205	71.8	0.15188
						109.8	16.2035	109.2	21.3506	151.8	17.0743	161.4	10.5053	172.8	11.7811	168	9.82588	110.4	1.70354	122.4	2.81913	143	1.62384	109.8	0.39196	115	0.25628	134.6	0.66332	112.2	0.12907	69.8	0.12082	71.8	0.15279
						109.8	16.219	109.4	21.3662	152	17.0898	161.4	10.5053	173.2	11.7811	168	9.82588	110.6	1.71861	122.4	2.80406	143.2	1.60727	110.2	0.39196	115.2	0.25628	134.8	0.66332	112.2	0.13206	69.8	0.12275	71.8	0.15047
						110.2	16.2035	109.4	21.3662	152.2	17.1054	161.6	10.5384	173.2	11.7811	168.6	9.85902	110.6	1.70354	122.6	2.81913	143.2	1.60727	110.2	0.40704	115.2	0.25628	134.8	0.66332	112.2	0.13111	69.8	0.12183	71.8	0.15223
						110.2	16.2035	109.4	21.3817	152.2	17.0898	161.6	10.5384	173.4	11.7811	168.6	9.84245	110.8	1.71861	122.6	2.81913	143.2	1.60727	110.4	0.39196	115.4	0.25628	135	0.66332	112.4	0.12999	69.8	0.12219	71.8	0.15807
						110.4	16.2035	109.4	21.3817	152.2	17.0898	162.2	10.555	173.6	11.7811	168.6	9.82588	110.8	1.68846	122.8	2.81913	143.2	1.62384	110.4	0.39196	115.4	0.27136	135	0.66332	112.4	0.12992	70	0.11807	72	0.15873
						110.4	16.2346	109.6	21.3817	152.6	17.1054	162.2	10.555	173.8	11.7645	169	9.85902	110.8	1.71861	122.8	2.80406	143.4	1.62384	110.4	0.39196	115.4	0.25628	135.2	0.6784	112.6	0.1302	70	0.12092	72	0.15641
						110.6	16.219	109.6	21.3817	152.8	17.1209	162.4	10.555	173.8	11.7811	169	9.84245	110.8	1.68846	123	2.81913	143.4	1.57413	110.6	0.40704	115.8	0.27136	135.2	0.66332	112.6	0.13459	70	0.12215	72.2	0.15842
						110.6	16.2035	109.8	21.3817	152.8	17.1054	162.4	10.555	173.8	11.7811	169	9.82588	111.2	1.73369	123	2.83421	143.6	1.62384	110.6	0.39196	115.8	0.25628	135.6	0.6784	113	0.13863	70.2	0.12303	72.2	0.15525
						110.8	16.219	109.8	21.3817	153	17.1209	162.8	10.5715	174.2	11.7811	169.6	9.84245	111.2	1.71861	123	2.83421	143.6	1.62384	110.8	0.39196	116	0.27136	135.8	0.66332	113	0.14232	70.2	0.12356	72.2	0.15459
						110.8	16.2035	110.2	21.4128	153	17.1209	162.8	10.5715	174.4	11.7977	169.6	9.85902	111.4	1.70354	123	2.83421	144	1.62384	110.8	0.39196	116	0.27136	135.8	0.66332	113.2	0.14693	70.2	0.12247	72.2	0.1523
						110.8	16.2035	110.2	21.4128	153.4	17.1209	163	10.5881	174.4	11.7977	169.6	9.85902	111.4	1.70354	123.4	2.81913	144	1.62384	110.8	0.39196	116	0.25628	135.8	0.66332	113.2	0.14513	70.2	0.12261	72.2	0.14967
						110.8	16.219	110.4	21.3817	153.6	17.1209	163	10.5715	174.6	11.7977	170	9.82588	111.4	1.73369	123.4	2.83421	144.2	1.62384	111.2	0.40704	116.2	0.27136	136	0.66332	113.2	0.14106	70.6	0.12489	72.6	0.14668
						111.2	16.219	110.4	21.4128	153.6	17.1209	163.2	10.5881	175	11.8143	170	9.84245	111.6	1.73369	123.6	2.83421	144.2	1.62384	111.2	0.39196	116.2	0.24121	136.2	0.66332	113.4	0.13754	70.6	0.12739	72.6	0.14654
						111.2	16.2035	110.4	21.3973	153.6	17.1209	163.2	10.5881	175.2	11.7977	170	9.82588	111.6	1.71861	123.6	2.83421	144.4	1.64041	111.4	0.40704	116.4	0.25628	136.2	0.6784	113.4	0.13459	70.6	0.12472	72.6	0.14707
						111.4	16.2501	110.4	21.3973	154	17.1365	163.4	10.6212	175.2	11.7977	170.6	9.82588	111.6	1.73369	123.8	2.81913	144.4	1.60727	111.4	0.40704	116.4	0.25628	136.6	0.66332	113.4	0.13129	70.8	0.12419	72.8	0.14953
						111.4	16.219	110.6	21.4128	154	17.152	163.8	10.6047	175.4	11.7977	170.6	9.84245	112	1.71861	123.8	2.83421	144.6	1.64041	111.6	0.40704	116.8	0.25628	136.6	0.66332	113.6	0.12865	70.8	0.12454	72.8	0.15072
						111.6	16.2501	110.6	21.4128	154	17.1365	164	10.6212	175.4	11.8143	170.6	9.82588	112	1.70354	123.8	2.84928	144.6	1.64041	111.6	0.40704	116.8	0.27136	136.8	0.66332	113.6	0.13241	70.8	0.12577	72.8	0.1535
						111.6	16.2501	110.8	21.4284	154.4	17.152	164	10.6212	175.6	11.8308	171	9.85902	112	1.71861	123.8	2.84928	145	1.60727	111.6	0.40704	117	0.27136	136.8	0.6784	114	0.13241	70.8	0.12468	72.8	0.1543
						111.6	16.2657	110.8	21.4439	154.6	17.152	164	10.6212	175.6	11.8143	171	9.84245	112.2	1.71861	124.2	2.83421	145	1.62384	112	0.40704	117	0.27136	137	0.66332	114	0.13311	71	0.12538	73	0.15691
						111.6	16.2501	110.8	21.3973	154.6	17.1676	164.2	10.6212	176	11.8308	171	9.84245	112.2	1.70354	124.4	2.83421	145.2	1.62384	112.2	0.40704	117	0.27136	137	0.66332	114.2	0.13452	71	0.12342	73	0.15968
						112	16.2657	111.2	21.3973	154.8	17.1832	164.4	10.6378	176.2	11.8308	171.4	9.84245	112.2	1.70354	124.4	2.83421	145.2	1.62384	112.2	0.40704	117.2	0.27136	137	0.6784	114.2	0.13343	71	0.12609	73	0.16228
						112	16.2501	111.2	21.4128	155	17.1832	164.4	10.6378	176.4	11.8308	171.4	9.85902	112.4	1.73369	124.4	2.83421	145.4	1.64041	112.2	0.39196	117.2	0.25628	137.4	0.66332	114.2	0.13396	71.2	0.12928	73	0.16436
						112.2	16.2657	111.2	21.4128	155	17.1832	164.8	10.6544	176.4	11.8308	171.6	9.85902	112.4	1.70354	124.6	2.83421	145.4	1.62384	112.2	0.40704	117.2	0.27136	137.4	0.66332	114.2	0.1361	71.2	0.1289	73.4	0.16682
						112.2	16.2657	111.4	21.4128	155.4	17.1832	165	10.6709	176.6	11.8308	171.8	9.82588	112.6	1.71861	124.6	2.84928	145.6	1.64041	112.4	0.39196	117.6	0.25628	137.6	0.66332	114.4	0.13575	71.2	0.12584	73.4	0.1652
						112.4	16.2812	111.4	21.4128	155.4	17.1832	165	10.6544	176.6	11.8474	171.8	9.82588	112.6	1.70354	124.8	2.86436	145.6	1.62384	112.4	0.40704	117.6	0.27136	137.6	0.66332	114.4	0.1329	71.2	0.12707	73.4	0.16682
						112.4	16.2968	111.6	21.4128	155.4	17.1832	165.2	10.6544	177	11.8474	172.2	9.85902	113	1.71861	124.8	2.86436	146	1.64041	112.6	0.39196	117.8	0.25628	137.8	0.66332	114.4	0.13167	71.6	0.12686	73.6	0.16309
						112.6	16.2812	111.6	21.4128	155.6	17.1987	165.6	10.6709	177	11.8474	172.4	9.87559	113	1.71861	124.8	2.83421	146	1.64041	112.6	0.40704	117.8	0.25628	137.8	0.66332	114.8	0.13526	71.6	0.13058	73.6	0.1626
						112.6	16.2812	111.6	21.4128	155.8	17.2142	165.6	10.6875	177.2	11.864	172.4	9.84245	113	1.73369	125.2	2.84928	146.2	1.64041	113	0.39196	118	0.27136	138	0.66332	114.8	0.13224	71.6	0.13094	73.6	0.15996
						112.6	16.2968	112	21.4128	155.8	17.1832	165.8	10.6709	177.4	11.8308	172.6	9.84245	113.2	1.70354	125.2	2.84928	146.2	1.64041	113	0.40704	118	0.27136	138	0.6784	114.8	0.12992	71.8	0.13238	73.6	0.15965
						112.6	16.2968	112	21.4284	156.2	17.1987	165.8	10.6709	177.6	11.8805	172.8	9.84245	113.2	1.70354	125.4	2.86436	146.4	1.62384	113.2	0.39196	118.2	0.27136	138.4	0.66332	115	0.13115	71.8	0.1308	73.6	0.15754
						113	16.3123	112.2	21.4284	156.4	17.2142	166	10.7041	177.6	11.8474	172.8	9.84245	113.2	1.71861	125.4	2.84928	146.4	1.64041	113.2	0.39196	118.2	0.27136	138.6	0.6784	115	0.13273	71.8	0.13065	73.8	0.1581
						113	16.3123	112.2	21.4284	156.4	17.2142	166	10.7041	177.6	11.8474	173.2	9.85902	113.4	1.71861	125.4	2.84928	146.8	1.64041	113.4	0.40704	118.2	0.27136	138.6	0.66332	115	0.13466	71.8	0.12784	73.8	0.15722
						113.2	16.3279	112.2	21.4284	156.6	17.2142	166.2	10.7206	178	11.8474	173.4	9.85902	113.4	1.70354	125.6	2.86436	147	1.64041	113.4	0.39196	118.2	0.27136	138.6	0.6784	115.2	0.13695	72	0.12363	74	0.15937
						113.2	16.3123	112.4	21.4128	156.6	17.2142	166.6	10.7041	178.2	11.864	173.6	9.85902	113.6	1.73369	125.6	2.86436	147	1.64041	113.6	0.40704	118.6	0.25628	138.8	0.6784	115.4	0.13638	72	0.11994	74	0.15722
						113.4	16.3279	112.4	21.4128	156.8	17.2298	166.8	10.7372	178.2	11.864	173.8	9.87559	113.6	1.73369	125.8	2.86436	147	1.62384	113.6	0.40704	118.8	0.27136	139	0.69348	115.4	0.13835	72	0.11997	74	0.16063
						113.4	16.3279	112.6	21.4439	156.8	17.2298	166.8	10.7372	178.4	11.864	173.8	9.87559	113.6	1.70354	125.8	2.87943	147.2	1.64041	113.6	0.39196	118.8	0.27136	139	0.66332	115.4	0.13874	72.2	0.12089	74	0.15691
						113.6	16.3279	112.6	21.4128	157.2	17.2298	167	10.7206	178.4	11.8474	174.2	9.87559	114	1.70354	126.2	2.84928	147.2	1.64041	113.6	0.40704	118.8	0.27136	139.4	0.6784	115.8	0.13663	72.2	0.12176	74.4	0.15655
						113.6	16.3434	112.6	21.4439	157.2	17.2298	167	10.7372	178.8	11.864	174.4	9.87559	114.2	1.71861	126.2	2.84928	147.4	1.64041	114	0.40704	119	0.25628	139.6	0.6784	115.8	0.13203	72.2	0.12387	74.4	0.15511
						113.6	16.3434	113	21.4128	157.4	17.2453	167.2	10.7372	178.8	11.864	174.4	9.87559	114.2	1.70354	126.4	2.86436	147.4	1.64041	114	0.40704	119	0.25628	139.6	0.6784	115.8	0.1303	72.2	0.12401	74.4	0.15796
						113.6	16.359	113	21.4128	157.6	17.2609	167.2	10.7538	179	11.864	174.6	9.89216	114.4	1.73369	126.4	2.86436	147.4	1.65698	114.2	0.40704	119.2	0.27136	139.6	0.6784	116	0.12928	72.6	0.1263	74.6	0.15778
						114	16.359	113.2	21.4128	157.6	17.2609	167.6	10.7372	179	11.8805	174.6	9.90873	114.4	1.73369	126.4	2.86436	147.8	1.65698	114.2	0.39196	119.2	0.25628	139.8	0.6784	116	0.12805	72.6	0.12753	74.6	0.15905
						114.2	16.359	113.2	21.4284	157.8	17.2453	167.6	10.7704	179.2	11.8971	175	9.90873	114.4	1.71861	126.6	2.87943	148	1.65698	114.4	0.40704	119.2	0.27136	139.8	0.6784	116.2	0.12788	72.6	0.1277	74.6	0.15764
						114.2	16.3745	113.2	21.4284	157.8	17.2609	167.8	10.7704	179.4	11.8971	175.2	9.90873	114.4	1.71861	126.6	2.86436	148	1.64041	114.4	0.40704	119.6	0.27136	140.2	0.66332	116.2	0.12876	72.8	0.12682	74.6	0.15676
						114.2	16.3745	113.4	21.4284	158.2	17.2453	167.8	10.7704	179.4	11.8971	175.2	9.90873	114.8	1.71861	126.8	2.87943	148	1.65698	114.4	0.40704	119.6	0.27136	140.4	0.6784	116.4	0.13069	72.8	0.12489	74.6	0.15641
						114.4	16.359	113.4	21.4284	158.4	17.2609	168	10.7869	179.8	11.8971	175.6	9.9253	114.8	1.71861	126.8	2.86436	148.2	1.64041	114.8	0.40704	119.8	0.27136	140.4	0.6784	116.4	0.13494	72.8	0.1251	74.8	0.15659
						114.4	16.359	113.6	21.4284	158.4	17.2609	168	10.7704	180	11.8971	175.6	9.94187	115	1.73369	126.8	2.86436	148.4	1.65698	114.8	0.42212	119.8	0.27136	140.6	0.66332	116.8	0.1342	72.8	0.12208	74.8	0.15409
						114.4	16.3745	113.6	21.4284	158.4	17.2609	168.4	10.7869	180	11.8971	175.6	9.9253	115	1.71861	127.2	2.86436	148.4	1.65698	115	0.42212	119.8	0.27136	140.6	0.6784	116.8	0.13259	73	0.1212	75	0.1543
						114.8	16.3745	114	21.4128	158.6	17.2609	168.6	10.7869	180.2	11.8971	176.2	9.9253	115.2	1.73369	127.2	2.86436	148.4	1.64041	115	0.40704	120	0.25628	140.8	0.69348	116.8	0.1342	73	0.1212	75	0.15378
						114.8	16.3745	114	21.4284	159	17.2765	168.6	10.8035	180.2	11.9137	176.2	9.94187	115.2	1.74877	127.2	2.86436	148.8	1.65698	115	0.40704	120	0.27136	140.8	0.69348	117	0.13368	73	0.12208	75	0.15571
						115	16.3745	114.2	21.4439	159	17.292	168.6	10.8035	180.4	11.9302	176.2	9.9253	115.2	1.73369	127.4	2.87943	149	1.64041	115.2	0.39196	120.2	0.27136	141.2	0.66332	117	0.13101	73	0.12384	75	0.15691
						115	16.3901	114.2	21.4439	159.2	17.292	169	10.8201	180.4	11.9302	176.6	9.94187	115.4	1.73369	127.6	2.87943	149	1.64041	115.2	0.40704	120.2	0.27136	141.2	0.6784	117	0.1303	73	0.12647	75.4	0.15828
						115	16.4056	114.2	21.4439	159.2	17.292	169	10.7869	180.8	11.9302	176.6	9.94187	115.4	1.73369	127.6	2.87943	149.2	1.64041	115.4	0.40704	120.6	0.27136	141.4	0.6784	117.2	0.1303	73.4	0.12805	75.4	0.15947
						115.2	16.3745	114.2	21.4284	159.4	17.292	169.4	10.8201	181	11.9302	176.6	9.94187	115.4	1.73369	127.6	2.87943	149.2	1.65698	115.4	0.40704	120.6	0.27136	141.4	0.70855	117.2	0.13227	73.4	0.12858	75.4	0.16014
						115.2	16.3745	114.4	21.4439	159.6	17.3231	169.4	10.8201	181	11.9137	177.2	9.94187	115.8	1.73369	127.6	2.87943	149.2	1.65698	115.8	0.40704	120.6	0.27136	141.4	0.6784	117.2	0.13336	73.4	0.12679	75.6	0.16439
						115.4	16.4056	114.4	21.4439	159.6	17.3075	169.6	10.8366	181.2	11.9137	177.2	9.95844	115.8	1.73369	128	2.89451	149.6	1.65698	115.8	0.40704	120.6	0.27136	141.6	0.6784	117.2	0.13266	73.6	0.12679	75.6	0.16492
						115.4	16.3901	114.8	21.4439	159.6	17.3231	169.8	10.8366	181.2	11.9302	177.4	9.95844	116	1.73369	128	2.89451	149.8	1.65698	116	0.40704	120.8	0.27136	141.6	0.69348	117.6	0.13016	73.6	0.12412	75.6	0.16745
						115.8	16.4056	114.8	21.4439	160	17.3075	170	10.8532	181.6	11.9302	177.6	9.90873	116	1.73369	128.2	2.87943	149.8	1.67355	116	0.40704	120.8	0.25628	141.8	0.66332	117.8	0.12999	73.6	0.12609	75.6	0.16249
						115.8	16.4056	114.8	21.4595	160.2	17.3542	170	10.8366	181.8	11.9468	177.6	9.94187	116	1.71861	128.2	2.89451	150	1.67355	116	0.40704	121	0.27136	142.2	0.69348	117.8	0.1296	73.6	0.12538	75.6	0.15863
						116	16.4056	115	21.475	160.2	17.3387	170.4	10.8366	181.8	11.9302	178	9.94187	116.2	1.73369	128.2	2.87943	150	1.67355	116.2	0.40704	121	0.27136	142.2	0.6784	117.8	0.13118	73.8	0.12647	75.8	0.15459
						116	16.4056	115	21.4595	160.4	17.3387	170.4	10.8532	182	11.9468	178	9.95844	116.4	1.74877	128.2	2.89451	150.2	1.65698	116.2	0.40704	121.4	0.27136	142.4	0.69348	118	0.1328	73.8	0.12524	75.8	0.15357
						116	16.4212	115	21.4595	160.6	17.3542	170.6	10.8532	182	11.9468	178.2	9.94187	116.4	1.73369	128.4	2.87943	150.2	1.67355	116.4	0.40704	121.4	0.27136	142.4	0.6784	118	0.13227	73.8	0.12616	76	0.15399
						116	16.4212	115.2	21.475	160.6	17.3542	170.6	10.8532	182.2	11.9468	178.4	9.95844	116.4	1.73369	128.4	2.89451	150.6	1.67355	116.4	0.40704	121.6	0.27136	142.6	0.6784	118.2	0.1328	74	0.12384	76	0.15209
						116.2	16.4056	115.2	21.475	161	17.3697	170.8	10.8201	182.2	11.9468	178.8	9.97501	116.4	1.74877	128.6	2.87943	150.6	1.65698	116.4	0.42212	121.6	0.27136	142.6	0.6784	118.2	0.13438	74	0.1224	76	0.15142
						116.2	16.4212	115.4	21.475	161.2	17.3853	170.8	10.8532	182.6	11.9468	178.8	9.97501	116.8	1.73369	128.6	2.89451	150.8	1.67355	116.8	0.40704	121.6	0.27136	142.6	0.6784	118.6	0.13382	74	0.12275	76	0.15107
						116.4	16.4367	115.4	21.4595	161.2	17.3697	171	10.9029	182.8	11.9468	179	9.99158	116.8	1.71861	129	2.89451	150.8	1.69012	116.8	0.42212	121.6	0.27136	143	0.6784	118.6	0.13203	74	0.12489	76.4	0.1523
						116.4	16.4367	115.4	21.475	161.2	17.3853	171	10.8366	183	11.9468	179.2	10.0082	117	1.73369	129	2.87943	151	1.67355	117	0.40704	121.8	0.25628	143	0.6784	118.8	0.13185	74.4	0.12472	76.4	0.15318
						116.8	16.4212	115.8	21.475	161.4	17.4008	171.4	10.8532	183	11.9468	179.2	9.99158	117	1.74877	129.2	2.87943	151	1.67355	117	0.40704	122	0.27136	143.2	0.69348	118.8	0.13203	74.4	0.12542	76.4	0.14924
						116.8	16.4212	115.8	21.475	161.4	17.4008	171.4	10.8698	183.2	11.9634	179.4	10.0247	117	1.73369	129.2	2.89451	151.2	1.67355	117.2	0.42212	122	0.27136	143.2	0.6784	118.8	0.13255	74.4	0.127	76.4	0.15192
						117	16.4212	116	21.475	161.6	17.4164	171.6	10.8864	183.2	11.9634	179.8	10.0247	117	1.73369	129.2	2.89451	151.2	1.69012	117.2	0.40704	122	0.27136	143.2	0.6784	118.8	0.13663	74.6	0.12753	76.6	0.15262
						117	16.4212	116	21.4906	162	17.432	171.8	10.8864	183.6	11.98	179.8	10.0413	117.2	1.73369	129.2	2.90958	151.2	1.67355	117.2	0.42212	122.4	0.27136	143.4	0.69348	119	0.13821	74.6	0.127	76.6	0.15455
						117	16.4367	116	21.4906	162	17.4164	171.8	10.8864	183.6	11.98	180	10.0579	117.2	1.73369	129.4	2.87943	151.2	1.69012	117.2	0.42212	122.4	0.27136	143.6	0.6784	119	0.13536	74.6	0.12542	76.6	0.15771
						117	16.4212	116.2	21.5062	162.2	17.4475	171.8	10.8864	183.8	11.98	180.2	10.0744	117.2	1.74877	129.4	2.90958	151.6	1.69012	117.6	0.40704	122.4	0.28644	143.6	0.69348	119.2	0.13413	74.6	0.12278	76.6	0.15571
						117.2	16.4212	116.2	21.4906	162.2	17.4475	172.4	10.9029	184	11.98	180.2	10.0744	117.6	1.74877	129.6	2.89451	151.6	1.67355	117.6	0.40704	122.6	0.27136	143.6	0.6784	119.2	0.13199	74.8	0.12103	76.8	0.1555
						117.2	16.4212	116.4	21.4906	162.4	17.4475	172.4	10.9029	184	11.9965	180.4	10.0744	117.6	1.74877	129.6	2.90958	151.8	1.69012	117.8	0.40704	122.6	0.27136	144	0.69348	119.2	0.13304	74.8	0.12335	76.8	0.15673
						117.6	16.4212	116.4	21.4906	162.4	17.4475	172.6	10.9029	184.4	11.9965	180.8	10.1076	117.6	1.74877	130	2.90958	151.8	1.67355	117.8	0.42212	122.6	0.27136	144.2	0.6784	119.6	0.13283	74.8	0.1237	76.8	0.15814
						117.6	16.4212	116.8	21.5062	162.8	17.463	172.6	10.9029	184.6	11.98	180.8	10.091	117.8	1.74877	130	2.89451	152	1.67355	118	0.40704	122.8	0.27136	144.2	0.69348	119.8	0.1342	75	0.12208	76.8	0.15972
						117.8	16.4367	116.8	21.5062	163	17.463	172.8	10.9029	184.6	11.98	181	10.091	117.8	1.76384	130	2.90958	152	1.67355	118	0.40704	122.8	0.27136	144.2	0.69348	119.8	0.13807	75	0.12261	77.2	0.15828
						117.8	16.4367	117	21.5217	163	17.4786	172.8	10.9195	184.8	11.9965	181.2	10.1076	117.8	1.74877	130	2.90958	152.2	1.69012	118.2	0.40704	123	0.25628	144.4	0.69348	119.8	0.14123	75	0.12528	77.2	0.16112
						117.8	16.4367	117	21.5062	163.2	17.4786	173.4	10.9195	184.8	11.98	181.2	10.1076	118	1.73369	130.2	2.90958	152.2	1.69012	118.2	0.42212	123	0.27136	144.4	0.69348	119.8	0.14369	75	0.12598	77.4	0.15842
						118	16.4367	117	21.5217	163.2	17.4786	173.4	10.9195	185	11.9965	181.6	10.1076	118	1.73369	130.2	2.89451	152.2	1.69012	118.2	0.39196	123.4	0.27136	144.6	0.6784	120	0.14671	75.4	0.12598	77.4	0.15965
						118.2	16.4523	117	21.5062	163.4	17.4942	173.4	10.9195	185.4	11.9965	181.8	10.1241	118.2	1.74877	130.4	2.90958	152.2	1.69012	118.6	0.42212	123.4	0.27136	144.6	0.69348	120	0.14425	75.4	0.12528	77.4	0.16035
						118.2	16.4523	117.2	21.5217	163.8	17.5097	173.6	10.9195	185.4	11.98	181.8	10.1076	118.2	1.74877	130.4	2.90958	152.6	1.69012	118.8	0.42212	123.6	0.27136	145	0.69348	120.2	0.13951	75.4	0.12261	77.4	0.16052
						118.2	16.4523	117.2	21.5062	163.8	17.4942	173.8	10.9361	185.6	11.98	182	10.1076	118.2	1.74877	130.8	2.90958	152.6	1.69012	118.8	0.42212	123.6	0.25628	145	0.69348	120.2	0.13442	75.6	0.12208	77.6	0.16144
						118.2	16.4523	117.6	21.5217	164	17.5252	173.8	10.9361	185.6	11.9965	182.2	10.1076	118.6	1.73369	130.8	2.90958	152.6	1.70669	118.8	0.40704	123.8	0.27136	145.2	0.6784	120.2	0.13217	75.6	0.1237	77.6	0.16091
						118.6	16.4523	117.6	21.5217	164	17.5252	174.2	10.9526	185.8	11.9965	182.2	10.1076	118.6	1.74877	131	2.90958	152.8	1.70669	118.8	0.40704	123.8	0.25628	145.2	0.69348	120.2	0.12865	75.6	0.12335	77.6	0.15894
						118.6	16.4523	117.8	21.5217	164.2	17.5252	174.2	10.9361	186	12.0131	182.6	10.091	118.8	1.74877	131	2.90958	152.8	1.69012	119	0.42212	123.8	0.27136	145.4	0.69348	120.6	0.12707	75.6	0.12229	77.6	0.16091
						118.8	16.4523	117.8	21.5217	164.4	17.5252	174.4	10.9526	186	12.0131	182.8	10.091	118.8	1.76384	131	2.92466	152.8	1.69012	119	0.40704	123.8	0.27136	145.4	0.70855	120.6	0.13062	75.8	0.12247	77.8	0.15951
						118.8	16.4678	117.8	21.5217	164.4	17.5252	174.4	10.9361	186.4	12.0131	182.8	10.1076	118.8	1.74877	131	2.90958	153	1.69012	119.2	0.42212	124.2	0.27136	145.6	0.6784	120.8	0.13326	75.8	0.12387	77.8	0.15792
						119	16.4678	117.8	21.5217	164.4	17.5408	174.6	10.9692	186.6	12.0131	183	10.091	118.8	1.76384	131.2	2.90958	153	1.70669	119.2	0.42212	124.2	0.27136	145.6	0.69348	120.8	0.13498	76	0.12331	77.8	0.1549
						119	16.4834	118	21.5217	164.8	17.5408	174.6	10.9526	186.6	12.0131	183.2	10.091	119	1.76384	131.2	2.90958	153.4	1.69012	119.6	0.40704	124.4	0.27136	146	0.70855	121	0.13737	76	0.12616	77.8	0.15901
						119.2	16.4834	118	21.5217	165	17.5408	175	10.9858	186.8	12.0131	183.2	10.091	119	1.74877	131.4	2.90958	153.4	1.70669	119.6	0.42212	124.4	0.27136	146	0.69348	121	0.14225	76	0.1251	78.2	0.15884
						119.2	16.4678	118.2	21.5217	165	17.5408	175.2	10.9692	187	12.0297	183.6	10.0744	119.2	1.74877	131.4	2.90958	153.6	1.72326	119.8	0.42212	124.6	0.28644	146.2	0.69348	121	0.14415	76	0.12208	78.2	0.15884
						119.2	16.4834	118.2	21.5373	165.2	17.5563	175.4	10.9692	187	12.0297	183.8	10.091	119.2	1.74877	131.8	2.90958	153.6	1.70669	119.8	0.40704	124.6	0.27136	146.2	0.70855	121	0.14591	76	0.1244	78.4	0.15775
						119.6	16.4989	118.6	21.5373	165.2	17.5563	175.4	11.0189	187.4	12.0297	183.8	10.1076	119.2	1.74877	131.8	2.92466	153.8	1.70669	119.8	0.42212	124.8	0.27136	146.4	0.6784	121.4	0.14626	76.4	0.12475	78.4	0.15648
						119.6	16.5145	118.6	21.5217	165.6	17.5563	175.6	10.9692	187.4	12.0297	184	10.1076	119.2	1.76384	132	2.92466	153.8	1.70669	119.8	0.40704	124.8	0.28644	146.4	0.6784	121.4	0.1452	76.4	0.1244	78.4	0.15789
						119.8	16.4989	118.8	21.5373	165.8	17.5563	175.6	11.0189	187.6	12.0131	184.4	10.1241	119.6	1.74877	132	2.92466	154	1.70669	120	0.40704	124.8	0.27136	146.8	0.66332	121.6	0.14274	76.4	0.12208	78.4	0.16197
						119.8	16.4989	118.8	21.5528	165.8	17.5408	176	11.0023	187.8	12.0462	184.4	10.1076	119.6	1.74877	132	2.90958	154	1.70669	120	0.40704	125.2	0.27136	146.8	0.6784	121.6	0.14208	76.4	0.12064	78.6	0.1614
						119.8	16.5145	118.8	21.5839	165.8	17.5563	176	10.9858	187.8	12.0462	184.6	10.0744	119.8	1.76384	132	2.90958	154.4	1.70669	120.2	0.40704	125.2	0.27136	147	0.69348	121.8	0.13909	76.6	0.12419	78.6	0.16158
						120	16.5145	118.8	21.5683	166	17.5563	176.2	11.0023	187.8	12.0131	184.8	10.1076	119.8	1.77892	132.2	2.93974	154.4	1.70669	120.2	0.40704	125.2	0.27136	147	0.69348	121.8	0.13505	76.6	0.12542	78.6	0.16249
						120	16.5145	119	21.5839	166.2	17.5563	176.2	11.0189	188.2	12.0628	184.8	10.1076	119.8	1.74877	132.2	2.92466	154.6	1.70669	120.6	0.40704	125.4	0.27136	147.2	0.6784	122	0.13442	76.6	0.12879	78.8	0.16197
						120.2	16.53	119	21.5839	166.2	17.5563	176.4	11.0189	188.4	12.0131	185	10.1407	120	1.74877	132.4	2.93974	154.6	1.72326	120.6	0.40704	125.4	0.27136	147.2	0.69348	122	0.13536	76.8	0.127	78.8	0.16
						120.2	16.5145	119.2	21.5839	166.6	17.5563	176.6	11.0189	188.4	12.0462	185.4	10.0744	120	1.74877	132.4	2.92466	154.8	1.70669	120.6	0.42212	125.4	0.27136	147.4	0.69348	122	0.13413	76.8	0.12415	78.8	0.1575
						120.6	16.5145	119.2	21.615	166.8	17.5563	176.6	11.0189	188.4	12.0297	185.4	10.1076	120	1.74877	132.8	2.92466	154.8	1.70669	120.8	0.42212	125.6	0.27136	147.4	0.69348	122	0.13326	76.8	0.12756	78.8	0.15859
						120.6	16.53	119.6	21.615	166.8	17.5563	177	11.0189	188.6	12.0462	185.6	10.1241	120.2	1.77892	132.8	2.93974	155	1.70669	120.8	0.42212	125.6	0.27136	147.8	0.70855	122.4	0.13273	76.8	0.12454	78.8	0.15789
						120.6	16.53	119.6	21.615	167	17.5408	177.2	11.052	188.8	12.0628	185.8	10.1076	120.2	1.76384	133	2.93974	155	1.70669	120.8	0.42212	125.8	0.27136	147.8	0.6784	122.6	0.13255	77.2	0.1224	79.2	0.15859
						120.8	16.53	119.8	21.615	167	17.5563	177.2	11.0355	188.8	12.0297	185.8	10.091	120.2	1.77892	133	2.93974	155.4	1.72326	121	0.42212	125.8	0.27136	148	0.70855	122.6	0.13146	77.2	0.12205	79.2	0.1607
						120.8	16.5456	119.8	21.615	167.2	17.5563	177.4	11.0355	189.2	12.0628	186	10.1241	120.6	1.76384	133	2.92466	155.4	1.72326	121	0.42212	125.8	0.27136	148	0.69348	122.6	0.13231	77.2	0.12349	79.2	0.16102
						121	16.5456	119.8	21.6305	167.2	17.5563	177.4	11.052	189.4	12.0462	186.4	10.1076	120.6	1.77892	133	2.90958	155.6	1.72326	121.4	0.42212	126.2	0.28644	148	0.6784	122.8	0.136	77.4	0.12707	79.2	0.16365
						121	16.5456	120	21.6305	167.6	17.5719	177.6	11.052	189.4	12.0628	186.4	10.1076	120.6	1.76384	133.2	2.92466	155.6	1.70669	121.4	0.40704	126.2	0.27136	148.2	0.70855	122.8	0.13933	77.4	0.12711	79.4	0.16414
						121	16.5611	120	21.6461	167.6	17.5719	177.6	11.0686	189.6	12.0462	186.6	10.1407	120.8	1.76384	133.2	2.93974	155.8	1.72326	121.6	0.42212	126.4	0.28644	148.4	0.6784	123	0.14232	77.4	0.12268	79.4	0.16341
						121.4	16.5611	120	21.6461	167.8	17.5719	178	11.0686	189.6	12.0462	186.8	10.1241	120.8	1.74877	133.6	2.95481	155.8	1.70669	121.6	0.42212	126.4	0.27136	148.4	0.69348	123	0.14302	77.4	0.1211	79.6	0.16429
						121.4	16.5611	120.2	21.6617	168	17.5875	178.2	11.0852	189.8	12.0462	186.8	10.1076	121	1.74877	133.6	2.93974	156.2	1.70669	121.6	0.42212	126.4	0.30151	148.8	0.69348	123	0.14144	77.6	0.1179	79.6	0.16551
						121.6	16.5767	120.2	21.6617	168	17.5875	178.4	11.0686	189.8	12.0462	187	10.1076	121	1.76384	133.8	2.93974	156.2	1.70669	121.8	0.42212	126.6	0.27136	148.8	0.6784	123	0.13951	77.6	0.11913	79.6	0.1671
						121.6	16.5611	120.6	21.6461	168.4	17.5875	178.4	11.0852	190.4	12.0628	187.4	10.1076	121	1.77892	133.8	2.93974	156.4	1.73983	122	0.40704	126.6	0.27136	149	0.70855	123.4	0.13723	77.6	0.11839	79.6	0.16583
						121.8	16.5767	120.6	21.6617	168.6	17.5875	178.8	11.1018	190.4	12.0628	187.4	10.1241	121.4	1.76384	133.8	2.92466	156.4	1.72326	122	0.40704	126.8	0.27136	149	0.69348	123.4	0.13459	77.8	0.1198	80	0.16583
						121.8	16.5767	120.6	21.6305	168.6	17.5875	179	11.1018	190.4	12.0628	187.6	10.1241	121.4	1.76384	133.8	2.93974	156.6	1.70669	122	0.42212	126.8	0.27136	149.2	0.70855	123.6	0.1316	77.8	0.12528	80	0.1671
						122	16.5767	120.8	21.6461	168.6	17.603	179	11.1183	190.6	12.0628	187.8	10.1076	121.6	1.76384	134	2.93974	156.6	1.73983	122	0.42212	126.8	0.28644	149.2	0.70855	123.6	0.13146	77.8	0.12753	80	0.16678
						122	16.5767	120.8	21.6617	168.8	17.603	179	11.1183	190.6	12.0628	187.8	10.1241	121.6	1.76384	134	2.92466	156.8	1.72326	122.4	0.42212	127.2	0.27136	149.2	0.69348	123.8	0.13326	77.8	0.13192	80.2	0.16397
						122	16.5922	121	21.6617	169	17.6186	179.4	11.1183	191	12.0628	188.2	10.1241	121.6	1.74877	134.2	2.95481	156.8	1.72326	122.4	0.42212	127.2	0.27136	149.6	0.70855	123.8	0.1354	78.2	0.1308	80.2	0.16313
						122	16.5767	121	21.6305	169	17.6341	179.4	11.1183	191	12.0462	188.4	10.1407	121.8	1.76384	134.2	2.95481	157.2	1.73983	122.6	0.42212	127.2	0.27136	149.8	0.69348	124.2	0.13505	78.2	0.12918	80.2	0.16014
						122.4	16.5922	121	21.6617	169.4	17.6341	179.8	11.1515	191.2	12.0462	188.4	10.1407	121.8	1.76384	134.2	2.95481	157.2	1.73983	122.6	0.40704	127.4	0.28644	149.8	0.69348	124.2	0.13666	78.2	0.12865	80.2	0.15821
						122.6	16.5922	121.4	21.6305	169.4	17.6497	179.8	11.1349	191.4	12.0628	188.6	10.1407	122	1.79399	134.6	2.93974	157.4	1.7564	122.8	0.42212	127.4	0.28644	150	0.70855	124.4	0.1342	78.4	0.12795	80.4	0.15733
						122.6	16.5922	121.4	21.6461	169.6	17.6497	180	11.168	191.4	12.0628	188.8	10.1407	122	1.74877	134.8	2.95481	157.4	1.73983	122.8	0.42212	127.6	0.28644	150	0.69348	124.4	0.13213	78.4	0.12707	80.4	0.1575
						122.6	16.5922	121.6	21.6461	169.8	17.6497	180.2	11.168	191.6	12.0628	188.8	10.1407	122	1.74877	134.8	2.93974	157.6	1.73983	123	0.42212	127.6	0.27136	150.2	0.69348	124.4	0.12827	78.4	0.12921	80.4	0.15873
						122.8	16.6078	121.6	21.6305	169.8	17.6497	180.4	11.1515	191.6	12.0628	189.2	10.1407	122	1.73369	134.8	2.96989	157.6	1.73983	123	0.42212	127.6	0.27136	150.2	0.69348	124.4	0.12581	78.4	0.12834	80.6	0.16102
						122.8	16.5922	121.6	21.6305	170	17.6652	180.4	11.1846	192	12.0628	189.4	10.1407	122.4	1.76384	134.8	2.95481	157.8	1.73983	123	0.40704	128	0.27136	150.2	0.69348	124.6	0.12475	78.6	0.12763	80.6	0.16562
						123	16.6233	121.8	21.6305	170	17.6652	180.8	11.1846	192	12.0628	189.4	10.1573	122.4	1.77892	135	2.95481	157.8	1.73983	123	0.42212	128	0.25628	150.2	0.69348	124.8	0.12637	78.6	0.12584	80.6	0.16523
						123	16.6233	121.8	21.6305	170.4	17.6652	180.8	11.168	192.2	12.0628	189.6	10.1573	122.6	1.79399	135	2.93974	158.2	1.7564	123.4	0.42212	128.2	0.27136	150.6	0.70855	124.8	0.12654	78.6	0.12707	80.6	0.16397
						123	16.6233	122	21.6461	170.6	17.6808	181	11.168	192.4	12.0794	189.8	10.1738	122.6	1.76384	135.2	2.96989	158.2	1.73983	123.4	0.42212	128.2	0.27136	150.8	0.70855	124.8	0.12974	78.8	0.12939	81	0.16467
						123.4	16.6233	122	21.6305	170.6	17.6963	181	11.1846	192.6	12.0794	189.8	10.1738	122.8	1.79399	135.2	2.96989	158.4	1.73983	123.6	0.42212	128.2	0.28644	150.8	0.70855	125.2	0.12865	78.8	0.12995	81	0.16288
						123.4	16.6233	122	21.6305	170.6	17.7119	181.2	11.1846	192.6	12.0794	190.2	10.1904	122.8	1.79399	135.2	2.93974	158.4	1.73983	123.6	0.42212	128.4	0.27136	150.8	0.70855	125.2	0.13058	78.8	0.13037	81	0.1627
						123.6	16.6389	122.4	21.615	170.8	17.6963	181.6	11.1846	192.6	12.0794	190.4	10.1904	122.8	1.77892	135.2	2.93974	158.6	1.7564	123.8	0.40704	128.4	0.27136	151	0.69348	125.4	0.13108	78.8	0.12436	81.2	0.16288
						123.6	16.6233	122.4	21.615	171	17.7119	181.8	11.2012	193	12.0794	190.6	10.1904	123	1.77892	135.8	2.96989	158.6	1.7564	123.8	0.42212	128.4	0.27136	151.2	0.69348	125.4	0.13104	79.2	0.1199	81.2	0.16341
						123.6	16.6233	122.6	21.615	171	17.7119	181.8	11.2178	193.2	12.0794	190.6	10.1904	123	1.77892	135.8	2.98496	158.6	1.73983	123.8	0.42212	128.6	0.27136	151.2	0.70855	125.6	0.13013	79.2	0.12581	81.2	0.16429
						123.8	16.6389	122.6	21.615	171.4	17.7274	181.8	11.2012	193.2	12.0628	191	10.207	123	1.77892	135.8	2.96989	159	1.73983	123.8	0.42212	128.6	0.28644	151.6	0.69348	125.6	0.13118	79.2	0.12461	81.2	0.16551
						123.8	16.6233	122.8	21.6305	171.4	17.7274	182	11.2012	193.4	12.096	191.2	10.2236	123.4	1.77892	135.8	2.96989	159.2	1.73983	124.2	0.40704	128.6	0.27136	151.8	0.72363	125.8	0.13294	79.2	0.1186	81.4	0.1671
						124.2	16.6233	122.8	21.6305	171.6	17.743	182.2	11.2178	193.4	12.0794	191.2	10.207	123.4	1.77892	136	2.95481	159.2	1.7564	124.2	0.42212	129	0.27136	151.8	0.70855	125.8	0.1354	79.4	0.11576	81.4	0.16583
						124.2	16.6544	123	21.6305	171.8	17.7585	182.2	11.2012	193.8	12.0794	191.6	10.207	123.6	1.76384	136	2.95481	159.2	1.7564	124.4	0.42212	129	0.27136	151.8	0.70855	125.8	0.13536	79.4	0.12145	81.4	0.16583
						124.4	16.6389	123	21.6305	171.8	17.7741	182.6	11.2178	193.8	12.096	191.6	10.2236	123.6	1.77892	136.2	2.98496	159.4	1.7564	124.4	0.43719	129.2	0.28644	152	0.70855	125.8	0.13695	79.4	0.12552	81.6	0.16583
						124.4	16.67	123	21.615	171.8	17.7741	182.8	11.2178	194	12.0628	191.6	10.2236	123.6	1.77892	136.2	2.95481	159.6	1.7564	124.4	0.42212	129.2	0.27136	152.2	0.70855	126.2	0.13442	79.6	0.12387	81.6	0.16583
						124.4	16.6544	123	21.5995	172.2	17.7741	183	11.2509	194.2	12.0794	192.2	10.2401	123.8	1.79399	136.2	2.95481	159.6	1.7564	124.4	0.42212	129.2	0.27136	152.2	0.70855	126.2	0.136	79.6	0.12219	81.6	0.16583
						124.6	16.6544	123.4	21.6305	172.4	17.7585	183	11.2343	194.2	12.0794	192.2	10.2567	123.8	1.77892	136.2	2.96989	160	1.7564	124.6	0.42212	129.4	0.27136	152.2	0.70855	126.4	0.13723	79.6	0.12447	81.6	0.16583
						124.8	16.67	123.4	21.6305	172.4	17.7741	183.2	11.2343	194.4	12.096	192.2	10.2898	123.8	1.77892	136.6	2.96989	160	1.7564	124.6	0.42212	129.4	0.27136	152.6	0.70855	126.4	0.1381	79.6	0.12879	82	0.16583
						124.8	16.6544	123.6	21.6305	172.6	17.7896	183.2	11.2509	194.4	12.096	192.6	10.2733	124.2	1.79399	136.6	2.96989	160.2	1.7564	124.8	0.42212	129.6	0.25628	152.6	0.72363	126.6	0.13863	80	0.13055	82	0.16583
						124.8	16.67	123.6	21.615	172.8	17.7896	183.6	11.2343	194.8	12.096	192.6	10.2898	124.2	1.76384	136.8	2.96989	160.4	1.7564	124.8	0.42212	129.6	0.25628	152.6	0.70855	126.6	0.13881	80	0.1316	82.2	0.1671
						124.8	16.67	123.8	21.615	172.8	17.7741	183.6	11.2675	195	12.096	193	10.2898	124.4	1.79399	136.8	2.95481	160.6	1.7564	125.2	0.42212	129.6	0.25628	152.8	0.70855	126.8	0.13863	80	0.12363	82.2	0.16551
						125.2	16.6855	123.8	21.615	173.2	17.7896	183.8	11.2675	195	12.096	193.2	10.3064	124.4	1.79399	137	2.96989	160.6	1.77297	125.2	0.42212	130	0.27136	153	0.72363	126.8	0.1381	80.2	0.1219	82.2	0.16429
						125.2	16.67	123.8	21.6305	173.4	17.7896	184	11.2509	195	12.1125	193.2	10.323	124.4	1.77892	137	2.98496	160.6	1.77297	125.4	0.42212	130	0.27136	153	0.72363	126.8	0.13723	80.2	0.12173	82.2	0.16341
						125.4	16.67	124.2	21.6305	173.4	17.7896	184	11.2509	195.2	12.096	193.4	10.323	124.4	1.77892	137.4	2.98496	161	1.7564	125.4	0.42212	130	0.28644	153	0.70855	126.8	0.13726	80.2	0.11864	82.2	0.16288
						125.4	16.67	124.2	21.6305	173.6	17.8207	184.4	11.284	195.4	12.096	193.4	10.3395	124.6	1.79399	137.4	2.98496	161.2	1.77297	125.4	0.42212	130.2	0.28644	153.4	0.72363	127.2	0.1341	80.2	0.1211	82.4	0.16397
						125.6	16.6855	124.4	21.6461	173.6	17.8052	184.6	11.2675	195.4	12.096	193.8	10.3561	124.6	1.79399	137.6	2.98496	161.2	1.77297	125.6	0.42212	130.2	0.28644	153.6	0.70855	127.2	0.13413	80.4	0.12338	82.4	0.16256
						125.6	16.6855	124.4	21.6461	173.8	17.7896	184.6	11.2675	195.8	12.096	194	10.3561	124.8	1.79399	137.6	2.98496	161.4	1.7564	125.6	0.42212	130.4	0.28644	153.6	0.70855	127.2	0.13326	80.4	0.13508	82.4	0.16186
						125.8	16.6855	124.4	21.6461	173.8	17.8518	184.8	11.3006	196	12.1125	194.2	10.3561	124.8	1.77892	137.6	2.96989	161.4	1.77297	125.8	0.42212	130.4	0.27136	153.6	0.70855	127.4	0.13146	80.6	0.13427	82.4	0.16186
						125.8	16.6855	124.6	21.6461	174.2	17.8518	184.8	11.284	196.2	12.096	194.2	10.3893	124.8	1.77892	137.6	2.98496	161.6	1.77297	125.8	0.42212	130.4	0.27136	153.8	0.70855	127.6	0.13287	80.6	0.13642	82.8	0.16256
						125.8	16.6855	124.6	21.6461	174.2	17.8363	185	11.284	196.2	12.096	194.4	10.4224	125.2	1.77892	137.8	2.98496	161.6	1.77297	125.8	0.42212	130.4	0.27136	153.8	0.70855	127.6	0.13427	80.6	0.13807	82.8	0.16397
						126.2	16.6855	124.8	21.6617	174.4	17.8363	185.4	11.3172	196.4	12.096	194.8	10.4058	125.2	1.77892	137.8	2.96989	162	1.77297	126.2	0.42212	130.8	0.27136	154	0.70855	127.6	0.13442	80.6	0.12848	82.8	0.16288
						126.4	16.7011	124.8	21.6461	174.6	17.8518	185.6	11.3337	196.4	12.1125	194.8	10.4058	125.4	1.77892	138	2.98496	162	1.77297	126.2	0.42212	130.8	0.27136	154	0.69348	127.6	0.1374	81	0.1257	83	0.16341
						126.4	16.7011	125.2	21.6461	174.6	17.8518	185.6	11.3337	196.8	12.1125	195	10.4224	125.4	1.79399	138	2.98496	162	1.78954	126.4	0.42212	131	0.27136	154.4	0.70855	128	0.14004	81	0.1199	83	0.16429
						126.4	16.7011	125.2	21.6461	175	17.8518	185.8	11.3172	196.8	12.1291	195.2	10.439	125.4	1.77892	138.4	2.98496	162	1.78954	126.4	0.43719	131	0.27136	154.6	0.70855	128	0.14232	81	0.12001	83	0.16551
						126.4	16.7011	125.4	21.6617	175.2	17.8674	185.8	11.3503	197	12.1125	195.2	10.4555	125.6	1.77892	138.4	2.98496	162.2	1.77297	126.4	0.42212	131	0.28644	154.6	0.72363	128.2	0.14106	81.2	0.12008	83	0.1671
						126.6	16.7011	125.4	21.6617	175.2	17.8518	186	11.3503	197	12.1125	195.4	10.439	125.6	1.77892	138.6	3.00004	162.4	1.78954	126.4	0.42212	131.2	0.28644	154.6	0.69348	128.2	0.13909	81.2	0.11635	83.2	0.1671
						126.6	16.7011	125.4	21.6617	175.2	17.8674	186.4	11.3669	197.2	12.1125	195.8	10.4721	125.6	1.79399	138.6	2.98496	162.4	1.78954	126.6	0.42212	131.2	0.28644	154.8	0.72363	128.4	0.13926	81.2	0.11867	83.2	0.16551
						126.8	16.7166	125.4	21.6617	175.4	17.8829	186.6	11.3669	197.2	12.1291	195.8	10.4721	125.8	1.77892	138.6	2.98496	162.4	1.77297	126.6	0.42212	131.2	0.27136	155	0.70855	128.4	0.13839	81.2	0.1172	83.2	0.16555
						126.8	16.7166	125.6	21.6617	175.4	17.8829	186.6	11.3834	197.6	12.1291	196	10.4721	125.8	1.79399	138.6	2.98496	162.8	1.78954	126.8	0.43719	131.4	0.30151	155	0.72363	128.4	0.13839	81.4	0.12588	83.4	0.16183
						127.2	16.7166	125.6	21.6617	175.6	17.8829	186.8	11.4	197.8	12.1291	196.2	10.5053	125.8	1.79399	138.8	2.98496	163	1.78954	126.8	0.43719	131.4	0.28644	155.4	0.72363	128.6	0.13926	81.4	0.12496	83.4	0.16165
						127.2	16.7166	125.8	21.6772	176	17.8829	186.8	11.3834	197.8	12.1291	196.2	10.5053	126.2	1.80907	138.8	3.00004	163	1.78954	126.8	0.42212	131.4	0.27136	155.4	0.70855	128.6	0.13909	81.4	0.12303	83.4	0.16309
						127.2	16.7166	125.8	21.6772	176	17.8985	187	11.3834	198	12.1457	196.4	10.5053	126.2	1.80907	139	3.00004	163.2	1.77297	127.2	0.43719	131.8	0.27136	155.6	0.72363	128.6	0.14106	81.6	0.12141	83.8	0.16204
						127.4	16.7166	126.2	21.6928	176.2	17.8829	187	11.3834	198.2	12.1457	196.8	10.5053	126.4	1.80907	139	3.00004	163.4	1.78954	127.2	0.42212	132	0.27136	155.6	0.70855	129	0.14106	81.6	0.12422	83.8	0.16168
						127.4	16.7322	126.2	21.6928	176.4	17.8985	187.4	11.4	198.2	12.1291	196.8	10.5218	126.4	1.80907	139.4	3.00004	163.4	1.80611	127.2	0.42212	132	0.27136	155.8	0.72363	129	0.14035	81.6	0.12633	83.8	0.16204
						127.6	16.7322	126.4	21.7083	176.4	17.8985	187.4	11.4	198.6	12.1291	197	10.5053	126.4	1.80907	139.4	3.00004	163.8	1.78954	127.4	0.40704	132	0.27136	155.8	0.70855	129.2	0.13768	81.6	0.12328	84	0.16436
						127.6	16.7322	126.4	21.7083	176.6	17.8985	187.4	11.4166	198.6	12.1291	197.2	10.555	126.4	1.80907	139.6	3.00004	163.8	1.78954	127.4	0.40704	132	0.27136	156.2	0.70855	129.2	0.13716	82	0.12328	84	0.16453
						127.6	16.7322	126.4	21.7238	176.6	17.8829	187.6	11.4331	198.8	12.1291	197.2	10.555	126.6	1.80907	139.6	2.98496	164	1.78954	127.6	0.42212	132.2	0.28644	156.4	0.72363	129.2	0.13877	82	0.1238	84	0.16256
						128	16.7322	126.4	21.7238	177	17.8829	187.8	11.4331	198.8	12.1457	197.6	10.5715	126.6	1.80907	139.6	2.98496	164	1.80611	127.6	0.42212	132.2	0.28644	156.4	0.70855	129.4	0.13842	82.2	0.12486	84	0.16256
						128	16.7477	126.6	21.7083	177.2	17.8829	187.8	11.4331	199	12.1291	197.8	10.5384	126.8	1.80907	139.6	3.00004	164	1.78954	128	0.42212	132.4	0.28644	156.4	0.72363	129.4	0.13737	82.2	0.12964	84.2	0.16007
						128.2	16.7477	126.6	21.7083	177.2	17.8674	188.2	11.4331	199	12.1457	197.8	10.555	126.8	1.80907	139.8	3.01511	164	1.78954	128	0.43719	132.4	0.28644	156.6	0.72363	129.6	0.13881	82.2	0.13083	84.2	0.16239
						128.2	16.7477	126.8	21.7238	177.2	17.8829	188.2	11.4497	199.2	12.1457	198	10.5715	126.8	1.80907	139.8	3.00004	164.2	1.78954	128.2	0.42212	132.4	0.27136	156.8	0.72363	129.6	0.13863	82.2	0.12742	84.2	0.16414
						128.4	16.7633	126.8	21.7394	177.4	17.8829	188.4	11.4331	199.6	12.1457	198.2	10.5715	126.8	1.80907	140.2	3.01511	164.2	1.80611	128.2	0.42212	132.4	0.28644	156.8	0.70855	129.6	0.1381	82.4	0.1251	84.4	0.16341
						128.4	16.7633	127.2	21.7394	177.6	17.8674	188.4	11.4497	199.8	12.1457	198.2	10.555	127.2	1.77892	140.2	3.00004	164.4	1.78954	128.2	0.43719	132.8	0.28644	157.2	0.72363	130	0.13596	82.4	0.13118	84.4	0.16429
						128.6	16.7477	127.2	21.755	177.6	17.8985	188.6	11.4663	199.8	12.1457	198.6	10.555	127.2	1.79399	140.4	3.01511	164.4	1.80611	128.4	0.42212	132.8	0.28644	157.2	0.72363	130	0.13631	82.4	0.13013	84.4	0.16551
						128.6	16.7633	127.2	21.755	178	17.8829	188.8	11.4497	200	12.1457	198.8	10.5715	127.2	1.80907	140.4	3.01511	164.8	1.78954	128.4	0.42212	133	0.27136	157.4	0.72363	130	0.13596	82.4	0.1264	84.4	0.1671
						128.6	16.7788	127.4	21.755	178	17.8829	188.8	11.4663	200	12.1457	198.8	10.555	127.4	1.79399	140.4	3.00004	164.8	1.78954	128.6	0.43719	133	0.27136	157.4	0.70855	130.2	0.1381	82.8	0.12605	84.8	0.16583
						129	16.7633	127.4	21.7705	178.2	17.8985	189.2	11.4663	200.4	12.1622	199	10.5881	127.4	1.80907	140.4	3.00004	165	1.80611	128.6	0.43719	133.2	0.28644	157.4	0.72363	130.2	0.13863	82.8	0.12588	84.8	0.16583
						129	16.7788	127.6	21.7705	178.4	17.8985	189.4	11.4663	200.4	12.1457	199.2	10.5881	127.6	1.79399	140.6	3.01511	165	1.80611	128.6	0.43719	133.2	0.27136	157.6	0.70855	130.4	0.13881	82.8	0.12588	84.8	0.16583
						129.2	16.7788	127.6	21.755	178.4	17.8985	189.4	11.4497	200.6	12.1457	199.6	10.555	127.6	1.79399	140.6	3.03019	165	1.80611	129	0.42212	133.2	0.27136	157.8	0.7387	130.4	0.13863	82.8	0.12732	85	0.16583
						129.2	16.7944	127.6	21.755	178.4	17.8829	189.6	11.4829	200.6	12.1622	199.8	10.5881	127.6	1.79399	140.8	3.01511	165.2	1.80611	129	0.43719	133.2	0.28644	157.8	0.70855	130.4	0.13684	83	0.12735	85	0.16583
						129.2	16.7788	128	21.786	178.8	17.914	189.8	11.4663	201	12.1457	199.8	10.5715	128	1.79399	140.8	3.00004	165.2	1.78954	129.2	0.42212	133.6	0.28644	157.8	0.72363	130.8	0.13754	83	0.12507	85	0.16583
						129.4	16.7788	128	21.786	179	17.914	189.8	11.4994	201	12.1457	200	10.5715	128	1.79399	141.2	3.00004	165.2	1.78954	129.2	0.42212	133.6	0.28644	157.8	0.70855	130.8	0.13754	83	0.12493	85	0.16583
						129.4	16.7788	128.2	21.786	179	17.9296	190.2	11.4994	201	12.1622	200	10.5715	128	1.80907	141.2	3.03019	165.6	1.82268	129.2	0.42212	133.8	0.27136	158.4	0.72363	131	0.13684	83.2	0.12475	85.2	0.16583
						129.6	16.7788	128.2	21.786	179.2	17.8985	190.4	11.516	201.4	12.1457	200.6	10.5881	128.2	1.80907	141.4	3.03019	165.8	1.82268	129.2	0.42212	133.8	0.27136	158.4	0.72363	131	0.13863	83.2	0.12134	85.2	0.16583
						129.6	16.7944	128.4	21.8016	179.4	17.8985	190.4	11.4994	201.6	12.1622	200.6	10.5881	128.2	1.82414	141.4	3.01511	165.8	1.82268	129.4	0.40704	133.8	0.28644	158.4	0.72363	131	0.13881	83.2	0.12099	85.2	0.16583
						130	16.7944	128.4	21.8016	179.4	17.8985	190.6	11.516	201.6	12.1622	200.6	10.5881	128.2	1.80907	141.6	3.00004	166	1.82268	129.4	0.40704	134	0.27136	158.4	0.70855	131	0.13863	83.4	0.12117	85.4	0.16583
						130	16.7944	128.6	21.8016	179.8	17.8985	190.6	11.516	201.6	12.1457	201	10.5881	128.4	1.80907	141.6	3.03019	166	1.82268	129.6	0.45227	134.2	0.27136	158.6	0.70855	131.2	0.1381	83.4	0.1238	85.4	0.16583
						130	16.7944	128.6	21.8016	179.8	17.8985	191	11.5326	201.8	12.1457	201	10.5715	128.4	1.80907	141.8	3.03019	166.2	1.82268	129.6	0.42212	134.2	0.28644	158.6	0.72363	131.2	0.13723	83.4	0.1257	85.4	0.16583
						130.2	16.8099	128.6	21.8327	180	17.8829	191.2	11.5491	202	12.1622	201	10.5881	128.6	1.82414	141.8	3.03019	166.2	1.82268	129.6	0.42212	134.2	0.28644	159	0.72363	131.4	0.136	83.4	0.13097	85.4	0.16583
						130.4	16.8099	128.6	21.8327	180	17.8985	191.4	11.5326	202	12.1622	201.6	10.5881	128.6	1.80907	141.8	3.01511	166.2	1.82268	129.6	0.42212	134.2	0.28644	159	0.72363	131.4	0.13442	83.8	0.13196	85.8	0.16583
						130.4	16.8255	129	21.8327	180.2	17.8985	191.4	11.5491	202.4	12.1457	201.6	10.5715	128.6	1.80907	142.2	3.03019	166.6	1.85582	130	0.42212	134.6	0.28644	159.2	0.7387	131.4	0.13568	83.8	0.13368	85.8	0.16583
						130.4	16.8255	129	21.8327	180.2	17.8985	191.6	11.5657	202.4	12.1788	201.8	10.6047	128.6	1.80907	142.2	3.01511	166.8	1.80611	130	0.42212	134.6	0.28644	159.2	0.70855	131.8	0.13568	83.8	0.13452	85.8	0.16583
						130.4	16.8255	129.2	21.8327	180.4	17.8985	192	11.5657	202.6	12.1622	202	10.5715	129	1.80907	142.2	3.01511	166.8	1.82268	130.2	0.42212	134.8	0.28644	159.6	0.7387	131.8	0.13568	84	0.13413	85.8	0.16583
						130.8	16.841	129.2	21.8327	180.8	17.914	192.2	11.5657	202.6	12.1622	202	10.5881	129	1.80907	142.4	3.03019	167	1.82268	130.2	0.43719	134.8	0.28644	159.6	0.7387	132	0.13568	84	0.13536	86	0.16583
						130.8	16.841	129.4	21.8483	180.8	17.9296	192.2	11.5657	202.8	12.1622	202.4	10.5881	129.2	1.80907	142.4	3.03019	167.2	1.82268	130.4	0.42212	135	0.28644	159.6	0.72363	132	0.13442	84	0.13821	86	0.16583
						131	16.8721	129.4	21.8483	181	17.914	192.4	11.5823	203	12.1788	202.6	10.6047	129.2	1.82414	142.6	3.03019	167.2	1.82268	130.4	0.42212	135	0.28644	159.6	0.70855	132	0.136	84	0.13536	86.2	0.16457
						131	16.8566	129.6	21.8483	181.2	17.8829	192.4	11.5823	203	12.1954	202.6	10.5881	129.2	1.82414	142.6	3.01511	167.2	1.82268	130.4	0.42212	135.2	0.30151	160	0.72363	132.2	0.13723	84.2	0.13413	86.2	0.16615
						131.2	16.8721	129.6	21.8483	181.2	17.8985	192.6	11.5823	203	12.1954	202.8	10.6047	129.4	1.82414	142.6	3.03019	167.2	1.82268	130.4	0.43719	135.2	0.28644	160.2	0.7387	132.2	0.1381	84.2	0.13326	86.2	0.16738
						131.2	16.8721	129.6	21.8638	181.2	17.8985	192.6	11.5989	203.4	12.1954	203	10.5881	129.4	1.80907	143	3.03019	167.6	1.82268	130.8	0.43719	135.2	0.28644	160.2	0.70855	132.4	0.13863	84.2	0.13399	86.2	0.16826
						131.4	16.8721	130	21.8638	181.6	17.914	193.2	11.5823	203.6	12.1954	203	10.5881	129.4	1.82414	143	3.04526	167.6	1.83925	130.8	0.42212	135.2	0.27136	160.2	0.75378	132.4	0.13754	84.4	0.1335	86.2	0.16752
						131.4	16.8877	130	21.8638	181.8	17.914	193.2	11.6154	203.8	12.1954	203.4	10.5715	129.6	1.80907	143.2	3.04526	167.8	1.82268	131	0.42212	135.6	0.28644	160.4	0.6784	132.4	0.13895	84.4	0.13087	86.6	0.16928
						131.4	16.8877	130	21.8638	181.8	17.8674	193.4	11.6154	203.8	12.1788	203.6	10.5881	129.6	1.80907	143.2	3.03019	167.8	1.82268	131	0.45227	135.6	0.30151	160.6	0.7387	132.8	0.13965	84.4	0.12928	86.6	0.17033
						131.8	16.8877	130.2	21.8793	182	17.8829	193.4	11.632	203.8	12.2119	203.6	10.5881	130	1.82414	143.2	3.04526	168	1.82268	131	0.42212	135.8	0.28644	160.6	0.7387	132.8	0.13965	84.4	0.12876	86.6	0.17068
						131.8	16.9032	130.2	21.8793	182	17.8829	194	11.632	204.2	12.1954	203.8	10.5881	130	1.82414	143.4	3.03019	168	1.83925	131.2	0.43719	135.8	0.27136	161	0.7387	133	0.13895	84.8	0.13055	86.8	0.16906
						131.8	16.9032	130.4	21.8793	182.2	17.8985	194	11.632	204.4	12.2119	204.2	10.5715	130	1.80907	143.4	3.06034	168.4	1.82268	131.4	0.43719	135.8	0.28644	161.2	0.75378	133	0.13628	84.8	0.13055	86.8	0.17086
						132	16.8877	130.4	21.8793	182.6	17.8829	194.2	11.632	204.4	12.2119	204.2	10.5881	130	1.80907	143.6	3.06034	168.4	1.83925	131.4	0.43719	136	0.27136	161.2	0.72363	133	0.13895	84.8	0.13002	86.8	0.16875
						132	16.9032	130.8	21.8949	182.6	17.8829	194.2	11.6486	204.6	12.2119	204.4	10.5881	130.2	1.82414	143.6	3.03019	168.6	1.83925	131.4	0.43719	136	0.28644	161.2	0.72363	133.2	0.13965	85	0.12897	86.8	0.16913
						132.2	16.9188	130.8	21.8949	182.8	17.8829	194.4	11.6486	204.6	12.2119	204.6	10.5715	130.2	1.83922	143.6	3.06034	168.6	1.83925	131.8	0.43719	136.2	0.28644	161.4	0.72363	133.2	0.13965	85	0.12932	87	0.1679
						132.2	16.9343	131	21.8949	182.8	17.8674	194.4	11.6486	204.8	12.1954	204.6	10.5715	130.4	1.80907	144	3.04526	168.8	1.83925	131.8	0.43719	136.2	0.28644	161.6	0.72363	133.2	0.13768	85	0.13234	87	0.16506
						132.4	16.9499	131	21.8949	183	17.8829	194.8	11.6817	204.8	12.2119	204.8	10.5881	130.4	1.82414	144	3.06034	168.8	1.85582	131.8	0.43719	136.2	0.28644	161.6	0.7387	133.2	0.13786	85	0.13073	87.2	0.16471
						132.4	16.9343	131.2	21.9105	183.2	17.8829	195	11.6817	205.2	12.2451	205.2	10.5715	130.4	1.83922	144.2	3.06034	169	1.83925	132	0.45227	136.6	0.28644	161.6	0.7387	133.6	0.14018	85.2	0.12985	87.2	0.16685
						132.4	16.9499	131.2	21.9105	183.2	17.8985	195	11.6817	205.4	12.2285	205.2	10.5715	130.8	1.82414	144.2	3.06034	169	1.85582	132	0.43719	136.6	0.30151	161.6	0.7387	133.6	0.14053	85.2	0.12844	87.2	0.16738
						132.8	16.9499	131.4	21.926	183.2	17.8674	195	11.6486	205.4	12.2285	205.4	10.5715	130.8	1.83922	144.2	3.06034	169.4	1.85582	132.2	0.43719	136.6	0.28644	162	0.7387	133.8	0.14018	85.2	0.12844	87.2	0.16755
						133	16.9654	131.4	21.926	183.6	17.8674	195.4	11.6651	205.4	12.1954	205.6	10.5715	131	1.82414	144.4	3.04526	169.4	1.85582	132.2	0.43719	136.6	0.27136	162	0.7387	133.8	0.13912	85.4	0.12985	87.6	0.16611
						133	16.9654	131.4	21.926	183.8	17.8518	195.4	11.6486	205.8	12.1954	205.8	10.555	131	1.80907	144.4	3.04526	169.6	1.85582	132.4	0.43719	136.8	0.27136	162.2	0.7387	133.8	0.13737	85.4	0.13073	87.6	0.17036
						133	16.9654	131.4	21.9416	183.8	17.8518	196	11.6651	205.8	12.1954	205.8	10.555	131	1.82414	144.6	3.06034	169.6	1.83925	132.4	0.43719	136.8	0.27136	162.2	0.72363	134	0.1381	85.4	0.13108	87.6	0.1698
						133	16.981	131.8	21.9416	184	17.8363	196	11.6651	206.2	12.2119	206.2	10.5384	131.2	1.83922	144.6	3.06034	169.6	1.85582	132.4	0.43719	137	0.28644	162.4	0.75378	134	0.13723	85.4	0.12964	87.8	0.1698
						133.2	16.981	132	21.9416	184.4	17.8363	196.2	11.6651	206.2	12.2285	206.2	10.555	131.2	1.83922	144.6	3.06034	169.6	1.87239	132.8	0.43719	137	0.27136	162.4	0.72363	134.2	0.136	85.8	0.13051	87.8	0.16783
						133.2	16.981	132	21.9571	184.4	17.8363	196.2	11.6817	206.4	12.2119	206.4	10.555	131.4	1.82414	145	3.06034	169.8	1.83925	133	0.43719	137	0.28644	162.8	0.7387	134.2	0.13442	85.8	0.13371	87.8	0.16801
						133.6	16.9965	132	21.9571	184.6	17.8207	196.4	11.6651	206.4	12.2119	206.6	10.555	131.4	1.85429	145.2	3.06034	170	1.87239	133	0.43719	137.4	0.27136	162.8	0.72363	134.2	0.13442	85.8	0.13319	87.8	0.16906
						133.6	16.981	132.2	21.9727	184.6	17.8207	196.4	11.6817	206.6	12.2119	206.6	10.5384	131.4	1.82414	145.2	3.06034	170	1.85582	133	0.43719	137.4	0.28644	163	0.7387	134.6	0.136	85.8	0.13213	87.8	0.16973
						133.8	16.9965	132.2	21.9571	184.6	17.8207	196.8	11.6817	206.6	12.2119	207	10.5384	131.4	1.83922	145.2	3.06034	170	1.85582	133	0.43719	137.6	0.28644	163	0.7387	134.6	0.13596	86	0.12928	88	0.17219
						133.8	17.0121	132.4	21.9727	184.8	17.8207	197	11.6983	207	12.2119	207.2	10.5715	131.8	1.82414	145.2	3.06034	170.4	1.85582	133.2	0.42212	137.6	0.27136	163.2	0.7387	134.6	0.13716	86	0.12876	88	0.17198
						134	17.0121	132.4	21.9882	185	17.8207	197.2	11.6817	207.2	12.2119	207.2	10.5715	131.8	1.83922	145.4	3.06034	170.4	1.85582	133.2	0.43719	137.6	0.28644	163.4	0.7387	134.8	0.14049	86.2	0.12928	88.2	0.17321
						134	17.0121	132.8	22.0193	185	17.8207	197.2	11.6651	207.2	12.2119	207.4	10.5715	132	1.83922	145.4	3.07542	170.6	1.87239	133.2	0.43719	137.8	0.28644	163.4	0.72363	134.8	0.14278	86.2	0.13087	88.2	0.17588
						134.2	17.0276	132.8	22.0193	185.4	17.8363	197.6	11.6983	207.4	12.2119	207.6	10.5715	132	1.83922	145.6	3.06034	170.6	1.87239	133.6	0.43719	137.8	0.28644	163.4	0.7387	134.8	0.14274	86.2	0.13157	88.2	0.17588
						134.2	17.0432	133	21.9882	185.6	17.8207	197.6	11.6983	207.6	12.2285	208	10.555	132	1.82414	145.6	3.07542	170.8	1.85582	133.8	0.43719	138	0.27136	163.8	0.7387	135	0.1445	86.2	0.13266	88.2	0.17448
						134.2	17.0432	133	21.9727	185.6	17.8207	198	11.6983	207.6	12.2285	208.2	10.5384	132.2	1.83922	146	3.07542	170.8	1.85582	133.8	0.43719	138	0.27136	164	0.7387	135	0.14485	86.6	0.13196	88.6	0.17166
						134.2	17.0432	133	22.0349	185.8	17.8052	198	11.6817	208	12.2119	208.2	10.5715	132.2	1.83922	146	3.09049	171	1.87239	133.8	0.43719	138	0.28644	164	0.72363	135.2	0.1438	86.6	0.13266	88.6	0.16938
						134.6	17.0587	133	22.0349	186	17.8207	198.2	11.6983	208	12.2451	208.4	10.555	132.4	1.83922	146	3.09049	171	1.85582	133.8	0.43719	138	0.28644	164	0.7387	135.2	0.14007	86.8	0.13157	88.6	0.16762
						134.8	17.0432	133.2	22.0504	186	17.7896	198.2	11.6983	208.2	12.2285	208.6	10.555	132.4	1.83922	146	3.06034	171.4	1.85582	134	0.43719	138.4	0.28644	164.2	0.7387	135.2	0.14099	86.8	0.1296	88.8	0.16766
						134.8	17.0587	133.2	22.0349	186	17.8052	198.6	11.6983	208.2	12.2285	208.6	10.555	132.4	1.83922	146.2	3.06034	171.4	1.87239	134	0.45227	138.4	0.27136	164.4	0.7387	135.2	0.13796	86.8	0.1296	88.8	0.16857
						134.8	17.0432	133.6	22.0504	186.4	17.8052	198.8	11.6983	208.6	12.2119	209	10.555	132.8	1.83922	146.2	3.07542	171.6	1.90553	134.2	0.43719	138.6	0.27136	164.4	0.72363	135.6	0.13832	86.8	0.1303	88.8	0.16752
						135	17.0743	133.6	22.0504	186.6	17.8052	198.8	11.6983	208.6	12.2285	209.2	10.5715	132.8	1.83922	146.4	3.09049	171.6	1.88896	134.2	0.42212	138.6	0.27136	164.4	0.7387	135.6	0.14204	87	0.13171	89	0.16896
						135	17.0432	133.8	22.0504	186.6	17.7896	199	11.7148	208.6	12.2285	209.4	10.555	132.8	1.85429	146.4	3.09049	171.8	1.87239	134.2	0.43719	138.6	0.28644	164.8	0.7387	135.8	0.14309	87	0.13382	89	0.16878
						135.2	17.0432	133.8	22.0504	186.8	17.7896	199.2	11.7148	209	12.2285	209.4	10.555	133	1.85429	146.8	3.09049	171.8	1.88896	134.2	0.43719	138.6	0.30151	164.8	0.72363	135.8	0.14274	87	0.13789	89	0.16826
						135.2	17.0587	133.8	22.066	186.8	17.8207	199.2	11.6983	209.2	12.2451	209.4	10.555	133	1.85429	146.8	3.09049	172.2	1.87239	134.6	0.43719	138.8	0.28644	165	0.7387	135.8	0.14418	87.2	0.13663	89	0.16738
						135.6	17.0743	133.8	22.0815	187	17.8052	199.8	11.6983	209.2	12.2451	210	10.555	133	1.85429	147	3.07542	172.2	1.88896	134.6	0.43719	138.8	0.27136	165	0.72363	136	0.14331	87.2	0.13413	89	0.16615
						135.6	17.0898	134	22.0815	187.4	17.8052	199.8	11.7148	209.2	12.2285	210	10.555	133.2	1.85429	147	3.07542	172.4	1.87239	134.8	0.45227	139	0.28644	165.2	0.7387	136	0.14137	87.2	0.13326	89.4	0.16457
						135.8	17.0898	134.2	22.0815	187.4	17.8052	200	11.7314	209.4	12.2451	210.2	10.555	133.2	1.85429	147	3.09049	172.4	1.87239	134.8	0.45227	139	0.28644	165.2	0.7387	136.2	0.13839	87.2	0.13273	89.4	0.16583
						135.8	17.0898	134.2	22.0815	187.6	17.8052	200	11.7148	209.8	12.2451	210.4	10.5715	133.2	1.86937	147	3.09049	172.4	1.87239	134.8	0.43719	139	0.27136	165.6	0.7387	136.2	0.13754	87.2	0.13255	89.6	0.16583
						135.8	17.0898	134.2	22.0815	187.6	17.7896	200.4	11.7314	209.8	12.2451	210.4	10.555	133.2	1.86937	147.2	3.07542	172.4	1.87239	134.8	0.43719	139.4	0.27136	165.6	0.70855	136.2	0.13473	87.6	0.13399	89.6	0.16583
						136	17.0743	134.6	22.0815	187.8	17.8052	200.6	11.7314	210	12.2451	210.8	10.555	133.6	1.85429	147.2	3.09049	172.6	1.87239	135	0.42212	139.4	0.27136	165.8	0.72363	136.6	0.13442	87.6	0.13294	89.6	0.16583
						136.2	17.0898	134.6	22.0815	188.2	-1.32178	200.6	11.7148	210	12.2451	211	10.555	133.6	1.86937	147.4	3.10557	172.6	1.87239	135	0.43719	139.4	0.28644	165.8	0.75378	136.6	0.13568	87.8	0.13259	89.6	0.16457
						136.2	17.0743	134.8	22.0815			200.6	11.7314	210.2	12.2451	211	10.555	133.8	1.85429	147.4	3.09049	172.8	1.88896	135.2	0.42212	139.6	0.28644	166	0.7387	136.6	0.13568	87.8	0.1342	89.8	0.16488
						136.2	17.1054	134.8	22.0815			201	11.7314	210.2	12.2285	211.2	10.5715	133.8	1.86937	147.4	3.09049	172.8	1.88896	135.2	0.43719	139.6	0.28644	166	0.72363	136.8	0.13568	87.8	0.13368	89.8	0.16769
						136.2	17.1054	134.8	22.0971			201	11.7148	210.4	12.2616	211.4	10.5715	133.8	1.85429	147.8	3.09049	173.2	1.88896	135.2	0.43719	139.8	0.28644	166.2	0.70855	136.8	0.13568	87.8	0.13227	89.8	0.1698
						136.6	17.1054	135	22.0971			201.4	11.7314	210.8	12.2451	211.4	10.5715	134	1.86937	148	3.10557	173.4	1.88896	135.6	0.43719	139.8	0.28644	166.2	0.75378	136.8	0.13568	88	0.12999	89.8	0.17121
						136.6	17.1054	135	22.0815			201.6	11.7314	211	12.2451	211.8	10.5715	134	1.85429	148	3.10557	173.6	1.90553	135.6	0.43719	139.8	0.27136	166.6	0.76885	137	0.13568	88	0.12876	90	0.17065
						136.8	17.1054	135.2	22.0971			201.6	11.7148	211	12.2451	212	10.5715	134	1.85429	148	3.10557	173.8	1.88896	135.8	0.43719	139.8	0.30151	166.6	0.75378	137	0.13568	88.2	0.12858	90	0.17096
						136.8	17.1209	135.2	22.1126			201.6	11.7314	211.2	12.2451	212	10.5881	134.2	1.85429	148	3.10557	174.2	1.88896	135.8	0.43719	140.2	0.28644	166.8	0.75378	137.4	0.13568	88.2	0.13073	90	0.17307
						137	17.1209	135.2	22.0971			202	11.7148	211.4	12.2451	212.2	10.5715	134.2	1.85429	148.2	3.09049	174.2	1.90553	136	0.45227	140.2	0.27136	166.8	0.7387	137.4	0.13568	88.2	0.13234	90.4	0.17251
						137	17.1209	135.6	22.1126			202	11.7314	211.4	12.2451	212.4	10.555	134.6	1.86937	148.2	3.09049	174.4	1.90553	136	0.43719	140.4	0.28644	167.2	0.70855	137.6	0.13568	88.2	0.12932	90.4	0.17339
						137	17.1054	135.6	22.1126			202.4	11.7314	211.4	12.2451	212.4	10.555	134.6	1.86937	148.4	3.10557	174.6	1.90553	136.2	0.45227	140.4	0.27136	167.2	0.75378	137.6	0.13442	88.2	0.12897	90.4	0.17251
						137.4	17.1054	135.8	22.0971			202.6	11.7314	211.8	12.2451	212.8	10.5715	134.8	1.85429	148.4	3.09049	174.6	1.90553	136.2	0.43719	140.4	0.28644	167.2	0.72363	137.6	0.13473	88.6	0.13002	90.4	0.17181
						137.6	17.1209	135.8	22.1126			202.6	11.7314	212	12.2451	213	10.5715	134.8	1.85429	148.8	3.10557	174.6	1.88896	136.2	0.45227	140.4	0.27136	167.6	0.72363	137.6	0.13754	88.6	0.12928	90.6	0.17321
						137.6	17.1209	136	22.1126			202.8	11.7314	212	12.2451	213	10.5715	134.8	1.85429	148.8	3.10557	175.2	1.9221	136.6	0.45227	140.6	0.27136	167.6	0.75378	137.8	0.13839	88.6	0.13213	90.6	0.17479
						137.6	17.1209	136	22.1126			203	11.7314	212.2	12.2451	213.2	10.555	134.8	1.85429	148.8	3.10557	175.2	1.90553	136.6	0.43719	140.6	0.28644	167.8	0.7387	137.8	0.14137	88.8	0.12999	90.6	0.17462
						137.6	17.1365	136.2	22.0971			203	11.7314	212.4	12.2616	213.6	10.555	135	1.85429	149	3.10557	175.2	1.9221	136.8	0.43719	140.8	0.28644	167.8	0.75378	138	0.14331	88.8	0.13143	90.8	0.17268
						137.8	17.1209	136.2	-10.201			203.4	11.748	212.4	12.2616	213.6	10.5715	135	1.86937	149	3.10557	175.4	1.9221	136.8	0.43719	140.8	0.28644	167.8	0.75378	138	0.14418	88.8	0.13234	90.8	0.17219
						137.8	17.1365					203.4	11.7314	212.8	12.2616	213.8	10.5715	135.2	1.85429	149	3.10557	175.6	1.9221	136.8	0.43719	140.8	0.28644	168	0.7387	138	0.14274	88.8	0.13055	90.8	0.17096
						138	17.1676					203.8	11.7314	212.8	12.2616	214	10.5715	135.2	1.86937	149.2	3.10557	175.6	1.9221	137	0.45227	141.2	0.28644	168	0.75378	138.4	0.14436	89	0.13143	91	0.17026
						138	17.1365					203.8	11.7314	213	12.2616	214	10.5881	135.2	1.86937	149.2	3.10557	175.6	1.9221	137	0.45227	141.2	0.27136	168.4	0.7387	138.4	0.14172	89	0.12858	91	0.17008
						138.4	17.1676					204.2	11.7314	213	12.2451	214.2	10.555	135.6	1.88445	149.2	3.10557	176	1.90553	137	0.43719	141.4	0.30151	168.4	0.75378	138.4	0.13677	89	0.12805	91	0.17043
						138.4	17.1365					204.2	11.7314	213.2	12.2616	214.6	10.5715	135.6	1.85429	149.6	3.10557	176	1.9221	137.4	0.43719	141.4	0.25628	168.6	0.76885	138.6	0.1368	89	0.12732	91	0.16812
						138.6	17.152					204.4	11.7314	213.2	12.2451	214.6	10.5881	135.8	1.88445	149.6	3.10557	176	1.9221	137.4	0.43719	141.4	0.25628	168.6	0.7387	138.6	0.13645	89.4	0.12921	91.4	0.16917
						138.6	17.152					204.4	11.748	213.6	12.2782	214.8	10.5715	135.8	1.86937	149.8	3.09049	176.2	1.9221	137.6	0.42212	141.6	0.28644	168.8	0.75378	138.8	0.13698	89.4	0.13593	91.4	0.1736
						138.8	17.1987					204.8	11.748	213.8	12.2616	215	10.5715	135.8	1.86937	149.8	3.09049	176.2	1.9221	137.6	0.43719	141.6	0.27136	168.8	0.75378	138.8	0.13965	89.6	0.13821	91.6	0.17409
						138.8	17.1676					204.8	11.7645	213.8	12.2616	215.2	10.5715	136	1.88445	149.8	3.09049	176.4	1.87239	137.8	0.45227	141.8	0.25628	169	0.72363	139	0.14035	89.6	0.13926	91.6	0.17476
						139	17.1987					205.2	11.7314	213.8	12.2782	215.2	10.6047	136	1.88445	150	3.10557	176.4	1.88896	137.8	0.45227	141.8	0.27136	169	0.75378	139	0.13909	89.6	0.13909	91.6	0.17651
						139	17.1676					205.4	11.748	214	12.2616	215.8	10.5881	136.2	1.88445	150	3.10557	176.6	1.90553	138	0.42212	141.8	0.27136	169.4	0.7387	139	0.13997	89.6	0.13449	91.6	0.1749
						139	17.1676					205.6	11.7645	214.2	12.2782	215.8	10.6047	136.2	1.9146	150.2	3.13572	176.6	1.90553	138	0.43719	141.8	0.27136	169.4	0.72363	139.4	0.14299	89.8	0.13596	91.8	0.17595
						139	17.1832					205.6	11.7314	214.2	12.2616	215.8	10.6047	136.2	1.86937	150.2	3.13572	177	1.9221	138	0.43719	142.2	0.27136	169.6	0.75378	139.6	0.13958	89.8	0.12957	91.8	0.17521
						139.4	17.1832					205.8	11.748	214.6	12.2616	216	10.6212	136.2	1.85429	150.2	3.13572	177	1.90553	138	0.43719	142.2	0.28644	169.6	0.75378	139.6	0.13796	89.8	0.12672	91.8	0.1768
						139.4	17.1832					205.8	11.7314	214.6	12.2782	216.4	10.6047	136.6	1.86937	150.6	3.13572	177.2	1.9221	138.4	0.43719	142.4	0.28644	169.8	0.7387	139.6	0.14099	90	0.12834	91.8	0.1775
						139.6	17.1832					206.2	11.7645	214.8	12.2616	216.6	10.6212	136.6	1.86937	150.6	3.13572	177.2	1.9221	138.6	0.45227	142.4	0.28644	169.8	0.75378	139.8	0.14134	90	0.1303	92.2	0.17732
						139.6	17.1832					206.4	11.7645	215	12.2616	216.6	10.6378	136.6	1.89952	150.8	3.12064	177.6	1.9221	138.6	0.43719	142.6	0.27136	170	0.7387	139.8	0.14222	90	0.13617	92.2	0.17947
						139.8	17.2298					206.6	11.7645	215	12.2616	216.8	10.6212	136.8	1.88445	150.8	3.13572	177.6	1.93867	138.6	0.45227	142.6	0.28644	170	0.75378	139.8	0.14362	90	0.13705	92.2	0.17788
						139.8	17.2142					206.6	11.7645	215.2	12.2616	217	10.6212	136.8	1.88445	150.8	3.13572	177.6	1.93867	138.8	0.43719	142.6	0.30151	170.4	0.76885	140.2	0.14362	90.4	0.1342	92.4	0.17578
						139.8	17.1987					207	11.7645	215.2	12.2616	217	10.6212	137	1.88445	151	3.12064	178	1.9221	138.8	0.43719	142.6	0.28644	170.6	0.75378	140.2	0.14222	90.4	0.13494	92.4	0.17634
						140.2	17.2298					207.2	11.7645	215.6	12.2616	217.4	10.6378	137	1.88445	151	3.12064	178	1.93867	139	0.43719	143	0.27136	170.6	0.7387	140.4	0.14134	90.4	0.12942	92.4	0.17226
						140.4	17.2298					207.2	11.748	215.6	12.2616	217.6	10.6544	137	1.89952	151.2	3.13572	178.2	1.93867	139	0.45227	143	0.27136	170.8	0.75378	140.4	0.14099	90.6	0.12781	92.4	0.16959
						140.4	17.2298					207.4	11.7645	215.8	-1.09361	217.8	10.6709	137.4	1.88445	151.2	3.13572	178.4	1.95524	139	0.43719	143.2	0.27136	170.8	0.75378	140.6	0.14049	90.6	0.12781	92.6	0.16991
						140.4	17.2453					207.6	11.748			217.8	10.6709	137.4	1.88445	151.6	3.12064	178.4	1.93867	139	0.45227	143.2	0.28644	171	0.7387	140.6	0.13768	90.6	0.12942	92.6	0.17286
						140.4	17.2298					207.6	11.7811			218	10.6875	137.6	1.89952	151.6	3.12064	178.8	1.95524	139.4	0.43719	143.4	0.28644	171	0.75378	140.8	0.13895	90.6	0.13494	92.6	0.18063
						140.6	17.2609					208	11.7811			218.4	10.6875	137.6	1.89952	151.6	3.12064	179	1.93867	139.4	0.43719	143.4	0.28644	171.4	0.7387	140.8	0.13825	90.8	0.13547	92.8	0.1827
						140.8	17.2298					208.2	11.7645			218.4	10.6875	137.6	1.88445	151.8	3.13572	179.2	1.93867	139.6	0.42212	143.4	0.28644	171.4	0.7387	140.8	0.13557	90.8	0.13547	92.8	0.18639
						140.8	17.2453					208.4	11.7645			218.6	10.7041	137.6	1.89952	151.8	3.13572	179.2	1.93867	139.6	0.45227	143.6	0.28644	171.4	0.7387	141.2	0.13825	91	0.13494	92.8	0.1885
						140.8	17.2453					208.4	11.7645			218.8	10.6875	137.8	1.88445	151.8	3.13572	179.4	1.95524	139.8	0.45227	143.6	0.30151	171.6	0.7387	141.2	0.13895	91	0.13069	92.8	0.18456
						141.2	17.2453					208.6	11.7811			218.8	10.6875	137.8	1.88445	152	3.13572	179.4	1.95524	139.8	0.45227	143.6	0.30151	171.6	0.75378	141.4	0.13895	91	0.12876	93.2	0.18474
						141.2	17.2765					208.6	11.7811			219.2	10.7206	138	1.89952	152	3.13572	179.8	1.95524	139.8	0.45227	144	0.28644	171.8	0.75378	141.4	0.13825	91	0.12595	93.2	0.18136
						141.4	17.2298					209	11.7811			219.4	10.7372	138	1.89952	152.2	3.15079	180	1.95524	139.8	0.43719	144	0.28644	171.8	0.75378	141.4	0.14004	91.4	0.12419	93.4	0.17855
						141.4	17.2765					209.2	11.7811			219.4	10.7372	138	1.88445	152.2	3.12064	180.2	1.95524	140.2	0.45227	144.2	0.28644	172.2	0.76885	141.6	0.14021	91.4	0.12862	93.4	0.1795
						141.6	17.2609					209.4	11.7645			219.6	10.7206	138	1.88445	152.2	3.12064	180.2	1.95524	140.2	0.45227	144.2	0.28644	172.2	0.75378	141.6	0.13557	91.6	0.13125	93.4	0.18045
						141.6	17.2609					209.4	11.748			219.8	10.7041	138.4	1.9146	152.6	3.13572	180.4	1.95524	140.4	0.45227	144.2	0.28644	172.4	0.75378	141.8	0.13754	91.6	0.13336	93.4	0.17957
						141.8	17.2609					209.8	11.7645			219.8	10.7041	138.4	1.88445	152.6	3.13572	180.4	1.9718	140.4	0.45227	144.4	0.28644	172.4	0.75378	141.8	0.13754	91.6	0.13368	93.6	0.17813
						141.8	17.2765					210	11.7645			220.2	10.7206	138.6	1.9146	152.6	3.13572	180.4	1.95524	140.4	0.45227	144.4	0.30151	172.6	0.75378	142.2	0.13557	91.6	0.13311	93.6	0.17831
						141.8	17.2765					210.2	11.7645			220.4	10.7538	138.6	1.9146	152.8	3.13572	180.8	1.9718	140.4	0.43719	144.6	0.28644	172.6	0.75378	142.2	0.13768	91.8	0.13452	93.6	0.1801
						142.2	17.292					210.2	11.7645			220.4	10.7372	138.6	1.9146	152.8	3.13572	180.8	1.9718	140.6	0.45227	144.6	0.28644	172.8	0.75378	142.2	0.14067	91.8	0.1347	93.8	0.1762
						142.2	17.292					210.4	-4.95437			220.6	10.7538	138.8	1.9146	153	3.13572	181	1.9718	140.6	0.45227	144.6	0.28644	172.8	0.75378	142.4	0.14134	91.8	0.13364	93.8	0.17838
						142.4	17.292									220.8	10.7538	138.8	1.88445	153	3.15079	181.2	1.9718	140.8	0.45227	145	0.28644	173.2	0.75378	142.4	0.1438	91.8	0.13203	93.8	0.17715
						142.4	17.292									220.8	10.7538	139	1.88445	153	3.13572	181.2	1.98837	140.8	0.45227	145	0.27136	173.2	0.75378	142.4	0.14485	92.2	0.13076	93.8	0.17571
						142.4	17.3075									221.2	10.7704	139	1.9146	153.4	3.13572	181.6	1.9718	140.8	0.45227	145.2	0.28644	173.4	0.75378	142.6	0.1445	92.2	0.13269	94.2	0.17943
						142.6	17.292									221.4	10.8035	139	1.89952	153.4	3.15079	181.6	1.98837	141.2	0.45227	145.2	0.28644	173.4	0.75378	142.6	0.14274	92.2	0.13656	94.2	0.17781
						142.6	17.3075									221.4	10.8201	139.4	1.9146	153.6	3.16587	181.8	1.9718	141.4	0.45227	145.2	0.28644	173.6	0.75378	142.6	0.14151	92.4	0.13723	94.2	0.1737
						143	17.3075									221.6	10.8035	139.4	1.9146	153.6	3.16587	181.8	1.98837	141.4	0.43719	145.2	0.27136	173.6	0.76885	143	0.14081	92.4	0.13754	94.4	0.17725
						143	17.3231									221.8	10.8035	139.6	1.92967	153.6	3.13572	182	1.98837	141.4	0.45227	145.4	0.28644	173.8	0.7387	143	0.13744	92.4	0.14035	94.4	0.18115
						143.2	17.3075									222.2	10.8035	139.6	1.92967	153.8	3.15079	182	2.00494	141.4	0.45227	145.4	0.28644	173.8	0.75378	143.2	0.1387	92.4	0.14246	94.4	0.18256
						143.2	17.3075									222.2	10.8366	139.6	1.9146	153.8	3.15079	182.2	1.98837	141.6	0.45227	145.6	0.27136	174.2	0.75378	143.2	0.14049	92.6	0.14387	94.6	0.18273
						143.2	17.3075									222.4	10.8366	139.6	1.9146	154	3.16587	182.2	2.00494	141.6	0.45227	145.6	0.28644	174.4	0.7387	143.2	0.1387	92.6	0.14137	94.6	0.18294
						143.4	17.3231									222.6	10.8532	139.8	1.9146	154	3.15079	182.2	1.98837	141.8	0.45227	146	0.28644	174.4	0.75378	143.4	0.14064	92.6	0.13782	94.6	0.17655
						143.4	17.3231									222.6	10.8532	139.8	1.92967	154	3.15079	182.6	1.98837	141.8	0.45227	146	0.28644	174.4	0.76885	143.6	0.14309	92.8	0.14053	94.8	0.17497
						143.6	17.3387									223.2	10.8532	139.8	1.9146	154.4	3.15079	182.6	1.98837	142.2	0.45227	146	0.30151	174.6	0.78393	143.6	0.14415	92.8	0.13807	94.8	0.17694
						143.6	17.3387									223.2	10.8698	140.2	1.89952	154.6	3.16587	182.8	2.00494	142.2	0.45227	146	0.30151	174.6	0.75378	143.6	0.1438	92.8	0.1381	94.8	0.17514
						143.6	17.3387									223.2	10.8698	140.2	1.92967	154.6	3.15079	182.8	2.00494	142.2	0.45227	146.2	0.28644	175	0.76885	144	0.14078	92.8	0.13652	94.8	0.17623
						144	17.3387									223.6	10.9029	140.4	1.92967	154.6	3.18094	182.8	1.98837	142.4	0.45227	146.2	0.30151	175	0.75378	144	0.14239	93.2	0.13459	95.2	0.17929
						144	17.3542									223.6	10.8864	140.4	1.89952	154.8	3.15079	183	2.00494	142.4	0.45227	146.4	0.28644	175.2	0.78393	144.2	0.14007	93.2	0.1355	95.2	0.18056
						144.2	17.3387									224	10.8864	140.4	1.89952	154.8	3.16587	183	1.98837	142.4	0.45227	146.4	0.28644	175.2	0.75378	144.2	0.14113	93.4	0.13515	95.2	0.17718
						144.2	17.3542									224.2	10.9029	140.6	1.92967	154.8	3.16587	183.2	1.98837	142.6	0.43719	146.4	0.28644	175.4	0.76885	144.2	0.14236	93.4	0.1348	95.2	0.17648
						144.4	17.3542									224.2	10.9029	140.6	1.9146	155	3.16587	183.2	1.98837	142.6	0.43719	146.8	0.30151	175.4	0.75378	144.4	0.14056	93.4	0.13445	95.4	0.17398
						144.4	17.3542									224.4	10.9195	140.8	1.9146	155	3.15079	183.6	2.00494	142.6	0.40704	146.8	0.30151	175.6	0.75378	144.6	0.14179	93.4	0.1341	95.4	0.17061
						144.6	17.3542									224.6	10.9361	140.8	1.9146	155.4	3.18094	183.6	2.00494	143	0.42212	147	0.30151	175.6	0.76885	144.6	0.14605	93.6	0.13821	95.6	0.17367
						144.6	17.3542									224.6	10.9361	140.8	1.9146	155.4	3.16587	183.8	2.00494	143	0.42212	147	0.28644	176	0.78393	144.6	0.14728	93.6	0.13536	95.6	0.17493
						144.6	17.3542									225	10.9361	140.8	1.9146	155.4	3.16587	183.8	2.00494	143.2	0.46734	147	0.28644	176	0.75378	145	0.14548	93.8	0.1354	95.6	0.17349
						145	17.3697									225.2	10.9195	141.2	1.92967	155.4	3.16587	184	2.00494	143.2	0.43719	147.2	0.28644	176.2	0.75378	145	0.14352	93.8	0.13294	95.6	0.17792
						145.2	17.3697									225.2	10.9361	141.2	1.92967	155.6	3.18094	184	2.02151	143.2	0.45227	147.2	0.30151	176.2	0.75378	145.2	0.14548	93.8	0.13118	96	0.17897
						145.2	17.4008									225.4	10.9195	141.4	1.94475	155.6	3.18094	184.4	2.00494	143.4	0.46734	147.4	0.28644	176.4	0.79901	145.2	0.14408	93.8	0.13013	96	0.17539
						145.2	17.3853									225.8	10.9361	141.4	1.94475	155.8	3.18094	184.4	2.00494	143.4	0.46734	147.4	0.27136	176.4	0.7387	145.2	0.14376	94.2	0.12978	96	0.17412
						145.2	17.3853									225.8	10.9361	141.4	1.9146	155.8	3.18094	184.6	2.00494	143.6	0.45227	147.4	0.28644	176.6	0.78393	145.4	0.14362	94.2	0.12886	96.2	0.17483
						145.4	17.3853									226	10.9526	141.4	1.9146	156.2	3.16587	184.6	2.02151	143.6	0.45227	147.4	0.27136	176.6	0.79901	145.4	0.13955	94.2	0.1315	96.2	0.17497
						145.4	17.4008									226.2	10.9526	141.6	1.9146	156.2	3.16587	184.8	2.02151	143.6	0.45227	147.8	0.27136	177	0.75378	145.6	0.14011	94.4	0.13575	96.2	0.17992
						145.6	17.4008									226.4	10.9361	141.6	1.9146	156.4	3.19602	184.8	2.03808	144	0.45227	147.8	0.28644	177	0.75378	145.6	0.1412	94.4	0.13751	96.2	0.18238
						145.6	17.4008									226.4	10.9526	141.8	1.9146	156.4	3.18094	185	2.02151	144	0.45227	148	0.28644	177.2	0.75378	145.6	0.13997	94.4	0.13677	96.4	0.18361
						146	17.4008									226.8	10.9526	141.8	1.92967	156.4	3.2111	185	2.02151	144	0.43719	148	0.30151	177.2	0.76885	146	0.13768	94.4	0.13765	96.4	0.18168
						146	17.4164									227	10.9361	142.2	1.92967	156.4	3.18094	185.4	2.02151	144.2	0.45227	148	0.28644	177.4	0.76885	146	0.13754	94.6	0.13568	96.4	0.18172
						146.2	17.4164									227	10.9361	142.2	1.9146	156.6	3.18094	185.6	2.03808	144.2	0.45227	148	0.30151	177.6	0.76885	146	0.13863	94.6	0.13498	96.6	0.17834
						146.2	17.4164									227.4	2.94942	142.4	1.95982	156.6	3.15079	185.6	2.03808	144.2	0.45227	148.2	0.30151	177.6	0.78393	146.2	0.1381	94.6	0.13427	96.6	0.17247
						146.4	17.4164									227.4	0.5468	142.4	1.94475	156.8	3.19602	185.6	2.03808	144.4	0.46734	148.2	0.30151	177.6	0.75378	146.2	0.13723	94.8	0.13357	96.6	0.173
						146.4	17.432											142.4	1.95982	156.8	3.18094	185.8	2.02151	144.6	0.45227	148.4	0.30151	178	0.76885	146.4	0.136	94.8	0.13287	96.6	0.17419
						146.4	17.4475											142.4	1.95982	157.2	3.18094	185.8	2.03808	144.6	0.45227	148.4	0.30151	178	0.76885	146.4	0.13442	94.8	0.13536	97	0.17824
						146.4	17.4475											142.6	1.94475	157.2	3.16587	186	2.02151	144.6	0.46734	148.4	0.28644	178.2	0.75378	146.4	0.13568	94.8	0.13695	97	0.18639
						146.8	17.432											142.6	1.92967	157.4	3.2111	186	2.03808	144.6	0.45227	148.8	0.28644	178.4	0.76885	146.8	0.13568	95.2	0.13568	97.2	0.1885
						146.8	17.4475											142.6	1.94475	157.4	3.18094	186.4	2.03808	145	0.43719	148.8	0.30151	178.4	0.76885	146.8	0.13442	95.2	0.13568	97.2	0.19029
						147	17.4475											143	1.94475	157.4	3.18094	186.4	2.03808	145	0.43719	148.8	0.30151	178.4	0.75378	147	0.136	95.2	0.13568	97.2	0.18639
						147	17.463											143	1.92967	157.6	3.18094	186.6	2.03808	145.2	0.46734	149	0.28644	179	0.76885	147	0.13723	95.2	0.13568	97.2	0.18091
						147.2	17.463											143.2	1.94475	157.6	3.18094	186.6	2.02151	145.2	0.46734	149	0.30151	179	0.76885	147	0.13684	95.4	0.13568	97.4	0.17669
						147.2	17.463											143.2	1.95982	157.8	3.18094	186.8	2.03808	145.2	0.46734	149	0.28644	179	0.76885	147.2	0.13768	95.4	0.13695	97.4	0.17247
						147.4	17.463											143.2	1.95982	157.8	3.18094	186.8	2.03808	145.2	0.46734	149.2	0.28644	179.2	0.75378	147.2	0.14067	95.6	0.1341	97.6	0.16892
						147.4	17.4475											143.4	1.94475	157.8	3.18094	187	2.05465	145.4	0.43719	149.2	0.28644	179.4	0.78393	147.4	0.14134	95.6	0.13572	97.6	0.17462
						147.4	17.463											143.4	1.95982	158.2	3.18094	187	2.05465	145.4	0.43719	149.2	0.27136	179.4	0.76885	147.4	0.1438	95.6	0.13575	97.6	0.18066
						147.8	17.463											143.6	1.92967	158.4	3.19602	187.4	2.05465	145.6	0.46734	149.6	0.28644	179.4	0.78393	147.4	0.14485	95.6	0.13329	97.6	0.18456
						147.8	17.463											143.6	1.94475	158.4	3.2111	187.4	2.05465	145.6	0.43719	149.6	0.28644	179.8	0.75378	147.8	0.1445	96	0.13153	98	0.18347
						148	17.463											143.6	1.95982	158.4	3.2111	187.6	2.05465	146	0.43719	149.8	0.28644	180	0.76885	148	0.14148	96	0.12921	98	0.18024
						148	17.4786											143.6	1.94475	158.6	3.19602	187.6	2.05465	146	0.43719	149.8	0.28644	180	0.78393	148	0.14309	96.2	0.12918	98	0.17862
						148	17.4786											144	1.94475	158.6	3.2111	187.6	2.07122	146	0.45227	149.8	0.28644	180	0.76885	148	0.14078	96.2	0.13234	98.2	0.17701
						148.2	17.4786											144	1.94475	159	3.19602	187.8	2.05465	146	0.45227	149.8	0.28644	180	0.78393	148	0.1399	96.2	0.1355	98.2	0.17697
						148.2	17.4942											144.2	1.95982	159	3.2111	187.8	2.05465	146.2	0.43719	150	0.28644	180.2	0.76885	148.2	0.13919	96.2	0.13993	98.2	0.1807
						148.4	17.4786											144.2	1.95982	159.2	3.2111	187.8	2.07122	146.2	0.45227	150	0.28644	180.4	0.75378	148.2	0.1406	96.4	0.13958	98.2	0.18214
						148.4	17.4942											144.2	1.94475	159.2	3.2111	188.2	2.05465	146.4	0.45227	150.2	0.28644	180.4	0.78393	148.4	0.14218	96.4	0.14085	98.4	0.18804
						148.8	17.5097											144.4	1.95982	159.2	3.2111	188.2	2.05465	146.4	0.45227	150.2	0.30151	180.8	0.76885	148.4	0.1452	96.4	0.13835	98.4	0.18734
						148.8	17.4786											144.4	1.95982	159.2	3.22617	188.4	2.05465	146.4	0.45227	150.2	0.28644	180.8	0.78393	148.8	0.14555	96.6	0.13301	98.4	0.18129
						149	17.4786											144.6	1.94475	159.4	3.19602	188.4	2.07122	146.8	0.45227	150.6	0.28644	180.8	0.76885	148.8	0.1445	96.6	0.13178	98.8	0.1756
						149	17.4786											144.6	1.95982	159.4	3.2111	188.6	2.05465	147	0.45227	150.6	0.28644	181.2	0.78393	149	0.14204	96.6	0.1302	98.8	0.17402
						149.2	17.4786											144.6	1.94475	159.6	3.2111	188.6	2.07122	147	0.45227	150.6	0.28644	181.2	0.76885	149	0.14137	96.6	0.1302	98.8	0.17655
						149.2	17.4942											145	1.9749	159.6	3.22617	188.8	2.07122	147	0.46734	150.8	0.30151	181.2	0.78393	149	0.13712	97	0.13624	99	0.1775
						149.2	17.4786											145	1.95982	160	3.2111	188.8	2.07122	147	0.45227	150.8	0.30151	181.6	0.76885	149	0.13786	97	0.13944	99	0.17757
						149.2	17.4786											145.2	1.95982	160	3.22617	189.2	2.07122	147.2	0.46734	150.8	0.30151	181.8	0.78393	149.2	0.13628	97	0.13888	99	0.18066
						149.6	17.4942											145.2	1.95982	160.2	3.22617	189.2	2.08779	147.2	0.45227	151	0.30151	181.8	0.78393	149.2	0.13557	97.2	0.13993	99	0.17824
						149.8	17.5097											145.2	1.95982	160.2	3.2111	189.4	2.07122	147.4	0.45227	151	0.28644	182	0.76885	149.6	0.13895	97.2	0.13621	99.2	0.16938
						149.8	17.5097											145.2	1.95982	160.2	3.22617	189.4	2.07122	147.4	0.46734	151.2	0.28644	182	0.78393	149.6	0.14035	97.2	0.13375	99.2	0.16298
						149.8	17.5097											145.4	1.95982	160.2	3.22617	189.6	2.07122	147.8	0.45227	151.2	0.28644	182.2	0.78393	149.8	0.14106	97.2	0.13002	99.2	0.15708
						150	17.4942											145.4	1.94475	160.4	3.22617	189.6	2.07122	147.8	0.45227	151.2	0.30151	182.2	0.76885	149.8	0.14106	97.4	0.13108	99.4	0.16147
						150	17.4942											145.6	1.9749	160.4	3.22617	189.8	2.08779	147.8	0.46734	151.6	0.28644	182.2	0.75378	149.8	0.13909	97.4	0.13371	99.4	0.17296
						150.2	17.4942											145.6	1.9749	160.6	3.22617	189.8	2.08779	148	0.45227	151.6	0.28644	182.6	0.76885	149.8	0.138	97.6	0.136	99.4	0.18013
						150.2	17.5097											145.6	1.9749	160.6	3.22617	190.2	2.07122	148	0.45227	151.8	0.28644	182.8	0.78393	150	0.13744	97.6	0.13986	99.4	0.19089
						150.6	17.4942											146	1.94475	161	3.2111	190.2	2.08779	148	0.46734	151.8	0.28644	182.8	0.78393	150.2	0.14151	97.6	0.14211	99.8	0.19278
						150.6	17.4942											146	1.98997	161	3.22617	190.4	2.08779	148.2	0.45227	152	0.28644	183	0.78393	150.2	0.14165	97.6	0.14172	99.8	0.19061
						150.8	17.4942											146	1.98997	161.2	3.2111	190.4	2.07122	148.2	0.46734	152	0.30151	183	0.78393	150.2	0.14324	98	0.14475	100	0.18685
						150.8	17.4942											146.2	1.98997	161.2	3.24125	190.6	2.08779	148.4	0.45227	152.2	0.28644	183.2	0.78393	150.6	0.14499	98	0.1426	100	0.1776
						150.8	17.5097											146.2	1.98997	161.2	3.22617	190.6	2.10436	148.4	0.46734	152.2	0.30151	183.2	0.78393	150.8	0.14693	98	0.14067	100	0.17335
						151	17.5097											146.4	1.92967	161.2	3.24125	191	2.10436	148.8	0.46734	152.2	0.28644	183.6	0.76885	150.8	0.14584	98.2	0.13642	100	0.17694
						151	17.4942											146.4	1.95982	161.4	3.22617	191	2.10436	148.8	0.45227	152.2	0.28644	183.6	0.79901	150.8	0.14457	98.2	0.13589	100.2	0.18013
						151.2	17.5097											146.4	1.98997	161.6	3.25632	191.2	2.10436	149	0.45227	152.6	0.28644	183.8	0.78393	151	0.14278	98.2	0.13909	100.2	0.18902
						151.2	17.5097											146.8	1.95982	161.6	3.24125	191.2	2.10436	149	0.45227	152.6	0.28644	183.8	0.76885	151	0.14331	98.4	0.13997	100.2	0.18994
						151.2	17.4942											146.8	1.9749	161.6	3.22617	191.4	2.10436	149	0.45227	152.6	0.30151	184	0.78393	151.2	0.14615	98.4	0.13979	100.4	0.18836
						151.6	17.5252											147	1.9749	162	3.22617	191.4	2.10436	149	0.45227	152.8	0.28644	184	0.78393	151.2	0.14721	98.4	0.14176	100.4	0.18428
						151.6	17.5097											147	1.95982	162	3.24125	191.6	2.12093	149.2	0.45227	152.8	0.28644	184	0.76885	151.2	0.14647	98.4	0.14176	100.4	0.17542
						151.8	17.5252											147	1.9749	162	3.2714	191.6	2.12093	149.2	0.46734	152.8	0.28644	184.4	0.78393	151.6	0.14805	98.8	0.13979	100.4	0.17261
						151.8	17.5097											147.2	1.98997	162.2	3.24125	192	2.10436	149.2	0.45227	153	0.30151	184.6	0.78393	151.6	0.14875	98.8	0.14123	100.8	0.17518
						152	17.5252											147.2	1.98997	162.2	3.25632	192.2	2.10436	149.2	0.45227	153	0.30151	184.6	0.78393	151.8	0.14858	98.8	0.14004	100.8	0.17079
						152	17.5252											147.4	1.9749	162.4	3.25632	192.2	2.10436	149.6	0.46734	153.4	0.30151	184.8	0.78393	151.8	0.14626	99	0.13656	101	0.17795
						152.2	17.5252											147.4	1.9749	162.4	3.24125	192.2	2.12093	149.6	0.43719	153.4	0.30151	184.8	0.78393	151.8	0.14717	99	0.13434	101	0.17764
						152.2	17.5408											147.4	1.98997	162.4	3.22617	192.4	2.12093	149.8	0.45227	153.4	0.28644	185	0.79901	152	0.14594	99	0.12904	101	0.17658
						152.2	17.5252											147.4	1.98997	162.8	3.24125	192.4	2.10436	149.8	0.45227	153.6	0.30151	185	0.79901	152	0.14577	99	0.12668	101	0.17479
						152.6	17.5408											147.8	1.98997	162.8	3.25632	192.6	2.12093	150	0.46734	153.6	0.30151	185.4	0.79901	152.2	0.14538	99.2	0.13164	101.2	0.16805
						152.6	17.5408											147.8	1.98997	163	3.24125	192.6	2.12093	150	0.46734	153.6	0.30151	185.4	0.79901	152.2	0.14696	99.2	0.1334	101.2	0.16843
						152.6	17.5408											148	1.98997	163	3.25632	193	2.1375	150.2	0.46734	153.8	0.30151	185.6	0.76885	152.2	0.14858	99.2	0.13642	101.2	0.16738
						152.8	17.5563											148	1.98997	163.2	3.2714	193	2.1375	150.2	0.45227	153.8	0.30151	185.6	0.79901	152.6	0.14931	99.4	0.13786	101.4	0.16808
						152.8	17.5563											148	1.98997	163.2	3.2714	193.2	2.1375	150.2	0.45227	154	0.28644	185.8	0.78393	152.6	0.14826	99.4	0.13747	101.4	0.17441
						153	17.5719											148.2	1.94475	163.4	3.2714	193.2	2.12093	150.6	0.45227	154	0.28644	185.8	0.79901	152.6	0.14668	99.4	0.14064	101.4	0.17609
						153	17.5563											148.2	2.02013	163.4	3.25632	193.4	2.1375	150.6	0.45227	154	0.30151	186	0.79901	152.8	0.14584	99.4	0.13902	101.4	0.18389
						153.4	17.5563											148.2	2.02013	163.4	3.25632	193.4	2.12093	150.6	0.45227	154.4	0.28644	186.4	0.79901	152.8	0.14482	99.8	0.1342	101.8	0.18133
						153.4	17.5563											148.4	2.00505	163.8	3.2714	193.4	2.1375	150.8	0.45227	154.4	0.30151	186.4	0.79901	153	0.14078	99.8	0.12995	101.8	0.1788
						153.6	17.5719											148.4	1.9749	163.8	3.2714	193.4	2.1375	150.8	0.45227	154.6	0.30151	186.6	0.76885	153	0.13564	100	0.12978	101.8	0.18073
						153.6	17.5563											148.8	1.95982	164	3.2714	193.8	2.1375	151	0.46734	154.6	0.28644	186.6	0.78393	153.4	0.1342	100	0.13754	101.8	0.1814
						153.6	17.5719											148.8	1.9749	164	3.28647	194	2.1375	151	0.46734	154.6	0.30151	186.6	0.78393	153.4	0.14183	100	0.14334	102	0.18172
						153.8	17.5719											149	1.98997	164	3.28647	194	2.15407	151.2	0.45227	154.8	0.30151	186.8	0.78393	153.6	0.1439	100	0.14777	102	0.18453
						153.8	17.5875											149	1.98997	164.2	3.25632	194.2	2.15407	151.2	0.46734	154.8	0.30151	187	0.79901	153.6	0.1458	100.2	0.14671	102.2	0.1847
						154	17.5875											149	2.00505	164.2	3.28647	194.4	2.15407	151.2	0.46734	154.8	0.28644	187	0.79901	153.6	0.14591	100.2	0.13891	102.2	0.18291
						154	17.5875											149	1.98997	164.4	3.2714	194.4	2.1375	151.2	0.45227	155	0.30151	187	0.81408	153.6	0.15118	100.2	0.14092	102.2	0.18839
						154	17.603											149.2	2.00505	164.4	3.28647	194.8	2.15407	151.6	0.46734	155	0.28644	187.4	0.78393	153.8	0.15395	100.4	0.13684	102.2	0.18871
						154.4	17.603											149.2	2.02013	164.8	3.28647	194.8	2.15407	151.6	0.45227	155	0.28644	187.4	0.79901	153.8	0.15641	100.4	0.13206	102.6	0.1873
						154.4	17.603											149.2	1.98997	164.8	3.28647	195	2.15407	151.8	0.46734	155.4	0.30151	187.6	0.79901	154	0.15409	100.4	0.13389	102.6	0.18484
						154.6	17.603											149.6	1.98997	165	3.2714	195	2.15407	151.8	0.46734	155.4	0.30151	187.8	0.79901	154	0.15111	100.4	0.13217	102.6	0.182
						154.6	17.603											149.6	2.02013	165	3.2714	195.2	2.17064	151.8	0.45227	155.4	0.30151	187.8	0.78393	154.4	0.14939	100.8	0.13364	102.8	0.18414
						154.8	17.603											149.6	2.02013	165	3.28647	195.2	2.15407	152	0.46734	155.6	0.28644	188.2	0.78393	154.4	0.14868	100.8	0.13649	102.8	0.1827
						154.8	17.603											149.8	1.98997	165	3.28647	195.4	2.15407	152	0.45227	155.6	0.30151	188.4	0.78393	154.6	0.14707	100.8	0.13466	102.8	0.18625
						155	-4.99167											149.8	1.98997	165.2	3.30155	195.4	2.17064	152.2	0.45227	155.8	0.28644	188.4	0.79901	154.6	0.14671	101	0.13319	102.8	0.18748
																		150	2.00505	165.2	3.28647	195.8	2.15407	152.2	0.46734	155.8	0.30151	188.4	0.78393	154.6	0.14889	101	0.13262	103	0.18446
																		150	2.00505	165.6	3.2714	195.8	2.15407	152.2	0.46734	155.8	0.30151	188.6	0.79901	154.6	0.14858	101	0.13456	103	0.18769
																		150.2	2.00505	165.6	3.28647	196	2.17064	152.6	0.46734	156.2	0.28644	188.8	0.79901	154.8	0.14805	101	0.13898	103	0.18769
																		150.2	1.98997	165.8	3.28647	196	2.17064	152.6	0.45227	156.2	0.28644	188.8	0.79901	154.8	0.14731	101.2	0.14113	103.2	0.18572
																		150.2	2.02013	165.8	3.2714	196.2	2.17064	152.6	0.46734	156.4	0.30151	189.2	0.78393	155	0.14728	101.2	0.14201	103.2	0.18143
																		150.2	2.00505	165.8	3.28647	196.4	2.17064	152.8	0.46734	156.4	0.30151	189.2	0.79901	155	0.15012	101.4	0.14288	103.2	0.18179
																		150.6	2.00505	165.8	3.2714	196.4	2.18721	153	0.46734	156.4	0.30151	189.4	0.78393	155	0.14728	101.4	0.13737	103.2	0.18551
																		150.6	2.00505	166	3.28647	196.8	2.18721	153	0.46734	156.6	0.28644	189.4	0.79901	155.4	0.14731	101.4	0.13434	103.6	0.18656
																		150.8	2.0352	166	3.28647	196.8	2.17064	153	0.46734	156.6	0.28644	189.6	0.78393	155.4	0.14805	101.4	0.13347	103.6	0.18941
																		150.8	2.02013	166.2	3.28647	197	2.18721	153	0.46734	156.8	0.28644	189.6	0.78393	155.4	0.14984	101.8	0.13347	103.8	0.18994
																		150.8	2.00505	166.2	3.30155	197.2	2.18721	153.4	0.46734	156.8	0.30151	189.8	0.79901	155.6	0.14984	101.8	0.13754	103.8	0.18941
																		151	2.02013	166.6	3.30155	197.2	2.17064	153.6	0.45227	156.8	0.30151	189.8	0.79901	155.6	0.14485	101.8	0.13965	103.8	0.18783
																		151	2.00505	166.6	3.30155	197.6	2.18721	153.6	0.46734	157.2	0.28644	190.2	0.78393	155.8	0.14436	101.8	0.14552	103.8	0.18519
																		151.2	2.00505	166.8	3.30155	197.6	2.18721	153.6	0.46734	157.2	0.30151	190.2	0.78393	155.8	0.14299	102	0.14373	104	0.1815
																		151.2	2.0352	166.8	3.28647	197.8	2.18721	153.8	0.46734	157.4	0.30151	190.4	0.78393	155.8	0.14429	102	0.13839	104	0.17996
																		151.2	2.02013	167	3.30155	197.8	2.20378	153.8	0.46734	157.4	0.28644	190.4	0.79901	156.2	0.14324	102.2	0.13839	104.2	0.17964
																		151.6	2.02013	167	3.31662	198	2.20378	154	0.46734	157.4	0.30151	190.6	0.78393	156.2	0.14236	102.2	0.13733	104.2	0.18091
																		151.6	2.00505	167.2	3.31662	198	2.18721	154	0.46734	157.6	0.28644	190.6	0.79901	156.4	0.14292	102.2	0.13522	104.2	0.18091
																		151.8	2.0352	167.2	3.31662	198.2	2.20378	154	0.46734	157.6	0.30151	191	0.79901	156.4	0.13955	102.2	0.13719	104.2	0.17964
																		151.8	2.02013	167.2	3.31662	198.2	2.20378	154.4	0.46734	157.6	0.30151	191	0.79901	156.4	0.14081	102.6	0.13846	104.6	0.17996
																		151.8	2.00505	167.2	3.28647	198.6	2.18721	154.4	0.46734	157.8	0.28644	191.2	0.79901	156.6	0.13814	102.6	0.13937	104.6	0.18277
																		151.8	2.02013	167.6	3.28647	198.6	2.20378	154.4	0.46734	157.8	0.28644	191.2	0.79901	156.6	0.13884	102.6	0.13902	104.6	0.18361
																		152	2.02013	167.6	3.30155	198.8	2.20378	154.6	0.46734	158.2	0.30151	191.4	0.78393	156.8	0.14292	102.8	0.1374	104.6	0.18533
																		152	2.0352	167.8	3.31662	198.8	2.22035	154.6	0.46734	158.2	0.28644	191.4	0.79901	156.8	0.14432	102.8	0.13417	104.8	0.18885
																		152.2	2.0352	167.8	3.31662	199.2	2.22035	154.8	0.46734	158.4	0.28644	191.6	0.78393	156.8	0.14432	102.8	0.13434	104.8	0.19096
																		152.2	2.0352	168	3.31662	199.2	2.20378	154.8	0.46734	158.4	0.30151	191.6	0.81408	156.8	0.14292	102.8	0.1354	105	0.19166
																		152.6	2.02013	168	3.31662	199.6	2.22035	155	0.46734	158.4	0.30151	191.6	0.79901	157.2	0.14331	103	0.14053	105	0.18969
																		152.6	2.0352	168	3.30155	199.6	2.22035	155	0.46734	158.6	0.30151	192	0.79901	157.2	0.14137	103	0.14049	105	0.1879
																		152.6	2.02013	168.4	3.30155	199.8	2.20378	155	0.48242	158.6	0.28644	192.2	0.81408	157.4	0.13712	103	0.14387	105	0.18593
																		152.6	2.0352	168.4	3.30155	199.8	2.22035	155.4	0.46734	158.6	0.28644	192.2	0.81408	157.4	0.13786	103.2	0.14527	105.4	0.18663
																		152.8	2.0352	168.6	3.31662	200	2.20378	155.4	0.46734	159	0.28644	192.2	0.78393	157.6	0.13628	103.2	0.14278	105.4	0.19001
																		152.8	2.02013	168.6	3.3317	200	2.20378	155.4	0.46734	159	0.28644	192.4	0.76885	157.6	0.13557	103.2	0.14049	105.4	0.19001
																		153	2.05028	168.6	3.3317	200	2.23692	155.6	0.46734	159.2	0.30151	192.6	0.81408	157.8	0.13768	103.2	0.13716	105.6	0.18983
																		153	2.06535	168.8	3.31662	200	2.23692	155.6	0.46734	159.2	0.28644	192.6	0.79901	157.8	0.13941	103.6	0.13343	105.6	0.19268
																		153	2.02013	168.8	3.31662	200.4	2.23692	155.8	0.46734	159.2	0.28644	193	0.81408	157.8	0.14165	103.6	0.13663	105.6	0.19124
																		153.4	2.02013	169	3.3317	200.6	2.23692	155.8	0.46734	159.2	0.30151	193	0.78393	158.2	0.14534	103.8	0.13751	105.6	0.19089
																		153.4	2.0352	169	3.3317	200.6	2.22035	155.8	0.48242	159.4	0.30151	193.2	0.79901	158.2	0.14854	103.8	0.14053	105.8	0.18716
																		153.6	2.02013	169.4	3.31662	200.8	2.23692	155.8	0.46734	159.6	0.30151	193.2	0.81408	158.4	0.14587	103.8	0.14158	105.8	0.18611
																		153.6	2.06535	169.4	3.3317	201	2.23692	156.2	0.46734	159.6	0.27136	193.4	0.78393	158.4	0.14464	103.8	0.14194	105.8	0.18772
																		153.6	2.06535	169.6	3.3317	201	2.23692	156.2	0.46734	159.6	0.28644	193.4	0.81408	158.4	0.14232	104	0.14158	106	0.18916
																		153.8	2.06535	169.6	3.31662	201.4	2.25349	156.4	0.46734	160	0.30151	193.8	0.79901	158.6	0.14302	104	0.14053	106	0.19078
																		153.8	2.0352	169.6	3.34678	201.4	2.23692	156.4	0.46734	160	0.30151	193.8	0.76885	158.6	0.14162	104.2	0.13751	106	0.19099
																		154	2.0352	169.8	3.34678	201.6	2.23692	156.4	0.46734	160.2	0.30151	194	0.81408	159	0.14004	104.2	0.13663	106	0.18695
																		154	2.0352	169.8	3.31662	201.6	2.25349	156.6	0.48242	160.2	0.30151	194	0.79901	159	0.14148	104.2	0.1347	106.4	0.18505
																		154	2.06535	170	3.3317	201.8	2.25349	156.6	0.46734	160.2	0.28644	194.2	0.79901	159.2	0.14056	104.2	0.13937	106.4	0.17992
																		154.4	2.0352	170	3.34678	201.8	2.23692	156.6	0.46734	160.2	0.30151	194.2	0.79901	159.2	0.14461	104.6	0.13958	106.6	0.17887
																		154.4	2.0352	170	3.3317	202	2.25349	156.8	0.46734	160.4	0.30151	194.4	0.79901	159.2	0.14721	104.6	0.13568	106.6	0.17743
																		154.6	2.06535	170.4	3.3317	202	2.27006	156.8	0.48242	160.4	0.28644	194.4	0.82916	159.4	0.14608	104.6	0.13371	106.6	0.18098
																		154.6	2.06535	170.4	3.3317	202.4	2.27006	157.2	0.46734	160.6	0.28644	194.8	0.78393	159.4	0.14946	104.6	0.13333	106.6	0.18667
																		154.6	2.05028	170.6	3.34678	202.6	2.25349	157.2	0.46734	160.6	0.28644	194.8	0.78393	159.6	0.14875	104.8	0.1329	106.8	0.18755
																		154.8	2.05028	170.6	3.36185	202.6	2.27006	157.2	0.46734	160.6	0.30151	195	0.79901	159.6	0.15163	104.8	0.13747	106.8	0.18808
																		154.8	2.06535	170.8	3.3317	202.8	2.27006	157.4	0.48242	161	0.30151	195	0.81408	159.6	0.14861	104.8	0.14064	106.8	0.18699
																		155	2.05028	170.8	3.34678	203	2.25349	157.4	0.48242	161	0.27136	195.2	0.81408	160	0.14633	105	0.14559	107	0.18393
																		155	2.06535	171	3.34678	203	2.27006	157.4	0.46734	161.2	0.28644	195.4	0.81408	160	0.14352	105	0.14949	107	0.18393
																		155	2.05028	171	3.34678	203.4	2.27006	157.6	0.48242	161.2	0.30151	195.4	0.81408	160.2	0.14018	105	0.14949	107	0.18252
																		155.4	2.05028	171	3.34678	203.4	2.27006	157.6	0.48242	161.2	0.30151	195.4	0.79901	160.2	0.13825	105	0.14432	107	0.18291
																		155.4	2.0352	171	3.34678	203.4	2.28663	157.8	0.46734	161.4	0.28644	195.8	0.81408	160.2	0.14092	105.4	0.13775	107.4	0.18417
																		155.4	2.05028	171.4	3.34678	203.4	2.27006	157.8	0.46734	161.4	0.30151	196	0.81408	160.4	0.14088	105.4	0.13673	107.4	0.18667
																		155.6	2.08043	171.4	3.36185	203.8	2.27006	158.2	0.48242	161.6	0.30151	196	0.81408	160.4	0.14545	105.4	0.13463	107.4	0.18628
																		155.6	2.05028	171.6	3.34678	203.8	2.27006	158.2	0.48242	161.6	0.30151	196.2	0.81408	160.6	0.14696	105.6	0.13589	107.6	0.18519
																		155.8	2.06535	171.6	3.34678	204.2	2.28663	158.4	0.48242	161.6	0.28644	196.4	0.81408	160.6	0.1517	105.6	0.14088	107.6	0.18432
																		155.8	2.0352	171.8	3.34678	204.4	2.28663	158.4	0.48242	162	0.28644	196.4	0.81408	160.6	0.15076	105.6	0.14264	107.6	0.18112
																		155.8	2.0352	171.8	3.34678	204.6	2.28663	158.4	0.48242	162	0.31659	196.4	0.78393	161	0.153	105.6	0.14369	107.6	0.18164
																		156.2	2.06535	171.8	3.36185	204.6	2.28663	158.4	0.46734	162	0.30151	196.8	0.82916	161	0.15364	105.8	0.14404	107.8	0.18463
																		156.2	2.0955	172.2	3.36185	204.8	2.28663	158.6	0.48242	162.2	0.28644	196.8	0.79901	161.2	0.15768	105.8	0.13923	107.8	0.18688
																		156.2	2.08043	172.2	3.34678	204.8	2.28663	158.6	0.48242	162.2	0.28644	196.8	0.79901	161.2	0.16126	106	0.13747	107.8	0.18931
																		156.4	2.08043	172.4	3.34678	205.2	2.28663	159	0.46734	162.4	0.30151	197.2	0.81408	161.2	0.1619	106	0.13751	107.8	0.19282
																		156.4	2.0955	172.4	3.36185	205.2	2.28663	159	0.46734	162.4	0.28644	197.2	0.81408	161.4	0.15111	106	0.13842	108.2	0.19296
																		156.6	2.08043	172.4	3.37693	205.4	2.3032	159.2	0.48242	162.4	0.30151	197.6	0.81408	161.4	0.15177	106	0.13737	108.2	0.19257
																		156.6	2.08043	172.6	3.34678	205.4	2.28663	159.2	0.46734	162.4	0.30151	197.6	0.79901	161.6	0.14299	106.4	0.13881	108.4	0.19451
																		156.8	2.06535	172.6	3.37693	205.6	2.3032	159.2	0.48242	162.8	0.30151	197.8	0.81408	161.6	0.13881	106.4	0.13863	108.4	0.19556
																		156.8	2.06535	172.8	3.36185	205.6	2.3032	159.4	0.48242	162.8	0.30151	197.8	0.82916	161.6	0.13192	106.6	0.13937	108.4	0.19254
																		156.8	2.06535	172.8	3.36185	205.8	2.3032	159.6	0.48242	163	0.28644	198	0.79901	162	0.13217	106.6	0.13691	108.4	0.19148
																		157.2	2.08043	173.2	3.36185	205.8	2.3032	159.6	0.49749	163	0.30151	198	0.82916	162	0.13326	106.6	0.13445	108.6	0.19113
																		157.4	2.06535	173.2	3.36185	206.2	2.31977	159.6	0.48242	163	0.30151	198.2	0.81408	162	0.13747	106.6	0.12946	108.6	0.19148
																		157.4	2.08043	173.4	3.37693	206.2	2.3032	159.6	0.48242	163.2	0.30151	198.2	0.81408	162.2	0.14102	106.8	0.1321	108.8	0.1938
																		157.4	2.08043	173.4	3.37693	206.4	2.3032	160	0.46734	163.2	0.28644	198.6	0.81408	162.2	0.14376	106.8	0.1347	108.8	0.19524
																		157.4	2.06535	173.4	3.37693	206.4	2.3032	160	0.46734	163.4	0.28644	198.6	0.81408	162.4	0.15402	106.8	0.13944	108.8	0.1917
																		157.6	2.0955	173.6	3.36185	206.6	2.31977	160.2	0.48242	163.4	0.30151	198.8	0.81408	162.4	0.16949	107	0.14313	108.8	0.19047
																		157.6	2.08043	173.6	3.37693	206.6	2.3032	160.2	0.48242	163.4	0.27136	198.8	0.81408	162.4	0.17862	107	0.14577	109.2	0.19155
																		157.8	2.06535	173.8	3.37693	207	2.31977	160.4	0.48242	163.8	0.28644	199	0.81408	162.8	0.17824	107	0.14735	109.2	0.19212
																		157.8	2.08043	173.8	3.36185	207	2.31977	160.4	0.48242	163.8	0.28644	199	0.82916	162.8	0.18077	107	0.14787	109.2	0.18804
																		157.8	2.08043	173.8	3.36185	207.2	2.31977	160.6	0.48242	164	0.28644	199.2	0.79901	163	0.17479	107.4	0.14288	109.4	0.1879
																		158.2	2.11058	174.2	3.37693	207.2	2.31977	160.6	0.48242	164	0.28644	199.2	0.79901	163	0.16225	107.4	0.13933	109.4	0.18758
																		158.4	2.0955	174.2	3.37693	207.4	2.31977	161	0.48242	164	0.30151	199.6	0.82916	163	0.15009	107.4	0.13687	109.4	0.18744
																		158.4	2.08043	174.4	3.392	207.4	2.33634	161	0.48242	164.2	0.28644	199.8	0.81408	163.2	0.14243	107.6	0.1387	109.6	0.18783
																		158.4	2.08043	174.4	3.392	207.6	2.31977	161.2	0.48242	164.2	0.31659	199.8	0.79901	163.2	0.13937	107.6	0.13979	109.6	0.18463
																		158.4	2.08043	174.6	3.392	207.6	2.31977	161.2	0.48242	164.2	0.30151	200	0.81408	163.4	0.14331	107.6	0.14176	109.6	0.18323
																		158.6	2.0955	174.6	3.392	208	2.33634	161.2	0.46734	164.4	0.28644	200	0.81408	163.4	0.15107	107.6	0.14176	109.8	0.18235
																		158.6	2.11058	174.6	3.37693	208	2.31977	161.2	0.48242	164.4	0.30151	200.4	0.81408	163.4	0.15915	107.8	0.14106	109.8	0.18393
																		159	2.08043	175	3.392	208.2	2.33634	161.4	0.48242	164.8	0.31659	200.6	0.81408	163.8	0.15796	107.8	0.13965	109.8	0.18477
																		159	2.08043	175	3.392	208.2	2.33634	161.4	0.49749	164.8	0.30151	200.6	0.81408	163.8	0.1652	107.8	0.13628	109.8	0.18579
																		159.2	2.0955	175.2	3.37693	208.4	2.33634	161.6	0.46734	165	0.28644	200.8	0.81408	164	0.16211	107.8	0.13378	110.2	0.1911
																		159.2	2.11058	175.2	3.392	208.6	2.33634	161.6	0.49749	165	0.30151	200.8	0.82916	164	0.16102	108.2	0.13628	110.2	0.19338
																		159.2	2.0955	175.2	3.40708	208.6	2.35291	162	0.48242	165	0.30151	201	0.81408	164.2	0.16351	108.2	0.13965	110.2	0.19391
																		159.4	2.11058	175.4	3.37693	209	2.33634	162	0.48242	165	0.30151	201	0.81408	164.2	0.16421	108.4	0.14106	110.4	0.19141
																		159.6	2.11058	175.4	3.40708	209.2	2.35291	162	0.46734	165.2	0.30151	201.4	0.81408	164.4	0.16246	108.4	0.14176	110.4	0.18874
																		159.6	2.0955	175.6	3.40708	209.2	2.33634	162.2	0.49749	165.2	0.28644	201.4	0.82916	164.4	0.15951	108.4	0.14176	110.4	0.19001
																		159.6	2.11058	175.6	3.40708	209.4	2.33634	162.4	0.45227	165.2	0.30151	201.6	0.81408	164.4	0.16084	108.4	0.13979	110.4	0.18663
																		159.6	2.11058	176	3.392	209.4	2.35291	162.4	0.46734	165.6	0.30151	201.6	0.82916	164.8	0.15666	108.6	0.1387	110.6	0.18593
																		160	2.12565	176	3.392	209.4	2.35291	162.4	0.48242	165.6	0.30151	201.8	0.84423	164.8	0.15304	108.6	0.13941	110.6	0.1879
																		160	2.11058	176.2	3.392	209.8	2.35291	162.4	0.46734	165.8	0.28644	201.8	0.78393	165	0.14942	108.8	0.13744	110.8	0.18969
																		160.2	2.0955	176.2	3.40708	210	2.35291	162.8	0.49749	165.8	0.30151	202	0.84423	165	0.14078	108.8	0.14011	110.8	0.19039
																		160.2	2.11058	176.4	3.42215	210	2.35291	162.8	0.48242	165.8	0.30151	202	0.79901	165	0.13761	108.8	0.14331	110.8	0.19001
																		160.4	2.12565	176.4	3.42215	210	2.33634	163	0.48242	166	0.30151	202.4	0.79901	165.2	0.13867	108.8	0.14418	110.8	0.19198
																		160.4	2.11058	176.6	3.42215	210.2	2.35291	163	0.46734	166	0.30151	202.4	0.79901	165.2	0.14074	109.2	0.14401	111.2	0.18772
																		160.6	2.11058	176.6	3.40708	210.4	2.35291	163.2	0.46734	166.2	0.28644	202.6	0.82916	165.2	0.14921	109.2	0.14278	111.2	0.18523
																		160.6	2.12565	176.6	3.392	210.4	2.35291	163.2	0.48242	166.2	0.30151	202.6	0.81408	165.6	0.1523	109.2	0.14049	111.2	0.18734
																		160.6	2.12565	177	3.392	210.8	2.36948	163.4	0.46734	166.2	0.30151	202.8	0.84423	165.6	0.16077	109.4	0.13716	111.2	0.18639
																		160.6	2.11058	177	3.42215	210.8	2.35291	163.4	0.46734	166.6	0.28644	202.8	0.82916	165.8	0.16411	109.4	0.13596	111.4	0.18934
																		161	2.14073	177.2	3.42215	211	2.36948	163.8	0.49749	166.6	0.30151	203	0.84423	165.8	0.16358	109.4	0.136	111.4	0.19584
																		161	2.11058	177.2	3.40708	211	2.35291	163.8	0.51257	166.8	0.30151	203	0.82916	165.8	0.15792	109.4	0.13442	111.6	0.20203
																		161.2	2.11058	177.2	3.42215	211.2	2.38605	164	0.46734	166.8	0.30151	203.4	0.84423	166	0.14872	109.6	0.13568	111.6	0.20438
																		161.2	2.11058	177.4	3.392	211.2	2.38605	164	0.49749	166.8	0.28644	203.4	0.84423	166	0.14738	109.6	0.13442	111.6	0.20234
																		161.4	2.11058	177.4	3.42215	211.4	2.38605	164	0.46734	167	0.30151	203.6	0.79901	166.2	0.1457	109.6	0.13473	111.6	0.19475
																		161.4	2.12565	177.6	3.37693	211.4	2.36948	164.2	0.51257	167	0.30151	203.6	0.81408	166.2	0.14309	109.8	0.13628	112	0.18446
																		161.6	2.14073	177.6	3.42215	211.8	2.38605	164.4	0.46734	167.2	0.30151	203.8	0.81408	166.2	0.14186	109.8	0.13997	112	0.18059
																		161.6	2.11058	178	3.4523	211.8	2.38605	164.4	0.49749	167.2	0.30151	204.2	0.79901	166.6	0.14201	109.8	0.1426	112.2	0.18189
																		161.6	2.12565	178	3.42215	212	2.38605	164.4	0.48242	167.2	0.28644	204.2	0.84423	166.6	0.14763	109.8	0.14418	112.2	0.18266
																		162	2.12565	178	3.4523	212	2.38605	164.4	0.49749	167.2	0.30151	204.4	0.84423	166.8	0.15107	110.2	0.14471	112.2	0.18488
																		162	2.12565	178.2	3.4523	212.4	2.38605	164.8	0.46734	167.6	0.30151	204.4	0.84423	166.8	0.15669	110.2	0.14418	112.2	0.18832
																		162	2.11058	178.2	3.392	212.4	2.38605	164.8	0.49749	167.8	0.30151	204.6	0.81408	166.8	0.15684	110.4	0.1426	112.2	0.18959
																		162.2	2.12565	178.4	3.43723	212.8	2.38605	165	0.46734	167.8	0.30151	204.8	0.82916	167	0.15754	110.4	0.1387	112.4	0.18456
																		162.2	2.14073	178.4	3.4523	212.8	2.38605	165	0.48242	167.8	0.30151	204.8	0.82916	167	0.16074	110.4	0.13533	112.4	0.17792
																		162.4	2.14073	178.4	3.4523	213	2.38605	165	0.48242	168	0.30151	205.2	0.82916	167.2	0.15912	110.4	0.13659	112.4	0.17398
																		162.4	2.14073	178.8	3.4523	213	2.38605	165.2	0.48242	168	0.30151	205.2	0.82916	167.2	0.15487	110.6	0.13712	112.6	0.17845
																		162.4	2.14073	178.8	3.43723	213.2	2.40262	165.2	0.49749	168	0.30151	205.4	0.82916	167.6	0.15209	110.6	0.14137	112.6	0.18628
																		162.4	2.14073	179	3.40708	213.2	2.38605	165.2	0.49749	168.4	0.30151	205.4	0.84423	167.6	0.14861	110.8	0.14331	112.6	0.19215
																		162.8	2.12565	179	3.40708	213.6	2.40262	165.6	0.48242	168.6	0.30151	205.6	0.81408	167.8	0.14671	110.8	0.14292	113	0.19482
																		162.8	2.14073	179.2	3.43723	213.6	2.38605	165.6	0.48242	168.6	0.30151	205.8	0.84423	167.8	0.14675	110.8	0.14432	113	0.19145
																		163	2.14073	179.2	3.42215	213.8	2.40262	165.8	0.49749	168.6	0.30151	205.8	0.81408	168	0.14907	110.8	0.14432	113	0.18361
																		163	2.14073	179.4	3.43723	213.8	2.40262	165.8	0.49749	168.6	0.28644	206.2	0.82916	168	0.14763	111.2	0.14165	113.2	0.17792
																		163.2	2.14073	179.4	3.4523	214	2.41919	166	0.48242	168.8	0.28644	206.2	0.81408	168	0.1478	111.2	0.13916	113.2	0.1724
																		163.2	2.15581	179.8	3.43723	214	2.40262	166	0.48242	168.8	0.28644	206.4	0.81408	168.4	0.1496	111.2	0.13842	113.2	0.17469
																		163.4	2.14073	179.8	3.42215	214.2	2.40262	166	0.48242	169	0.30151	206.6	0.82916	168.4	0.14889	111.2	0.14229	113.2	0.18224
																		163.4	2.15581	180	3.4523	214.2	2.41919	166.2	0.48242	169	0.30151	206.6	0.82916	168.6	0.14763	111.4	0.14563	113.4	0.19187
																		163.4	2.14073	180	3.46738	214.6	2.41919	166.2	0.49749	169	0.30151	206.6	0.82916	168.6	0.14991	111.4	0.14844	113.4	0.20255
																		163.8	2.14073	180	3.4523	214.6	2.40262	166.2	0.49749	169.4	0.30151	207	0.84423	168.6	0.14935	111.6	0.15072	113.6	0.21134
																		163.8	2.15581	180	3.46738	214.8	2.40262	166.6	0.48242	169.4	0.30151	207.2	0.84423	168.8	0.15005	111.6	0.15054	113.6	0.21183
																		164	2.15581	180.2	3.4523	214.8	2.41919	166.8	0.48242	169.6	0.30151	207.2	0.84423	169	0.15076	111.6	0.15237	113.6	0.20814
																		164	2.15581	180.2	3.4523	215.2	2.40262	166.8	0.49749	169.6	0.30151	207.4	0.82916	169	0.15272	111.6	0.14798	113.6	0.19774
																		164	2.15581	180.4	3.4523	215.2	2.43576	166.8	0.49749	169.6	0.30151	207.4	0.82916	169	0.15311	112	0.14183	114	0.1918
																		164.2	2.14073	180.4	3.46738	215.6	2.43576	167	0.49749	169.8	0.30151	207.6	0.82916	169.4	0.14974	112	0.13586	114	0.18495
																		164.2	2.15581	180.8	3.46738	215.6	2.43576	167	0.48242	169.8	0.28644	207.6	0.82916	169.4	0.14991	112.2	0.13326	114.2	0.18164
																		164.4	2.15581	180.8	3.4523	215.8	2.41919	167.2	0.49749	170	0.30151	207.6	0.82916	169.6	0.14724	112.2	0.13438	114.2	0.18224
																		164.4	2.17088	180.8	3.46738	215.8	2.43576	167.2	0.49749	170	0.30151	208	0.82916	169.6	0.1471	112.2	0.13547	114.2	0.18425
																		164.4	2.18596	181	3.46738	216	2.41919	167.6	0.49749	170	0.30151	208.2	0.82916	169.8	0.14731	112.2	0.13368	114.2	0.18836
																		164.4	2.17088	181.2	3.46738	216	2.43576	167.6	0.49749	170	0.30151	208.2	0.84423	169.8	0.14696	112.4	0.13758	114.4	0.19208
																		164.8	2.15581	181.2	3.48246	216	2.41919	167.8	0.49749	170.4	0.30151	208.4	0.82916	170	0.14731	112.4	0.1386	114.4	0.18938
																		164.8	2.17088	181.2	3.46738	216.4	2.43576	167.8	0.49749	170.4	0.30151	208.4	0.84423	170	0.1471	112.4	0.14085	114.4	0.18846
																		165	2.15581	181.2	3.46738	216.6	2.43576	167.8	0.49749	170.6	0.30151	208.6	0.84423	170	0.15044	112.6	0.14078	114.4	0.18453
																		165	2.14073	181.6	3.4523	216.6	2.43576	167.8	0.49749	170.6	0.30151	208.6	0.82916	170.4	0.15093	112.6	0.14215	114.8	0.18453
																		165.2	2.14073	181.6	3.4523	216.8	2.43576	168	0.49749	170.6	0.30151	209	0.82916	170.4	0.15076	112.6	0.14334	114.8	0.18467
																		165.2	2.18596	181.8	3.46738	216.8	2.43576	168	0.49749	170.8	0.28644	209.2	0.82916	170.6	0.15311	112.6	0.14847	115	0.18906
																		165.2	2.18596	181.8	3.46738	217	2.43576	168.4	0.49749	170.8	0.30151	209.2	0.84423	170.6	0.1517	113	0.15023	115	0.19704
																		165.2	2.17088	182	3.46738	217	2.45233	168.4	0.49749	171	0.30151	209.2	0.84423	170.6	0.151	113	0.14988	115	0.19844
																		165.6	2.15581	182	3.4523	217	2.45233	168.6	0.49749	171	0.30151	209.4	0.81408	170.8	0.1478	113	0.14742	115	0.19647
																		165.6	2.18596	182.2	3.46738	217.4	2.45233	168.6	0.49749	171	0.30151	209.8	0.82916	170.8	0.14496	113.2	0.14605	115.2	0.19398
																		165.8	2.18596	182.2	3.46738	217.4	2.43576	168.6	0.49749	171.4	0.30151	210	0.84423	171	0.14404	113.2	0.13912	115.2	0.19061
																		165.8	2.18596	182.6	3.46738	217.6	2.43576	168.8	0.49749	171.4	0.30151	210	0.81408	171	0.14598	113.2	0.1406	115.2	0.18794
																		166	2.18596	182.6	3.48246	217.6	2.45233	168.8	0.49749	171.4	0.28644	210	0.84423	171.4	0.15076	113.4	0.14032	115.4	0.18755
																		166	2.18596	182.8	3.49753	217.6	2.45233	169	0.49749	171.6	0.28644	210	0.82916	171.4	0.15427	113.4	0.13898	115.4	0.19162
																		166.2	2.18596	182.8	3.48246	217.8	2.45233	169	0.49749	171.6	0.30151	210.2	0.84423	171.4	0.15778	113.4	0.13603	115.4	0.19412
																		166.2	2.17088	182.8	3.48246	218	2.45233	169	0.49749	171.8	0.30151	210.4	0.84423	171.4	0.1581	113.6	0.13375	115.4	0.19732
																		166.2	2.15581	182.8	3.46738	218	2.45233	169.4	0.49749	171.8	0.30151	210.8	0.84423	171.6	0.15613	113.6	0.13466	115.8	0.2003
																		166.2	2.20103	183	3.49753	218.4	2.45233	169.4	0.49749	171.8	0.30151	210.8	0.84423	171.8	0.15346	113.6	0.13146	115.8	0.19795
																		166.6	2.18596	183.2	3.49753	218.6	2.4689	169.6	0.49749	172.2	0.30151	211	0.82916	171.8	0.15293	113.6	0.1302	115.8	0.19528
																		166.6	2.20103	183.2	3.48246	218.6	2.4689	169.6	0.49749	172.2	0.28644	211	0.85931	171.8	0.15135	114	0.13051	116	0.19387
																		166.8	2.20103	183.2	3.48246	218.8	2.4689	169.6	0.49749	172.4	0.30151	211.2	0.82916	172.2	0.15192	114	0.13459	116	0.19373
																		166.8	2.20103	183.6	3.48246	218.8	2.4689	169.8	0.49749	172.4	0.30151	211.2	0.82916	172.2	0.15371	114.2	0.14151	116	0.19075
																		167	2.18596	183.6	3.48246	219.2	2.48547	169.8	0.49749	172.4	0.30151	211.4	0.84423	172.4	0.15388	114.2	0.14306	116.2	0.19131
																		167	2.18596	183.8	3.51261	219.2	2.4689	169.8	0.49749	172.6	0.30151	211.4	0.85931	172.4	0.15371	114.2	0.14267	116.2	0.19451
																		167.2	2.20103	183.8	3.49753	219.4	2.4689	170	0.48242	172.6	0.28644	211.8	0.82916	172.6	0.15318	114.2	0.13874	116.2	0.1943
																		167.2	2.18596	184	3.51261	219.4	2.4689	170	0.51257	172.8	0.30151	212	0.84423	172.6	0.1523	114.4	0.13568	116.4	0.19285
																		167.2	2.18596	184	3.49753	219.6	2.4689	170.4	0.49749	172.8	0.28644	212	0.82916	172.8	0.15107	114.4	0.13793	116.4	0.19303
																		167.2	2.21611	184	3.49753	219.6	2.48547	170.4	0.49749	172.8	0.28644	212	0.84423	172.8	0.14823	114.4	0.14	116.4	0.19356
																		167.6	2.20103	184	3.49753	219.8	2.4689	170.6	0.49749	173.2	0.30151	212.2	0.82916	172.8	0.15234	114.4	0.14408	116.4	0.19444
																		167.6	2.18596	184.4	3.52768	219.8	2.4689	170.6	0.49749	173.2	0.30151	212.4	0.84423	173.2	0.15199	114.8	0.14798	116.8	0.19567
																		167.8	2.18596	184.4	3.51261	220.2	2.4689	170.6	0.49749	173.4	0.30151	212.8	0.82916	173.4	0.15163	114.8	0.15332	116.8	0.19725
																		167.8	2.21611	184.6	3.51261	220.2	2.48547	170.6	0.49749	173.4	0.28644	212.8	0.84423	173.4	0.15128	115	0.14995	117	0.19725
																		168	2.21611	184.6	3.51261	220.4	2.48547	170.8	0.49749	173.4	0.30151	212.8	0.84423	173.4	0.15093	115	0.14643	117	0.19567
																		168	2.21611	184.8	3.49753	220.4	2.48547	170.8	0.49749	173.6	0.30151	212.8	0.84423	173.4	0.15185	115	0.14025	117	0.19444
																		168	2.21611	184.8	3.51261	220.8	2.48547	171	0.49749	173.6	0.30151	213.2	0.84423	173.6	0.14991	115	0.13424	117	0.19356
																		168	2.21611	185	3.51261	220.8	2.48547	171	0.49749	173.8	0.28644	213.2	0.85931	173.6	0.14833	115.2	0.12999	117.2	0.19303
																		168.4	2.21611	185	3.51261	221.2	2.48547	171	0.49749	173.8	0.30151	213.6	0.82916	173.8	0.1471	115.2	0.13227	117.2	0.19285
																		168.4	2.17088	185	3.49753	221.4	2.50204	171.4	0.49749	173.8	0.30151	213.6	0.84423	173.8	0.14749	115.4	0.13983	117.2	0.19303
																		168.6	2.20103	185.4	3.52768	221.6	2.50204	171.4	0.49749	174.2	0.31659	213.8	0.84423	174.2	0.14858	115.4	0.14626	117.2	0.19356
																		168.6	2.20103	185.6	3.49753	221.6	2.48547	171.4	0.49749	174.2	0.30151	213.8	0.84423	174.2	0.14499	115.4	0.15466	117.6	0.19444
																		168.8	2.20103	185.6	3.49753	221.8	2.50204	171.6	0.51257	174.4	0.30151	214	0.82916	174.4	0.14749	115.4	0.16147	117.6	0.19567
																		168.8	2.18596	185.6	3.52768	221.8	2.48547	171.6	0.49749	174.4	0.30151	214.2	0.84423	174.4	0.14749	115.8	0.1619	117.6	0.19725
																		169	2.18596	185.6	3.54276	222.2	2.50204	171.8	0.49749	174.4	0.28644	214.2	0.84423	174.6	0.14819	115.8	0.16253	117.8	0.19598
																		169	2.18596	185.8	3.51261	222.2	2.51861	171.8	0.49749	174.6	0.30151	214.2	0.84423	174.6	0.14833	116	0.16267	117.8	0.19725
																		169.4	2.20103	186	3.51261	222.4	2.51861	172.2	0.49749	174.6	0.30151	214.8	0.82916	174.6	0.14882	116	0.16197	117.8	0.19567
																		169.4	2.23118	186	3.54276	222.4	2.51861	172.2	0.51257	174.6	0.30151	214.8	0.84423	174.6	0.15058	116	0.16042	117.8	0.1957
																		169.6	2.23118	186	3.52768	222.6	2.51861	172.4	0.49749	175	0.30151	214.8	0.85931	175	0.1536	116	0.15965	118	0.19324
																		169.6	2.20103	186.4	3.51261	222.6	2.50204	172.4	0.49749	175	0.30151	215	0.85931	175.2	0.15378	116.2	0.15497	118	0.19148
																		169.6	2.21611	186.4	3.51261	223	2.51861	172.6	0.48242	175.2	0.30151	215.2	0.84423	175.2	0.14984	116.2	0.14903	118.2	0.19043
																		169.6	2.23118	186.6	3.54276	223	2.51861	172.6	0.48242	175.2	0.30151	215.2	0.85931	175.2	0.15002	116.2	0.14411	118.2	0.19008
																		169.8	2.23118	186.6	3.52768	223.2	2.50204	172.6	0.52764	175.2	0.28644	215.6	0.84423	175.4	0.15304	116.4	0.14148	118.2	0.18916
																		169.8	2.21611	186.8	3.54276	223.2	2.51861	172.8	0.49749	175.4	0.30151	215.6	0.85931	175.4	0.14907	116.4	0.13919	118.2	0.19054
																		170	2.23118	186.8	3.52768	223.4	2.51861	172.8	0.48242	175.4	0.30151	215.8	0.82916	175.6	0.14917	116.4	0.14172	118.6	0.1951
																		170	2.23118	187	3.52768	223.4	2.51861	172.8	0.48242	175.6	0.30151	215.8	0.82916	175.6	0.15265	116.4	0.14531	118.6	0.19967
																		170.4	2.23118	187	3.52768	223.6	2.51861	173.2	0.51257	175.6	0.30151	216	0.85931	176	0.16295	116.8	0.14619	118.6	0.20104
																		170.4	2.23118	187.4	3.52768	223.6	2.51861	173.2	0.51257	175.6	0.28644	216	0.85931	176	0.1658	116.8	0.14882	118.8	0.20333
																		170.6	2.24626	187.4	3.54276	224.2	2.53518	173.4	0.51257	176	0.30151	216.4	0.82916	176.2	0.16474	117	0.15128	118.8	0.20333
																		170.6	2.23118	187.4	3.54276	224.2	2.51861	173.4	0.52764	176.2	0.30151	216.4	0.85931	176.2	0.15979	117	0.14844	118.8	0.20104
																		170.6	2.23118	187.6	3.55783	224.4	2.53518	173.6	0.51257	176.2	0.30151	216.6	0.84423	176.2	0.15631	117	0.1444	119	0.19841
																		170.8	2.23118	187.6	3.52768	224.4	2.51861	173.6	0.49749	176.2	0.30151	216.6	0.85931	176.4	0.15339	117	0.14109	119	0.19542
																		170.8	2.23118	187.8	3.52768	224.6	2.53518	173.8	0.52764	176.4	0.30151	217	0.85931	176.4	0.14728	117.2	0.14081	119	0.19335
																		171	2.26133	187.8	3.54276	224.6	2.53518	173.8	0.51257	176.4	0.31659	217	0.85931	176.6	0.13705	117.2	0.13979	119.2	0.19254
																		171	2.24626	187.8	3.54276	225	2.55175	173.8	0.51257	176.6	0.30151	217.4	0.84423	176.6	0.13515	117.2	0.13965	119.2	0.19117
																		171	2.23118	188.2	3.52768	225	2.55175	174.2	0.51257	176.6	0.30151	217.4	0.85931	176.6	0.13941	117.2	0.13754	119.2	0.19085
																		171.4	2.21611	188.2	3.54276	225.2	2.55175	174.4	0.51257	176.6	0.28644	217.6	0.85931	177	0.14696	117.6	0.13473	119.2	0.18874
																		171.4	2.24626	188.4	3.54276	225.2	2.55175	174.4	0.51257	177	0.28644	217.6	0.85931	177	0.15076	117.6	0.13315	119.6	0.18804
																		171.6	2.24626	188.4	3.54276	225.4	2.55175	174.4	0.49749	177	0.30151	217.8	0.84423	177.2	0.15262	117.6	0.136	119.6	0.18874
																		171.6	2.24626	188.6	3.54276	225.8	2.56832	174.4	0.49749	177.2	0.28644	218	0.84423	177.2	0.15698	117.8	0.13596	119.8	0.18765
																		171.8	2.24626	188.6	3.55783	226	2.56832	174.6	0.51257	177.2	0.28644	218	0.85931	177.4	0.16348	117.8	0.13842	119.8	0.19015
																		171.8	2.24626	188.8	3.54276	226	2.55175	174.6	0.51257	177.2	0.28644	218	0.82916	177.4	0.16699	117.8	0.14018	119.8	0.19085
																		171.8	2.24626	188.8	3.54276	226.4	2.55175	174.6	0.51257	177.4	0.30151	218.6	0.87438	177.6	0.16559	118	0.13997	119.8	0.19423
																		171.8	2.21611	189.2	3.57291	226.4	2.55175	175	0.49749	177.4	0.28644	218.6	0.85931	177.6	0.15799	118	0.14064	120	0.19423
																		172.2	2.24626	189.2	3.54276	226.8	2.55175	175.2	0.51257	177.6	0.31659	218.8	0.85931	177.6	0.15346	118	0.14183	120	0.19085
																		172.2	2.23118	189.4	3.57291	227	2.56832	175.2	0.49749	177.6	0.31659	218.8	0.84423	178	0.15107	118.2	0.14447	120.2	0.19015
																		172.4	2.26133	189.4	3.55783	227	2.58489	175.2	0.49749	177.6	0.30151	219.2	0.85931	178	0.14707	118.2	0.14408	120.2	0.18892
																		172.4	2.26133	189.4	3.58798	227.2	2.56832	175.2	0.49749	178	0.31659	219.2	0.85931	178	0.14499	118.2	0.14352	120.2	0.18716
																		172.6	2.23118	189.6	3.58798	227.4	2.56832	175.4	0.51257	178	0.31659	219.4	0.84423	178.2	0.14074	118.6	0.14689	120.2	0.18681
																		172.6	2.23118	189.6	3.57291	227.4	2.56832	175.4	0.51257	178	0.30151	219.4	0.85931	178.4	0.14162	118.6	0.14689	120.6	0.18913
																		172.8	2.23118	189.8	3.58798	227.4	2.56832	175.6	0.51257	178.2	0.31659	219.6	0.85931	178.4	0.14763	118.6	0.14798	120.6	0.19001
																		172.8	2.27641	189.8	3.58798	227.8	2.56832	175.6	0.51257	178.2	0.31659	219.6	0.82916	178.4	0.15272	118.8	0.14478	120.6	0.18945
																		172.8	2.24626	189.8	3.60306	228	2.58489	175.6	0.51257	178.4	0.28644	219.8	0.87438	178.8	0.15497	118.8	0.14141	120.6	0.19155
																		173.2	2.27641	190.2	3.55783	228	2.58489	176	0.51257	178.4	0.30151	219.8	0.85931	178.8	0.15655	118.8	0.13818	120.8	0.19187
																		173.2	2.27641	190.2	3.55783	228.2	2.60146	176	0.49749	178.4	0.27136	220.2	0.85931	179	0.1562	118.8	0.14078	120.8	0.19131
																		173.4	2.27641	190.4	3.57291	228.2	2.58489	176.2	0.51257	178.8	0.31659	220.4	0.84423	179	0.15459	119	0.14566	121	0.19271
																		173.4	2.27641	190.4	3.55783	228.4	2.58489	176.2	0.49749	178.8	0.27136	220.4	0.85931	179	0.15262	119	0.14928	121	0.19482
																		173.4	2.27641	190.6	3.58798	228.4	2.56832	176.2	0.51257	178.8	0.27136	220.4	0.85931	179.2	0.14995	119.2	0.15539	121	0.19444
																		173.6	2.29149	190.6	3.60306	228.8	2.60146	176.4	0.51257	179	0.30151	220.8	0.84423	179.4	0.14942	119.2	0.16239	121	0.1944
																		173.6	2.27641	191	3.60306	228.8	2.60146	176.6	0.51257	179	0.27136	220.8	0.87438	179.4	0.15104	119.2	0.16671	121.4	0.1963
																		173.8	2.27641	191	3.57291	229	2.60146	176.6	0.51257	179.2	0.28644	220.8	0.85931	179.4	0.15515	119.2	0.16892	121.4	0.19784
																		173.8	2.29149	191.2	3.60306	229	2.60146	176.6	0.51257	179.2	0.28644	221.2	0.87438	179.4	0.1548	119.6	0.17212	121.4	0.19995
																		173.8	2.26133	191.2	3.58798	229.2	2.60146	177	0.51257	179.4	0.31659	221.4	0.84423	179.8	0.15445	119.6	0.16899	121.6	0.20136
																		174.2	2.24626	191.2	3.60306	229.2	2.58489	177	0.49749	179.4	0.30151	221.4	0.85931	179.8	0.15409	119.8	0.16183	121.6	0.20206
																		174.4	2.26133	191.2	3.60306	229.6	2.61803	177.2	0.51257	179.4	0.30151	221.6	0.85931	180	0.15054	119.8	0.1561	121.6	0.20206
																		174.4	2.26133	191.4	3.58798	229.6	2.60146	177.2	0.51257	179.4	0.28644	221.6	0.84423	180	0.14791	119.8	0.14872	121.6	0.20136
																		174.4	2.27641	191.6	3.60306	229.8	2.60146	177.4	0.52764	179.8	0.30151	221.8	0.87438	180.2	0.14685	119.8	0.14668	121.8	0.19995
																		174.4	2.29149	191.6	3.58798	229.8	2.60146	177.4	0.49749	179.8	0.30151	221.8	0.85931	180.2	0.14612	120	0.14429	121.8	0.19784
																		174.6	2.26133	191.6	3.57291	230	2.61803	177.6	0.51257	180	0.30151	222.2	0.87438	180.4	0.14981	120	0.13972	121.8	0.19503
																		174.6	2.27641	192	3.60306	230	2.61803	177.6	0.51257	180	0.30151	222.2	0.85931	180.4	0.15346	120.2	0.1419	122	0.19472
																		175	2.26133	192	3.60306	230.2	2.6346	177.6	0.51257	180.2	0.27136	222.4	0.84423	180.4	0.15926	120.2	0.14513	122	0.19598
																		175	2.32164	192.2	3.61814	230.2	2.60146	177.6	0.52764	180.2	0.27136	222.4	0.85931	180.8	0.16207	120.2	0.14759	122	0.19598
																		175.2	2.29149	192.2	3.60306	230.6	2.61803	178	0.51257	180.4	0.30151	222.6	0.85931	180.8	0.1619	120.2	0.14608	122.4	0.19598
																		175.2	2.29149	192.4	3.61814	230.6	2.61803	178	0.52764	180.4	0.30151	222.6	0.84423	180.8	0.15687	120.6	0.14654	122.4	0.19598
																		175.2	2.26133	192.4	3.60306	230.8	2.61803	178	0.51257	180.4	0.28644	223	0.87438	181	0.15807	120.6	0.147	122.4	0.19598
																		175.4	2.27641	192.6	3.60306	230.8	2.61803	178.2	0.52764	180.4	0.27136	223.2	0.87438	181	0.16253	120.6	0.15248	122.6	0.19598
																		175.4	2.32164	192.6	3.60306	231.2	2.61803	178.2	0.52764	180.8	0.31659	223.2	0.84423	181.2	0.15631	120.6	0.15761	122.6	0.19598
																		175.6	2.30656	193	3.60306	231.2	2.6346	178.4	0.54272	180.8	0.27136	223.2	0.87438	181.2	0.15849	120.8	0.15954	122.6	0.19598
																		175.6	2.29149	193	3.58798	231.6	2.6346	178.4	0.52764	181	0.28644	223.6	0.85931	181.6	0.16017	120.8	0.15634	122.6	0.19598
																		175.6	2.27641	193.2	3.60306	231.6	2.6346	178.4	0.52764	181	0.27136	223.6	0.85931	181.6	0.15796	121	0.15852	122.8	0.19598
																		176	2.27641	193.2	3.60306	231.8	2.6346	178.8	0.49749	181.2	0.31659	224	0.87438	181.8	0.15195	121	0.15339	122.8	0.19598
																		176	2.27641	193.2	3.61814	231.8	2.6346	178.8	0.52764	181.2	0.28644	224	0.85931	181.8	0.14946	121	0.14633	123	0.19725
																		176.2	2.30656	193.2	3.60306	232	2.6346	179	0.51257	181.2	0.30151	224.2	0.85931	182	0.14499	121	0.14211	123	0.19567
																		176.2	2.30656	193.4	3.60306	232	2.6346	179	0.51257	181.2	0.30151	224.2	0.85931	182	0.14106	121.4	0.14267	123	0.19444
																		176.4	2.29149	193.4	3.61814	232.4	2.6346	179	0.51257	181.6	0.33166	224.4	0.87438	182.2	0.151	121.4	0.14517	123	0.19482
																		176.4	2.29149	193.8	3.61814	232.6	2.65117	179.2	0.51257	181.6	0.30151	224.4	0.85931	182.2	0.15803	121.6	0.15121	123.4	0.19398
																		176.6	2.27641	193.8	3.61814	232.6	2.65117	179.2	0.49749	181.8	0.31659	224.6	0.85931	182.2	0.16081	121.6	0.15192	123.4	0.19099
																		176.6	2.29149	194	3.64829	232.8	2.66774	179.4	0.51257	181.8	0.33166	224.6	0.88946	182.6	0.16917	121.6	0.153	123.6	0.18906
																		176.6	2.29149	194	3.63321	233	2.66774	179.4	0.52764	182	0.31659	225.2	0.85931	182.6	0.16573	121.8	0.14784	123.6	0.18818
																		176.6	2.30656	194.2	3.63321	233	2.65117	179.4	0.51257	182	0.33166	225.2	0.84423	182.8	0.16088	121.8	0.14657	123.6	0.18836
																		177	2.32164	194.2	3.63321	233.4	2.6346	179.8	0.52764	182.2	0.28644	225.4	0.88946	182.8	0.15483	121.8	0.1444	123.6	0.18959
																		177	2.32164	194.4	3.61814	233.4	2.65117	179.8	0.51257	182.2	0.30151	225.4	0.85931	182.8	0.15775	122	0.14506	123.8	0.19314
																		177.2	2.29149	194.4	3.61814	233.6	2.65117	180	0.52764	182.2	0.27136	225.8	0.85931	183	0.15856	122	0.14696	123.8	0.1917
																		177.2	2.32164	194.4	3.64829	233.6	2.66774	180	0.51257	182.2	0.28644	225.8	0.85931	183	0.15511	122	0.15293	123.8	0.19384
																		177.4	2.32164	194.8	3.64829	233.8	2.66774	180	0.51257	182.6	0.30151	226	0.87438	183.2	0.15199	122.4	0.15979	123.8	0.19546
																		177.4	2.30656	194.8	3.64829	233.8	2.66774	180.2	0.51257	182.6	0.28644	226	0.85931	183.2	0.15079	122.4	0.16559	124.2	0.19243
																		177.6	2.29149	195	3.64829	234	2.68431	180.2	0.52764	182.8	0.31659	226.2	0.87438	183.6	0.14868	122.6	0.16713	124.2	0.18888
																		177.6	2.30656	195	3.63321	234	2.66774	180.4	0.51257	182.8	0.28644	226.4	0.85931	183.6	0.1444	122.6	0.16407	124.4	0.18639
																		177.6	2.32164	195	3.63321	234.6	2.66774	180.4	0.52764	183	0.30151	226.4	0.87438	183.8	0.14229	122.6	0.16144	124.4	0.18779
																		178	2.29149	195.2	3.63321	234.6	2.66774	180.4	0.51257	183	0.30151	226.4	0.87438	183.8	0.14555	122.8	0.15796	124.4	0.1899
																		178	2.30656	195.2	3.63321	234.6	2.68431	180.8	0.51257	183.2	0.31659	226.8	0.85931	183.8	0.14826	122.8	0.15466	124.4	0.19145
																		178	2.32164	195.4	3.63321	234.6	2.66774	180.8	0.52764	183.2	0.31659	227	0.85931	184	0.15111	123	0.15188	124.6	0.19654
																		178.2	2.30656	195.4	3.64829	234.8	2.66774	180.8	0.51257	183.2	0.31659	227.2	0.85931	184	0.15251	123	0.14998	124.6	0.19879
																		178.2	2.33671	195.8	3.67844	234.8	2.70088	181	0.51257	183.2	0.31659	227.2	0.87438	184	0.14608	123	0.14931	124.8	0.20231
																		178.4	2.33671	195.8	3.67844	235.2	2.68431	181	0.52764	183.6	0.30151	227.4	0.85931	184.4	0.14288	123	0.15023	124.8	0.20262
																		178.4	2.30656	196	3.64829	235.4	2.68431	181.2	0.51257	183.6	0.31659	227.4	0.85931	184.4	0.14324	123.4	0.14988	124.8	0.20066
																		178.8	2.29149	196	3.64829	235.6	2.68431	181.2	0.52764	183.8	0.30151	227.8	0.87438	184.6	0.14141	123.4	0.14953	124.8	0.19925
																		178.8	2.32164	196.2	3.66336	235.6	2.68431	181.2	0.51257	183.8	0.30151	227.8	0.87438	184.6	0.14689	123.6	0.14917	125.2	0.19714
																		179	2.30656	196.2	3.63321	235.8	2.71745	181.6	0.51257	183.8	0.28644	228	0.85931	184.8	0.15557	123.6	0.15202	125.2	0.19753
																		179	2.35179	196.4	3.63321	235.8	2.70088	181.6	0.52764	184	0.31659	228	0.88946	184.8	0.15729	123.6	0.15076	125.4	0.19503
																		179	2.33671	196.4	3.64829	236.4	2.70088	181.8	0.51257	184	0.28644	228.2	0.85931	185	0.15743	123.8	0.15076	125.4	0.19503
																		179	2.30656	196.4	3.64829	236.4	2.68431	181.8	0.52764	184	0.28644	228.4	0.87438	185	0.15438	123.8	0.15076	125.4	0.19753
																		179.2	2.36686	196.8	3.64829	236.4	2.70088	181.8	0.52764	184.4	0.30151	228.8	0.88946	185	0.15508	123.8	0.14949	125.4	0.19841
																		179.4	2.33671	196.8	3.64829	236.4	2.70088	182	0.52764	184.4	0.28644	228.8	0.87438	185.4	0.15188	123.8	0.15107	125.6	0.19893
																		179.4	2.32164	196.8	3.63321	236.8	2.70088	182	0.51257	184.6	0.30151	229	0.88946	185.4	0.15209	124.2	0.1523	125.6	0.19911
																		179.4	2.32164	197	3.67844	236.8	2.71745	182.2	0.51257	184.6	0.28644	229	0.87438	185.6	0.14907	124.2	0.15318	125.8	0.19893
																		179.8	2.35179	197	3.64829	237.2	2.73402	182.2	0.52764	184.6	0.30151	229.2	0.88946	185.6	0.15265	124.4	0.15371	125.8	0.19841
																		179.8	2.35179	197.2	3.66336	237.4	2.71745	182.2	0.51257	184.8	0.30151	229.2	0.88946	185.6	0.15336	124.4	0.15262	125.8	0.19753
																		180	2.35179	197.2	3.66336	237.4	2.71745	182.6	0.52764	184.8	0.30151	229.6	0.87438	185.8	0.15564	124.4	0.15402	125.8	0.1963
																		180	2.33671	197.6	3.67844	237.6	2.73402	182.6	0.52764	185	0.30151	229.6	0.87438	185.8	0.15311	124.4	0.15473	126.2	0.19598
																		180	2.32164	197.6	3.67844	237.8	2.73402	182.8	0.52764	185	0.31659	229.8	0.87438	186	0.15525	124.6	0.15473	126.2	0.19567
																		180.2	2.33671	197.8	3.67844	237.8	2.73402	182.8	0.52764	185	0.31659	229.8	0.88946	186	0.1535	124.6	0.15402	126.4	0.19444
																		180.4	2.36686	197.8	3.69351	238.2	2.71745	182.8	0.52764	185.4	0.30151	230	0.87438	186.4	0.15423	124.8	0.15388	126.4	0.19356
																		180.4	2.32164	198	3.67844	238.2	2.71745	183	0.51257	185.4	0.30151	230.2	0.88946	186.4	0.15336	124.8	0.15339	126.4	0.19303
																		180.4	2.33671	198	3.66336	238.4	2.75058	183	0.52764	185.6	0.30151	230.6	0.85931	186.6	0.15339	124.8	0.15163	126.4	0.19159
																		180.4	2.33671	198.2	3.67844	238.4	2.71745	183.2	0.51257	185.6	0.31659	230.6	0.87438	186.6	0.14896	125.2	0.14988	126.6	0.19335
																		180.8	2.35179	198.2	3.69351	238.6	2.73402	183.2	0.52764	185.6	0.30151	230.8	0.87438	186.8	0.14931	125.2	0.14812	126.6	0.19637
																		180.8	2.36686	198.6	3.67844	239	2.73402	183.2	0.52764	185.6	0.30151	230.8	0.88946	186.8	0.14805	125.2	0.14636	126.8	0.19654
																		181	2.36686	198.6	3.66336	239.2	2.75058	183.6	0.52764	185.8	0.31659	231	0.88946	187	0.15054	125.4	0.14907	126.8	0.19707
																		181	2.33671	198.8	3.69351	239.2	2.75058	183.6	0.51257	185.8	0.30151	231.2	0.87438	187	0.15016	125.4	0.14801	126.8	0.19922
																		181.2	2.35179	198.8	3.70859	239.4	2.76715	183.8	0.51257	186	0.30151	231.6	0.87438	187	0.15546	125.4	0.14893	126.8	0.1944
																		181.2	2.33671	198.8	3.70859	239.4	2.75058	183.8	0.51257	186	0.30151	231.6	0.88946	187.4	0.15469	125.6	0.14643	127.2	0.19405
																		181.2	2.38194	199	3.69351	239.6	2.75058	183.8	0.52764	186.4	0.31659	231.8	0.87438	187.4	0.15733	125.6	0.14657	127.2	0.1937
																		181.6	2.33671	199	3.70859	239.6	2.75058	184	0.52764	186.4	0.31659	231.8	0.87438	187.4	0.15891	125.6	0.14833	127.2	0.19335
																		181.6	2.33671	199.2	3.69351	240	2.76715	184	0.52764	186.6	0.30151	232	0.87438	187.6	0.15944	125.8	0.14977	127.2	0.193
																		181.6	2.36686	199.2	3.70859	240.2	2.75058	184	0.51257	186.6	0.30151	232	0.88946	187.6	0.15571	125.8	0.14872	127.4	0.19584
																		181.8	2.36686	199.2	3.67844	240.2	2.76715	184.4	0.51257	186.6	0.31659	232.4	0.87438	187.8	0.15378	125.8	0.14837	127.4	0.19777
																		181.8	2.33671	199.6	3.72366	240.2	2.75058	184.4	0.52764	186.6	0.30151	232.6	0.88946	187.8	0.15557	126.2	0.14872	127.6	0.1956
																		182	2.38194	199.6	3.72366	240.4	2.76715	184.6	0.51257	186.8	0.31659	232.6	0.87438	188.2	0.15378	126.2	0.14977	127.6	0.19879
																		182	2.35179	199.8	3.72366	240.4	2.76715	184.6	0.52764	186.8	0.31659	232.6	0.87438	188.2	0.15504	126.2	0.1496	127.6	0.19626
																		182.2	2.35179	199.8	3.73874	241	2.76715	184.6	0.52764	187	0.31659	233	0.87438	188.4	0.15652	126.4	0.14819	127.6	0.19623
																		182.2	2.35179	200	3.70859	241	2.76715	184.8	0.52764	187	0.30151	233	0.88946	188.4	0.15318	126.4	0.14555	128	0.1996
																		182.2	2.38194	200	3.70859	241.2	2.76715	184.8	0.51257	187.4	0.30151	233.4	0.87438	188.4	0.15269	126.4	0.14615	128	0.19974
																		182.6	2.38194	200.4	3.69351	241.2	2.76715	185	0.51257	187.4	0.28644	233.4	0.85931	188.6	0.15093	126.6	0.14563	128.2	0.20456
																		182.6	2.39702	200.4	3.69351	241.4	2.76715	185	0.51257	187.4	0.30151	233.6	0.87438	188.8	0.14664	126.6	0.14397	128.2	0.20389
																		182.8	2.36686	200.6	3.70859	241.4	2.78372	185	0.52764	187.6	0.28644	233.6	0.88946	188.8	0.14678	126.8	0.14429	128.2	0.20002
																		182.8	2.35179	200.6	3.69351	241.8	2.78372	185.4	0.52764	187.6	0.30151	233.8	0.87438	188.8	0.14907	126.8	0.14496	128.2	0.19742
																		182.8	2.36686	200.8	3.70859	242	2.78372	185.4	0.52764	187.8	0.30151	233.8	0.88946	188.8	0.15223	126.8	0.15009	128.4	0.19071
																		183	2.38194	200.8	3.72366	242	2.78372	185.6	0.52764	187.8	0.30151	234	0.87438	189.2	0.15374	126.8	0.15364	128.4	0.18913
																		183	2.39702	201	3.72366	242.2	2.78372	185.6	0.51257	187.8	0.31659	234	0.88946	189.2	0.16309	127.2	0.15469	128.6	0.18628
																		183.2	2.36686	201	3.73874	242.4	2.78372	185.6	0.52764	188.2	0.31659	234.4	0.88946	189.4	0.16657	127.2	0.15199	128.6	0.19075
																		183.2	2.38194	201	3.70859	242.4	2.78372	185.8	0.52764	188.2	0.30151	234.6	0.87438	189.4	0.16762	127.2	0.15248	128.6	0.19303
																		183.6	2.38194	201.4	3.70859	242.4	2.78372	185.8	0.52764	188.4	0.30151	234.8	0.88946	189.6	0.16372	127.4	0.15135	128.6	0.1944
																		183.6	2.38194	201.6	3.73874	242.8	2.75058	186	0.51257	188.4	0.30151	234.8	0.87438	189.6	0.15965	127.4	0.14917	129	0.20217
																		183.8	2.39702	201.6	3.73874	243	2.80029	186	0.52764	188.6	0.30151	235.2	0.87438	189.8	0.15378	127.4	0.1529	129	0.20262
																		183.8	2.36686	201.6	3.72366	243	2.76715	186	0.52764	188.6	0.30151	235.2	0.88946	189.8	0.15754	127.6	0.15842	129.2	0.20206
																		183.8	2.39702	201.8	3.72366	243	2.83343	186.4	0.52764	188.8	0.31659	235.4	0.88946	190.2	0.16077	127.6	0.16003	129.2	0.20206
																		184	2.38194	202	3.72366	243.2	2.83343	186.4	0.52764	188.8	0.30151	235.4	0.88946	190.2	0.15778	127.6	0.16003	129.2	0.19816
																		184	2.39702	202	3.72366	243.2	2.81686	186.6	0.52764	188.8	0.30151	235.6	0.88946	190.4	0.15371	127.6	0.15842	129.2	0.19767
																		184	2.38194	202	3.75382	243.4	2.81686	186.6	0.52764	188.8	0.30151	235.8	0.88946	190.4	0.16158	128	0.15416	129.4	0.19714
																		184.4	2.38194	202	3.75382	243.4	2.80029	186.8	0.52764	189.2	0.30151	235.8	0.87438	190.6	0.15729	128	0.14886	129.4	0.19784
																		184.4	2.38194	202.4	3.72366	243.4	2.83343	186.8	0.51257	189.4	0.31659	236.2	0.88946	190.6	0.15546	128.2	0.14854	129.6	0.19784
																		184.6	2.39702	202.6	3.75382	243.8	2.83343	187	0.52764	189.4	0.30151	236.4	0.87438	190.6	0.15599	128.2	0.14784	129.6	0.19588
																		184.6	2.38194	202.6	3.75382	243.8	2.83343	187	0.52764	189.4	0.30151	236.4	0.90453	190.6	0.15694	128.2	0.14995	129.6	0.19925
																		184.8	2.36686	202.6	3.75382	244	2.85	187.4	0.51257	189.6	0.30151	236.6	0.85931	191	0.15395	128.4	0.15613	129.6	0.19939
																		184.8	2.38194	202.8	3.73874	244.2	2.81686	187.4	0.52764	189.6	0.31659	236.6	0.87438	191.2	0.15536	128.4	0.16035	130	0.20041
																		185	2.42717	202.8	3.73874	244.6	2.83343	187.4	0.52764	189.8	0.30151	236.8	0.87438	191.2	0.15796	128.4	0.16067	130	0.20196
																		185	2.42717	203	3.73874	244.6	2.85	187.4	0.51257	189.8	0.30151	236.8	0.90453	191.2	0.16007	128.6	0.15799	130	0.20368
																		185	2.39702	203	3.73874	244.8	2.83343	187.6	0.52764	189.8	0.30151	237.2	0.87438	191.4	0.15975	128.6	0.15838	130.2	0.20522
																		185	2.38194	203.4	3.78397	244.8	2.85	187.6	0.52764	190.2	0.30151	237.2	0.88946	191.4	0.16249	128.6	0.15645	130.2	0.20751
																		185.4	2.42717	203.4	3.78397	245.2	2.83343	187.8	0.52764	190.2	0.30151	237.4	0.87438	191.6	0.15149	128.6	0.15346	130.4	0.21053
																		185.6	2.38194	203.6	3.75382	245.2	2.85	187.8	0.52764	190.4	0.30151	237.4	0.88946	191.6	0.14995	129	0.15135	130.4	0.21018
																		185.6	2.39702	203.6	3.75382	245.6	2.85	188.2	0.52764	190.4	0.30151	237.8	0.88946	192	0.15315	129	0.14886	130.4	0.20772
[truncated: 12,205 more rows]

## Sheet: Fig. 4b
Relative humidity （%）	Young's modulus (MPa)	Error bars	Test value 1	Test value 2	Test value 3
40	1407	334	1230	1073	1741
50	899	282	940	617	1181
60	428	32	423	396	460
70	55.1	20.3	69.3	34.8	75.4
80	3.8	2.3	6	3	1.5
90	0.62	0.3	0.3	0.93	0.55
Relative humidity （%）	Elongation (MPa)	Error bars	Test value 1	Test value 2	Test value 3
40	40.4	13.8	26.6	54.2	26.7
50	162.2	26	155	136.2	188.2
60	219	8.4	210.2	215.8	227.4
70	399.3	48.1	420.8	351.2	447.4
80	762	76.4	784.8	838.8	686
90	1858	203	1872	2062	1655

## Sheet: Fig. 4c
Relative humidity （%）	Water content （wt%）	Error bars	Test value 1	Test value 2	Test value 3
40	18.6	1.3	19.9	18.2	17.3
50	23.6	2.2	25.8	22.4	21.4
60	31.4	2.7	34.1	29.5	28.7
70	39.8	3.3	43.1	39.1	36.5
80	55.1	4.2	59.3	54.2	50.9
90	87.5	5.4	92.9	86.7	82.1
Relative humidity （%）	Hydration number
40	2.9
50	3.7
60	4.9
70	6.2
80	8.6
90	13.6

## Sheet: Fig. 4d
Relative humidity (%)	Ve (mol m-3)
40	173853
50	112829
60	39903
70	5045
80	413
90	69

## Sheet: Fig. 4g
		Self heal （10 s）						Self heal （20 s）						Self heal （30 s）
Original microfiber		Test value 1		Test value 2		Test value3		Test value 1		Test value 2		Test value3		Test value 1		Test value 2		Test value3
Strain (%)	Stress (MPa)	Strain (%)	Stress (MPa)	Strain (%)	Stress (MPa)	Strain (%)	Stress (MPa)	Strain (%)	Stress (MPa)	Strain (%)	Stress (MPa)	Strain (%)	Stress (MPa)	Strain (%)	Stress (MPa)	Strain (%)	Stress (MPa)	Strain (%)	Stress (MPa)
0	0	0	0.04665	0	0	0	0.15797	0	0.41424	0	0.31483	0	0.1866	0	0.03314	0	0.46217	0	0.0168
0	0.01657	0	0.24881	0	0.31483	0	0.64768	0	0.53023	0	0.44738	0	0.1555	0	0.03314	0	0.99282	0	0.0168
0	0.06628	0	0.83972	0	0.48052	0	1.1216	0	1.01076	0	1.0439	0	0.13995	0	0.04971	0.2	1.14687	0	-0.084
0	0.21541	0	0.97967	0.2	0.94448	0.2	1.56392	0.2	1.69012	0.2	1.50785	0	0.87082	0	0.23198	0.2	1.81446	0	0.43682
0.2	1.01076	0.2	1.38398	0.2	1.11018	0.2	2.02204	0.2	1.82268	0.2	2.08779	0	1.04187	0	0.92791	0.2	2.19104	0	0.60483
0.2	1.14332	0.2	1.55504	0.2	1.54099	0.2	2.43277	0.2	2.18721	0.2	2.20378	0.2	1.57059	0	1.11018	0.4	2.32798	0.2	1.12566
0.2	1.67355	0.2	2.006	0.2	1.64041	0.2	2.8277	0.4	2.71745	0.4	2.70088	0.2	1.71054	0.2	1.69012	0.4	2.84151	0.2	1.8313
0.2	1.80611	0.2	2.1304	0.4	2.00494	0.4	3.17524	0.4	2.81686	0.4	3.09855	0.2	2.2237	0.2	1.83925	0.6	3.23521	0.2	1.9657
0.4	2.23692	0.4	2.56581	0.4	2.12093	0.4	3.52277	0.4	3.19797	0.6	3.7282	0.2	2.33255	0.2	2.50204	0.6	3.33792	0.4	2.40253
0.4	2.36948	0.4	2.72131	1	3.61221	0.6	3.87031	0.6	3.77791	0.6	3.87733	0.4	2.95457	0.4	2.6346	0.6	3.78297	0.4	3.04096
0.6	2.88314	0.6	3.15672	1	3.71163	0.6	4.20205	0.6	3.92704	1	4.4407	0.4	3.06342	0.4	3.11512	1	4.14244	0.6	3.14177
0.6	2.99913	0.6	3.29668	1	4.0596	0.6	4.5022	1	4.37442	1	4.7721	0.6	3.51438	0.4	3.26425	1	4.24514	0.6	3.59539
0.6	3.5625	0.6	3.63878	1	4.14245	1	4.78655	1.4	5.83257	1.2	5.25262	0.6	3.63878	0.7	3.87733	1.2	4.75867	1	4.13302
0.6	3.64535	0.6	3.74764	1.2	4.49041	1	5.08669	1.4	5.93198	1.2	5.38518	1	4.323	0.7	3.99332	1.2	5.10102	1	4.23382
1	4.2253	1	4.10529	1.2	4.55669	1	5.37104	1.6	6.31309	1.4	5.816	1	4.43185	1.1	4.45727	1.2	5.20372	1	4.67065
1.2	4.34128	1	4.21415	1.2	4.85495	1.2	5.65539	1.6	6.71076	1.6	6.16396	1.2	4.91391	1.1	4.55669	1.4	5.63166	1.2	5.19147
1.2	4.80524	1	4.58736	1.4	4.9378	1.2	5.89235	1.6	6.77704	1.6	6.51193	1.2	5.02277	1.3	5.07036	1.6	5.92266	1.2	5.29228
1.2	4.88809	1.2	4.66511	1.6	5.38518	1.2	6.14511	2	7.22443	1.6	6.57821	1.2	5.62923	1.3	5.1532	1.6	6.04248	1.4	5.6619
1.4	5.40175	1.2	5.02277	1.6	5.43489	1.4	6.36627	2.2	7.55582	2	6.94274	1.2	5.72253	1.3	5.86571	1.6	6.36772	1.4	6.16593
1.4	5.4846	1.2	5.10052	1.6	5.76629	1.4	6.58743	2.2	7.63867	2.2	7.20786	1.4	6.11129	1.6	5.96512	2	6.60736	1.6	6.24993
1.6	5.86571	1.2	5.38042	1.6	5.79943	1.6	6.82439	2.4	7.87065	2.2	7.50611	1.4	6.22014	1.6	6.41251	2	6.6416	1.6	6.56915
1.6	5.94855	1.4	5.47373	2	6.06454	1.6	7.06134	2.4	8.1192	2.2	7.55582	1.6	6.74886	1.8	6.49536	2.2	6.98395	2	6.95557
2	6.37937	1.4	5.81583	2	6.13082	1.6	7.25091	2.6	8.18548	3	8.28489	1.6	6.82661	1.8	7.05873	2.2	7.22359	2	7.03957
2	6.44565	1.6	5.90914	2.2	6.37937	1.6	7.44048	2.6	8.40088	3	8.5003	2	7.19982	2.2	7.12501	2.2	7.27494	2	7.37559
2.2	6.81018	1.6	6.23569	2.2	6.46222	2	7.61425	3	8.61629	3.2	8.666	2.2	7.27757	2.4	7.53925	2.4	7.49747	2.2	7.74521
2.2	6.84332	1.6	6.31345	2.2	6.66106	2	7.77222	3	8.666	3.2	8.73228	2.2	7.74408	2.4	7.58896	2.6	7.66865	2.2	7.81241
2.4	7.25757	2	6.5778	2.2	6.71076	2.2	7.91439	3	8.79856	3.4	8.84827	2.4	7.79073	2.7	8.06949	2.6	7.70288	2.4	8.03082
2.4	7.30728	2	6.65555	2.4	6.9096	2.2	8.07236	3.2	8.94769	3.4	8.96426	2.6	8.03954	2.7	8.1192	2.6	7.90829	2.6	8.33324
2.6	7.55582	2.2	6.95101	2.4	6.94274	2.2	8.24613	3.2	8.98083	3.8	9.0471	2.6	8.08619	2.9	8.36774	3	8.02811	2.6	8.38364
2.6	7.60553	2.2	7.04431	2.6	7.14158	2.4	8.35671	3.4	9.11338	3.8	9.0471	3	8.39719	2.9	8.43402	3	8.06235	2.6	8.58525
3	7.97007	2.2	7.33977	2.6	7.19129	2.4	8.51469	3.4	9.27908	4	9.16309	3	8.44384	3.3	8.81513	3	8.16505	3	8.80367
3	8.00321	2.2	7.38642	2.6	7.37356	2.6	8.62527	3.4	9.27908	4	9.24594	3	8.63045	3.3	8.8317	3.2	8.26776	3	8.87087
3.2	8.16891	2.4	7.63523	2.6	7.4067	2.6	8.70425	3.8	9.36193	4.2	9.27908	3	8.63045	3.3	8.98083	3.2	8.28488	3	9.00528
3.2	8.21862	2.4	7.69743	3	7.53925	2.6	8.79903	4	9.46135	4.2	9.29565	3.4	8.81705	3.6	9.01397	3.4	8.4047	3.2	9.17328
3.4	8.45059	2.6	7.88403	3	7.57239	2.6	8.87802	4	9.47792	4.4	9.34536	3.4	8.84815	3.8	9.22937	3.4	8.45605	3.2	9.20689
3.4	8.48373	2.6	7.93068	3	7.72152	3	8.9728	4	9.56077	4.4	9.39507	3.4	8.94146	3.8	9.24594	3.4	8.45605	3.4	9.34129
3.8	8.63286	2.6	8.13284	3	7.77123	3	9.03599	4.2	9.61048	4.8	9.42821	3.4	8.97256	4.2	9.31222	3.8	8.52452	3.4	9.5093
3.8	8.64943	3	8.17949	3.2	7.88722	3	9.09918	4.2	9.62705	4.8	9.44478	4	9.06586	4.2	9.31222	4	8.57587	3.4	9.5261
4	8.79856	3	8.36609	3.2	7.92036	3.2	9.14657	4.2	9.67676	5	9.46135	4	9.06586	4.4	9.39507	4	8.57587	3.8	9.59331
4	8.8317	3	8.39719	3.4	8.03635	3.2	9.19396	4.4	9.69333	5	9.46135	4	9.12806	4.4	9.39507	4	8.64434	4	9.69411
4.2	8.91455	3.2	8.53715	3.4	8.05292	3.4	9.22556	4.4	9.7099	5.2	9.47792	4	9.14361	4.7	9.41164	4.2	8.66146	4	9.71091
4.2	8.93112	3.2	8.56825	3.4	8.15234	3.4	9.25715	4.8	9.74304	5.2	9.47792	4.4	9.19026	4.7	9.41164	4.2	8.66146	4	9.77812
4.4	8.98083	3.4	8.7082	3.4	8.16891	3.4	9.30454	4.8	9.77618	5.4	9.47792	4.4	9.22136	4.9	9.3785	4.4	8.6957	4.2	9.84532
4.4	8.98083	3.4	8.7393	3.8	8.26832	3.4	9.33614	5	9.77618	5.4	9.47792	4.4	9.20581	4.9	9.3785	4.4	8.6957	4.2	9.86212
4.8	9.0471	3.4	8.8637	3.8	8.28489	3.8	9.35194	5	9.79275	5.8	9.44478	4.4	9.22136	5.3	9.34536	4.4	8.72993	4.4	9.89572
4.8	9.0471	3.4	8.8948	4	8.35117	3.8	9.38353	5.2	9.80931	5.8	9.44478	5	9.25246	5.3	9.34536	4.8	8.72993	4.4	9.92932
5	9.11338	3.8	9.00366	4	8.38431	4	9.39933	5.2	9.79275	6	9.42821	5	9.23691	5.6	9.27908	4.8	8.74705	4.8	9.94613
5	9.11338	3.8	9.03476	4	8.43402	4	9.39933	5.2	9.79275	6	9.41164	5	9.22136	5.8	9.24594	5	8.74705	4.8	9.97973
5.2	9.11338	4	9.12806	4	8.45059	4	9.39933	5.4	9.80931	6.2	9.36193	5	9.22136	5.8	9.22937	5	8.71281	5	9.99653
5.2	9.12995	4	9.14361	4.2	8.48373	4.2	9.39933	5.4	9.80931	6.2	9.3785	5.4	9.19026	6	9.19623	5.2	8.6957	5	9.99653
5.4	9.14652	4	9.22136	4.2	8.48373	4.2	9.39933	5.4	9.79275	6.2	9.32879	5.4	9.20581	6	9.17966	5.2	8.6957	5	9.99653
5.8	9.14652	4	9.23691	4.4	8.56658	4.2	9.41512	5.8	9.77618	6.6	9.29565	5.4	9.17471	6.4	9.08024	5.4	8.71281	5.2	9.99653
5.8	9.14652	4.2	9.31466	4.4	8.56658	4.4	9.41512	5.8	9.77618	6.8	9.27908	5.8	9.17471	6.4	9.06367	5.4	8.71281	5.4	10.0133
6	9.12995	4.2	9.34577	4.4	8.59972	4.4	9.41512	6	9.75961	6.8	9.27908	6	9.14361	6.7	9.01397	5.4	8.6957	5.4	10.0133
6	9.12995	4.4	9.43907	4.4	8.61629	4.4	9.39933	6.2	9.75961	6.8	9.24594	6	9.11251	6.7	8.9974	5.8	8.67858	5.8	9.99653
6.2	9.12995	4.4	9.45462	4.8	8.64943	4.8	9.38353	6.2	9.75961	7	9.2128	6	9.08141	6.9	8.91455	5.8	8.66146	5.8	9.97973
6.2	9.12995	4.4	9.48572	4.8	8.63286	4.8	9.36773	6.2	9.74304	7.2	9.16309	6	9.09696	6.9	8.91455	6	8.66146	6	9.94613
6.2	9.09681	4.4	9.51682	5	8.64943	5	9.36773	6.6	9.7099	7.2	9.16309	6.2	9.01921	7.3	8.81513	6	8.64434	6	9.96293
6.2	9.11338	4.8	9.54792	5	8.64943	5	9.36773	6.6	9.7099	7.2	9.12995	6.2	9.01921	7.3	8.79856	6	8.64434	6	9.96293
6.6	9.08024	4.8	9.54792	5	8.64943	5	9.36773	6.8	9.69333	7.6	9.11338	6.6	8.95701	7.5	8.71571	6.2	8.64434	6.2	9.92932
6.6	9.08024	5	9.61012	5	8.666	5	9.35194	6.8	9.69333	7.8	9.08024	6.8	8.94146	7.5	8.69914	6.2	8.61011	6.2	9.89572
6.8	9.08024	5	9.61012	5.2	8.68257	5.2	9.33614	6.8	9.69333	7.8	9.0471	7	8.91036	7.8	8.63286	6.6	8.59299	6.2	9.89572
6.8	9.08024	5	9.65677	5.2	8.666	5.2	9.30454	7	9.66019	7.8	9.01397	7	8.8948	7.8	8.63286	6.6	8.57587	6.6	9.84532
7	9.0471	5	9.67232	5.4	8.68257	5.4	9.28875	7	9.61048	8	8.9974	7.2	8.8326	8	8.55001	6.6	8.57587	6.8	9.84532
7	9.0471	5.2	9.67232	5.4	8.68257	5.4	9.25715	7.2	9.59391	8	8.98083	7.2	8.8326	8	8.55001	6.8	8.57587	6.8	9.84532
7.2	9.01397	5.2	9.68787	5.4	8.666	5.4	9.24136	7.2	9.57734	8.2	8.96426	7.6	8.7704	8.4	8.51687	6.8	8.57587	6.8	9.82852
7.2	9.01397	5.4	9.68787	5.4	8.666	5.4	9.22556	7.6	9.56077	8.2	8.93112	7.6	8.7704	8.4	8.51687	6.8	8.55876	7	9.79492
7.6	8.98083	5.4	9.70342	5.8	8.64943	5.8	9.20976	7.6	9.5442	8.6	8.89798	7.8	8.7393	8.7	8.46716	7	8.54164	7	9.77812
7.8	8.98083	5.4	9.71897	5.8	8.666	5.8	9.19396	7.6	9.52763	8.6	8.86484	7.8	8.72375	8.7	8.45059	7	8.52452	7.2	9.76132
7.8	8.94769	5.8	9.73452	6	8.666	6	9.17817	7.8	9.49449	8.8	8.86484	8	8.646	8.7	8.40088	7.2	8.5074	7.6	9.71091
7.8	8.94769	5.8	9.75007	6	8.666	6	9.14657	7.8	9.47792	8.8	8.84827	8	8.63045	8.9	8.38431	7.2	8.49029	7.6	9.71091
8.2	8.93112	6	9.73452	6	8.666	6	9.11498	7.8	9.44478	8.8	8.8317	8	8.63045	8.9	8.36774	7.6	8.47317	7.6	9.67731
8.2	8.93112	6	9.73452	6	8.64943	6.2	9.09918	8	9.41164	9	8.79856	8.2	8.6149	9.1	8.36774	7.6	8.45605	7.8	9.62691
8.2	8.89798	6	9.73452	6.2	8.63286	6.2	9.08338	8	9.42821	9	8.79856	8.2	8.5838	9.5	8.31803	7.8	8.42182	7.8	9.61011
8.2	8.89798	6	9.73452	6.2	8.63286	6.2	9.08338	8.2	9.39507	9.2	8.76542	8.2	8.56825	9.5	8.30146	7.8	8.42182	7.8	9.59331
8.8	8.86484	6.2	9.73452	6.2	8.59972	6.2	9.06759	8.2	9.36193	9.2	8.76542	8.6	8.5216	9.8	8.30146	8	8.42182	8	9.59331
8.8	8.84827	6.2	9.75007	6.2	8.61629	6.6	9.05179	8.2	9.34536	9.6	8.73228	8.6	8.5216	9.8	8.30146	8	8.4047	8.2	9.59331
8.8	8.8317	6.2	9.75007	6.6	8.61629	6.6	9.03599	8.6	9.31222	9.6	8.71571	8.8	8.50605	10	8.28489	8	8.38758	8.2	9.5429
8.8	8.8317	6.6	9.73452	6.6	8.61629	6.8	9.0044	8.8	9.29565	9.8	8.68257	8.8	8.4905	10	8.26832	8.2	8.35335	8.6	9.4925
9.2	8.78199	6.6	9.73452	6.8	8.59972	6.8	8.95701	8.8	9.29565	9.8	8.666	9	8.42829	10.2	8.25175	8.2	8.33623	8.6	9.4757
9.2	8.76542	6.8	9.71897	6.8	8.59972	6.8	8.94121	8.8	9.27908	10	8.64943	9	8.42829	10.2	8.25175	8.6	8.33623	8.8	9.4421
9.2	8.73228	6.8	9.70342	6.8	8.58315	7	8.92541	9	9.24594	10	8.63286	9.2	8.38164	10.7	8.23518	8.6	8.30199	8.8	9.3749
9.6	8.73228	6.8	9.70342	6.8	8.56658	7	8.92541	9	9.24594	10	8.61629	9.2	8.38164	10.7	8.23518	8.8	8.30199	8.8	9.3749
9.6	8.69914	6.8	9.70342	7	8.55001	7	8.87802	9.2	9.2128	10.4	8.59972	9.6	8.35054	10.7	8.21862	8.8	8.28488	9	9.34129
9.8	8.69914	7	9.70342	7	8.56658	7.2	8.86222	9.2	9.16309	10.6	8.56658	9.6	8.35054	10.7	8.21862	8.8	8.25064	9.2	9.30769
9.8	8.64943	7	9.70342	7	8.53344	7.2	8.83063	9.2	9.16309	10.6	8.56658	9.8	8.30389	11.1	8.21862	9	8.23352	9.2	9.30769
10	8.64943	7.2	9.68787	7.2	8.55001	7.2	8.81483	9.6	9.14652	10.6	8.53344	9.8	8.30389	11.1	8.21862	9	8.21641	9.2	9.27409
10	8.63286	7.2	9.67232	7.2	8.51687	7.6	8.79903	9.6	9.11338	10.8	8.51687	10	8.27279	11.1	8.21862	9.2	8.19929	9.6	9.25729
10.4	8.61629	7.2	9.64122	7.2	8.51687	7.6	8.78324	9.6	9.11338	11	8.5003	10	8.27279	11.5	8.21862	9.2	8.16505	9.6	9.24049
10.6	8.58315	7.2	9.64122	7.6	8.5003	7.8	8.76744	9.8	9.09681	11	8.48373	10	8.24169	11.8	8.18548	9.2	8.16505	9.6	9.22369
10.6	8.58315	7.6	9.62567	7.6	8.5003	7.8	8.75164	10	9.0471	11	8.46716	10.4	8.24169	11.8	8.20205	9.6	8.13082	9.8	9.17328
10.6	8.51687	7.6	9.62567	7.6	8.48373	7.8	8.72005	10	9.0471	11.4	8.46716	10.6	8.17949	12	8.20205	9.6	8.09658	9.8	9.15648
10.8	8.51687	7.8	9.62567	7.8	8.46716	7.8	8.70425	10	9.03053	11.6	8.43402	10.6	8.17949	12	8.20205	9.6	8.09658	10	9.13968
10.8	8.51687	7.8	9.64122	7.8	8.45059	8	8.68845	10.4	8.9974	11.6	8.43402	10.8	8.16394	12.2	8.20205	9.8	8.06235	10	9.12288
11	8.5003	7.8	9.59457	7.8	8.46716	8	8.65686	10.4	8.9974	11.6	8.41745	10.8	8.17949	12.2	8.20205	10	8.04523	10.4	9.10608
11	8.46716	7.8	9.59457	8	8.43402	8.2	8.62527	10.4	8.96426	11.8	8.40088	11	8.11729	12.7	8.18548	10	8.04523	10.4	9.08928
11	8.45059	8	9.56347	8	8.43402	8.2	8.62527	10.6	8.94769	12	8.38431	11	8.10174	12.7	8.20205	10	8.011	10.6	9.02208
11.4	8.41745	8	9.54792	8	8.41745	8.2	8.60947	10.6	8.91455	12	8.38431	11.4	8.07064	12.9	8.18548	10.4	7.99388	10.6	9.03888
11.6	8.41745	8.2	9.54792	8.2	8.41745	8.6	8.57787	10.8	8.91455	12	8.36774	11.4	8.07064	12.9	8.18548	10.4	7.99388	10.8	9.02208
11.6	8.38431	8.2	9.54792	8.2	8.38431	8.6	8.57787	10.8	8.89798	12.4	8.35117	11.6	8.05509	12.9	8.16891	10.6	7.94253	10.8	8.98847
11.6	8.38431	8.2	9.53237	8.2	8.38431	8.6	8.54628	11	8.88141	12.4	8.3346	11.6	8.05509	12.9	8.16891	10.6	7.92541	11	8.97167
11.8	8.38431	8.6	9.51682	8.2	8.36774	8.8	8.53048	11	8.88141	12.6	8.31803	11.8	8.02398	13.1	8.16891	10.6	7.90829	11	8.95487
11.8	8.35117	8.6	9.51682	8.6	8.36774	8.8	8.51469	11	8.84827	12.6	8.28489	11.8	8.00843	13.1	8.16891	10.8	7.87406	11.4	8.90447
12	8.3346	8.6	9.50127	8.6	8.35117	8.8	8.48309	11.4	8.84827	12.6	8.26832	12	7.99288	13.3	8.15234	11	7.85694	11.4	8.90447
12	8.31803	8.8	9.47017	8.6	8.35117	9	8.46729	11.4	8.8317	12.8	8.25175	12	7.97733	13.8	8.16891	11	7.83982	11.4	8.87087
12.4	8.30146	8.8	9.45462	8.8	8.3346	9	8.46729	11.6	8.79856	12.8	8.25175	12.4	7.97733	14	8.16891	11	7.80559	11.6	8.85407
12.4	8.30146	9	9.43907	8.8	8.31803	9	8.4515	11.6	8.79856	13.2	8.21862	12.4	7.97733	14	8.15234	11.4	7.78847	11.6	8.85407
12.6	8.28489	9	9.43907	8.8	8.30146	9.2	8.4357	11.6	8.76542	13.2	8.20205	12.6	7.93068	14	8.16891	11.4	7.77135	11.8	8.83727
12.6	8.26832	9	9.43907	9	8.30146	9.2	8.4041	11.8	8.76542	13.4	8.18548	12.6	7.93068	14.2	8.15234	11.6	7.75423	12	8.77006
12.8	8.23518	9.2	9.42352	9	8.28489	9.2	8.37251	11.8	8.74885	13.4	8.18548	12.8	7.89958	14.2	8.15234	11.6	7.72	12	8.77006
12.8	8.23518	9.2	9.39242	9	8.28489	9.6	8.35671	12	8.71571	13.6	8.16891	12.8	7.91513	14.2	8.15234	11.6	7.72	12	8.78686
13.2	8.21862	9.2	9.40797	9.2	8.26832	9.6	8.34092	12	8.69914	13.6	8.13577	12.8	7.88403	14.7	8.13577	11.8	7.68576	12.4	8.73646
13.2	8.21862	9.6	9.37687	9.2	8.26832	9.6	8.34092	12	8.69914	13.8	8.1192	13.2	7.88403	14.9	8.1192	12	7.66865	12.4	8.73646
13.4	8.18548	9.6	9.36132	9.2	8.25175	9.8	8.32512	12.4	8.666	13.8	8.10263	13.4	7.85293	14.9	8.1192	12	7.65153	12.6	8.70286
13.4	8.18548	9.6	9.34577	9.6	8.25175	9.8	8.30932	12.6	8.64943	13.8	8.10263	13.4	7.85293	14.9	8.13577	12	7.63441	12.6	8.66926
13.6	8.15234	9.6	9.36132	9.6	8.21862	9.8	8.27773	12.6	8.63286	14.2	8.08606	13.4	7.82183	15.1	8.1192	12.4	7.61729	12.6	8.66926
13.6	8.16891	9.8	9.33021	9.6	8.21862	10	8.26193	12.6	8.61629	14.4	8.06949	13.4	7.83738	15.3	8.1192	12.4	7.60018	12.8	8.65246
[truncated: 1,419 more rows]

## Sheet: Fig. 4h
	Healing efficiency （%）
[truncated: 8 more rows]

[truncated: 1 more sheets: Fig. 4i]
