# Supplementary material for: Aqueous spinning of robust, self-healable, and crack-resistant hydrogel microfibers enabled by hydrogen bond nanoconfinement
Source: Nat Commun. 2023 Mar 13;14:1370. doi: 10.1038/s41467-023-37036-4 (PMC10011413; doi:10.1038/s41467-023-37036-4)
Supplement: Supplementary file 8 — Source Data [file 41467_2023_37036_MOESM8_ESM.zip › Source Data/Source data Fig. 5.xlsx]

## Sheet: Fig. 5a
	PDMAEA-Q	[DMAEA-Q]:[MAA}=1:1	[DMAEA-Q]:[MAA}=1:2	[DMAEA-Q]:[MAA}=1:3	PMAA
Relative humidity （%）	Tg (°C）	Tg (°C）	Tg (°C）	Tg (°C）	Tg (°C）
10	10	80	112	150	197
30	-18	58	95	115	190
55	-32	45	72	95	185
75	-40	20	35	60	172
85	-52	-12	0	35	148

## Sheet: Fig. 5b
1		2		3		4		5		6		7		8		9		10
Strain (%)	Stress (MPa)	Strain (%)	Stress (MPa)	Strain (%)	Stress (MPa)	Strain (%)	Stress (MPa)	Strain (%)	Stress (MPa)	Strain (%)	Stress (MPa)	Strain (%)	Stress (MPa)	Strain (%)	Stress (MPa)	Strain (%)	Stress (MPa)	Strain (%)	Stress (MPa)
0	0.0321	0	-0.70611	0	-0.73821	0	-0.72216	0	-0.60982	0	-0.73821	0	-0.72216	0	-0.72216	0	-0.72216	0.2	-0.72216
0	0.14443	0	-0.70611	0.2	-0.73821	0.2	-0.67401	0.4	-0.72216	0.2	-0.78635	0.2	-0.78635	0.4	-0.8024	0.4	-0.69006	0.2	-0.72216
0	0.33701	0.2	-0.75425	0.2	-0.70611	0.2	-0.73821	0.4	-0.67401	0.2	-0.78635	0.4	-0.62587	0.6	-0.70611	0.6	-0.70611	0.4	-0.64192
0	0.99497	0.2	-0.65797	0.4	-0.65797	0.6	-0.73821	1	-0.65797	0.6	-0.75425	1	-0.8024	1.2	-0.78635	1.2	-0.72216	1	-0.65797
0	1.10731	0.4	-0.7703	0.4	-0.67401	0.6	-0.65797	1.2	-0.7703	1	-0.70611	1.2	-0.69006	1.4	-0.72216	1.4	-0.75425	1.2	-0.75425
0.2	1.86156	0.4	-0.69006	0.6	-0.75425	1.2	-0.67401	1.4	-0.73821	1.4	-0.75425	1.6	-0.78635	2	-0.65797	2.2	-0.72216	2	-0.69006
0.2	1.9739	0.6	-0.70611	1	-0.73821	1.2	-0.67401	1.6	-0.75425	1.4	-0.70611	1.6	-0.67401	2.2	-0.72216	2.2	-0.72216	2	-0.73821
0.4	2.45533	1	-0.70611	1.2	-0.67401	1.6	-0.73821	2	-0.67401	2	-0.75425	2.2	-0.75425	2.6	-0.67401	2.6	-0.72216	2.6	-0.69006
0.4	2.56767	1	-0.65797	1.2	-0.75425	1.6	-0.70611	2.2	-0.67401	2.2	-0.72216	2.4	-0.72216	3	-0.69006	3	-0.72216	3	-0.70611
0.6	3.1454	1.2	-0.7703	1.6	-0.70611	2.2	-0.69006	2.4	-0.67401	2.6	-0.72216	3	-0.70611	3.4	-0.72216	3.8	-0.70611	3.4	-0.70611
0.6	3.25773	1.4	-0.70611	1.6	-0.75425	2.2	-0.70611	2.6	-0.72216	2.6	-0.72216	3	-0.70611	3.4	-0.69006	3.8	-0.70611	3.8	-0.72216
0.6	3.73917	1.4	-0.7703	2.2	-0.73821	2.6	-0.73821	3	-0.70611	3.2	-0.70611	3.4	-0.67401	4.2	-0.72216	4.4	-0.72216	4.4	-0.72216
0.6	3.83546	1.6	-0.70611	2.2	-0.73821	2.6	-0.69006	3.2	-0.73821	3.2	-0.73821	3.8	-0.70611	4.4	-0.69006	4.4	-0.72216	4.8	-0.72216
1	4.26875	1.6	-0.72216	2.6	-0.73821	3	-0.73821	3.8	-0.73821	3.8	-0.72216	4.2	-0.75425	5	-0.72216	5.2	-0.72216	5.2	-0.72216
1	4.38109	2.2	-0.72216	2.6	-0.73821	3	-0.73821	3.8	-0.72216	4	-0.70611	4.4	-0.72216	5	-0.72216	5.4	-0.72216	5.4	-0.72216
1.2	4.87857	2.2	-0.67401	3	-0.69006	3.4	-0.73821	4.2	-0.73821	4.4	-0.70611	5	-0.69006	5.8	-0.72216	6	-0.69006	6.2	-0.72216
1.2	4.94277	2.4	-0.75425	3	-0.73821	3.4	-0.72216	4.4	-0.72216	4.4	-0.70611	5	-0.72216	6	-0.73821	6.2	-0.70611	6.2	-0.70611
1.4	5.32792	2.4	-0.69006	3.4	-0.70611	4	-0.72216	5	-0.72216	5	-0.72216	5.8	-0.72216	6.2	-0.73821	6.8	-0.70611	7	-0.72216
1.4	5.40816	2.6	-0.70611	3.4	-0.72216	4	-0.72216	5	-0.72216	5.2	-0.72216	6	-0.70611	6.6	-0.72216	7	-0.73821	7.2	-0.72216
1.6	5.79331	2.6	-0.70611	4	-0.72216	4.4	-0.70611	5.4	-0.72216	5.8	-0.70611	6.2	-0.75425	7.2	-0.72216	7.8	-0.72216	7.8	-0.70611
1.6	5.8575	3	-0.69006	4	-0.70611	4.4	-0.72216	5.4	-0.70611	5.8	-0.75425	6.6	-0.69006	7.2	-0.72216	7.8	-0.70611	8	-0.72216
1.6	6.21055	3	-0.70611	4.2	-0.70611	5	-0.70611	6	-0.72216	6.2	-0.7703	7	-0.72216	7.8	-0.70611	8.2	-0.72216	8.8	-0.70611
2	6.2587	3.4	-0.73821	4.4	-0.70611	5	-0.73821	6	-0.72216	6.2	-0.75425	7.2	-0.72216	8	-0.72216	8.6	-0.72216	8.8	-0.72216
2.2	6.74013	3.4	-0.69006	4.8	-0.72216	5.4	-0.72216	6.6	-0.72216	6.8	-0.70611	7.8	-0.70611	8.8	-0.73821	9.2	-0.72216	9.6	-0.72216
2.2	6.78828	3.8	-0.72216	5	-0.72216	5.4	-0.70611	6.8	-0.72216	7	-0.72216	8	-0.72216	8.8	-0.70611	9.2	-0.72216	9.6	-0.72216
2.4	7.09319	4	-0.72216	5.2	-0.72216	6	-0.72216	7	-0.72216	7.6	-0.75425	8.6	-0.70611	9.2	-0.72216	10	-0.72216	10.4	-0.70611
2.4	7.12528	4	-0.72216	5.2	-0.70611	6	-0.70611	7.2	-0.70611	7.8	-0.67401	8.6	-0.72216	9.6	-0.72216	10	-0.72216	10.6	-0.72216
2.6	7.38205	4.2	-0.73821	5.4	-0.72216	6.2	-0.72216	7.6	-0.72216	8	-0.69006	9.2	-0.72216	10	-0.70611	10.8	-0.72216	11.4	-0.72216
2.6	7.41415	4.4	-0.69006	5.4	-0.72216	6.6	-0.72216	7.8	-0.72216	8.2	-0.69006	9.2	-0.70611	10.4	-0.70611	11	-0.70611	11.4	-0.72216
2.6	7.67091	4.4	-0.69006	6	-0.75425	6.8	-0.72216	8.2	-0.72216	8.8	-0.72216	10	-0.70611	10.8	-0.72216	11.6	-0.72216	12	-0.70611
2.6	7.67091	4.8	-0.70611	6	-0.75425	7	-0.72216	8.2	-0.72216	8.8	-0.70611	10	-0.70611	11	-0.72216	11.8	-0.72216	12	-0.73821
3	7.84744	5	-0.69006	6.6	-0.73821	7.2	-0.73821	8.8	-0.72216	9.2	-0.70611	10.8	-0.72216	11.6	-0.72216	12.4	-0.72216	12.8	-0.72216
3	7.87954	5.2	-0.70611	6.6	-0.69006	7.6	-0.69006	8.8	-0.72216	9.6	-0.73821	11	-0.70611	11.8	-0.72216	12.6	-0.72216	13.2	-0.72216
3.2	8.05607	5.2	-0.70611	6.8	-0.67401	7.8	-0.70611	9.2	-0.72216	9.8	-0.72216	11.6	-0.70611	12.6	-0.70611	13.2	-0.72216	13.8	-0.72216
3.2	8.10421	5.4	-0.72216	7	-0.73821	8	-0.73821	9.2	-0.72216	10	-0.72216	11.6	-0.70611	12.6	-0.72216	13.4	-0.70611	13.8	-0.72216
3.4	8.29678	5.8	-0.69006	7.2	-0.72216	8.2	-0.70611	9.6	-0.70611	10.6	-0.72216	12.4	-0.70611	13.2	-0.70611	13.8	-0.72216	14.6	-0.72216
3.4	8.29678	6	-0.69006	7.2	-0.72216	8.6	-0.69006	9.8	-0.72216	10.6	-0.72216	12.6	-0.70611	13.4	-0.72216	14.2	-0.70611	14.8	-0.70611
3.8	8.37702	6	-0.72216	7.8	-0.69006	8.8	-0.70611	10	-0.72216	11	-0.72216	13.2	-0.72216	13.8	-0.72216	14.8	-0.70611	15.4	-0.72216
3.8	8.40912	6.2	-0.67401	7.8	-0.72216	9	-0.70611	10.4	-0.72216	11.4	-0.70611	13.4	-0.72216	14.2	-0.70611	14.8	-0.72216	15.6	-0.72216
4	8.50541	6.2	-0.72216	8.2	-0.70611	9.2	-0.72216	10.8	-0.72216	11.8	-0.73821	14.2	-0.73821	14.6	-0.72216	15.6	-0.72216	16.4	-0.72216
4	8.50541	6.8	-0.72216	8.2	-0.72216	9.6	-0.72216	10.8	-0.72216	12	-0.70611	14.2	-0.72216	14.8	-0.72216	15.6	-0.70611	16.4	-0.72216
4.2	8.5696	6.8	-0.72216	8.6	-0.73821	9.8	-0.72216	11.4	-0.72216	12.6	-0.73821	14.8	-0.73821	15.4	-0.72216	16.4	-0.72216	17.2	-0.72216
4.2	8.58565	7	-0.70611	8.8	-0.70611	10	-0.70611	11.6	-0.72216	12.6	-0.72216	14.8	-0.73821	15.6	-0.70611	16.4	-0.72216	17.4	-0.70611
4.4	8.60169	7	-0.72216	9	-0.70611	10.4	-0.72216	11.8	-0.72216	13.2	-0.73821	15.4	-0.72216	16.2	-0.70611	17.2	-0.72216	18.2	-0.72216
4.4	8.61774	7.2	-0.72216	9	-0.72216	10.4	-0.70611	12	-0.72216	13.2	-0.72216	15.6	-0.72216	16.4	-0.72216	17.2	-0.72216	18.2	-0.72216
4.4	8.68193	7.2	-0.70611	9.2	-0.72216	10.8	-0.70611	12.4	-0.72216	13.6	-0.72216	16.2	-0.73821	17	-0.70611	18	-0.70611	19	-0.72216
4.4	8.66589	7.6	-0.72216	9.6	-0.70611	10.8	-0.72216	12.6	-0.72216	13.8	-0.70611	16.4	-0.70611	17.2	-0.70611	18.2	-0.72216	19	-0.70611
5	8.69798	7.8	-0.69006	9.8	-0.70611	11.4	-0.70611	12.8	-0.70611	14.4	-0.70611	17	-0.72216	17.6	-0.72216	18.6	-0.72216	19.8	-0.73821
5	8.69798	7.8	-0.72216	9.8	-0.70611	11.4	-0.72216	13.2	-0.72216	14.4	-0.72216	17.2	-0.70611	18	-0.72216	19	-0.72216	20	-0.70611
5	8.66589	8	-0.72216	10.4	-0.72216	11.8	-0.72216	13.4	-0.72216	14.8	-0.72216	17.6	-0.72216	18.4	-0.72216	19.4	-0.72216	20.4	-0.72216
5	8.66589	8.2	-0.72216	10.4	-0.72216	11.8	-0.72216	13.6	-0.72216	15.2	-0.70611	17.6	-0.72216	18.6	-0.72216	19.8	-0.70611	20.8	-0.72216
5.2	8.66589	8.2	-0.70611	10.8	-0.72216	12.4	-0.72216	14.2	-0.72216	15.6	-0.72216	18.2	-0.72216	19.2	-0.70611	20.2	-0.67401	21.4	-0.70611
5.4	8.66589	8.6	-0.70611	10.8	-0.70611	12.4	-0.72216	14.2	-0.70611	15.6	-0.70611	18.4	-0.72216	19.2	-0.70611	20.4	-0.69006	21.4	-0.72216
5.4	8.66589	8.6	-0.70611	11.4	-0.70611	12.6	-0.70611	14.6	-0.70611	16.2	-0.70611	19	-0.70611	20	-0.70611	21	-0.69006	22.2	-0.72216
5.8	8.63379	8.8	-0.70611	11.4	-0.70611	12.8	-0.72216	14.6	-0.70611	16.4	-0.70611	19	-0.72216	20	-0.70611	21.2	-0.70611	22.2	-0.70611
6	8.61774	9	-0.72216	11.6	-0.70611	13.2	-0.70611	15.2	-0.70611	17	-0.72216	19.8	-0.72216	20.8	-0.73821	22	-0.70611	23	-0.70611
6	8.63379	9.2	-0.72216	11.8	-0.70611	13.4	-0.70611	15.4	-0.70611	17	-0.72216	19.8	-0.72216	20.8	-0.70611	22	-0.73821	23.2	-0.72216
6.2	8.5696	9.2	-0.70611	12	-0.70611	13.6	-0.72216	15.6	-0.72216	17.4	-0.72216	20.4	-0.70611	21.4	-0.72216	22.8	-0.73821	23.8	-0.72216
6.2	8.5696	9.2	-0.72216	12	-0.72216	13.8	-0.72216	16	-0.70611	17.6	-0.72216	20.4	-0.72216	21.4	-0.72216	22.8	-0.72216	24	-0.70611
6.2	8.5375	9.6	-0.70611	12.6	-0.70611	14.4	-0.72216	16.4	-0.70611	18.2	-0.72216	21	-0.70611	22	-0.73821	23.6	-0.72216	24.8	-0.72216
6.6	8.52146	9.8	-0.72216	12.6	-0.70611	14.4	-0.70611	16.4	-0.72216	18.2	-0.72216	21.2	-0.72216	22.2	-0.70611	23.8	-0.70611	24.8	-0.72216
6.8	8.47331	9.8	-0.70611	12.8	-0.70611	14.8	-0.72216	17	-0.72216	18.6	-0.72216	21.8	-0.70611	22.8	-0.70611	24.2	-0.72216	25.6	-0.72216
6.8	8.47331	10.4	-0.70611	12.8	-0.70611	14.8	-0.70611	17.2	-0.72216	19	-0.70611	22	-0.72216	22.8	-0.72216	24.6	-0.72216	25.8	-0.70611
6.8	8.42517	10.4	-0.70611	13.2	-0.70611	15.4	-0.72216	17.4	-0.72216	19.4	-0.72216	22.2	-0.73821	23.6	-0.72216	25.2	-0.72216	26.4	-0.70611
7	8.40912	10.6	-0.72216	13.4	-0.70611	15.4	-0.70611	17.6	-0.72216	19.4	-0.70611	22.6	-0.70611	23.8	-0.72216	25.2	-0.70611	26.6	-0.72216
7.2	8.37702	10.6	-0.69006	13.6	-0.70611	15.6	-0.73821	18	-0.72216	20	-0.72216	23	-0.70611	24.2	-0.72216	26	-0.70611	27.4	-0.72216
7.2	8.37702	10.8	-0.70611	13.6	-0.72216	15.6	-0.70611	18.2	-0.70611	20	-0.72216	23.2	-0.70611	24.2	-0.72216	26	-0.72216	27.6	-0.72216
7.6	8.32888	10.8	-0.72216	13.8	-0.70611	16.2	-0.69006	18.6	-0.72216	20.4	-0.70611	23.8	-0.72216	25	-0.70611	26.8	-0.72216	28	-0.72216
7.6	8.32888	11	-0.72216	14.2	-0.72216	16.2	-0.72216	18.6	-0.70611	20.8	-0.72216	23.8	-0.72216	25.2	-0.72216	27	-0.72216	28.4	-0.72216
7.8	8.28074	11.4	-0.72216	14.4	-0.70611	16.6	-0.72216	19.2	-0.70611	21.2	-0.70611	24.2	-0.72216	25.6	-0.70611	27.6	-0.70611	28.8	-0.70611
7.8	8.26469	11.6	-0.72216	14.4	-0.70611	16.6	-0.70611	19.2	-0.72216	21.2	-0.72216	24.6	-0.72216	25.8	-0.72216	27.8	-0.72216	29.2	-0.72216
7.8	8.24864	11.6	-0.70611	14.8	-0.70611	17.2	-0.69006	19.8	-0.72216	21.8	-0.72216	25	-0.72216	26.6	-0.72216	28.4	-0.70611	29.8	-0.70611
7.8	8.23259	11.8	-0.70611	14.8	-0.70611	17.2	-0.69006	19.8	-0.72216	22	-0.72216	25.2	-0.72216	26.6	-0.72216	28.6	-0.70611	29.8	-0.70611
8.2	8.1684	11.8	-0.70611	15.4	-0.72216	17.6	-0.73821	20.2	-0.70611	22.2	-0.72216	25.8	-0.72216	27	-0.72216	29.4	-0.70611	30.6	-0.70611
8.2	8.15235	12	-0.70611	15.4	-0.70611	17.6	-0.72216	20.4	-0.72216	22.6	-0.70611	26	-0.72216	27.4	-0.72216	29.4	-0.72216	30.8	-0.73821
8.2	8.12026	12	-0.72216	16	-0.70611	18.2	-0.69006	20.8	-0.72216	23	-0.72216	26.6	-0.70611	27.8	-0.70611	30.2	-0.72216	31.4	-0.72216
8.6	8.10421	12.6	-0.70611	16	-0.72216	18.2	-0.73821	21	-0.72216	23.2	-0.72216	26.6	-0.72216	28	-0.70611	30.2	-0.70611	31.6	-0.70611
8.6	8.08816	12.6	-0.70611	16.4	-0.70611	18.6	-0.72216	21.4	-0.70611	23.8	-0.72216	27	-0.70611	28.6	-0.70611	30.8	-0.72216	32.4	-0.72216
8.8	8.08816	12.8	-0.70611	16.4	-0.70611	18.6	-0.72216	21.4	-0.72216	23.8	-0.72216	27.4	-0.72216	28.8	-0.70611	31.2	-0.70611	32.6	-0.70611
8.8	8.05607	12.8	-0.72216	16.6	-0.70611	19.2	-0.72216	22	-0.72216	24.2	-0.70611	27.8	-0.70611	29.4	-0.70611	31.6	-0.70611	33.2	-0.70611
8.8	8.05607	13.2	-0.70611	17	-0.70611	19.4	-0.72216	22	-0.72216	24.2	-0.72216	28	-0.72216	29.6	-0.72216	31.6	-0.72216	33.4	-0.72216
9	8.00792	13.2	-0.70611	17.2	-0.72216	19.8	-0.69006	22.6	-0.72216	24.8	-0.72216	28.6	-0.70611	30.2	-0.72216	32.4	-0.72216	34.2	-0.70611
9.2	8.00792	13.4	-0.72216	17.2	-0.70611	20	-0.75425	22.6	-0.70611	25	-0.70611	28.6	-0.70611	30.4	-0.70611	32.6	-0.72216	34.2	-0.72216
9.2	7.97583	13.6	-0.69006	17.6	-0.70611	20.2	-0.70611	23	-0.72216	25.6	-0.72216	29.4	-0.72216	30.8	-0.72216	33.2	-0.72216	35	-0.73821
9.2	7.95978	13.8	-0.70611	17.6	-0.70611	20.4	-0.69006	23	-0.72216	25.6	-0.70611	29.4	-0.72216	31.2	-0.72216	33.4	-0.72216	35	-0.70611
9.6	7.94373	13.8	-0.69006	18	-0.72216	20.8	-0.70611	23.6	-0.72216	26.4	-0.72216	29.8	-0.72216	31.6	-0.70611	34.2	-0.70611	35.8	-0.72216
9.6	7.92768	14.2	-0.72216	18	-0.70611	21	-0.72216	23.6	-0.70611	26.4	-0.70611	30.2	-0.70611	31.6	-0.73821	34.2	-0.70611	36	-0.72216
9.8	7.89559	14.2	-0.70611	18.4	-0.72216	21.2	-0.72216	24	-0.70611	27	-0.72216	30.6	-0.72216	32.4	-0.69006	35	-0.70611	36.8	-0.70611
9.8	7.89559	14.4	-0.70611	18.4	-0.72216	21.4	-0.70611	24.2	-0.72216	27	-0.72216	30.8	-0.70611	32.4	-0.73821	35	-0.70611	37	-0.72216
10	7.87954	14.4	-0.72216	18.6	-0.70611	21.8	-0.69006	24.6	-0.72216	27.6	-0.72216	31.4	-0.72216	33.2	-0.70611	35.8	-0.72216	37.4	-0.72216
10	7.87954	14.6	-0.67401	19	-0.72216	22	-0.72216	24.8	-0.70611	27.6	-0.73821	31.4	-0.72216	33.2	-0.70611	36	-0.72216	37.8	-0.72216
10	7.83139	14.8	-0.69006	19.2	-0.70611	22.2	-0.72216	25.2	-0.70611	28	-0.72216	32	-0.70611	33.6	-0.70611	36.4	-0.72216	38.2	-0.70611
10	7.83139	14.8	-0.69006	19.2	-0.70611	22.2	-0.70611	25.2	-0.72216	28.4	-0.72216	32.2	-0.70611	34	-0.72216	36.8	-0.72216	38.6	-0.70611
10.6	7.81535	15.2	-0.72216	19.4	-0.72216	22.8	-0.70611	25.8	-0.72216	28.8	-0.70611	32.6	-0.67401	34.6	-0.70611	37.4	-0.72216	39.2	-0.70611
10.6	7.81535	15.4	-0.70611	19.4	-0.72216	22.8	-0.70611	25.8	-0.72216	28.8	-0.72216	32.6	-0.69006	34.6	-0.72216	37.4	-0.70611	39.6	-0.70611
10.6	7.78325	15.4	-0.72216	20	-0.69006	23.2	-0.70611	26.4	-0.72216	29.4	-0.72216	33.4	-0.73821	35.2	-0.70611	38.2	-0.70611	40	-0.70611
10.8	7.78325	15.6	-0.72216	20	-0.69006	23.2	-0.70611	26.4	-0.70611	29.6	-0.70611	33.4	-0.70611	35.4	-0.72216	38.2	-0.72216	40.2	-0.72216
10.8	7.73511	15.6	-0.70611	20.4	-0.70611	23.8	-0.70611	26.8	-0.72216	30.2	-0.72216	34	-0.70611	36	-0.70611	39	-0.72216	41	-0.70611
11	7.73511	16	-0.72216	20.4	-0.69006	23.8	-0.72216	27	-0.72216	30.2	-0.70611	34.2	-0.73821	36.2	-0.73821	39.2	-0.70611	41	-0.73821
11	7.71906	16.2	-0.69006	20.8	-0.72216	24.2	-0.73821	27.4	-0.72216	30.6	-0.70611	34.6	-0.72216	37	-0.73821	39.8	-0.72216	41.8	-0.72216
11	7.71906	16.4	-0.70611	21	-0.72216	24.2	-0.70611	27.6	-0.72216	30.8	-0.72216	35	-0.72216	37	-0.69006	40	-0.70611	42	-0.72216
11.6	7.68696	16.4	-0.70611	21	-0.72216	24.8	-0.72216	27.8	-0.72216	31.4	-0.72216	35.4	-0.73821	37.4	-0.70611	40.8	-0.72216	42.6	-0.70611
11.6	7.67091	16.6	-0.72216	21.2	-0.70611	24.8	-0.72216	28	-0.70611	31.4	-0.72216	35.4	-0.72216	37.8	-0.72216	40.8	-0.72216	42.8	-0.72216
11.6	7.62277	16.6	-0.70611	21.4	-0.72216	25.2	-0.70611	28.4	-0.72216	32	-0.72216	36	-0.72216	38.2	-0.72216	41.6	-0.70611	43.6	-0.72216
11.6	7.62277	17	-0.70611	21.4	-0.72216	25.2	-0.70611	28.6	-0.72216	32.2	-0.70611	36.2	-0.72216	38.6	-0.72216	41.8	-0.72216	43.6	-0.72216
11.8	7.59067	17.2	-0.70611	22	-0.72216	25.6	-0.72216	29.2	-0.70611	32.4	-0.72216	37	-0.72216	39.2	-0.72216	42.4	-0.70611	44.4	-0.70611
12	7.59067	17.2	-0.72216	22	-0.69006	25.8	-0.72216	29.2	-0.72216	32.6	-0.70611	37	-0.72216	39.2	-0.72216	42.6	-0.72216	44.6	-0.70611
12	7.57463	17.4	-0.70611	22.2	-0.70611	26.4	-0.72216	29.6	-0.69006	33.2	-0.72216	37.4	-0.72216	39.8	-0.72216	43	-0.72216	45.4	-0.70611
12	7.57463	17.6	-0.70611	22.6	-0.72216	26.4	-0.70611	29.8	-0.73821	33.2	-0.72216	37.4	-0.70611	40	-0.72216	43.4	-0.72216	45.4	-0.70611
12.4	7.52648	17.6	-0.70611	22.8	-0.73821	26.8	-0.72216	30.2	-0.72216	33.6	-0.72216	38.2	-0.72216	40.8	-0.72216	43.8	-0.70611	46.2	-0.72216
12.6	7.52648	18	-0.70611	23	-0.70611	26.8	-0.72216	30.4	-0.72216	34	-0.72216	38.2	-0.72216	40.8	-0.72216	44	-0.72216	46.4	-0.70611
12.6	7.52648	18	-0.70611	23.2	-0.70611	27.4	-0.70611	30.8	-0.72216	34.4	-0.72216	38.8	-0.72216	41.4	-0.70611	44.6	-0.70611	46.8	-0.70611
12.6	7.51044	18.2	-0.70611	23.2	-0.72216	27.4	-0.72216	30.8	-0.70611	34.4	-0.72216	39	-0.72216	41.6	-0.72216	44.8	-0.70611	47.2	-0.70611
12.8	7.47834	18.2	-0.70611	23.8	-0.72216	27.8	-0.70611	31.4	-0.72216	35	-0.70611	39.6	-0.70611	42	-0.72216	45.4	-0.70611	47.6	-0.73821
12.8	7.47834	18.4	-0.72216	23.8	-0.70611	28	-0.70611	31.4	-0.70611	35	-0.70611	39.8	-0.70611	42.4	-0.72216	45.6	-0.70611	48	-0.72216
13.2	7.46229	18.6	-0.70611	24	-0.70611	28.4	-0.70611	32	-0.70611	35.4	-0.72216	40.2	-0.70611	42.8	-0.72216	46.4	-0.70611	48.6	-0.72216
13.2	7.46229	19	-0.70611	24.2	-0.70611	28.6	-0.70611	32.2	-0.70611	35.8	-0.73821	40.2	-0.72216	43	-0.70611	46.4	-0.73821	48.6	-0.72216
13.4	7.46229	19	-0.70611	24.6	-0.72216	28.8	-0.72216	32.6	-0.70611	36.2	-0.72216	40.8	-0.70611	43.6	-0.70611	47.2	-0.73821	49.4	-0.72216
13.4	7.44624	19.2	-0.70611	24.6	-0.70611	29.2	-0.70611	32.6	-0.72216	36.4	-0.70611	41	-0.72216	43.8	-0.70611	47.4	-0.70611	49.6	-0.69006
13.6	7.44624	19.2	-0.72216	24.8	-0.72216	29.6	-0.72216	33.2	-0.70611	37	-0.72216	41.6	-0.70611	44.4	-0.70611	48	-0.70611	50.2	-0.70611
13.6	7.44624	19.8	-0.70611	25	-0.70611	29.6	-0.72216	33.2	-0.70611	37	-0.70611	41.8	-0.70611	44.6	-0.72216	48.2	-0.72216	50.4	-0.70611
13.8	7.4302	19.8	-0.72216	25.2	-0.70611	30.2	-0.70611	33.6	-0.72216	37.4	-0.70611	42.4	-0.72216	45.2	-0.70611	48.6	-0.72216	51.2	-0.70611
13.8	7.4302	20	-0.70611	25.6	-0.72216	30.2	-0.70611	33.6	-0.70611	37.4	-0.72216	42.6	-0.70611	45.4	-0.72216	49	-0.70611	51.4	-0.72216
14.2	7.41415	20	-0.70611	25.8	-0.70611	30.6	-0.73821	34.2	-0.72216	38	-0.72216	43	-0.72216	45.8	-0.72216	49.4	-0.72216	52	-0.70611
14.2	7.4302	20.2	-0.72216	25.8	-0.72216	30.8	-0.70611	34.2	-0.70611	38.2	-0.72216	43	-0.72216	46.2	-0.72216	49.6	-0.70611	52.2	-0.72216
14.4	7.3981	20.2	-0.69006	26	-0.72216	31.2	-0.70611	34.6	-0.70611	38.8	-0.70611	43.6	-0.72216	46.6	-0.72216	50.4	-0.72216	53	-0.72216
14.4	7.3981	20.8	-0.70611	26.4	-0.72216	31.4	-0.75425	35	-0.70611	38.8	-0.72216	43.8	-0.70611	46.8	-0.72216	50.4	-0.70611	53	-0.72216
14.6	7.3981	20.8	-0.69006	26.6	-0.69006	31.6	-0.67401	35.2	-0.70611	39.2	-0.70611	44.4	-0.72216	47.4	-0.70611	51	-0.72216	53.8	-0.70611
14.6	7.41415	21	-0.70611	26.6	-0.72216	31.6	-0.72216	35.4	-0.72216	39.6	-0.72216	44.4	-0.72216	47.6	-0.70611	51.2	-0.72216	53.8	-0.70611
14.8	7.3981	21	-0.72216	27	-0.70611	32.2	-0.69006	36	-0.72216	39.8	-0.72216	45.2	-0.72216	48.2	-0.72216	52	-0.69006	54.6	-0.72216
14.8	7.38205	21.2	-0.69006	27	-0.72216	32.2	-0.69006	36	-0.72216	40	-0.70611	45.2	-0.70611	48.4	-0.72216	52.2	-0.72216	54.8	-0.72216
15.2	7.366	21.2	-0.70611	27.6	-0.70611	32.6	-0.73821	36.4	-0.72216	40.6	-0.70611	45.6	-0.70611	49	-0.70611	52.8	-0.73821	55.6	-0.70611
15.2	7.38205	21.8	-0.72216	27.6	-0.72216	32.6	-0.73821	36.8	-0.72216	40.8	-0.70611	45.8	-0.72216	49.2	-0.70611	53	-0.70611	55.6	-0.72216
15.4	7.38205	21.8	-0.70611	27.8	-0.72216	33.2	-0.72216	37	-0.70611	41	-0.72216	46.4	-0.70611	49.6	-0.72216	53.4	-0.72216	56.2	-0.72216
15.4	7.366	22	-0.72216	28	-0.70611	33.4	-0.70611	37.2	-0.72216	41.4	-0.72216	46.4	-0.70611	50	-0.70611	53.8	-0.72216	56.6	-0.72216
15.6	7.33391	22.2	-0.72216	28.4	-0.72216	33.6	-0.70611	37.4	-0.70611	41.8	-0.72216	47.2	-0.72216	50.6	-0.70611	54.2	-0.72216	57	-0.70611
15.6	7.34996	22.2	-0.69006	28.6	-0.70611	34	-0.72216	37.8	-0.72216	42	-0.72216	47.2	-0.72216	50.6	-0.72216	54.6	-0.72216	57.4	-0.70611
16	7.34996	22.2	-0.70611	28.8	-0.70611	34.2	-0.72216	38.2	-0.70611	42.6	-0.70611	47.6	-0.72216	51.2	-0.72216	55.2	-0.72216	58	-0.70611
16	7.34996	22.8	-0.70611	28.8	-0.70611	34.4	-0.72216	38.2	-0.70611	42.6	-0.72216	48	-0.72216	51.4	-0.72216	55.6	-0.72216	58	-0.72216
16.2	7.34996	22.8	-0.72216	29.4	-0.70611	34.6	-0.72216	38.8	-0.70611	43	-0.72216	48.4	-0.72216	52	-0.72216	56	-0.70611	58.8	-0.72216
16.2	7.34996	23	-0.70611	29.4	-0.72216	34.6	-0.70611	38.8	-0.70611	43.4	-0.72216	48.6	-0.72216	52.2	-0.72216	56.2	-0.72216	59	-0.72216
16.2	7.31786	23.2	-0.70611	29.8	-0.72216	35.2	-0.70611	39.2	-0.70611	43.8	-0.72216	49.2	-0.70611	52.8	-0.70611	57	-0.72216	59.8	-0.72216
16.2	7.31786	23.6	-0.70611	29.8	-0.70611	35.2	-0.70611	39.2	-0.72216	43.8	-0.70611	49.4	-0.70611	53	-0.70611	57	-0.70611	60	-0.70611
16.4	7.31786	23.6	-0.72216	30.4	-0.70611	35.8	-0.72216	39.8	-0.70611	44.4	-0.72216	50.2	-0.75425	53.4	-0.70611	57.8	-0.70611	60.6	-0.72216
16.6	7.31786	23.8	-0.69006	30.4	-0.70611	35.8	-0.72216	40	-0.72216	44.4	-0.72216	50.2	-0.72216	53.8	-0.70611	57.8	-0.72216	60.8	-0.70611
16.6	7.31786	24	-0.72216	30.8	-0.72216	36.2	-0.70611	40.6	-0.73821	44.8	-0.70611	50.6	-0.69006	54.2	-0.70611	58.6	-0.70611	61.6	-0.70611
16.6	7.31786	24.2	-0.72216	30.8	-0.70611	36.2	-0.72216	40.6	-0.70611	45.2	-0.72216	51	-0.69006	54.6	-0.72216	58.6	-0.72216	61.8	-0.70611
17	7.30181	24.2	-0.72216	31.4	-0.70611	36.8	-0.70611	41	-0.70611	45.6	-0.70611	51.4	-0.72216	55	-0.72216	59.4	-0.72216	62.4	-0.70611
17.2	7.28576	24.6	-0.70611	31.4	-0.72216	36.8	-0.72216	41	-0.70611	45.8	-0.70611	51.4	-0.72216	55.2	-0.70611	59.6	-0.72216	62.6	-0.70611
17.2	7.30181	24.6	-0.69006	31.6	-0.70611	37.2	-0.72216	41.6	-0.72216	46.4	-0.70611	52	-0.72216	55.8	-0.70611	60	-0.72216	63.4	-0.69006
17.2	7.30181	25	-0.70611	31.6	-0.70611	37.2	-0.70611	41.6	-0.72216	46.4	-0.72216	52.2	-0.69006	55.8	-0.72216	60.4	-0.72216	63.4	-0.72216
17.4	7.30181	25	-0.69006	32.2	-0.70611	37.8	-0.72216	42	-0.70611	46.8	-0.72216	53	-0.72216	56.6	-0.72216	60.8	-0.70611	64.2	-0.70611
17.4	7.30181	25.2	-0.72216	32.2	-0.70611	37.8	-0.70611	42	-0.70611	47.2	-0.72216	53	-0.73821	56.8	-0.70611	61.2	-0.70611	64.2	-0.70611
17.6	7.28576	25.2	-0.69006	32.4	-0.70611	38.2	-0.72216	42.6	-0.70611	47.6	-0.70611	53.4	-0.70611	57.4	-0.72216	61.8	-0.72216	65	-0.72216
17.6	7.28576	25.6	-0.72216	32.6	-0.70611	38.2	-0.70611	42.8	-0.67401	47.6	-0.70611	53.8	-0.72216	57.4	-0.72216	61.8	-0.70611	65.2	-0.70611
18	7.28576	25.8	-0.72216	33	-0.70611	38.8	-0.72216	43	-0.69006	48.2	-0.70611	54.2	-0.72216	58	-0.70611	62.4	-0.72216	66	-0.69006
18	7.28576	26	-0.69006	33	-0.70611	38.8	-0.72216	43.4	-0.69006	48.2	-0.72216	54.2	-0.69006	58	-0.70611	62.6	-0.70611	66.2	-0.70611
18.2	7.28576	26	-0.69006	33.2	-0.70611	39.2	-0.72216	43.6	-0.70611	48.6	-0.72216	55	-0.72216	58.8	-0.72216	63.4	-0.73821	66.8	-0.70611
18.2	7.28576	26.4	-0.70611	33.2	-0.70611	39.2	-0.72216	43.8	-0.72216	49	-0.70611	55	-0.70611	58.8	-0.70611	63.4	-0.67401	67	-0.70611
18.4	7.30181	26.4	-0.72216	33.6	-0.72216	39.8	-0.72216	44.4	-0.70611	49.4	-0.72216	55.8	-0.72216	59.6	-0.72216	64.2	-0.73821	67.4	-0.70611
18.4	7.28576	26.6	-0.72216	33.6	-0.70611	39.8	-0.70611	44.4	-0.72216	49.6	-0.70611	55.8	-0.70611	59.6	-0.70611	64.2	-0.69006	67.8	-0.70611
18.6	7.26972	26.6	-0.70611	34.2	-0.70611	40.2	-0.72216	44.8	-0.70611	50.2	-0.70611	56.2	-0.72216	60.4	-0.70611	65	-0.69006	68.4	-0.70611
18.6	7.26972	26.8	-0.70611	34.2	-0.70611	40.2	-0.72216	44.8	-0.70611	50.2	-0.72216	56.6	-0.70611	60.4	-0.70611	65	-0.72216	68.4	-0.70611
18.6	7.26972	27	-0.70611	34.6	-0.72216	40.8	-0.70611	45.4	-0.69006	50.6	-0.70611	57	-0.70611	61.2	-0.72216	65.6	-0.70611	69.2	-0.70611
19	7.28576	27	-0.69006	34.6	-0.72216	40.8	-0.72216	45.6	-0.72216	51	-0.72216	57	-0.70611	61.4	-0.70611	66	-0.72216	69.4	-0.70611
19	7.26972	27.4	-0.72216	35	-0.70611	41.4	-0.70611	46.2	-0.72216	51.4	-0.70611	57.8	-0.70611	61.8	-0.72216	66.4	-0.72216	70.2	-0.70611
19	7.26972	27.6	-0.69006	35.2	-0.70611	41.4	-0.70611	46.2	-0.72216	51.4	-0.70611	57.8	-0.72216	62.2	-0.67401	66.4	-0.69006	70.2	-0.70611
19.4	7.26972	27.6	-0.69006	35.4	-0.70611	41.8	-0.70611	46.6	-0.73821	52	-0.70611	58.6	-0.70611	62.6	-0.72216	67.2	-0.70611	71	-0.70611
19.4	7.25367	27.8	-0.69006	35.4	-0.70611	41.8	-0.70611	46.6	-0.69006	52.2	-0.70611	58.6	-0.70611	62.8	-0.69006	67.4	-0.72216	71.2	-0.69006
19.4	7.25367	28	-0.70611	36	-0.70611	42.4	-0.72216	47.2	-0.72216	52.8	-0.70611	59	-0.70611	63.4	-0.70611	68	-0.69006	71.8	-0.72216
19.4	7.25367	28	-0.70611	36	-0.70611	42.4	-0.72216	47.4	-0.72216	52.8	-0.70611	59.4	-0.72216	63.4	-0.70611	68.2	-0.72216	72	-0.69006
19.8	7.23762	28.4	-0.70611	36.4	-0.69006	42.8	-0.70611	47.6	-0.72216	53.2	-0.72216	59.8	-0.70611	64.2	-0.70611	69	-0.72216	72.8	-0.72216
19.8	7.25367	28.6	-0.70611	36.4	-0.72216	42.8	-0.70611	47.6	-0.70611	53.4	-0.70611	60	-0.70611	64.2	-0.70611	69	-0.70611	73	-0.70611
20	7.25367	28.6	-0.70611	37	-0.70611	43.4	-0.72216	48.2	-0.70611	53.8	-0.70611	60.6	-0.72216	65	-0.72216	69.8	-0.70611	73.6	-0.69006
20	7.25367	28.8	-0.72216	37	-0.72216	43.4	-0.70611	48.4	-0.72216	54	-0.72216	60.6	-0.72216	65	-0.70611	69.8	-0.70611	73.8	-0.72216
20.2	7.23762	28.8	-0.70611	37.4	-0.70611	43.8	-0.70611	49	-0.72216	54.6	-0.70611	61.4	-0.70611	65.6	-0.70611	70.6	-0.70611	74.6	-0.69006
20.2	7.23762	29.2	-0.70611	37.4	-0.72216	43.8	-0.72216	49	-0.70611	54.8	-0.75425	61.4	-0.69006	65.6	-0.72216	70.8	-0.70611	74.6	-0.69006
20.4	7.22157	29.2	-0.70611	38	-0.72216	44.4	-0.72216	49.4	-0.70611	55.2	-0.70611	61.8	-0.70611	66.4	-0.70611	71.2	-0.70611	75.6	-0.72216
20.4	7.23762	29.6	-0.70611	38	-0.70611	44.4	-0.70611	49.4	-0.72216	55.2	-0.70611	62.2	-0.72216	66.4	-0.72216	71.6	-0.70611	75.6	-0.69006
20.8	7.25367	29.6	-0.70611	38.2	-0.72216	44.8	-0.70611	50	-0.70611	55.8	-0.72216	62.6	-0.70611	67	-0.70611	72	-0.70611	76.4	-0.70611
20.8	7.23762	29.8	-0.70611	38.2	-0.72216	44.8	-0.70611	50.2	-0.72216	55.8	-0.69006	62.8	-0.70611	67.2	-0.70611	72.2	-0.70611	76.4	-0.70611
21	7.23762	29.8	-0.70611	38.8	-0.70611	45.4	-0.70611	50.6	-0.72216	56.2	-0.72216	63.4	-0.70611	67.8	-0.70611	73	-0.70611	77.2	-0.70611
21	7.23762	30.2	-0.70611	38.8	-0.69006	45.4	-0.70611	50.6	-0.70611	56.6	-0.70611	63.4	-0.72216	68	-0.70611	73	-0.70611	77.4	-0.70611
21.2	7.22157	30.2	-0.70611	39.2	-0.73821	45.8	-0.72216	51.2	-0.72216	57	-0.72216	64.2	-0.72216	68.4	-0.70611	73.6	-0.70611	78.2	-0.70611
21.2	7.23762	30.4	-0.70611	39.2	-0.70611	45.8	-0.70611	51.2	-0.72216	57	-0.72216	64.2	-0.72216	68.8	-0.70611	73.8	-0.70611	78.2	-0.69006
21.4	7.20552	30.6	-0.72216	39.8	-0.72216	46.4	-0.70611	51.8	-0.70611	57.6	-0.70611	64.6	-0.70611	69.2	-0.72216	74.6	-0.70611	78.8	-0.69006
21.4	7.20552	30.8	-0.70611	39.8	-0.69006	46.4	-0.72216	52	-0.70611	57.8	-0.72216	65	-0.72216	69.4	-0.70611	74.6	-0.70611	79.2	-0.69006
21.8	7.20552	30.8	-0.70611	40.2	-0.70611	46.8	-0.70611	52.2	-0.70611	58.4	-0.70611	65.4	-0.72216	70	-0.70611	75.4	-0.72216	79.6	-0.67401
21.8	7.18948	31.2	-0.70611	40.2	-0.70611	46.8	-0.70611	52.4	-0.70611	58.4	-0.67401	65.6	-0.70611	70.2	-0.70611	75.6	-0.70611	80	-0.67401
22	7.20552	31.2	-0.70611	40.6	-0.72216	47.4	-0.72216	52.8	-0.70611	59	-0.69006	66.2	-0.70611	70.8	-0.70611	76	-0.69006	80.6	-0.64192
22	7.20552	31.4	-0.70611	40.8	-0.72216	47.4	-0.72216	53	-0.72216	59	-0.73821	66.2	-0.70611	71	-0.70611	76.4	-0.69006	80.6	-0.67401
22.2	7.18948	31.4	-0.70611	41	-0.69006	48	-0.72216	53.4	-0.70611	59.6	-0.72216	67	-0.70611	71.6	-0.70611	76.8	-0.69006	81.4	-0.59377
22.2	7.18948	31.6	-0.72216	41	-0.73821	48	-0.72216	53.4	-0.70611	59.8	-0.70611	67	-0.70611	71.8	-0.70611	77.2	-0.69006	81.6	-0.51353
22.2	7.18948	31.6	-0.72216	41.6	-0.70611	48.4	-0.70611	54	-0.70611	60.4	-0.72216	67.4	-0.70611	72.2	-0.70611	77.8	-0.70611	82.4	0.51353
22.2	7.18948	32	-0.70611	41.6	-0.72216	48.4	-0.72216	54	-0.70611	60.4	-0.70611	67.8	-0.69006	72.6	-0.70611	77.8	-0.69006	82.4	0.81844
22.6	7.17343	32.2	-0.72216	42	-0.72216	49	-0.72216	54.6	-0.72216	60.8	-0.72216	68.2	-0.70611	73	-0.70611	78.6	-0.69006	83.2	1.9097
22.8	7.18948	32.4	-0.70611	42	-0.70611	49	-0.70611	54.6	-0.70611	61.2	-0.70611	68.2	-0.70611	73.4	-0.70611	78.8	-0.67401	83.4	2.11833
22.8	7.17343	32.4	-0.70611	42.6	-0.72216	49.4	-0.70611	55	-0.72216	61.6	-0.70611	69	-0.70611	73.8	-0.70611	79.4	-0.67401	84	2.84049
22.8	7.17343	32.6	-0.70611	42.6	-0.70611	49.4	-0.70611	55.2	-0.70611	61.6	-0.72216	69	-0.70611	74	-0.70611	79.6	-0.69006	84.2	3.03306
23	7.17343	32.6	-0.70611	42.8	-0.70611	50	-0.72216	55.8	-0.72216	62.2	-0.72216	69.4	-0.70611	74.6	-0.69006	80.2	-0.64192	85	3.61079
23	7.17343	33	-0.70611	43	-0.70611	50	-0.72216	55.8	-0.70611	62.4	-0.70611	69.8	-0.70611	74.8	-0.70611	80.4	-0.67401	85.2	3.72312
23.2	7.18948	33	-0.70611	43.6	-0.72216	50.4	-0.70611	56.2	-0.72216	62.8	-0.72216	70.2	-0.72216	75.4	-0.69006	81.2	-0.57773	86	4.15642
23.2	7.18948	33.4	-0.70611	43.6	-0.70611	50.6	-0.70611	56.2	-0.72216	62.8	-0.72216	70.2	-0.70611	75.6	-0.70611	81.2	-0.48144	86.2	4.26875
23.6	7.17343	33.4	-0.70611	44	-0.69006	51	-0.72216	56.8	-0.70611	63.4	-0.72216	71	-0.70611	76	-0.72216	82	0.52958	86.8	4.55761
23.8	7.18948	33.6	-0.70611	44	-0.70611	51	-0.70611	56.8	-0.70611	63.6	-0.70611	71	-0.70611	76.4	-0.67401	82.2	0.83449	87	4.60576
23.8	7.18948	33.6	-0.70611	44.4	-0.70611	51.4	-0.72216	57.4	-0.72216	64.2	-0.70611	71.8	-0.69006	76.8	-0.70611	82.8	1.81342	87.8	4.87857
23.8	7.17343	34.2	-0.70611	44.4	-0.70611	51.4	-0.72216	57.6	-0.70611	64.2	-0.70611	71.8	-0.72216	76.8	-0.69006	83	2.02204	87.8	4.91067
24	7.20552	34.2	-0.70611	44.6	-0.70611	52	-0.72216	57.8	-0.70611	64.6	-0.70611	72.2	-0.69006	77.6	-0.67401	83.4	2.7442	88.6	5.07115
24	7.18948	34.4	-0.70611	44.8	-0.70611	52	-0.73821	58	-0.70611	65	-0.70611	72.6	-0.70611	77.8	-0.70611	83.8	2.88863	88.8	5.15139
24.2	7.18948	34.4	-0.70611	45.2	-0.72216	52.4	-0.70611	58.4	-0.72216	65.4	-0.70611	73	-0.70611	78.4	-0.69006	84.2	3.43426	89.4	5.29582
24.2	7.17343	34.6	-0.70611	45.2	-0.70611	52.4	-0.70611	58.6	-0.70611	65.4	-0.70611	73	-0.69006	78.6	-0.67401	84.4	3.57869	89.6	5.34396
24.6	7.17343	34.6	-0.70611	45.4	-0.70611	53	-0.70611	59	-0.70611	66	-0.69006	73.6	-0.70611	79.2	-0.65797	85.2	4.02803	90.4	5.50444
24.6	7.18948	35.2	-0.70611	45.6	-0.70611	53	-0.70611	59	-0.70611	66.2	-0.69006	73.8	-0.69006	79.4	-0.65797	85.4	4.07618	90.6	5.53654
24.8	7.18948	35.2	-0.72216	45.8	-0.70611	53.2	-0.70611	59.6	-0.72216	66.8	-0.70611	74.6	-0.70611	80	-0.59377	86	4.38109	91.4	5.68097
24.8	7.18948	35.4	-0.70611	45.8	-0.72216	53.4	-0.70611	59.6	-0.73821	66.8	-0.70611	74.6	-0.70611	80.2	-0.56168	86	4.42923	91.4	5.72911
25	7.18948	35.4	-0.70611	46.4	-0.70611	53.8	-0.70611	60	-0.70611	67.2	-0.72216	75	-0.69006	80.6	0.08024	86.8	4.686	92.2	5.84145
25	7.18948	35.8	-0.72216	46.6	-0.70611	54	-0.70611	60	-0.69006	67.4	-0.70611	75.4	-0.69006	81	0.3691	87	4.71809	92.4	5.8575
25.2	7.18948	35.8	-0.70611	46.8	-0.70611	54.2	-0.70611	60.6	-0.72216	68	-0.70611	75.8	-0.69006	81.6	1.39617	87.6	4.91067	92.8	5.98588
25.2	7.18948	36.2	-0.70611	46.8	-0.70611	54.2	-0.72216	60.8	-0.72216	68	-0.70611	76	-0.67401	81.6	1.60479	87.8	4.95881	93.2	6.01798
25.6	7.20552	36.2	-0.70611	47.4	-0.70611	54.8	-0.72216	61.4	-0.70611	68.4	-0.70611	76.4	-0.67401	82.2	2.39114	88.6	5.11929	93.8	6.13031
25.6	7.18948	36.4	-0.70611	47.4	-0.70611	54.8	-0.70611	61.4	-0.70611	68.8	-0.72216	76.6	-0.70611	82.4	2.58372	88.6	5.15139	93.8	6.14636
25.6	7.18948	36.4	-0.70611	47.6	-0.70611	55.2	-0.70611	61.8	-0.69006	69.2	-0.69006	77.2	-0.67401	83	3.20959	89.4	5.29582	94.6	6.27474
25.8	7.17343	37	-0.70611	48	-0.70611	55.2	-0.70611	61.8	-0.72216	69.4	-0.70611	77.4	-0.67401	83.2	3.37007	89.6	5.32792	94.8	6.30684
26	7.20552	37	-0.70611	48.2	-0.70611	55.8	-0.72216	62.4	-0.69006	69.8	-0.69006	77.8	-0.67401	83.8	3.83546	90	5.4563	95.6	6.41918
26	7.18948	37.2	-0.70611	48.2	-0.70611	55.8	-0.70611	62.6	-0.70611	70	-0.72216	78.2	-0.67401	84	3.96384	90.4	5.50444	95.6	6.45127
26.4	7.18948	37.2	-0.70611	48.6	-0.72216	56.2	-0.72216	62.8	-0.70611	70.6	-0.70611	78.6	-0.65797	84.4	4.33294	90.8	5.60073	96.4	6.56361
26.4	7.20552	37.4	-0.69006	48.6	-0.70611	56.2	-0.72216	63.2	-0.70611	70.8	-0.70611	78.6	-0.64192	84.8	4.41318	91	5.64887	96.6	6.5957
26.6	7.17343	37.4	-0.70611	49.2	-0.70611	56.8	-0.70611	63.4	-0.72216	71	-0.70611	79.2	-0.57773	85.2	4.686	91.8	5.76121	97.2	6.72409
26.6	7.18948	37.8	-0.69006	49.2	-0.72216	56.8	-0.72216	63.6	-0.70611	71.2	-0.70611	79.4	-0.54563	85.4	4.71809	91.8	5.79331	97.4	6.75618
26.6	7.18948	38	-0.69006	49.6	-0.70611	57.4	-0.70611	64	-0.72216	71.8	-0.72216	80	0.16048	86	4.95881	92.4	5.92169	98.2	6.85247
26.6	7.17343	38.2	-0.69006	49.6	-0.70611	57.4	-0.70611	64.2	-0.70611	71.8	-0.72216	80.2	0.46539	86.2	5.023	92.6	5.93774	98.2	6.88457
26.8	7.18948	38.2	-0.70611	50.2	-0.72216	57.8	-0.72216	64.6	-0.70611	72.2	-0.69006	80.6	1.38012	86.8	5.18348	93.4	6.03402	99	6.96481
27	7.17343	38.6	-0.70611	50.2	-0.70611	58	-0.72216	64.6	-0.70611	72.6	-0.70611	81	1.5727	87	5.21558	93.4	6.06612	99.2	6.9969
27	7.17343	38.6	-0.70611	50.4	-0.70611	58.6	-0.70611	65.2	-0.70611	73	-0.69006	81.4	2.343	87.8	5.37606	94.2	6.14636	99.8	6.78828
27	7.17343	38.8	-0.72216	50.4	-0.70611	58.6	-0.70611	65.2	-0.70611	73	-0.69006	81.6	2.50348	87.8	5.40816	94.4	6.17846	99.8	6.64385
27.4	7.18948	39	-0.70611	50.6	-0.73821	58.8	-0.70611	65.6	-0.70611	73.6	-0.69006	82.2	3.0812	88.2	5.52049	94.8	6.27474	99	5.60073
27.4	7.17343	39.2	-0.72216	51	-0.67401	59	-0.70611	66	-0.70611	73.8	-0.70611	82.2	3.22564	88.6	5.56863	95.2	6.30684	99	5.27977
27.6	7.15738	39.2	-0.70611	51.2	-0.72216	59.4	-0.70611	66.2	-0.70611	74.4	-0.69006	83	3.72312	89	5.68097	95.6	6.40313	98.2	4.41318
27.6	7.15738	39.6	-0.69006	51.2	-0.72216	59.6	-0.70611	66.4	-0.70611	74.4	-0.69006	83	3.78731	89.4	5.69702	96	6.43522	98.2	4.23666
27.8	7.18948	39.8	-0.69006	51.8	-0.69006	59.8	-0.70611	67	-0.70611	74.8	-0.69006	83.4	4.18851	90	5.80935	96.6	6.49942	97.4	3.54659
27.8	7.18948	40	-0.69006	51.8	-0.72216	60	-0.70611	67	-0.70611	75	-0.69006	83.8	4.22061	90	5.84145	96.6	6.53151	97.2	3.38612
28	7.18948	40	-0.70611	52.2	-0.70611	60.4	-0.70611	67.4	-0.72216	75.6	-0.70611	84.2	4.52552	90.6	5.93774	97.4	6.6278	96.6	2.82444
28	7.17343	40.2	-0.69006	52.2	-0.70611	60.4	-0.72216	67.4	-0.70611	75.6	-0.69006	84.4	4.57366	90.8	5.96983	97.6	6.64385	96.4	2.64791
28.4	7.18948	40.6	-0.70611	52.4	-0.73821	60.8	-0.70611	68	-0.72216	76	-0.67401	85	4.79833	91.6	6.06612	98.2	6.74013	95.6	2.13438
28.4	7.17343	40.8	-0.70611	52.8	-0.69006	60.8	-0.70611	68	-0.69006	76.4	-0.67401	85	4.84648	91.6	6.06612	98.4	6.74013	95.4	2.02204
28.4	7.18948	40.8	-0.70611	53	-0.72216	61.4	-0.70611	68.4	-0.70611	76.8	-0.69006	85.8	4.99091	92.4	6.16241	99	6.82037	94.8	1.5727
28.6	7.18948	41	-0.70611	53	-0.70611	61.6	-0.70611	68.8	-0.70611	76.8	-0.67401	85.8	5.03905	92.4	6.1945	99.2	6.86852	94.6	1.46036
28.6	7.18948	41	-0.70611	53.2	-0.70611	61.8	-0.70611	69	-0.70611	77.4	-0.67401	86.2	5.18348	92.8	6.27474	99.8	6.70804	93.8	1.04312
28.8	7.18948	41.4	-0.70611	53.4	-0.72216	62.2	-0.70611	69.2	-0.70611	77.6	-0.64192	86.6	5.19953	93.2	6.30684	99.8	6.51546	93.8	0.96288
28.8	7.17343	41.4	-0.70611	53.8	-0.72216	62.4	-0.72216	69.8	-0.69006	78.2	-0.60982	87	5.34396	93.8	6.38708	99.2	5.56863	93.2	0.59377
28.8	7.15738	41.8	-0.69006	53.8	-0.70611	62.6	-0.69006	69.8	-0.70611	78.4	-0.60982	87.2	5.37606	93.8	6.41918	99	5.26372	92.8	0.51353
29.2	7.17343	41.8	-0.70611	54.2	-0.72216	62.8	-0.69006	70.2	-0.69006	78.8	-0.3691	87.8	5.47235	94.6	6.49942	98.4	4.47737	92.2	0.14443
29.2	7.17343	42	-0.70611	54.2	-0.70611	63.2	-0.70611	70.2	-0.69006	78.8	-0.19258	88	5.50444	94.6	6.51546	98.2	4.33294	91.8	0.06419
29.4	7.18948	42	-0.72216	54.8	-0.70611	63.4	-0.70611	70.8	-0.70611	79.4	0.69006	88.6	5.58468	95.4	6.61175	97.6	3.69103	91.4	-0.27281
29.4	7.18948	42.4	-0.70611	54.8	-0.70611	63.6	-0.70611	71	-0.70611	79.4	0.89868	88.6	5.61678	95.4	6.6278	97.4	3.5145	91	-0.3691
29.6	7.17343	42.4	-0.72216	55.2	-0.72216	64	-0.70611	71.2	-0.70611	80	1.63689	89	5.69702	96.2	6.70804	96.6	2.96887	90.4	-0.65797
29.8	7.18948	42.6	-0.69006	55.2	-0.70611	64.2	-0.70611	71.6	-0.70611	80.2	1.84551	89.4	5.74516	96.2	6.72409	96.6	2.85653	90.4	-0.69006
29.8	7.18948	42.8	-0.70611	55.6	-0.70611	64.4	-0.70611	72	-0.70611	80.6	2.47138	89.8	5.84145	97	6.80433	96	2.39114	89.6	-0.70611
29.8	7.18948	43	-0.70611	55.8	-0.70611	64.6	-0.70611	72	-0.70611	80.6	2.64791	90	5.84145	97.2	6.82037	96	2.3109	89.4	-0.70611
30.2	7.18948	43	-0.70611	55.8	-0.72216	65.2	-0.70611	72.6	-0.70611	81.2	3.1454	90.6	5.95379	97.6	6.91666	95.2	1.89366	88.6	-0.70611
30.2	7.18948	43.4	-0.70611	56	-0.70611	65.2	-0.72216	72.8	-0.69006	81.4	3.25773	90.6	5.96983	98	6.93271	95.2	1.78132	88.2	-0.72216
30.4	7.20552	43.4	-0.70611	56.2	-0.70611	65.6	-0.70611	73	-0.69006	82	3.67498	91.4	6.06612	98.4	7.01295	94.4	1.41222	87.8	-0.70611
30.4	7.20552	43.8	-0.70611	56.2	-0.70611	65.6	-0.70611	73	-0.69006	82.2	3.80336	91.6	6.08217	98.4	7.029	94.2	1.29988	87.6	-0.72216
30.6	7.20552	43.8	-0.70611	56.8	-0.70611	66.2	-0.70611	73.6	-0.69006	82.4	4.10827	91.8	6.16241	99.2	7.10924	93.6	0.94683	86.8	-0.72216
30.8	7.20552	44	-0.70611	56.8	-0.70611	66.2	-0.72216	73.8	-0.69006	82.8	4.18851	92.2	6.17846	99.4	7.12528	93.4	0.88264	86.8	-0.72216
31.2	7.18948	44	-0.72216	57.4	-0.70611	66.4	-0.67401	74	-0.69006	83.2	4.44528	92.6	6.2587	99.8	6.77223	92.8	0.54563	86	-0.73821
31.2	7.20552	44.4	-0.70611	57.4	-0.70611	66.8	-0.67401	74.4	-0.69006	83.4	4.52552	92.8	6.29079	99.8	6.70804	92.6	0.46539	85.8	-0.73821
31.4	7.18948	44.4	-0.70611	57.8	-0.70611	67	-0.73821	74.8	-0.67401	83.8	4.686	93.4	6.35498	99	5.63283	91.8	0.16048	85	-0.72216
31.4	7.20552	44.6	-0.70611	57.8	-0.70611	67.2	-0.67401	74.8	-0.69006	84	4.73414	93.6	6.38708	99	5.39211	91.8	0.08024	85	-0.72216
31.4	7.18948	44.8	-0.70611	58	-0.70611	67.8	-0.67401	75.4	-0.70611	84.4	4.92672	94.2	6.46732	98.4	4.70205	91	-0.19258	84.2	-0.72216
31.6	7.20552	45.2	-0.70611	58.4	-0.70611	67.8	-0.67401	75.6	-0.67401	84.4	4.95881	94.2	6.48337	98.2	4.50947	91	-0.27281	84	-0.73821
31.6	7.17343	45.2	-0.70611	58.6	-0.70611	68.2	-0.72216	75.8	-0.64192	85	5.10324	94.8	6.56361	97.6	3.9157	90.4	-0.52958	83.2	-0.73821
31.6	7.18948	45.4	-0.70611	58.6	-0.72216	68.2	-0.69006	76	-0.67401	85.2	5.15139	94.8	6.57965	97.4	3.75522	90	-0.59377	83.2	-0.72216
32.2	7.20552	45.6	-0.70611	59	-0.69006	68.8	-0.70611	76.4	-0.64192	85.8	5.26372	95.4	6.65989	97	3.17749	89.6	-0.70611	82.4	-0.70611
32.2	7.22157	45.8	-0.70611	59	-0.70611	68.8	-0.72216	76.6	-0.64192	85.8	5.29582	95.6	6.67594	96.6	3.06516	89.4	-0.70611	82.2	-0.72216
32.4	7.18948	45.8	-0.70611	59.6	-0.70611	69.2	-0.69006	77.2	-0.59377	86.6	5.4242	96.2	6.75618	96.2	2.63186	88.8	-0.73821	81.6	-0.72216
32.4	7.18948	46.2	-0.70611	59.6	-0.70611	69.2	-0.70611	77.2	-0.56168	86.6	5.4563	96.2	6.77223	96	2.47138	88.6	-0.70611	81.4	-0.72216
32.6	7.20552	46.2	-0.70611	59.8	-0.69006	69.8	-0.69006	77.6	-0.25677	87	5.52049	97	6.85247	95.2	2.07018	87.8	-0.70611	80.6	-0.70611
32.6	7.20552	46.4	-0.70611	59.8	-0.70611	69.8	-0.70611	77.8	-0.04814	87.2	5.56863	97	6.85247	95.2	1.95785	87.8	-0.70611	80.6	-0.72216
32.6	7.20552	46.4	-0.69006	60.4	-0.72216	70.2	-0.69006	78.2	0.78635	87.8	5.64887	97.6	6.94876	94.6	1.5727	87	-0.70611	80	-0.72216
33	7.18948	46.8	-0.70611	60.4	-0.67401	70.2	-0.70611	78.4	0.96288	87.8	5.68097	97.6	6.96481	94.4	1.47641	86.8	-0.69006	79.6	-0.72216
33.2	7.18948	46.8	-0.70611	60.6	-0.70611	70.8	-0.70611	78.8	1.71713	88.2	5.76121	98.2	7.029	93.8	1.12336	86.2	-0.72216	78.8	-0.72216
33.2	7.18948	47.2	-0.70611	60.8	-0.70611	70.8	-0.69006	78.8	1.86156	88.6	5.77726	98.4	7.06109	93.6	1.04312	86	-0.70611	78.8	-0.70611
33.4	7.20552	47.2	-0.70611	61.4	-0.69006	71.2	-0.69006	79.4	2.53557	89	5.87355	99	7.10924	92.8	0.72216	85.4	-0.72216	78.2	-0.72216
33.4	7.20552	47.4	-0.69006	61.4	-0.69006	71.2	-0.69006	79.4	2.69605	89	5.90564	99	7.12528	92.8	0.65797	85.2	-0.72216	77.8	-0.70611
33.6	7.18948	47.4	-0.70611	61.6	-0.70611	71.8	-0.69006	80	3.17749	89.6	5.96983	99.8	7.20552	92.4	0.32096	84.4	-0.75425	77.2	-0.73821
33.6	7.20552	48	-0.70611	61.8	-0.70611	71.8	-0.69006	80	3.27378	89.8	6.01798	99.8	7.07714	92.2	0.24072	84.4	-0.73821	76.8	-0.73821
34	7.18948	48	-0.70611	62.2	-0.70611	72.2	-0.69006	80.4	3.67498	90.4	6.08217	99.4	6.45127	91.6	-0.01605	83.8	-0.72216	76.4	-0.72216
34	7.18948	48.2	-0.70611	62.4	-0.70611	72.6	-0.69006	80.6	3.80336	90.4	6.09822	99.4	6.24265	91.4	-0.09629	83.4	-0.70611	76	-0.72216
34.2	7.20552	48.2	-0.70611	62.6	-0.70611	72.8	-0.69006	81	4.14037	90.8	6.17846	99	5.37606	90.6	-0.3691	83	-0.70611	75.6	-0.70611
34.2	7.22157	48.4	-0.70611	62.6	-0.70611	73	-0.67401	81.2	4.22061	91	6.17846	98.8	5.13534	90.6	-0.46539	82.8	-0.72216	75.4	-0.70611
34.4	7.18948	48.4	-0.70611	62.8	-0.70611	73.4	-0.69006	81.6	4.52552	91.6	6.27474	98.2	4.50947	89.8	-0.67401	82.2	-0.72216	74.6	-0.72216
34.4	7.20552	49	-0.70611	63.2	-0.70611	73.4	-0.67401	81.6	4.57366	91.6	6.27474	98.2	4.34899	89.8	-0.69006	82	-0.70611	74.4	-0.73821
34.6	7.20552	49	-0.70611	63.4	-0.70611	73.8	-0.67401	82.2	4.79833	92.2	6.37103	97.4	3.80336	89	-0.70611	81.2	-0.70611	73.6	-0.70611
34.6	7.20552	49.2	-0.70611	63.4	-0.69006	73.8	-0.69006	82.2	4.84648	92.4	6.37103	97.4	3.67498	89	-0.70611	81.2	-0.72216	73.6	-0.72216
34.6	7.20552	49.2	-0.70611	64	-0.69006	74.4	-0.67401	82.8	5.023	92.8	6.46732	96.6	3.19354	88.2	-0.72216	80.4	-0.72216	72.8	-0.72216
35	7.20552	49.6	-0.70611	64	-0.69006	74.4	-0.62587	83	5.07115	92.8	6.46732	96.6	3.0812	88.2	-0.70611	80.2	-0.70611	72.8	-0.72216
35	7.20552	49.6	-0.72216	64.2	-0.70611	74.8	-0.64192	83.2	5.18348	93.4	6.54756	96.2	2.66396	87.6	-0.72216	79.6	-0.72216	72	-0.70611
35	7.22157	50	-0.70611	64.4	-0.69006	74.8	-0.62587	83.4	5.26372	93.6	6.56361	96	2.55162	87.6	-0.72216	79.4	-0.70611	71.8	-0.70611
35.2	7.23762	50	-0.69006	64.6	-0.69006	75.4	-0.59377	84	5.36001	94.2	6.64385	95.4	2.19857	86.8	-0.70611	78.8	-0.72216	71.2	-0.72216
35.4	7.23762	50.2	-0.72216	64.6	-0.70611	75.4	-0.57773	84	5.39211	94.4	6.64385	95.2	2.07018	86.8	-0.70611	78.6	-0.70611	71	-0.72216
35.4	7.23762	50.2	-0.69006	65.2	-0.69006	75.8	-0.43329	84.4	5.50444	94.8	6.72409	94.6	1.73318	86	-0.72216	77.8	-0.72216	70.2	-0.72216
35.4	7.23762	50.6	-0.70611	65.2	-0.69006	75.8	-0.30491	84.4	5.52049	94.8	6.74013	94.4	1.65294	85.8	-0.72216	77.8	-0.72216	70	-0.70611
35.8	7.22157	50.6	-0.70611	65.6	-0.70611	76.4	0.4012	85	5.61678	95.4	6.80433	93.8	1.33198	85.2	-0.70611	77.2	-0.72216	69.4	-0.70611
35.8	7.22157	51	-0.70611	65.6	-0.70611	76.4	0.56168	85	5.64887	95.4	6.82037	93.8	1.25174	85.2	-0.72216	76.8	-0.70611	69.2	-0.70611
36	7.23762	51	-0.70611	66	-0.69006	76.8	1.21964	85.4	5.72911	96.2	6.88457	93.2	0.96288	84.4	-0.70611	76.4	-0.72216	68.4	-0.75425
36	7.23762	51.2	-0.70611	66.2	-0.70611	76.8	1.38012	85.8	5.74516	96.2	6.90061	92.8	0.89868	84.4	-0.72216	76	-0.72216	68.2	-0.70611
36.2	7.23762	51.2	-0.70611	66.4	-0.67401	77.4	2.00599	86.2	5.84145	96.6	6.96481	92.4	0.59377	83.8	-0.70611	75.6	-0.72216	67.4	-0.73821
36.2	7.23762	51.8	-0.70611	66.4	-0.70611	77.4	2.16647	86.2	5.87355	96.6	6.98085	92.4	0.56168	83.4	-0.70611	75.4	-0.72216	67.4	-0.73821
36.4	7.25367	51.8	-0.70611	67	-0.69006	77.8	2.69605	86.8	5.95379	97.4	7.04504	91.8	0.30491	83	-0.72216	74.6	-0.72216	66.8	-0.72216
36.4	7.23762	52	-0.70611	67	-0.67401	77.8	2.82444	86.8	5.98588	97.4	7.04504	91.6	0.25677	82.8	-0.72216	74.6	-0.72216	66.4	-0.73821
36.8	7.23762	52.2	-0.70611	67.4	-0.70611	78.4	3.20959	87.2	6.06612	98	7.10924	91	0.01605	82.2	-0.70611	73.8	-0.72216	65.6	-0.70611
36.8	7.25367	52.4	-0.70611	67.4	-0.69006	78.4	3.30588	87.6	6.08217	98.2	7.12528	90.8	-0.0321	82	-0.70611	73.6	-0.72216	65.6	-0.72216
37	7.28576	52.4	-0.70611	68	-0.69006	78.8	3.70707	88	6.14636	98.4	7.17343	90.4	-0.28886	81.4	-0.72216	73	-0.72216	65	-0.72216
37	7.28576	52.8	-0.70611	68	-0.67401	78.8	3.80336	88	6.16241	98.8	7.20552	90	-0.33701	81.2	-0.72216	72.8	-0.70611	64.6	-0.72216
37.2	7.25367	53	-0.70611	68.2	-0.69006	79.2	4.09222	88.6	6.24265	99.2	7.25367	89.6	-0.57773	80.6	-0.72216	72.2	-0.72216	64.2	-0.72216
37.2	7.28576	53.2	-0.69006	68.4	-0.70611	79.4	4.15642	88.8	6.2587	99.4	7.25367	89.6	-0.62587	80.4	-0.70611	72	-0.72216	64	-0.72216
37.4	7.28576	53.2	-0.70611	68.8	-0.67401	79.6	4.39714	89	6.33894	99.8	6.94876	88.8	-0.70611	80	-0.72216	71.2	-0.72216	63.2	-0.70611
37.4	7.26972	53.4	-0.70611	69	-0.69006	80	4.46133	89.4	6.35498	99.8	6.82037	88.8	-0.72216	79.6	-0.72216	71.2	-0.72216	62.8	-0.72216
37.4	7.26972	53.4	-0.70611	69.4	-0.69006	80.2	4.66995	89.8	6.40313	99.4	6.16241	88.2	-0.72216	79.2	-0.70611	70.6	-0.72216	62.4	-0.72216
37.8	7.28576	53.8	-0.70611	69.4	-0.69006	80.4	4.73414	89.8	6.41918	99.2	5.8575	88	-0.70611	78.8	-0.72216	70.2	-0.72216	62.2	-0.70611
37.8	7.28576	53.8	-0.70611	69.8	-0.69006	80.6	4.89462	90.4	6.48337	98.8	5.16744	87.6	-0.72216	78.4	-0.72216	69.8	-0.72216	61.4	-0.72216
38	7.28576	54	-0.70611	69.8	-0.67401	81	4.94277	90.4	6.49942	98.4	4.97486	87.2	-0.70611	78.2	-0.70611	69.4	-0.72216	61.4	-0.70611
38	7.28576	54.2	-0.70611	70.2	-0.67401	81.4	5.10324	90.8	6.56361	98.2	4.39714	86.8	-0.69006	77.4	-0.72216	69	-0.72216	60.6	-0.70611
38	7.28576	54.2	-0.70611	70.2	-0.67401	81.4	5.15139	91	6.5957	98	4.23666	86.6	-0.72216	77.4	-0.69006	68.8	-0.72216	60.4	-0.73821
38.2	7.28576	54.6	-0.70611	70.8	-0.67401	82	5.23163	91.6	6.67594	97.4	3.75522	86	-0.72216	76.8	-0.70611	68	-0.72216	59.6	-0.73821
38.2	7.28576	54.8	-0.70611	70.8	-0.67401	82	5.26372	91.6	6.67594	97.2	3.64288	85.8	-0.69006	76.6	-0.70611	68	-0.72216	59.6	-0.73821
38.6	7.28576	54.8	-0.70611	71	-0.65797	82.4	5.37606	92.2	6.74013	96.6	3.20959	85.2	-0.72216	76	-0.70611	67.2	-0.75425	58.8	-0.73821
38.6	7.28576	55.2	-0.70611	71.2	-0.64192	82.4	5.40816	92.2	6.74013	96.6	3.09725	85	-0.70611	75.8	-0.72216	67	-0.67401	58.6	-0.70611
38.8	7.28576	55.2	-0.70611	71.6	-0.64192	83	5.48839	92.6	6.80433	96.2	2.76025	84.4	-0.70611	75.4	-0.70611	66.4	-0.73821	58	-0.72216
38.8	7.28576	55.6	-0.70611	71.8	-0.65797	83	5.50444	92.8	6.82037	96	2.64791	84.4	-0.70611	75	-0.72216	66.2	-0.75425	57.8	-0.73821
39	7.28576	55.6	-0.70611	72	-0.60982	83.4	5.58468	93.2	6.90061	95.4	2.3109	83.8	-0.72216	74.4	-0.70611	65.6	-0.72216	57	-0.72216
39	7.28576	56	-0.70611	72.2	-0.59377	83.4	5.61678	93.4	6.88457	95.2	2.23066	83.8	-0.70611	74.4	-0.72216	65.4	-0.72216	57	-0.72216
39.2	7.30181	56	-0.69006	72.6	-0.54563	84	5.69702	93.8	6.94876	94.8	1.9097	83	-0.70611	73.6	-0.72216	64.6	-0.73821	56.2	-0.72216
39.2	7.30181	56.2	-0.70611	72.6	-0.49749	84	5.71307	93.8	6.96481	94.6	1.82946	83	-0.72216	73.6	-0.72216	64.4	-0.70611	56	-0.70611
39.6	7.28576	56.6	-0.70611	73	-0.16048	84.4	5.79331	94.4	7.01295	94.2	1.52455	82.4	-0.72216	72.8	-0.72216	64	-0.72216	55.2	-0.73821
39.6	7.28576	56.8	-0.70611	73	-0.01605	84.4	5.8254	94.4	7.029	93.8	1.46036	82.2	-0.69006	72.8	-0.72216	63.6	-0.70611	55.2	-0.72216
39.8	7.30181	56.8	-0.69006	73.4	0.62587	85	5.8575	94.8	7.07714	93.4	1.21964	81.6	-0.72216	72.2	-0.72216	62.8	-0.70611	54.6	-0.70611
39.8	7.31786	57	-0.69006	73.6	0.78635	85	5.93774	95.2	7.10924	93.4	1.1394	81.6	-0.72216	72	-0.70611	62.8	-0.72216	54.2	-0.70611
39.8	7.31786	57	-0.70611	73.8	1.34803	85.4	5.96983	95.4	7.14133	92.8	0.88264	81	-0.70611	71.2	-0.72216	62.2	-0.73821	53.4	-0.70611
39.8	7.31786	57.4	-0.70611	73.8	1.49246	85.8	6.00193	95.6	7.15738	92.6	0.8024	81	-0.72216	71.2	-0.72216	61.8	-0.72216	53.4	-0.72216
40	7.30181	57.6	-0.70611	74.4	2.08623	86	6.08217	96.2	7.20552	92.2	0.59377	80.2	-0.70611	70.8	-0.72216	61.4	-0.72216	52.8	-0.72216
40	7.33391	57.8	-0.69006	74.4	2.21462	86.2	6.09822	96.2	7.22157	92.2	0.54563	80.2	-0.73821	70.6	-0.72216	61.2	-0.72216	52.4	-0.72216
40.2	7.31786	57.8	-0.69006	74.8	2.66396	86.6	6.16241	96.6	7.26972	91.6	0.32096	79.6	-0.70611	69.8	-0.70611	60.4	-0.72216	52	-0.72216
40.2	7.30181	58.4	-0.70611	74.8	2.76025	86.8	6.1945	97	7.28576	91.4	0.25677	79.4	-0.73821	69.8	-0.72216	60.4	-0.72216	51.8	-0.72216
40.6	7.31786	58.4	-0.69006	75	3.1133	87.2	6.2587	97.2	7.34996	90.8	0.04814	78.8	-0.70611	69	-0.72216	59.6	-0.72216	51	-0.72216
40.6	7.31786	58.6	-0.70611	75.4	3.19354	87.2	6.27474	97.4	7.34996	90.8	0	78.6	-0.72216	69	-0.72216	59.6	-0.72216	51	-0.70611
40.8	7.31786	58.6	-0.70611	75.6	3.5145	87.8	6.32289	98	7.3981	90.4	-0.20862	78.2	-0.70611	68.2	-0.72216	58.8	-0.72216	50.2	-0.73821
40.8	7.31786	59	-0.70611	75.6	3.59474	87.8	6.33894	98	7.44624	90	-0.25677	77.8	-0.70611	68.2	-0.73821	58.6	-0.72216	50	-0.70611
41	7.31786	59	-0.70611	76	3.85151	88.2	6.40313	98.4	7.46229	89.6	-0.44934	77.4	-0.73821	67.4	-0.72216	58	-0.70611	49.2	-0.72216
41	7.31786	59.4	-0.70611	76	3.93174	88.6	6.41918	98.4	7.47834	89.6	-0.51353	77.4	-0.72216	67.4	-0.70611	57.8	-0.70611	49.2	-0.72216
41.4	7.30181	59.4	-0.70611	76.4	4.17246	88.8	6.48337	99	7.51044	89	-0.67401	76.8	-0.70611	66.8	-0.72216	57	-0.73821	48.4	-0.72216
41.4	7.31786	59.6	-0.70611	76.4	4.23666	89	6.49942	99.2	7.52648	88.8	-0.69006	76.6	-0.72216	66.8	-0.70611	57	-0.72216	48.2	-0.70611
41.6	7.30181	59.6	-0.69006	76.8	4.46133	89.6	6.56361	99.4	7.57463	88.2	-0.72216	76	-0.72216	66.2	-0.72216	56.2	-0.73821	47.4	-0.69006
41.6	7.30181	60	-0.69006	76.8	4.50947	89.6	6.57965	99.8	7.49439	88	-0.72216	75.8	-0.72216	66	-0.70611	56	-0.72216	47.4	-0.73821
41.8	7.28576	60	-0.69006	77.4	4.73414	90	6.6278	99.8	7.22157	87.8	-0.72216	75.4	-0.70611	65.2	-0.72216	55.6	-0.72216	46.6	-0.72216
41.8	7.31786	60.4	-0.70611	77.4	4.78229	90	6.65989	99.4	7.01295	87.6	-0.70611	75	-0.70611	65.2	-0.70611	55.2	-0.72216	46.4	-0.72216
42	7.31786	60.4	-0.70611	77.8	4.92672	90.6	6.70804	99	5.98588	87	-0.70611	74.6	-0.72216	64.4	-0.70611	54.6	-0.72216	45.6	-0.73821
42	7.31786	60.6	-0.69006	77.8	4.97486	90.8	6.72409	99	5.72911	86.8	-0.73821	74.6	-0.70611	64.4	-0.72216	54.2	-0.70611	45.4	-0.73821
42	7.30181	60.8	-0.69006	78.4	5.10324	91.4	6.78828	98.4	5.11929	86.2	-0.70611	73.8	-0.72216	63.6	-0.70611	53.8	-0.72216	44.8	-0.72216
42.4	7.31786	61.2	-0.69006	78.4	5.13534	91.4	6.80433	98.4	4.97486	86.2	-0.70611	73.8	-0.70611	63.6	-0.72216	53.4	-0.70611	44.6	-0.73821
42.4	7.30181	61.2	-0.70611	78.8	5.24768	91.8	6.83642	98	4.49342	85.8	-0.70611	73	-0.70611	62.8	-0.72216	53	-0.73821	43.8	-0.72216
42.6	7.30181	61.6	-0.69006	78.8	5.26372	91.8	6.85247	97.6	4.30085	85.4	-0.70611	73	-0.72216	62.8	-0.70611	52.8	-0.73821	43.6	-0.72216
42.6	7.28576	61.6	-0.67401	79.2	5.34396	92.4	6.90061	97.2	3.80336	85	-0.72216	72.6	-0.70611	62.2	-0.70611	52	-0.70611	43	-0.70611
42.6	7.30181	61.8	-0.69006	79.2	5.37606	92.4	6.93271	97.2	3.70707	85	-0.72216	72.2	-0.70611	62.2	-0.72216	52	-0.73821	42.8	-0.72216
42.8	7.30181	61.8	-0.67401	79.6	5.4563	92.8	6.96481	96.6	3.33797	84.4	-0.70611	71.8	-0.72216	61.4	-0.72216	51.2	-0.72216	42	-0.70611
42.8	7.31786	62.2	-0.69006	79.6	5.4563	92.8	6.96481	96.4	3.24168	84.2	-0.72216	71.8	-0.72216	61.4	-0.72216	51	-0.72216	42	-0.72216
43	7.28576	62.4	-0.69006	80.2	5.56863	93.4	7.029	96	2.90468	83.8	-0.72216	71	-0.72216	60.6	-0.72216	50.4	-0.72216	41.4	-0.72216
43	7.28576	62.6	-0.69006	80.2	5.58468	93.6	7.04504	96	2.82444	83.4	-0.69006	70.8	-0.72216	60.4	-0.72216	50.2	-0.72216	41	-0.72216
43.4	7.28576	62.6	-0.69006	80.6	5.63283	93.8	7.09319	95.4	2.50348	83	-0.72216	70.2	-0.72216	59.6	-0.72216	49.6	-0.72216	40.2	-0.72216
43.4	7.31786	62.8	-0.69006	80.6	5.64887	94.2	7.09319	95.2	2.42324	83	-0.72216	70.2	-0.72216	59.6	-0.70611	49.4	-0.70611	40.2	-0.70611
43.6	7.31786	63.2	-0.67401	81	5.69702	94.4	7.15738	94.8	2.16647	82.4	-0.70611	69.8	-0.72216	58.8	-0.72216	48.6	-0.70611	39.6	-0.73821
43.6	7.30181	63.4	-0.69006	81.2	5.72911	94.6	7.15738	94.8	2.08623	82.2	-0.72216	69.4	-0.72216	58.8	-0.72216	48.6	-0.72216	39.2	-0.70611
43.8	7.28576	63.4	-0.69006	81.4	5.76121	94.8	7.20552	94.4	1.79737	81.6	-0.70611	69	-0.72216	58	-0.72216	48	-0.72216	38.8	-0.72216
43.8	7.30181	63.6	-0.67401	81.4	5.79331	95.2	7.20552	94.2	1.74923	81.6	-0.70611	68.8	-0.70611	57.8	-0.73821	47.6	-0.72216	38.6	-0.72216
44	7.30181	63.6	-0.67401	81.6	5.8254	95.4	7.25367	93.6	1.49246	81.2	-0.72216	68.2	-0.70611	57.4	-0.75425	47.2	-0.72216	37.8	-0.72216
44	7.31786	64	-0.65797	82	5.84145	95.6	7.26972	93.6	1.42827	81	-0.70611	68	-0.72216	57	-0.70611	46.8	-0.72216	37.4	-0.70611
44	7.28576	64.2	-0.67401	82.2	5.88959	96	7.30181	93.2	1.18755	80.4	-0.72216	67.4	-0.72216	56.2	-0.72216	46.4	-0.73821	37	-0.73821
44.4	7.28576	64.4	-0.67401	82.2	5.90564	96.2	7.31786	92.8	1.1394	80.2	-0.70611	67.4	-0.70611	56.2	-0.72216	46.2	-0.72216	36.8	-0.72216
44.4	7.28576	64.4	-0.67401	82.4	5.96983	96.4	7.38205	92.4	0.89868	79.6	-0.72216	66.8	-0.70611	55.6	-0.72216	45.4	-0.72216	36	-0.72216
44.4	7.30181	64.6	-0.67401	82.8	5.96983	96.6	7.38205	92.4	0.83449	79.6	-0.72216	66.8	-0.72216	55.2	-0.72216	45.4	-0.72216	36	-0.70611
44.6	7.31786	65	-0.67401	83	6.03402	97	7.4302	91.8	0.60982	79.2	-0.70611	66.2	-0.72216	54.8	-0.72216	44.6	-0.72216	35.2	-0.72216
44.8	7.30181	65.2	-0.67401	83.2	6.05007	97.2	7.4302	91.8	0.56168	78.8	-0.72216	66	-0.70611	54.8	-0.72216	44.4	-0.70611	35	-0.70611
44.8	7.28576	65.2	-0.67401	83.4	6.11426	97.4	7.47834	91.4	0.3691	78.4	-0.72216	65.4	-0.72216	54	-0.70611	43.8	-0.72216	34.2	-0.72216
44.8	7.28576	65.4	-0.67401	83.8	6.11426	97.6	7.47834	91	0.30491	78.4	-0.72216	65.2	-0.72216	53.8	-0.70611	43.6	-0.72216	34.2	-0.72216
45.2	7.30181	65.6	-0.67401	84	6.17846	98.2	7.54253	90.8	0.12838	77.8	-0.72216	64.6	-0.72216	53.2	-0.72216	42.8	-0.72216	33.2	-0.72216
45.2	7.30181	66	-0.65797	84	6.1945	98.2	7.55858	90.6	0.06419	77.6	-0.70611	64.4	-0.72216	53	-0.73821	42.6	-0.72216	33.2	-0.70611
45.4	7.30181	66	-0.65797	84.4	6.24265	98.4	7.59067	90	-0.11234	77.2	-0.72216	64	-0.72216	52.4	-0.72216	42	-0.72216	32.4	-0.73821
45.4	7.28576	66.4	-0.64192	84.4	6.24265	98.8	7.60672	90	-0.17653	76.8	-0.72216	63.6	-0.72216	52.2	-0.72216	41.8	-0.72216	32.2	-0.73821
45.6	7.28576	66.4	-0.64192	85	6.29079	99.2	7.65487	89.6	-0.33701	76.4	-0.70611	63.4	-0.72216	51.8	-0.72216	41	-0.70611	31.4	-0.72216
45.6	7.28576	66.8	-0.62587	85	6.30684	99.4	7.65487	89.6	-0.4012	76.4	-0.72216	63.2	-0.72216	51.4	-0.72216	41	-0.73821	31.4	-0.70611
45.8	7.28576	66.8	-0.62587	85.2	6.33894	99.8	7.59067	89	-0.56168	75.8	-0.72216	62.4	-0.72216	51	-0.70611	40.2	-0.70611	30.6	-0.72216
45.8	7.30181	67	-0.59377	85.4	6.33894	99.8	7.46229	88.8	-0.60982	75.6	-0.72216	62.4	-0.72216	50.6	-0.72216	40.2	-0.72216	30.4	-0.72216
46.2	7.28576	67.2	-0.57773	85.8	6.38708	99.8	7.23762	88.2	-0.70611	75	-0.72216	61.8	-0.72216	50.2	-0.70611	39.6	-0.72216	29.6	-0.70611
46.2	7.28576	67.4	-0.49749	85.8	6.40313	99.4	5.84145	88.2	-0.70611	75	-0.72216	61.6	-0.70611	50	-0.72216	39.2	-0.70611	29.4	-0.72216
46.4	7.30181	67.4	-0.46539	86	6.43522	99.2	6.2266	87.8	-0.70611	74.6	-0.70611	61.2	-0.72216	49.2	-0.70611	38.8	-0.73821	28.8	-0.72216
46.4	7.28576	67.8	-0.0321	86.2	6.46732	99	6.05007	87.8	-0.72216	74.4	-0.70611	60.8	-0.70611	49.2	-0.72216	38.6	-0.72216	28.6	-0.72216
46.8	7.30181	68	0.06419	86.6	6.51546	98.8	5.47235	87.2	-0.70611	73.8	-0.72216	60.4	-0.72216	48.4	-0.72216	38	-0.70611	27.8	-0.72216
46.8	7.30181	68.2	0.8024	86.8	6.54756	98.4	5.29582	87	-0.69006	73.6	-0.72216	60.4	-0.72216	48.4	-0.72216	37.8	-0.72216	27.6	-0.70611
46.8	7.30181	68.4	0.93078	87	6.57965	98.2	4.84648	86.8	-0.70611	73	-0.72216	59.6	-0.72216	47.6	-0.72216	37	-0.70611	27	-0.72216
46.8	7.30181	68.8	1.42827	87	6.57965	98	4.71809	86.6	-0.72216	73	-0.70611	59.6	-0.72216	47.6	-0.72216	37	-0.70611	26.8	-0.72216
47.2	7.30181	68.8	1.55665	87.6	6.6278	97.6	4.3169	86	-0.70611	72.6	-0.72216	59	-0.72216	46.8	-0.72216	36.2	-0.72216	26	-0.72216
47.4	7.30181	69	2.07018	87.6	6.65989	97.4	4.20456	86	-0.72216	72.2	-0.70611	58.8	-0.70611	46.8	-0.70611	36	-0.72216	26	-0.72216
47.4	7.31786	69.2	2.18252	87.8	6.69199	97.2	3.83546	85.4	-0.70611	71.8	-0.72216	58.4	-0.72216	46.2	-0.72216	35.4	-0.70611	25.2	-0.72216
47.4	7.30181	69.4	2.64791	88	6.70804	97	3.73917	85.4	-0.72216	71.8	-0.72216	58	-0.72216	45.8	-0.72216	35.2	-0.70611	25	-0.73821
47.6	7.28576	69.4	2.72815	88.2	6.75618	96.6	3.43426	85	-0.72216	71.2	-0.72216	57.6	-0.72216	45.4	-0.70611	34.6	-0.72216	24.2	-0.72216
47.6	7.28576	69.8	3.09725	88.6	6.77223	96.4	3.35402	84.8	-0.70611	71	-0.70611	57.4	-0.72216	45.2	-0.72216	34.4	-0.70611	24.2	-0.72216
48	7.28576	70	3.17749	88.8	6.82037	96	3.00096	84.4	-0.73821	70.6	-0.72216	56.8	-0.70611	44.6	-0.73821	33.6	-0.72216	23.6	-0.72216
48	7.30181	70.2	3.38612	89	6.83642	96	2.95282	84.2	-0.72216	70.2	-0.72216	56.8	-0.72216	44.4	-0.72216	33.6	-0.72216	23.2	-0.70611
48.2	7.30181	70.2	3.46635	89.4	6.86852	95.4	2.63186	83.8	-0.70611	69.8	-0.72216	56	-0.73821	43.8	-0.72216	33	-0.72216	22.6	-0.72216
48.2	7.30181	70.6	3.72312	89.4	6.86852	95.2	2.56767	83.4	-0.72216	69.8	-0.72216	56	-0.72216	43.6	-0.72216	32.6	-0.72216	22.2	-0.72216
48.2	7.28576	70.8	3.77127	89.6	6.91666	94.8	2.29486	83.2	-0.70611	69.2	-0.70611	55.2	-0.72216	43	-0.70611	32.2	-0.72216	21.8	-0.72216
48.4	7.28576	71	4.01198	89.8	6.94876	94.8	2.24671	83	-0.70611	69	-0.72216	55.2	-0.72216	42.8	-0.73821	32	-0.72216	21.4	-0.72216
48.6	7.28576	71	4.04408	90	6.96481	94.4	1.98994	82.4	-0.70611	68.4	-0.72216	54.8	-0.73821	42	-0.70611	31.2	-0.72216	21	-0.72216
48.6	7.28576	71.2	4.22061	90	6.96481	94.4	1.9418	82.4	-0.70611	68.4	-0.70611	54.6	-0.70611	42	-0.73821	31.2	-0.72216	20.8	-0.72216
48.6	7.28576	71.2	4.26875	90.6	7.01295	93.8	1.71713	82	-0.72216	68	-0.72216	54	-0.72216	41.4	-0.72216	30.4	-0.72216	20	-0.72216
48.6	7.28576	71.6	4.41318	90.6	7.01295	93.6	1.66899	81.6	-0.70611	67.8	-0.70611	53.8	-0.70611	41	-0.70611	30.4	-0.72216	19.8	-0.72216
49.2	7.26972	71.6	4.42923	91	7.04504	93.4	1.47641	81.2	-0.70611	67.2	-0.72216	53.2	-0.72216	40.6	-0.72216	29.4	-0.72216	19	-0.72216
49.2	7.28576	71.8	4.60576	91	7.04504	93.4	1.41222	81.2	-0.70611	67	-0.73821	53	-0.72216	40.2	-0.72216	29.4	-0.72216	19	-0.72216
49.2	7.28576	72	4.62181	91.6	7.10924	92.8	1.21964	80.6	-0.72216	66.4	-0.70611	52.4	-0.72216	39.8	-0.72216	28.6	-0.73821	18.2	-0.70611
49.2	7.28576	72.2	4.78229	91.6	7.12528	92.6	1.1715	80.6	-0.72216	66.4	-0.70611	52.4	-0.70611	39.8	-0.72216	28.4	-0.72216	18	-0.73821
49.4	7.26972	72.2	4.79833	91.8	7.15738	92.4	0.97892	80.2	-0.70611	66	-0.72216	51.8	-0.70611	39	-0.70611	27.8	-0.70611	17.2	-0.75425
49.6	7.28576	72.8	4.94277	91.8	7.17343	92.2	0.93078	80	-0.72216	65.6	-0.72216	51.4	-0.72216	38.8	-0.72216	27.6	-0.72216	17.2	-0.72216
49.6	7.28576	72.8	4.97486	92.4	7.20552	91.8	0.75425	79.4	-0.72216	65.2	-0.72216	51	-0.72216	38.2	-0.72216	27	-0.72216	16.4	-0.70611
49.6	7.28576	73	5.0551	92.4	7.22157	91.6	0.70611	79.4	-0.72216	65.2	-0.72216	51	-0.70611	38.2	-0.72216	26.8	-0.72216	16.2	-0.72216
50	7.30181	73	5.07115	92.8	7.25367	91.4	0.52958	78.8	-0.70611	64.6	-0.72216	50.2	-0.72216	37.4	-0.72216	26.4	-0.70611	15.6	-0.73821
50.2	7.31786	73.4	5.15139	92.8	7.25367	91	0.49749	78.8	-0.70611	64.4	-0.72216	50.2	-0.72216	37.4	-0.72216	26	-0.72216	15.4	-0.73821
50.2	7.30181	73.4	5.18348	93.2	7.30181	90.8	0.33701	78.4	-0.72216	64	-0.72216	49.6	-0.70611	36.8	-0.72216	25.2	-0.70611	14.6	-0.72216
50.2	7.28576	73.8	5.26372	93.4	7.31786	90.6	0.30491	78.2	-0.72216	63.6	-0.72216	49.4	-0.72216	36.4	-0.72216	25.2	-0.72216	14.4	-0.70611
50.4	7.30181	73.8	5.29582	93.8	7.34996	90.4	0.14443	77.6	-0.72216	63.4	-0.72216	49	-0.72216	36	-0.72216	24.6	-0.72216	13.6	-0.72216
50.6	7.30181	74	5.36001	93.8	7.366	90	0.09629	77.6	-0.72216	63.2	-0.72216	48.6	-0.73821	35.8	-0.72216	24.2	-0.72216	13.6	-0.72216
50.6	7.31786	74.4	5.37606	94.2	7.41415	89.8	-0.04814	77.2	-0.72216	62.6	-0.70611	48.2	-0.72216	35.2	-0.73821	23.6	-0.75425	12.8	-0.72216
50.6	7.30181	74.6	5.4563	94.4	7.41415	89.6	-0.08024	76.8	-0.72216	62.4	-0.72216	48	-0.70611	35	-0.72216	23.6	-0.70611	12.6	-0.73821
51	7.30181	74.6	5.47235	94.6	7.46229	89.4	-0.20862	76.6	-0.72216	61.8	-0.72216	47.4	-0.72216	34.4	-0.72216	22.8	-0.73821	12	-0.70611
51	7.30181	75	5.55259	94.6	7.47834	89	-0.25677	76.4	-0.72216	61.8	-0.75425	47.4	-0.70611	34.2	-0.70611	22.8	-0.73821	11.8	-0.72216
51.2	7.33391	75	5.56863	95.2	7.51044	88.8	-0.38515	76	-0.72216	61.4	-0.70611	46.6	-0.72216	33.6	-0.72216	22	-0.72216	11	-0.72216
51.2	7.31786	75.4	5.61678	95.2	7.51044	88.6	-0.43329	75.8	-0.72216	61.2	-0.70611	46.6	-0.70611	33.4	-0.70611	21.8	-0.72216	10.8	-0.70611
51.4	7.33391	75.6	5.61678	95.4	7.55858	88.2	-0.56168	75.4	-0.70611	60.6	-0.75425	45.8	-0.73821	33	-0.72216	21.2	-0.70611	10	-0.70611
51.4	7.33391	75.6	5.64887	95.6	7.54253	88	-0.59377	75	-0.72216	60.4	-0.75425	45.8	-0.72216	32.6	-0.70611	21	-0.70611	10	-0.72216
51.8	7.33391	75.8	5.66492	96.2	7.60672	87.8	-0.70611	74.8	-0.72216	59.8	-0.75425	45.4	-0.72216	32.2	-0.70611	20.2	-0.73821	9.2	-0.72216
51.8	7.31786	76	5.74516	96.2	7.60672	87.6	-0.70611	74.6	-0.72216	59.8	-0.73821	45.2	-0.72216	32	-0.72216	20.2	-0.73821	9	-0.70611
52	7.34996	76	5.72911	96.4	7.65487	87.2	-0.70611	74	-0.72216	59	-0.70611	44.6	-0.72216	31.4	-0.72216	19.4	-0.70611	8.2	-0.70611
52	7.34996	76.4	5.79331	96.6	7.65487	87	-0.69006	74	-0.70611	59	-0.72216	44.4	-0.72216	31.2	-0.70611	19.2	-0.70611	8.2	-0.72216
52	7.34996	76.6	5.80935	97	7.70301	86.6	-0.72216	73.6	-0.72216	58.6	-0.72216	43.8	-0.72216	30.4	-0.70611	18.6	-0.72216	7.6	-0.72216
52	7.33391	76.8	5.8575	97.2	7.70301	86.6	-0.72216	73.4	-0.72216	58.4	-0.70611	43.6	-0.72216	30.4	-0.72216	18.4	-0.70611	7.2	-0.72216
52.4	7.31786	76.8	5.88959	97.4	7.73511	86	-0.70611	73	-0.72216	57.8	-0.72216	43	-0.70611	29.6	-0.70611	17.6	-0.73821	6.8	-0.72216
52.4	7.33391	77.2	5.88959	97.4	7.75115	85.8	-0.72216	72.8	-0.70611	57.8	-0.70611	42.8	-0.72216	29.6	-0.70611	17.6	-0.72216	6.6	-0.72216
52.8	7.34996	77.2	5.92169	97.6	7.7672	85.4	-0.72216	72.2	-0.70611	57.4	-0.72216	42.4	-0.70611	28.8	-0.72216	17	-0.72216	5.8	-0.72216
52.8	7.34996	77.4	5.95379	98	7.78325	85.4	-0.72216	72.2	-0.73821	57	-0.70611	42	-0.72216	28.8	-0.72216	16.6	-0.72216	5.4	-0.70611
53	7.34996	77.4	5.96983	98.2	7.81535	85	-0.72216	71.8	-0.73821	56.8	-0.72216	41.6	-0.72216	28	-0.72216	16.2	-0.70611	4.8	-0.72216
53	7.34996	77.8	6.01798	98.2	7.81535	85	-0.75425	71.8	-0.72216	56.6	-0.72216	41.6	-0.70611	28	-0.72216	16	-0.72216	4.8	-0.72216
53.2	7.38205	77.8	6.03402	98.8	7.84744	84.4	-0.70611	71.2	-0.70611	56	-0.73821	40.8	-0.70611	27.4	-0.72216	15.4	-0.72216	4	-0.72216
53.2	7.38205	78.2	6.05007	98.8	7.84744	84.2	-0.70611	71	-0.70611	55.8	-0.70611	40.8	-0.72216	27	-0.72216	15.2	-0.72216	3.8	-0.70611
53.4	7.366	78.4	6.06612	99	7.87954	84	-0.72216	70.8	-0.72216	55.2	-0.72216	40.2	-0.72216	26.6	-0.72216	14.4	-0.72216	3	-0.72216
53.4	7.366	78.6	6.13031	99.2	7.87954	83.8	-0.70611	70.6	-0.70611	55.2	-0.70611	40	-0.72216	26.6	-0.70611	14.2	-0.70611	3	-0.72216
53.8	7.366	78.6	6.11426	99.4	7.92768	83.2	-0.70611	70	-0.70611	54.8	-0.70611	39.6	-0.70611	25.8	-0.72216	13.6	-0.70611	2.2	-0.72216
53.8	7.366	78.8	6.16241	99.8	7.92768	83.2	-0.70611	69.8	-0.72216	54.6	-0.73821	39.2	-0.72216	25.6	-0.72216	13.4	-0.72216	2.2	-0.72216
53.8	7.38205	78.8	6.16241	99.8	7.55858	82.8	-0.72216	69.4	-0.73821	54	-0.72216	38.8	-0.70611	25	-0.70611	12.6	-0.72216	1.2	-0.72216
53.8	7.38205	79.2	6.1945	99.4	7.38205	82.8	-0.70611	69.2	-0.72216	53.8	-0.72216	38.6	-0.70611	24.8	-0.72216	12.6	-0.72216	1.2	-0.72216
54.2	7.38205	79.4	6.21055	99.2	6.74013	82.2	-0.70611	68.8	-0.72216	53.4	-0.72216	38	-0.72216	24.2	-0.72216	11.8	-0.72216	0.4	-0.72216
54.2	7.38205	79.6	6.24265	99.2	6.65989	82.2	-0.70611	68.8	-0.73821	53.2	-0.72216	37.8	-0.72216	24	-0.72216	11.8	-0.72216	0.2	-0.72216
54.2	7.38205	80	6.24265	99	6.11426	81.6	-0.69006	68.2	-0.72216	52.8	-0.72216	37.2	-0.72216	23.2	-0.72216	11	-0.73821	0	-0.72216
54.2	7.38205	80.2	6.30684	98.8	5.98588	81.6	-0.73821	68	-0.72216	52.4	-0.72216	37	-0.72216	23.2	-0.72216	10.8	-0.72216
54.6	7.41415	80.2	6.30684	98.4	5.58468	81.2	-0.72216	67.8	-0.72216	52	-0.72216	36.4	-0.72216	22.6	-0.72216	10.4	-0.72216
54.8	7.41415	80.6	6.33894	98.4	5.44025	81.2	-0.70611	67.4	-0.72216	52	-0.72216	36.4	-0.72216	22.6	-0.72216	10	-0.70611
54.8	7.41415	80.6	6.35498	98.2	5.10324	80.6	-0.72216	67	-0.70611	51.4	-0.72216	36	-0.72216	22	-0.72216	9.6	-0.72216
54.8	7.41415	81	6.38708	98	5.00696	80.6	-0.70611	67	-0.72216	51.2	-0.72216	35.8	-0.72216	21.8	-0.70611	9.2	-0.72216
55	7.41415	81	6.37103	97.6	4.66995	80.2	-0.72216	66.4	-0.72216	50.6	-0.70611	35.2	-0.72216	21	-0.72216	8.6	-0.72216
55.2	7.4302	81.2	6.41918	97.6	4.55761	80.2	-0.70611	66.2	-0.72216	50.6	-0.72216	35	-0.72216	21	-0.70611	8.2	-0.72216
55.2	7.41415	81.2	6.41918	97.2	4.23666	79.6	-0.72216	65.6	-0.72216	50.2	-0.72216	34.4	-0.72216	20.2	-0.72216	7.8	-0.72216
55.2	7.4302	81.6	6.43522	97.2	4.15642	79.4	-0.72216	65.6	-0.72216	50	-0.72216	34.2	-0.72216	20	-0.70611	7.6	-0.72216
55.6	7.41415	81.6	6.45127	96.6	3.83546	78.8	-0.72216	65.2	-0.70611	49.4	-0.72216	33.6	-0.69006	19.4	-0.72216	6.8	-0.72216
55.8	7.4302	82	6.48337	96.6	3.73917	78.8	-0.72216	65.2	-0.72216	49.2	-0.72216	33.4	-0.70611	19.4	-0.72216	6.8	-0.72216
55.8	7.4302	82	6.48337	96.2	3.43426	78.4	-0.72216	64.6	-0.72216	48.6	-0.72216	33	-0.70611	18.6	-0.70611	6	-0.70611
55.8	7.4302	82.4	6.53151	96.2	3.38612	78.4	-0.72216	64.4	-0.72216	48.6	-0.70611	32.6	-0.73821	18.4	-0.72216	6	-0.70611
56	7.4302	82.4	6.53151	95.6	3.12935	77.8	-0.70611	64	-0.72216	48.2	-0.72216	32.2	-0.73821	18	-0.73821	5.2	-0.70611
56	7.4302	82.8	6.57965	95.6	3.06516	77.8	-0.70611	63.6	-0.70611	48	-0.72216	32.2	-0.73821	17.6	-0.70611	5	-0.72216
56.2	7.44624	82.8	6.57965	95.4	2.85653	77.4	-0.70611	63.4	-0.72216	47.4	-0.70611	31.6	-0.70611	17.2	-0.70611	4.4	-0.72216
56.2	7.44624	83.2	6.6278	95.2	2.80839	77.4	-0.72216	63.2	-0.72216	47.4	-0.73821	31.4	-0.72216	17	-0.72216	4.2	-0.72216
56.6	7.44624	83.2	6.61175	94.8	2.61581	76.8	-0.70611	62.6	-0.73821	46.8	-0.70611	30.8	-0.72216	16.2	-0.72216	3.4	-0.70611
56.6	7.46229	83.4	6.67594	94.8	2.55162	76.8	-0.72216	62.6	-0.70611	46.6	-0.72216	30.6	-0.72216	16.2	-0.70611	3.4	-0.72216
56.8	7.46229	83.8	6.67594	94.6	2.40719	76.4	-0.70611	62.2	-0.72216	46.2	-0.73821	30.2	-0.72216	15.4	-0.72216	2.6	-0.72216
56.8	7.46229	84	6.70804	94.4	2.343	76.4	-0.70611	62.2	-0.70611	45.8	-0.72216	29.8	-0.72216	15.4	-0.72216	2.6	-0.70611
57	7.46229	84	6.70804	94.2	2.13438	75.8	-0.70611	61.6	-0.70611	45.4	-0.72216	29.4	-0.70611	14.6	-0.70611	2	-0.72216
57	7.46229	84.2	6.72409	94.2	2.08623	75.6	-0.72216	61.4	-0.72216	45.4	-0.70611	29.2	-0.72216	14.4	-0.72216	1.6	-0.72216
57.4	7.47834	84.4	6.72409	93.6	1.89366	75.4	-0.72216	60.8	-0.72216	44.8	-0.72216	28.6	-0.72216	13.8	-0.72216	1.2	-0.72216
57.4	7.49439	84.8	6.82037	93.6	1.86156	75	-0.72216	60.8	-0.73821	44.6	-0.72216	28.4	-0.72216	13.8	-0.70611	1	-0.72216
57.6	7.47834	84.8	6.77223	93.2	1.66899	74.6	-0.70611	60.4	-0.73821	44	-0.72216	27.8	-0.72216	13.2	-0.70611	0.2	-0.72216
57.6	7.46229	85	6.83642	93.2	1.62084	74.6	-0.72216	60.4	-0.72216	44	-0.70611	27.6	-0.70611	12.8	-0.72216
57.8	7.49439	85.2	6.83642	92.8	1.46036	74	-0.72216	59.8	-0.72216	43.6	-0.72216	27	-0.70611	12.4	-0.72216
57.8	7.49439	85.4	6.88457	92.6	1.41222	74	-0.72216	59.6	-0.72216	43.4	-0.72216	27	-0.70611	12.4	-0.72216
58	7.51044	85.4	6.90061	92.4	1.25174	73.6	-0.70611	59	-0.70611	42.8	-0.72216	26.4	-0.72216	11.6	-0.70611
58	7.47834	86	6.93271	92.4	1.21964	73.6	-0.72216	59	-0.70611	42.6	-0.72216	26.4	-0.72216	11.6	-0.72216
58.4	7.49439	86	6.93271	91.8	1.05916	73	-0.70611	58.6	-0.72216	42	-0.72216	25.6	-0.72216	10.8	-0.72216
58.4	7.49439	86.2	6.94876	91.8	1.02707	73	-0.72216	58.6	-0.72216	42	-0.70611	25.6	-0.75425	10.6	-0.72216
58.6	7.47834	86.2	6.94876	91.6	0.88264	72.6	-0.72216	58	-0.72216	41.6	-0.72216	24.8	-0.72216	10	-0.72216
58.6	7.49439	86.8	6.9969	91.4	0.85054	72.2	-0.72216	57.8	-0.72216	41.4	-0.70611	24.8	-0.72216	9.8	-0.72216
58.8	7.51044	86.8	7.01295	91	0.73821	72	-0.72216	57.6	-0.72216	40.8	-0.70611	24.2	-0.70611	9.2	-0.70611
58.8	7.51044	87.2	7.04504	91	0.69006	71.8	-0.70611	57.4	-0.72216	40.8	-0.72216	24	-0.72216	9	-0.72216
59	7.51044	87.2	7.04504	90.6	0.56168	71.6	-0.70611	56.8	-0.72216	40.2	-0.70611	23.6	-0.72216	8.6	-0.72216
59	7.49439	87.6	7.07714	90.6	0.52958	71.2	-0.72216	56.8	-0.72216	40	-0.72216	23.2	-0.72216	8.2	-0.70611
59.4	7.51044	87.6	7.07714	90.4	0.41725	70.8	-0.70611	56.2	-0.72216	39.6	-0.72216	22.8	-0.70611	7.8	-0.72216
59.4	7.51044	87.8	7.12528	90	0.38515	70.8	-0.70611	56.2	-0.70611	39.2	-0.72216	22.6	-0.70611	7.6	-0.72216
59.6	7.51044	88	7.12528	89.8	0.25677	70.2	-0.72216	55.8	-0.72216	38.8	-0.72216	22	-0.70611	6.8	-0.72216
59.6	7.51044	88.2	7.14133	89.6	0.22467	70.2	-0.72216	55.6	-0.70611	38.8	-0.72216	22	-0.70611	6.8	-0.72216
59.8	7.54253	88.2	7.15738	89.4	0.09629	69.8	-0.72216	55	-0.72216	38	-0.70611	21.4	-0.72216	6	-0.75425
59.8	7.52648	88.6	7.18948	89.4	0.06419	69.8	-0.72216	54.8	-0.72216	38	-0.70611	21.2	-0.72216	6	-0.69006
60	7.52648	88.8	7.20552	88.8	-0.04814	69.2	-0.70611	54.6	-0.72216	37.4	-0.72216	20.4	-0.72216	5.2	-0.70611
60	7.52648	89	7.22157	88.8	-0.06419	69.2	-0.70611	54.2	-0.72216	37.4	-0.72216	20.4	-0.70611	5.2	-0.72216
60.4	7.52648	89	7.22157	88.6	-0.20862	68.8	-0.72216	53.8	-0.72216	36.8	-0.72216	19.8	-0.70611	4.4	-0.72216
60.4	7.51044	89.4	7.25367	88.2	-0.24072	68.8	-0.70611	53.8	-0.70611	36.8	-0.72216	19.8	-0.72216	4.4	-0.73821
60.6	7.52648	89.4	7.26972	88	-0.3691	68	-0.70611	53.2	-0.72216	36.2	-0.70611	19	-0.73821	3.8	-0.72216
60.6	7.52648	89.6	7.28576	87.8	-0.4012	68	-0.72216	53	-0.72216	36	-0.72216	19	-0.70611	3.4	-0.72216
60.8	7.52648	89.8	7.30181	87.6	-0.51353	67.4	-0.70611	52.8	-0.72216	35.4	-0.72216	18.4	-0.70611	3	-0.72216
60.8	7.52648	90	7.31786	87.2	-0.52958	67.4	-0.72216	52.4	-0.72216	35.4	-0.70611	18.2	-0.72216	2.6	-0.70611
61.2	7.54253	90	7.33391	87	-0.65797	67	-0.72216	52	-0.72216	34.6	-0.72216	17.6	-0.69006	2.2	-0.72216
61.4	7.52648	90.6	7.38205	87	-0.69006	67	-0.70611	52	-0.72216	34.6	-0.70611	17.4	-0.70611	2	-0.73821
61.4	7.54253	90.6	7.38205	86.6	-0.72216	66.4	-0.70611	51.4	-0.72216	34.2	-0.70611	17	-0.72216	1.4	-0.70611
61.6	7.54253	90.8	7.3981	86.6	-0.69006	66.4	-0.72216	51.4	-0.72216	34	-0.72216	16.6	-0.73821	1.2	-0.73821
61.6	7.52648	90.8	7.3981	86.2	-0.72216	66.2	-0.72216	51	-0.72216	33.4	-0.72216	16.2	-0.72216	0.4	-0.73821
61.8	7.52648	91	7.41415	86	-0.72216	66	-0.72216	50.6	-0.72216	33.2	-0.70611	16.2	-0.72216	0.2	-0.72216
61.8	7.52648	91	7.4302	85.8	-0.72216	65.4	-0.72216	50.2	-0.72216	32.6	-0.72216	15.4	-0.72216	0	-0.70611
62.2	7.52648	91.6	7.46229	85.8	-0.72216	65.4	-0.70611	50.2	-0.70611	32.6	-0.72216	15.4	-0.70611
62.2	7.52648	91.6	7.46229	85.2	-0.70611	65	-0.72216	49.6	-0.70611	32.2	-0.72216	14.8	-0.70611
62.4	7.52648	91.8	7.47834	85.2	-0.73821	65	-0.72216	49.6	-0.70611	32	-0.70611	14.6	-0.70611
62.4	7.52648	91.8	7.49439	85	-0.73821	64.4	-0.72216	49.2	-0.72216	31.4	-0.72216	13.8	-0.72216
62.6	7.52648	92.4	7.52648	84.8	-0.70611	64.4	-0.72216	49	-0.72216	31.4	-0.72216	13.8	-0.70611
62.6	7.52648	92.4	7.52648	84.4	-0.70611	64	-0.67401	48.4	-0.70611	30.8	-0.70611	13.4	-0.70611
62.8	7.54253	92.6	7.54253	84.4	-0.72216	63.6	-0.70611	48.4	-0.70611	30.6	-0.70611	13.2	-0.72216
62.8	7.54253	92.6	7.55858	84	-0.69006	63.4	-0.75425	48	-0.72216	30.2	-0.70611	12.6	-0.72216
62.8	7.54253	92.8	7.57463	84	-0.73821	63.2	-0.75425	47.6	-0.72216	29.8	-0.72216	12.4	-0.72216
63.2	7.54253	93.2	7.59067	83.4	-0.72216	62.8	-0.70611	47.4	-0.69006	29.4	-0.72216	11.8	-0.72216
63.2	7.54253	93.4	7.62277	83.4	-0.72216	62.6	-0.70611	47.2	-0.73821	29.4	-0.72216	11.8	-0.72216
63.4	7.55858	93.6	7.63882	83.2	-0.72216	62.2	-0.73821	46.6	-0.72216	28.8	-0.72216	11	-0.72216
63.4	7.55858	93.8	7.65487	83	-0.70611	62.2	-0.70611	46.6	-0.70611	28.6	-0.72216	11	-0.72216
63.6	7.54253	93.8	7.65487	82.8	-0.72216	61.6	-0.70611	46.2	-0.70611	28	-0.72216	10.6	-0.72216
63.6	7.54253	94.2	7.67091	82.8	-0.72216	61.6	-0.72216	45.8	-0.70611	28	-0.72216	10.4	-0.72216
64	7.57463	94.2	7.70301	82.2	-0.70611	61.2	-0.70611	45.4	-0.70611	27.6	-0.72216	9.6	-0.72216
64.2	7.57463	94.4	7.70301	82.2	-0.72216	61.2	-0.70611	45.4	-0.72216	27.4	-0.70611	9.6	-0.70611
64.2	7.55858	94.6	7.71906	82	-0.72216	60.6	-0.70611	44.8	-0.72216	26.8	-0.70611	9	-0.70611
64.2	7.55858	94.8	7.75115	81.6	-0.72216	60.4	-0.72216	44.8	-0.73821	26.6	-0.70611	8.8	-0.70611
64.4	7.55858	95.2	7.75115	81.4	-0.69006	60	-0.72216	44.4	-0.70611	26	-0.72216	8.2	-0.72216
64.6	7.57463	95.4	7.78325	81.2	-0.70611	60	-0.72216	44	-0.72216	26	-0.72216	8	-0.72216
64.6	7.59067	95.4	7.78325	81	-0.70611	59.6	-0.75425	43.6	-0.73821	25.6	-0.72216	7.6	-0.72216
65	7.55858	95.6	7.81535	80.6	-0.70611	59.6	-0.73821	43.6	-0.73821	25.2	-0.73821	7.2	-0.72216
65	7.57463	96	7.81535	80.4	-0.70611	59	-0.72216	43	-0.72216	24.8	-0.72216	6.8	-0.72216
65.2	7.57463	96.2	7.84744	80.2	-0.72216	58.8	-0.70611	43	-0.70611	24.6	-0.72216	6.8	-0.72216
65.4	7.57463	96.2	7.84744	80	-0.73821	58.6	-0.70611	42.6	-0.72216	24	-0.72216	6	-0.72216
65.4	7.59067	96.4	7.87954	79.6	-0.72216	58.4	-0.70611	42.4	-0.70611	23.8	-0.72216	6	-0.72216
65.6	7.57463	96.4	7.86349	79.4	-0.70611	58	-0.70611	41.8	-0.73821	23.2	-0.72216	5.4	-0.70611
65.6	7.57463	97	7.91163	79.4	-0.72216	57.8	-0.72216	41.8	-0.70611	23.2	-0.72216	5.2	-0.73821
66	7.57463	97	7.91163	78.8	-0.70611	57.4	-0.72216	41.4	-0.72216	22.8	-0.70611	4.4	-0.70611
66	7.57463	97.2	7.92768	78.8	-0.70611	57.4	-0.72216	41	-0.72216	22.6	-0.72216	4.4	-0.72216
66.2	7.59067	97.2	7.94373	78.4	-0.70611	56.8	-0.72216	40.8	-0.72216	22	-0.70611	3.8	-0.72216
66.2	7.59067	97.6	7.95978	78.4	-0.70611	56.8	-0.69006	40.6	-0.72216	22	-0.72216	3.8	-0.72216
66.4	7.57463	97.6	7.95978	77.8	-0.72216	56.2	-0.70611	40	-0.70611	21.4	-0.72216	3	-0.72216
66.4	7.57463	98	7.97583	77.8	-0.70611	56.2	-0.70611	40	-0.72216	21.2	-0.72216	3	-0.70611
67	7.57463	98	7.97583	77.6	-0.70611	55.8	-0.70611	39.6	-0.72216	20.8	-0.69006	2.4	-0.70611
67	7.57463	98.2	8.00792	77.4	-0.72216	55.8	-0.72216	39.2	-0.72216	20.4	-0.73821	2.2	-0.70611
67.2	7.59067	98.2	8.02397	77.2	-0.72216	55.2	-0.72216	38.8	-0.72216	20	-0.72216	1.6	-0.72216
67.2	7.59067	98.8	8.04002	76.8	-0.70611	55.2	-0.72216	38.8	-0.72216	20	-0.70611	1.6	-0.69006
67.4	7.59067	98.8	8.04002	76.6	-0.70611	54.8	-0.70611	38.2	-0.72216	19.4	-0.72216	1	-0.70611
67.4	7.57463	99.2	8.07211	76.6	-0.72216	54.8	-0.70611	38.2	-0.72216	19.2	-0.72216	0.6	-0.70611
67.8	7.60672	99.2	8.08816	76	-0.72216	54.2	-0.72216	37.8	-0.72216	18.6	-0.72216	0.2	-0.72216
67.8	7.59067	99.4	8.10421	76	-0.72216	54.2	-0.72216	37.4	-0.72216	18.6	-0.72216	0.2	-0.72216
68	7.60672	99.8	8.12026	75.8	-0.72216	53.8	-0.72216	37	-0.72216	18.2	-0.72216	0	-0.72216
68	7.59067	99.8	7.83139	75.6	-0.73821	53.4	-0.70611	37	-0.72216	18	-0.72216
68.2	7.59067	99.8	7.7672	75	-0.70611	53.2	-0.70611	36.4	-0.72216	17.4	-0.72216
68.2	7.59067	99.4	7.15738	75	-0.72216	53	-0.72216	36.4	-0.70611	17.2	-0.70611
68.4	7.62277	99.4	7.09319	74.6	-0.72216	52.8	-0.72216	36	-0.72216	16.6	-0.72216
68.8	7.62277	99	6.61175	74.6	-0.72216	52.4	-0.72216	36	-0.70611	16.6	-0.72216
69	7.63882	99	6.49942	74.4	-0.69006	52.2	-0.70611	35.4	-0.72216	16.2	-0.70611
69	7.62277	98.8	6.03402	74	-0.67401	52	-0.70611	35.2	-0.72216	15.6	-0.70611
69.2	7.63882	98.4	5.92169	73.8	-0.69006	51.4	-0.72216	34.6	-0.70611	15.2	-0.72216
69.2	7.63882	98.4	5.60073	73.6	-0.72216	51.4	-0.70611	34.6	-0.72216	15.2	-0.72216
69.4	7.65487	98.2	5.48839	73.4	-0.70611	51	-0.73821	34.2	-0.70611	14.6	-0.72216
69.4	7.65487	98	5.13534	73.4	-0.72216	51	-0.69006	34	-0.70611	14.4	-0.72216
69.8	7.65487	98	5.03905	72.8	-0.72216	50.4	-0.72216	33.4	-0.72216	13.8	-0.72216
69.8	7.67091	97.6	4.78229	72.8	-0.72216	50.4	-0.70611	33.4	-0.72216	13.6	-0.72216
70	7.67091	97.4	4.73414	72.6	-0.72216	50	-0.72216	33	-0.72216	13.2	-0.72216
70	7.67091	97.2	4.38109	72.2	-0.72216	49.6	-0.72216	32.6	-0.72216	13.2	-0.70611
70.2	7.67091	97.2	4.33294	72	-0.72216	49.2	-0.73821	32.2	-0.72216	12.6	-0.72216
70.6	7.67091	96.6	3.99594	71.8	-0.72216	49.2	-0.72216	32.2	-0.72216	12.4	-0.72216
70.8	7.70301	96.6	3.96384	71.6	-0.70611	48.6	-0.72216	31.6	-0.72216	11.8	-0.72216
70.8	7.70301	96.2	3.72312	71.6	-0.72216	48.6	-0.72216	31.6	-0.73821	11.6	-0.70611
70.8	7.70301	96.2	3.67498	71.2	-0.70611	48.2	-0.72216	31.2	-0.72216	11	-0.72216
71	7.70301	96	3.40216	71	-0.72216	48.2	-0.73821	30.8	-0.72216	11	-0.70611
71.2	7.71906	95.6	3.35402	70.8	-0.70611	47.6	-0.70611	30.6	-0.70611	10.6	-0.72216
71.2	7.71906	95.4	3.09725	70.6	-0.72216	47.6	-0.70611	30.4	-0.72216	10.4	-0.72216
71.2	7.71906	95.2	3.0812	70.2	-0.72216	47.2	-0.72216	29.8	-0.72216	9.8	-0.72216
71.6	7.71906	95.2	2.92072	70.2	-0.72216	47.2	-0.72216	29.8	-0.72216	9.6	-0.72216
71.8	7.70301	94.8	2.88863	69.8	-0.70611	46.6	-0.72216	29.4	-0.70611	9	-0.72216
71.8	7.71906	94.6	2.7442	69.8	-0.70611	46.6	-0.70611	29.2	-0.70611	9	-0.70611
71.8	7.73511	94.6	2.7121	69.2	-0.70611	46.2	-0.70611	28.6	-0.70611	8.6	-0.70611
71.8	7.73511	94.4	2.48743	69.2	-0.70611	45.8	-0.72216	28.4	-0.70611	8.2	-0.73821
72.2	7.73511	94.2	2.45533	68.8	-0.72216	45.4	-0.72216	28	-0.72216	7.8	-0.70611
72.2	7.73511	93.8	2.29486	68.8	-0.70611	45.4	-0.72216	27.8	-0.72216	7.6	-0.72216
72.2	7.73511	93.8	2.27881	68.2	-0.72216	44.8	-0.72216	27.4	-0.72216	7	-0.70611
72.6	7.75115	93.6	2.15042	68.2	-0.72216	44.8	-0.72216	27	-0.72216	6.8	-0.72216
72.8	7.7672	93.4	2.10228	67.8	-0.69006	44.4	-0.72216	26.8	-0.70611	6.2	-0.70611
72.8	7.75115	93.2	1.9418	67.8	-0.73821	44.4	-0.70611	26.6	-0.72216	6.2	-0.73821
72.8	7.75115	93.2	1.9097	67.2	-0.69006	43.8	-0.72216	26	-0.72216	5.8	-0.72216
72.8	7.75115	92.8	1.79737	67.2	-0.69006	43.8	-0.70611	26	-0.72216	5.4	-0.72216
73	7.7672	92.6	1.76527	66.8	-0.72216	43.4	-0.73821	25.6	-0.72216	5	-0.72216
73.4	7.7672	92.4	1.63689	66.4	-0.72216	43.4	-0.73821	25.2	-0.70611	4.8	-0.70611
73.4	7.7672	92.4	1.60479	66.2	-0.70611	42.8	-0.73821	24.8	-0.72216	4.2	-0.72216
73.6	7.7672	92.2	1.50851	66.2	-0.72216	42.6	-0.72216	24.8	-0.70611	4.2	-0.72216
73.8	7.78325	91.8	1.47641	65.6	-0.70611	42.4	-0.70611	24.2	-0.72216	3.4	-0.72216
73.8	7.7672	91.6	1.33198	65.6	-0.70611	42	-0.73821	24.2	-0.72216	3.4	-0.72216
74	7.78325	91.6	1.29988	65.2	-0.70611	41.6	-0.69006	23.8	-0.72216	3	-0.72216
74	7.78325	91.4	1.18755	65	-0.70611	41.6	-0.69006	23.6	-0.70611	2.6	-0.72216
74.4	7.78325	91	1.15545	64.4	-0.72216	41	-0.72216	23	-0.70611	2.2	-0.70611
74.4	7.78325	90.8	1.05916	64.4	-0.72216	41	-0.70611	22.8	-0.73821	2.2	-0.72216
74.6	7.7993	90.8	1.04312	64	-0.72216	40.6	-0.73821	22.6	-0.72216	1.6	-0.72216
74.6	7.7993	90.6	0.89868	63.6	-0.70611	40.6	-0.69006	22.2	-0.72216	1.4	-0.70611
74.8	7.7993	90.4	0.88264	63.4	-0.70611	40	-0.70611	22	-0.72216	1	-0.75425
74.8	7.78325	90	0.7703	63.2	-0.70611	39.8	-0.72216	21.8	-0.72216	0.6	-0.69006
75	7.7993	90	0.75425	62.8	-0.70611	39.6	-0.73821	21.2	-0.69006	0.4	-0.73821
75	7.78325	89.6	0.64192	62.6	-0.72216	39.2	-0.73821	21	-0.69006	0.2	-0.70611
75.4	7.7993	89.6	0.62587	62.2	-0.70611	39	-0.72216	20.8	-0.72216	0	-0.73821
75.4	7.7993	89.4	0.51353	62.2	-0.72216	38.8	-0.70611	20.4	-0.70611
75.6	7.7993	89	0.48144	61.6	-0.72216	38.2	-0.72216	20	-0.70611
75.6	7.81535	88.8	0.38515	61.4	-0.72216	38.2	-0.70611	20	-0.70611
75.6	7.81535	88.8	0.3691	61.2	-0.70611	38	-0.70611	19.4	-0.72216
75.8	7.81535	88.6	0.27281	60.8	-0.70611	37.8	-0.70611	19.2	-0.73821
76	7.83139	88.2	0.25677	60.6	-0.72216	37.2	-0.70611	18.6	-0.72216
76	7.83139	88	0.17653	60.4	-0.72216	37.2	-0.70611	18.6	-0.73821
76	7.83139	88	0.16048	60	-0.72216	36.8	-0.72216	18.2	-0.70611
76.4	7.83139	87.8	0.04814	60	-0.72216	36.8	-0.72216	18.2	-0.72216
76.6	7.84744	87.6	0.01605	59.6	-0.72216	36.2	-0.70611	17.6	-0.70611
76.6	7.84744	87.2	-0.09629	59.6	-0.70611	36	-0.72216	17.4	-0.70611
76.8	7.84744	87	-0.11234	59	-0.70611	35.8	-0.70611	17	-0.72216
76.8	7.84744	86.8	-0.22467	59	-0.72216	35.4	-0.72216	16.6	-0.72216
77.2	7.87954	86.8	-0.22467	58.6	-0.72216	35.2	-0.70611	16.4	-0.72216
77.2	7.87954	86.2	-0.32096	58.6	-0.72216	35	-0.70611	16.2	-0.70611
77.4	7.86349	86.2	-0.33701	58	-0.72216	34.4	-0.70611	15.6	-0.72216
77.4	7.87954	86	-0.4012	58	-0.70611	34.4	-0.72216	15.6	-0.70611
77.6	7.89559	86	-0.43329	57.6	-0.73821	34	-0.72216	15.2	-0.70611
77.8	7.89559	85.4	-0.51353	57.6	-0.70611	34	-0.70611	14.8	-0.69006
77.8	7.91163	85.4	-0.54563	57.4	-0.72216	33.4	-0.73821	14.4	-0.70611
78.2	7.89559	85.2	-0.59377	57	-0.70611	33.2	-0.72216	14.4	-0.70611
78.4	7.91163	85.2	-0.62587	56.8	-0.70611	33	-0.70611	13.8	-0.72216
78.4	7.91163	85	-0.69006	56.8	-0.70611	32.6	-0.70611	13.8	-0.72216
78.6	7.92768	84.8	-0.70611	56.2	-0.70611	32.4	-0.75425	13.2	-0.73821
78.6	7.92768	84.4	-0.72216	56.2	-0.70611	32.2	-0.75425	13.2	-0.73821
78.8	7.92768	84.4	-0.70611	55.8	-0.70611	32	-0.70611	12.6	-0.75425
78.8	7.92768	84	-0.70611	55.8	-0.72216	31.6	-0.69006	12.6	-0.73821
79.2	7.92768	84	-0.70611	55.2	-0.72216	31.4	-0.75425	12	-0.72216
79.2	7.92768	83.8	-0.72216	55.2	-0.72216	31.2	-0.73821	11.8	-0.70611
79.4	7.94373	83.8	-0.70611	54.8	-0.72216	30.8	-0.73821	11.4	-0.70611
79.4	7.94373	83.2	-0.70611	54.8	-0.72216	30.6	-0.70611	11.4	-0.70611
79.6	7.94373	83.2	-0.70611	54.2	-0.72216	30.2	-0.72216	10.8	-0.73821
79.6	7.95978	82.8	-0.72216	54.2	-0.72216	30.2	-0.73821	10.6	-0.72216
79.6	7.95978	82.8	-0.70611	53.8	-0.70611	29.6	-0.70611	10	-0.72216
80	7.94373	82.4	-0.72216	53.8	-0.70611	29.6	-0.72216	10	-0.72216
80.2	7.97583	82.4	-0.70611	53.2	-0.70611	29.2	-0.73821	9.6	-0.75425
80.2	7.95978	82	-0.72216	53.2	-0.72216	28.8	-0.70611	9.2	-0.73821
80.4	7.95978	82	-0.72216	53	-0.73821	28.6	-0.70611	8.8	-0.70611
80.4	7.95978	81.6	-0.70611	52.8	-0.72216	28.4	-0.72216	8.8	-0.72216
80.6	7.95978	81.6	-0.72216	52.4	-0.70611	28	-0.72216	8.2	-0.72216
80.6	7.97583	81.2	-0.72216	52.2	-0.70611	27.8	-0.73821	8.2	-0.72216
81	7.95978	81.2	-0.70611	52	-0.70611	27.6	-0.70611	7.8	-0.73821
81	7.95978	81	-0.70611	51.8	-0.72216	27.4	-0.70611	7.6	-0.73821
81.2	7.99187	81	-0.72216	51.4	-0.70611	27	-0.72216	7	-0.69006
81.2	7.99187	80.6	-0.72216	51.4	-0.70611	26.8	-0.70611	7	-0.73821
81.4	7.97583	80.4	-0.72216	51	-0.70611	26.4	-0.70611	6.6	-0.72216
81.4	7.97583	80.2	-0.72216	51	-0.75425	26.4	-0.72216	6.2	-0.72216
81.6	7.99187	80	-0.72216	50.4	-0.75425	25.8	-0.72216	6	-0.72216
81.6	7.99187	79.6	-0.70611	50.4	-0.75425	25.8	-0.72216	5.8	-0.72216
82	7.99187	79.6	-0.70611	50	-0.72216	25.2	-0.72216	5.2	-0.72216
82.2	7.99187	79.2	-0.69006	50	-0.72216	25.2	-0.72216	5	-0.73821
82.2	7.97583	79.2	-0.70611	49.6	-0.70611	24.8	-0.73821	4.4	-0.72216
82.2	7.97583	78.8	-0.73821	49.4	-0.72216	24.8	-0.72216	4.4	-0.70611
82.4	8.00792	78.8	-0.70611	49.2	-0.73821	24.2	-0.72216	4	-0.72216
82.8	8.00792	78.4	-0.69006	49	-0.72216	24.2	-0.70611	4	-0.72216
83	8.00792	78.4	-0.72216	48.6	-0.72216	23.8	-0.72216	3.4	-0.72216
83	8.00792	77.8	-0.69006	48.4	-0.72216	23.6	-0.72216	3.2	-0.70611
83.2	8.02397	77.8	-0.73821	48.2	-0.70611	23	-0.72216	2.6	-0.70611
83.2	8.00792	77.6	-0.72216	48.2	-0.72216	23	-0.72216	2.6	-0.72216
83.4	8.02397	77.6	-0.73821	47.6	-0.72216	22.6	-0.72216	2.2	-0.72216
83.4	8.02397	77.4	-0.70611	47.6	-0.72216	22.6	-0.72216	2.2	-0.72216
83.8	8.02397	77.2	-0.72216	47.4	-0.72216	22	-0.70611	1.6	-0.72216
83.8	8.04002	76.8	-0.72216	47.2	-0.70611	22	-0.72216	1.4	-0.72216
84	8.04002	76.6	-0.70611	46.8	-0.72216	21.4	-0.72216	1	-0.72216
84	8.04002	76.4	-0.70611	46.8	-0.70611	21.2	-0.72216	1	-0.72216
84.4	8.04002	76.4	-0.70611	46.4	-0.72216	20.8	-0.70611	0.4	-0.70611
84.4	8.04002	75.8	-0.70611	46.4	-0.70611	20.8	-0.73821	0.2	-0.72216
84.4	8.04002	75.8	-0.72216	45.8	-0.70611	20.2	-0.72216	0	-0.72216
84.8	8.04002	75.6	-0.70611	45.8	-0.72216	20.2	-0.72216
85	8.05607	75.6	-0.72216	45.6	-0.72216	19.8	-0.72216
85	8.05607	75.4	-0.70611	45.4	-0.72216	19.4	-0.72216
85.2	8.05607	75	-0.70611	45.2	-0.72216	19.2	-0.72216
85.2	8.05607	74.8	-0.72216	44.8	-0.72216	19	-0.72216
85.4	8.05607	74.8	-0.70611	44.6	-0.72216	18.6	-0.73821
85.4	8.05607	74.6	-0.70611	44.6	-0.72216	18.4	-0.73821
85.8	8.07211	74.4	-0.70611	44	-0.72216	18.2	-0.73821
85.8	8.05607	74	-0.70611	44	-0.72216	18	-0.70611
86	8.07211	74	-0.72216	43.8	-0.70611	17.6	-0.72216
86	8.07211	73.8	-0.72216	43.6	-0.70611	17.4	-0.70611
86.2	8.07211	73.6	-0.70611	43.4	-0.72216	17	-0.70611
86.2	8.07211	73.4	-0.72216	43	-0.72216	17	-0.70611
86.6	8.07211	73	-0.70611	42.6	-0.72216	16.4	-0.70611
86.6	8.07211	72.8	-0.70611	42.6	-0.72216	16.4	-0.72216
86.8	8.10421	72.8	-0.70611	42	-0.70611	16	-0.70611
86.8	8.10421	72.6	-0.72216	42	-0.72216	15.6	-0.72216
87	8.07211	72.2	-0.70611	41.6	-0.70611	15.4	-0.72216
87	8.08816	72	-0.70611	41.6	-0.73821	15.4	-0.70611
87.2	8.08816	71.8	-0.70611	41.4	-0.72216	14.8	-0.72216
87.2	8.08816	71.8	-0.70611	41	-0.70611	14.6	-0.72216
87.6	8.10421	71.6	-0.72216	40.8	-0.73821	14.4	-0.72216
87.6	8.08816	71.2	-0.70611	40.8	-0.69006	14.2	-0.72216
87.8	8.08816	71.2	-0.70611	40.2	-0.75425	13.6	-0.70611
87.8	8.10421	70.8	-0.70611	40.2	-0.75425	13.6	-0.72216
88	8.12026	70.8	-0.70611	39.8	-0.72216	13.2	-0.72216
88	8.12026	70.2	-0.70611	39.8	-0.72216	13.2	-0.70611
88.2	8.12026	70.2	-0.72216	39.2	-0.72216	12.6	-0.70611
88.2	8.12026	70	-0.72216	39.2	-0.70611	12.6	-0.72216
88.6	8.12026	69.8	-0.72216	38.8	-0.73821	12	-0.72216
88.6	8.1363	69.4	-0.72216	38.8	-0.69006	12	-0.72216
88.8	8.12026	69.4	-0.72216	38.2	-0.73821	11.6	-0.70611
88.8	8.12026	69	-0.70611	38.2	-0.70611	11.4	-0.72216
89	8.12026	69	-0.72216	38	-0.73821	10.8	-0.72216
89	8.12026	68.4	-0.70611	37.8	-0.72216	10.8	-0.72216
89.4	8.12026	68.4	-0.72216	37.4	-0.72216	10.4	-0.72216
89.4	8.1363	68.2	-0.70611	37.2	-0.72216	10.4	-0.72216
89.6	8.1363	68.2	-0.70611	37	-0.70611	9.8	-0.72216
89.6	8.1363	68	-0.70611	36.8	-0.70611	9.6	-0.72216
90	8.15235	68	-0.70611	36.4	-0.70611	9.2	-0.70611
90	8.1363	67.4	-0.72216	36.2	-0.72216	9.2	-0.72216
90.4	8.15235	67.4	-0.70611	36	-0.72216	8.8	-0.72216
90.4	8.1363	67.2	-0.72216	36	-0.70611	8.6	-0.72216
90.6	8.1363	67.2	-0.70611	35.4	-0.75425	8.2	-0.72216
90.6	8.15235	66.8	-0.70611	35.4	-0.70611	8	-0.72216
90.6	8.15235	66.8	-0.70611	35	-0.72216	7.6	-0.70611
90.8	8.15235	66.4	-0.72216	35	-0.69006	7.6	-0.73821
91	8.15235	66.2	-0.72216	34.4	-0.70611	7	-0.72216
91	8.1363	66.2	-0.70611	34.4	-0.70611	7	-0.72216
91.4	8.15235	66	-0.72216	34	-0.73821	6.6	-0.70611
91.4	8.15235	65.6	-0.72216	34	-0.72216	6.2	-0.70611
91.6	8.1684	65.6	-0.72216	33.6	-0.72216	6	-0.70611
91.6	8.15235	65.2	-0.70611	33.4	-0.72216	5.8	-0.73821
91.8	8.15235	65.2	-0.72216	33.2	-0.72216	5.4	-0.69006
91.8	8.15235	65	-0.69006	33	-0.72216	5.2	-0.72216
92.2	8.15235	64.6	-0.70611	32.6	-0.72216	5	-0.70611
92.2	8.15235	64.4	-0.72216	32.6	-0.72216	4.8	-0.75425
92.4	8.15235	64.2	-0.72216	32.2	-0.72216	4.2	-0.73821
92.4	8.15235	64.2	-0.72216	32.2	-0.70611	4.2	-0.70611
92.6	8.1684	64	-0.72216	31.6	-0.72216	3.8	-0.72216
92.6	8.1684	63.6	-0.72216	31.6	-0.72216	3.4	-0.70611
92.8	8.15235	63.6	-0.70611	31.4	-0.72216	3.2	-0.72216
92.8	8.15235	63.4	-0.72216	31.2	-0.70611	3	-0.72216
93.2	8.15235	63.4	-0.72216	30.8	-0.72216	2.6	-0.73821
93.2	8.15235	62.8	-0.75425	30.8	-0.72216	2.4	-0.73821
93.4	8.1684	62.8	-0.69006	30.4	-0.72216	2.2	-0.72216
93.4	8.1684	62.4	-0.67401	30.4	-0.70611	2	-0.72216
93.6	8.15235	62.4	-0.70611	29.8	-0.70611	1.6	-0.70611
93.6	8.1684	62.2	-0.72216	29.8	-0.72216	1.4	-0.72216
93.8	8.1684	62.2	-0.70611	29.6	-0.72216	1	-0.70611
93.8	8.1684	61.8	-0.70611	29.4	-0.70611	1	-0.72216
94.2	8.15235	61.8	-0.70611	29.2	-0.72216	0.4	-0.72216
94.2	8.1684	61.4	-0.70611	28.8	-0.72216	0.4	-0.72216
94.4	8.1684	61.4	-0.70611	28.6	-0.72216	0.2	-0.72216
94.4	8.1684	60.8	-0.72216	28.4	-0.72216	0.2	-0.70611
94.6	8.18445	60.8	-0.70611	28	-0.72216	0	-0.73821
94.6	8.1684	60.6	-0.72216	28	-0.70611
94.8	8.1684	60.4	-0.72216	27.6	-0.70611
94.8	8.1684	60.4	-0.70611	27.6	-0.72216
95.2	8.1684	60	-0.70611	27	-0.70611
95.2	8.18445	60	-0.70611	27	-0.72216
95.2	8.1684	59.8	-0.70611	26.6	-0.73821
95.4	8.18445	59.6	-0.72216	26.6	-0.72216
95.6	8.1684	59.4	-0.72216	26	-0.69006
95.6	8.1684	59	-0.72216	26	-0.69006
96	8.18445	59	-0.70611	25.6	-0.73821
96	8.18445	58.6	-0.70611	25.6	-0.72216
96.2	8.18445	58.6	-0.70611	25.2	-0.72216
96.2	8.18445	58	-0.72216	25	-0.70611
96.4	8.18445	58	-0.70611	24.8	-0.70611
96.4	8.18445	57.6	-0.72216	24.8	-0.70611
96.6	8.2005	57.6	-0.72216	24.2	-0.73821
96.6	8.2005	57.4	-0.70611	24.2	-0.72216
97	8.18445	57.4	-0.72216	23.8	-0.72216
97	8.2005	57	-0.70611	23.8	-0.70611
97.2	8.2005	57	-0.69006	23.2	-0.73821
97.2	8.21654	56.8	-0.72216	23.2	-0.69006
97.4	8.21654	56.6	-0.70611	22.8	-0.72216
97.4	8.21654	56.2	-0.70611	22.8	-0.70611
97.6	8.21654	56.2	-0.70611	22.2	-0.70611
97.6	8.21654	55.8	-0.70611	22.2	-0.72216
98	8.23259	55.8	-0.70611	22	-0.72216
98	8.23259	55.2	-0.72216	21.8	-0.70611
98.2	8.21654	55.2	-0.72216	21.4	-0.72216
98.2	8.23259	55	-0.72216	21.4	-0.70611
98.4	8.23259	54.8	-0.70611	21	-0.73821
98.4	8.23259	54.6	-0.70611	21	-0.72216
98.8	8.24864	54.6	-0.70611	20.4	-0.72216
98.8	8.24864	54.2	-0.72216	20.4	-0.72216
99	8.24864	54.2	-0.70611	20	-0.72216
99	8.26469	53.8	-0.72216	20	-0.72216
99.2	8.24864	53.8	-0.72216	19.4	-0.73821
99.4	8.24864	53.4	-0.70611	19.4	-0.72216
99.8	8.24864	53.4	-0.72216	19	-0.70611
99.8	8.23259	53	-0.70611	19	-0.72216
99.8	7.92768	53	-0.72216	18.4	-0.72216
99.8	7.87954	52.4	-0.72216	18.4	-0.70611
99.4	7.60672	52.4	-0.70611	18	-0.70611
99.4	7.49439	52.2	-0.70611	18	-0.72216
99.2	7.029	52	-0.72216	17.6	-0.72216
99.2	6.93271	51.8	-0.72216	17.4	-0.72216
99	6.5957	51.4	-0.70611	17.2	-0.70611
99	6.53151	51.4	-0.70611	17	-0.70611
98.8	6.33894	51.2	-0.72216	16.6	-0.72216
98.8	6.29079	51	-0.70611	16.4	-0.70611
98.4	6.05007	51	-0.70611	16.2	-0.72216
98.4	5.98588	50.6	-0.72216	16.2	-0.73821
98.4	5.8254	50.6	-0.70611	15.6	-0.72216
98.2	5.76121	50.2	-0.70611	15.6	-0.72216
98.2	5.53654	50.2	-0.70611	15.2	-0.73821
98.2	5.50444	49.6	-0.72216	15.2	-0.70611
97.6	5.18348	49.6	-0.72216	14.6	-0.72216
97.6	5.13534	49.2	-0.70611	14.6	-0.70611
97.6	4.99091	49.2	-0.70611	14.2	-0.70611
97.4	4.94277	48.6	-0.72216	14.2	-0.70611
97.2	4.686	48.6	-0.72216	13.8	-0.72216
97.2	4.6539	48.2	-0.72216	13.6	-0.70611
97	4.52552	48.2	-0.70611	13.4	-0.72216
97	4.46133	48	-0.72216	13.2	-0.70611
96.6	4.33294	48	-0.72216	12.8	-0.72216
96.6	4.30085	47.6	-0.70611	12.8	-0.70611
96.4	4.15642	47.6	-0.70611	12.4	-0.70611
96.4	4.10827	47.4	-0.70611	12.4	-0.72216
96.2	3.99594	47.2	-0.72216	11.8	-0.70611
96.2	3.97989	46.8	-0.72216	11.6	-0.70611
96.2	3.83546	46.8	-0.72216	11.4	-0.70611
96	3.80336	46.4	-0.70611	11.4	-0.70611
95.6	3.64288	46.4	-0.70611	10.8	-0.72216
95.6	3.61079	46.2	-0.70611	10.8	-0.70611
95.4	3.4824	45.8	-0.72216	10.4	-0.75425
95.4	3.45031	45.6	-0.72216	10.4	-0.73821
95.2	3.30588	45.6	-0.70611	9.8	-0.70611
95.2	3.28983	45.4	-0.72216	9.8	-0.69006
94.8	3.17749	45.2	-0.72216	9.6	-0.70611
94.8	3.1454	44.8	-0.72216	9.2	-0.70611
94.6	3.01701	44.8	-0.70611	9	-0.72216
94.6	3.00096	44.4	-0.72216	8.8	-0.73821
94.4	2.90468	44.4	-0.72216	8.6	-0.73821
94.4	2.88863	44	-0.70611	8.2	-0.69006
93.8	2.7442	44	-0.70611	8	-0.70611
93.8	2.72815	43.6	-0.72216	8	-0.70611
93.8	2.64791	43.6	-0.72216	7.6	-0.72216
93.8	2.61581	43.4	-0.70611	7.6	-0.72216
93.6	2.53557	43.4	-0.72216	7	-0.70611
93.4	2.51953	43	-0.70611	7	-0.70611
93.4	2.45533	42.8	-0.70611	6.6	-0.72216
93.4	2.40719	42.6	-0.72216	6.6	-0.72216
93.2	2.343	42.4	-0.70611	6	-0.70611
93.2	2.3109	42	-0.70611	6	-0.72216
92.8	2.24671	42	-0.72216	5.4	-0.70611
92.8	2.23066	41.6	-0.70611	5.4	-0.72216
92.6	2.16647	41.6	-0.72216	5	-0.72216
92.6	2.15042	41.4	-0.70611	5	-0.72216
92.4	2.07018	41	-0.72216	4.4	-0.70611
92.4	2.05414	40.8	-0.72216	4.4	-0.72216
92.2	1.98994	40.8	-0.70611	4	-0.70611
92.2	1.95785	40.2	-0.72216	4	-0.72216
91.8	1.9097	40.2	-0.70611	3.4	-0.72216
91.8	1.87761	39.8	-0.72216	3.4	-0.72216
91.8	1.81342	39.8	-0.70611	3	-0.72216
91.6	1.78132	39.6	-0.72216	3	-0.70611
91.6	1.74923	39.6	-0.72216	2.6	-0.70611
91.6	1.73318	39.2	-0.72216	2.4	-0.72216
91.4	1.65294	39	-0.70611	2.2	-0.70611
91	1.63689	38.8	-0.72216	2.2	-0.72216
90.8	1.5406	38.8	-0.70611	1.6	-0.70611
90.8	1.52455	38.2	-0.72216	1.6	-0.70611
90.6	1.47641	38.2	-0.72216	1.2	-0.70611
90.6	1.44431	37.8	-0.70611	1.2	-0.72216
90.4	1.36407	37.8	-0.72216	0.6	-0.72216
90.4	1.34803	37.4	-0.70611	0.6	-0.72216
90	1.28384	37.2	-0.72216	0.2	-0.72216
90	1.28384	37	-0.70611	0.2	-0.72216
89.8	1.21964	37	-0.72216	0	-0.72216
89.8	1.2036	36.4	-0.70611
89.6	1.1715	36.4	-0.70611
89.6	1.1394	36.2	-0.70611
89.4	1.09126	36	-0.70611
89.4	1.07521	35.8	-0.70611
89	0.97892	35.8	-0.70611
89	0.97892	35.2	-0.70611
88.8	0.93078	35.2	-0.72216
88.8	0.93078	35	-0.72216
88.6	0.85054	34.6	-0.72216
88.6	0.85054	34.4	-0.70611
88.2	0.78635	34.4	-0.72216
88.2	0.78635	34	-0.70611
88	0.73821	34	-0.72216
88	0.70611	33.6	-0.72216
87.8	0.65797	33.4	-0.72216
87.8	0.65797	33.2	-0.70611
87.6	0.60982	33	-0.72216
87.6	0.59377	32.6	-0.70611
87.2	0.54563	32.4	-0.70611
87.2	0.51353	32.2	-0.70611
87	0.48144	32.2	-0.70611
87	0.44934	31.6	-0.72216
86.8	0.43329	31.6	-0.72216
86.8	0.4012	31.4	-0.72216
86.6	0.3691	31.2	-0.72216
86.6	0.33701	30.8	-0.70611
86.2	0.30491	30.8	-0.72216
86.2	0.27281	30.4	-0.70611
86	0.24072	30.4	-0.70611
86	0.22467	30.2	-0.70611
85.8	0.14443	30.2	-0.70611
85.8	0.12838	29.6	-0.72216
85.4	0.09629	29.6	-0.70611
85.4	0.09629	29.2	-0.72216
85.2	0.01605	29.2	-0.70611
85.2	0	28.8	-0.70611
85	-0.0321	28.6	-0.70611
85	-0.04814	28	-0.72216
84.8	-0.12838	28	-0.72216
84.4	-0.11234	27.8	-0.70611
84.4	-0.17653	27.6	-0.70611
84.4	-0.19258	27.4	-0.72216
84.2	-0.20862	27	-0.70611
84.2	-0.24072	26.8	-0.70611
84	-0.27281	26.8	-0.70611
84	-0.28886	26.6	-0.72216
83.8	-0.33701	26.4	-0.70611
83.8	-0.33701	26	-0.70611
83.4	-0.35305	25.8	-0.72216
83.4	-0.3691	25.6	-0.72216
83.2	-0.41725	25.2	-0.72216
83.2	-0.43329	25	-0.70611
83	-0.48144	24.8	-0.72216
83	-0.51353	24.6	-0.70611
82.8	-0.52958	24.6	-0.70611
82.8	-0.54563	24.2	-0.73821
82.4	-0.59377	24.2	-0.70611
82.4	-0.62587	23.8	-0.70611
82.2	-0.64192	23.8	-0.72216
82.2	-0.67401	23.2	-0.70611
82	-0.70611	23.2	-0.70611
82	-0.70611	23	-0.70611
81.6	-0.70611	22.8	-0.72216
81.6	-0.70611	22.6	-0.70611
81.4	-0.70611	22.2	-0.72216
81.4	-0.70611	22	-0.70611
81.2	-0.70611	22	-0.70611
81.2	-0.70611	21.4	-0.72216
81	-0.72216	21.4	-0.70611
81	-0.70611	21	-0.72216
80.6	-0.70611	21	-0.72216
80.6	-0.72216	20.4	-0.72216
80.4	-0.70611	20.4	-0.72216
80.4	-0.70611	20	-0.72216
80.2	-0.70611	20	-0.72216
80.2	-0.70611	19.8	-0.70611
80	-0.72216	19.8	-0.72216
80	-0.70611	19.4	-0.72216
79.6	-0.72216	19.2	-0.70611
79.6	-0.70611	19	-0.72216
79.4	-0.72216	18.6	-0.72216
79.4	-0.70611	18.4	-0.72216
79.2	-0.72216	18.2	-0.70611
79.2	-0.72216	18	-0.72216
79.2	-0.72216	17.6	-0.70611
78.8	-0.70611	17.4	-0.70611
78.8	-0.72216	17.2	-0.70611
78.8	-0.69006	17	-0.72216
78.6	-0.70611	17	-0.70611
78.4	-0.72216	16.6	-0.70611
78.4	-0.70611	16.6	-0.72216
78.4	-0.70611	16.2	-0.70611
77.8	-0.69006	16.2	-0.70611
77.8	-0.72216	15.6	-0.72216
77.6	-0.72216	15.6	-0.72216
77.6	-0.72216	15.4	-0.73821
77.4	-0.72216	15.4	-0.72216
77.4	-0.70611	14.8	-0.72216
77.2	-0.69006	14.8	-0.70611
77.2	-0.67401	14.4	-0.70611
76.8	-0.73821	14.4	-0.72216
76.8	-0.72216	14.2	-0.70611
76.6	-0.72216	13.8	-0.70611
76.6	-0.72216	13.8	-0.72216
76.4	-0.70611	13.6	-0.70611
76.4	-0.72216	13.4	-0.70611
76	-0.73821	13.4	-0.70611
76	-0.72216	12.8	-0.70611
75.8	-0.67401	12.8	-0.70611
75.8	-0.70611	12.6	-0.70611
75.6	-0.70611	12.4	-0.72216
75.6	-0.70611	12	-0.70611
75.4	-0.70611	12	-0.72216
75.4	-0.70611	11.6	-0.70611
75	-0.69006	11.6	-0.72216
75	-0.69006	11.4	-0.72216
74.8	-0.72216	11.4	-0.72216
74.8	-0.70611	11	-0.72216
74.6	-0.70611	11	-0.70611
74.6	-0.70611	10.6	-0.70611
74.4	-0.70611	10.6	-0.72216
74.4	-0.70611	10	-0.70611
74	-0.72216	10	-0.70611
74	-0.70611	9.8	-0.70611
73.8	-0.72216	9.6	-0.70611
73.8	-0.70611	9.2	-0.72216
73.6	-0.70611	9.2	-0.70611
73.6	-0.69006	9	-0.70611
73.4	-0.70611	8.8	-0.70611
73.4	-0.70611	8.6	-0.72216
73	-0.70611	8.6	-0.70611
73	-0.70611	8.2	-0.70611
72.8	-0.70611	8	-0.72216
72.8	-0.70611	7.8	-0.70611
72.6	-0.70611	7.8	-0.72216
72.6	-0.70611	7.2	-0.73821
72.2	-0.70611	7.2	-0.70611
72.2	-0.70611	7	-0.72216
72	-0.70611	7	-0.70611
72	-0.70611	6.8	-0.73821
71.8	-0.70611	6.6	-0.70611
71.8	-0.70611	6.2	-0.69006
71.6	-0.72216	6.2	-0.72216
71.6	-0.69006	6	-0.72216
71.2	-0.70611	5.8	-0.72216
71.2	-0.70611	5.2	-0.69006
71	-0.70611	5.2	-0.70611
71	-0.70611	5	-0.72216
70.8	-0.72216	4.8	-0.69006
70.8	-0.70611	4.4	-0.69006
70.6	-0.70611	4.2	-0.73821
70.6	-0.70611	4	-0.72216
70.2	-0.70611	3.8	-0.70611
70.2	-0.70611	3.4	-0.70611
70	-0.70611	3.2	-0.69006
70	-0.72216	3	-0.70611
69.8	-0.70611	3	-0.72216
69.8	-0.70611	2.6	-0.70611
69.4	-0.70611	2.6	-0.70611
69.4	-0.70611	2.2	-0.73821
69.2	-0.70611	2.2	-0.70611
69.2	-0.70611	2	-0.72216
69	-0.70611	2	-0.73821
69	-0.72216	1.4	-0.69006
68.8	-0.69006	1.4	-0.72216
68.8	-0.70611	1.2	-0.72216
68.4	-0.72216	1.2	-0.72216
68.4	-0.72216	0.6	-0.72216
68.2	-0.70611	0.6	-0.72216
68	-0.70611	0.4	-0.70611
68	-0.70611	0.2	-0.72216
68	-0.72216	0.2	-0.69006
67.8	-0.70611	0.2	-0.72216
67.4	-0.70611	0	-0.72216
67.4	-0.70611
67.4	-0.70611
67.2	-0.70611
67.2	-0.72216
67	-0.70611
67	-0.72216
66.8	-0.72216
66.8	-0.72216
66.4	-0.70611
66.4	-0.72216
66.2	-0.72216
66.2	-0.72216
66	-0.72216
66	-0.69006
65.6	-0.70611
65.6	-0.70611
65.4	-0.70611
65.4	-0.72216
65.2	-0.70611
65.2	-0.70611
65	-0.69006
65	-0.69006
64.6	-0.70611
64.6	-0.69006
64.4	-0.70611
64.2	-0.70611
64.2	-0.69006
64.2	-0.70611
64	-0.70611
63.6	-0.70611
63.6	-0.70611
63.4	-0.70611
63.4	-0.70611
63.4	-0.70611
63.2	-0.72216
62.8	-0.70611
62.8	-0.70611
62.8	-0.70611
62.6	-0.70611
62.4	-0.70611
62.4	-0.70611
62.4	-0.70611
62.2	-0.70611
61.8	-0.70611
61.8	-0.70611
61.8	-0.70611
61.4	-0.70611
61.4	-0.70611
61.2	-0.70611
61.2	-0.70611
60.8	-0.70611
60.8	-0.70611
60.6	-0.70611
60.6	-0.70611
60.4	-0.70611
60.4	-0.70611
60	-0.72216
60	-0.70611
59.8	-0.70611
59.8	-0.72216
59.6	-0.70611
59.6	-0.69006
59.4	-0.70611
59.4	-0.70611
59	-0.70611
59	-0.72216
58.8	-0.72216
58.8	-0.72216
58.6	-0.72216
58.6	-0.70611
58.4	-0.70611
58.4	-0.70611
58	-0.72216
58	-0.72216
57.8	-0.70611
57.8	-0.69006
57.6	-0.70611
57.6	-0.70611
57.4	-0.72216
57.4	-0.72216
57	-0.70611
57	-0.70611
56.8	-0.70611
56.8	-0.72216
56.6	-0.72216
56.2	-0.72216
56.2	-0.72216
56.2	-0.70611
56	-0.72216
55.8	-0.69006
55.8	-0.72216
55.8	-0.69006
55.2	-0.72216
55.2	-0.70611
55	-0.73821
55	-0.69006
54.8	-0.72216
54.8	-0.70611
54.6	-0.70611
54.6	-0.70611
54.2	-0.70611
54	-0.70611
53.8	-0.72216
53.8	-0.72216
53.4	-0.70611
53.4	-0.70611
53.4	-0.72216
53.4	-0.70611
53	-0.70611
53	-0.72216
52.8	-0.72216
52.8	-0.70611
52.4	-0.70611
52.4	-0.70611
52.2	-0.70611
52.2	-0.70611
52	-0.70611
52	-0.72216
51.8	-0.72216
51.8	-0.70611
51.4	-0.72216
51.4	-0.70611
51.2	-0.72216
51.2	-0.72216
51	-0.70611
51	-0.72216
50.6	-0.72216
50.6	-0.72216
50.4	-0.72216
50.4	-0.70611
50.2	-0.73821
50.2	-0.70611
50	-0.70611
50	-0.70611
49.6	-0.72216
49.6	-0.70611
49.2	-0.70611
49.2	-0.70611
49	-0.72216
49	-0.72216
48.6	-0.72216
48.6	-0.70611
48.4	-0.70611
48.4	-0.70611
48.2	-0.70611
48.2	-0.72216
48	-0.70611
47.6	-0.70611
47.6	-0.72216
47.4	-0.70611
47.4	-0.69006
47.4	-0.72216
47.2	-0.70611
47.2	-0.69006
46.8	-0.72216
46.8	-0.69006
46.6	-0.70611
46.4	-0.70611
46.4	-0.72216
46.2	-0.70611
45.8	-0.70611
45.8	-0.70611
45.6	-0.70611
45.6	-0.72216
45.4	-0.69006
45.4	-0.70611
45.2	-0.70611
45.2	-0.70611
44.8	-0.70611
44.8	-0.70611
44.6	-0.70611
44.6	-0.72216
44.4	-0.72216
44.4	-0.69006
44	-0.70611
44	-0.72216
43.8	-0.72216
43.8	-0.72216
43.6	-0.70611
43.6	-0.70611
43.4	-0.70611
43.4	-0.72216
43	-0.69006
43	-0.70611
42.8	-0.69006
42.6	-0.72216
42.6	-0.70611
42.6	-0.70611
42	-0.70611
42	-0.70611
41.8	-0.70611
41.8	-0.69006
41.6	-0.70611
41.6	-0.70611
41.4	-0.72216
41.4	-0.70611
41	-0.70611
41	-0.72216
40.8	-0.72216
40.8	-0.70611
40.6	-0.70611
40.6	-0.72216
40.2	-0.72216
40.2	-0.70611
40	-0.72216
39.8	-0.69006
39.6	-0.70611
39.6	-0.70611
39.2	-0.70611
39.2	-0.72216
39	-0.70611
39	-0.70611
38.8	-0.70611
38.8	-0.69006
38.6	-0.72216
38.2	-0.72216
38.2	-0.72216
38.2	-0.70611
38	-0.70611
38	-0.69006
37.4	-0.70611
37.4	-0.70611
37.2	-0.72216
37.2	-0.70611
37	-0.72216
37	-0.70611
36.8	-0.70611
36.8	-0.70611
36.4	-0.70611
36.4	-0.70611
36.2	-0.70611
36	-0.72216
36	-0.70611
35.8	-0.72216
35.4	-0.70611
35.4	-0.72216
35.2	-0.72216
35	-0.70611
34.6	-0.70611
34.6	-0.70611
34.4	-0.70611
34.4	-0.70611
34.2	-0.70611
34.2	-0.70611
34.2	-0.70611
34	-0.70611
33.6	-0.70611
33.6	-0.72216
33.4	-0.70611
33.4	-0.70611
33.2	-0.70611
33.2	-0.70611
32.6	-0.70611
32.6	-0.70611
32.4	-0.72216
32.4	-0.70611
32.2	-0.70611
32.2	-0.72216
32	-0.72216
32	-0.72216
31.6	-0.70611
31.6	-0.72216
31.4	-0.72216
31.4	-0.70611
30.8	-0.70611
30.8	-0.72216
30.6	-0.70611
30.6	-0.72216
30.4	-0.70611
30.4	-0.70611
30.2	-0.70611
30.2	-0.70611
29.8	-0.70611
29.8	-0.69006
29.4	-0.72216
29.4	-0.70611
29.2	-0.70611
29.2	-0.72216
28.8	-0.69006
28.8	-0.70611
28.6	-0.70611
28.6	-0.72216
28.4	-0.69006
28.4	-0.70611
28	-0.70611
28	-0.70611
27.8	-0.72216
27.6	-0.72216
27.6	-0.72216
27.6	-0.69006
27	-0.70611
27	-0.70611
27	-0.70611
26.8	-0.70611
26.6	-0.72216
26.6	-0.70611
26.4	-0.72216
26.4	-0.70611
26	-0.70611
26	-0.70611
25.8	-0.70611
25.8	-0.70611
25.6	-0.70611
25.6	-0.72216
25.2	-0.70611
25.2	-0.70611
24.8	-0.72216
24.8	-0.70611
24.8	-0.72216
24.6	-0.72216
24.2	-0.70611
24.2	-0.70611
24	-0.72216
23.8	-0.70611
23.8	-0.70611
23.6	-0.70611
23.2	-0.72216
23.2	-0.72216
23	-0.72216
23	-0.72216
22.8	-0.70611
22.8	-0.70611
22.6	-0.72216
22.6	-0.72216
22.2	-0.70611
22.2	-0.72216
22	-0.70611
22	-0.72216
21.8	-0.70611
21.4	-0.72216
21.4	-0.70611
21.4	-0.72216
21	-0.70611
21	-0.70611
21	-0.72216
20.8	-0.72216
20.4	-0.70611
20.4	-0.70611
20.2	-0.70611
20.2	-0.72216
20	-0.70611
20	-0.70611
19.8	-0.69006
19.8	-0.70611
19.4	-0.72216
19.4	-0.70611
19.2	-0.72216
19.2	-0.70611
19	-0.72216
18.6	-0.72216
18.6	-0.70611
18.6	-0.70611
18.2	-0.70611
18.2	-0.70611
18	-0.70611
18	-0.70611
17.6	-0.70611
17.6	-0.72216
17.2	-0.70611
17.2	-0.70611
17	-0.72216
16.6	-0.70611
16.6	-0.70611
16.6	-0.70611
16.4	-0.72216
16.2	-0.70611
16	-0.70611
16	-0.70611
15.6	-0.70611
15.6	-0.70611
15.4	-0.72216
15.4	-0.70611
15.2	-0.70611
15.2	-0.70611
14.8	-0.70611
14.8	-0.70611
14.4	-0.72216
14.4	-0.70611
14.2	-0.70611
14.2	-0.72216
13.8	-0.72216
13.8	-0.70611
13.4	-0.70611
13.4	-0.70611
13.2	-0.72216
13.2	-0.70611
12.8	-0.72216
12.8	-0.70611
12.6	-0.70611
12.6	-0.70611
12	-0.70611
12	-0.70611
11.8	-0.72216
11.8	-0.72216
11.6	-0.72216
11.6	-0.70611
11	-0.70611
11	-0.72216
10.8	-0.72216
10.8	-0.72216
10.6	-0.72216
10.6	-0.70611
10.4	-0.70611
10.4	-0.73821
10	-0.69006
9.8	-0.72216
9.6	-0.70611
9.6	-0.70611
9.2	-0.69006
9.2	-0.70611
9	-0.72216
9	-0.70611
8.6	-0.72216
8.6	-0.70611
8.2	-0.70611
8.2	-0.72216
8	-0.70611
7.8	-0.72216
7.8	-0.72216
7.6	-0.70611
7.2	-0.70611
7.2	-0.70611
7	-0.70611
7	-0.70611
6.8	-0.72216
6.8	-0.70611
6.2	-0.70611
6.2	-0.72216
6	-0.72216
6	-0.70611
5.8	-0.70611
5.8	-0.70611
5.4	-0.70611
5.4	-0.70611
5.2	-0.72216
5	-0.70611
5	-0.72216
4.8	-0.72216
4.4	-0.72216
4.4	-0.72216
4.2	-0.72216
4.2	-0.70611
4	-0.70611
4	-0.72216
3.8	-0.70611
3.4	-0.70611
3.2	-0.70611
3.2	-0.70611
3	-0.70611
3	-0.70611
2.6	-0.69006
2.6	-0.72216
2.4	-0.70611
2.4	-0.72216
2.2	-0.72216
2.2	-0.69006
2	-0.70611
2	-0.72216
1.6	-0.72216
1.4	-0.69006
1.2	-0.73821
1.2	-0.72216
1	-0.72216
1	-0.69006
0.4	-0.70611
0.4	-0.70611
0.2	-0.72216
0.2	-0.70611
0.2	-0.72216
0	-0.70611

## Sheet: Fig. 5c
First loading		Second loading
Strain (%)	Stress (MPa)	Strain (%)	Stress (MPa)
0	0.01145	0.2	-0.00148
0	0.01125	0.2	-0.00041062
0	0.01107	0.2	0.000640416
0	0.01091	0.2	0.00167
0	0.01076	0.4	0.00269
0	0.01062	0.6	0.00368
0	0.01049	1	0.00466
0.2	0.01038	1	0.00562
0.2	0.01029	1.2	0.00655
0.2	0.0102	1.2	0.00748
0.2	0.01013	1.6	0.00838
0.4	0.01008	1.6	0.00926
0.4	0.01004	2	0.01012
0.4	0.01001	2	0.01097
0.6	0.00999	2.2	0.0118
0.6	0.00999	2.2	0.01261
0.6	0.01001	2.4	0.0134
0.6	0.01004	2.6	0.01417
1	0.01008	2.6	0.01492
1	0.01013	3	0.01565
1	0.0102	3.2	0.01637
1.2	0.01028	3.2	0.01706
1.2	0.01038	3.4	0.01774
1.2	0.01049	3.4	0.0184
1.2	0.01061	3.8	0.01904
1.4	0.01075	4	0.01966
1.4	0.01012	4.2	0.02025
1.6	0.00965	4.2	0.02027
1.6	0.00958	4.4	0.02008
1.6	0.01035	4.4	0.0207
1.6	0.01142	4.8	0.02224
2	0.01197	5	0.0234
2	0.01204	5	0.02411
2.2	0.01263	5.2	0.02464
2.2	0.01332	5.4	0.02516
2.2	0.01388	5.4	0.02521
2.2	0.01335	5.8	0.02585
2.4	0.01335	5.8	0.02646
2.4	0.0137	6	0.02681
2.6	0.01448	6	0.02674
2.6	0.01359	6.2	0.02662
2.6	0.01292	6.2	0.02604
2.6	0.01348	6.8	0.02622
3	0.01457	6.8	0.02702
3	0.0153	7	0.02826
3	0.0164	7	0.02878
3.2	0.01758	7.2	0.0292
3.2	0.01835	7.2	0.0297
3.2	0.0187	7.6	0.03097
3.4	0.0191	7.6	0.0323
3.4	0.01982	7.8	0.03282
3.8	0.02043	8	0.03301
3.8	0.02052	8.2	0.03307
4	0.02047	8.2	0.03345
4	0.02073	8.6	0.03385
4	0.02109	8.6	0.03495
4	0.02119	8.8	0.03554
4.2	0.02128	9	0.03594
4.2	0.02157	9.2	0.03627
4.4	0.02194	9.2	0.03702
4.4	0.02212	9.6	0.03764
4.4	0.0225	9.6	0.03828
4.4	0.02276	9.8	0.03862
4.8	0.02275	9.8	0.03879
4.8	0.02273	10	0.03908
5	0.02294	10	0.03938
5	0.0233	10.6	0.0398
5	0.0234	10.6	0.04035
5.2	0.02362	10.8	0.04105
5.2	0.02366	10.8	0.04146
5.2	0.02364	11	0.04225
5.4	0.02395	11	0.04292
5.4	0.02454	11.6	0.04317
5.8	0.02497	11.6	0.04313
5.8	0.02517	11.8	0.04346
5.8	0.02541	11.8	0.04369
6	0.02566	12	0.04402
6	0.02593	12	0.04442
6	0.02599	12.4	0.04488
6.2	0.02595	12.4	0.04533
6.2	0.02626	12.6	0.04577
6.2	0.02668	12.6	0.04579
6.2	0.02696	12.8	0.04569
6.6	0.02713	12.8	0.04611
6.6	0.02752	13.4	0.0467
6.8	0.02783	13.4	0.04698
6.8	0.02804	13.6	0.04747
6.8	0.02838	13.6	0.0479
6.8	0.02895	13.8	0.0481
7	0.02972	13.8	0.04838
7	0.0305	14.4	0.04871
7.2	0.03137	14.4	0.04909
7.2	0.0321	14.6	0.0497
7.2	0.03258	14.6	0.05075
7.6	0.03294	14.8	0.05099
7.6	0.03344	14.8	0.05085
7.8	0.034	15.2	0.05081
7.8	0.0345	15.4	0.05154
7.8	0.03487	15.4	0.05219
8	0.03543	15.6	0.05219
8	0.03581	16	0.05167
8	0.03608	16	0.05204
8.2	0.03596	16.2	0.05299
8.2	0.036	16.2	0.05425
8.2	0.03613	16.4	0.05504
8.6	0.03631	16.6	0.05553
8.6	0.03668	16.6	0.05529
8.8	0.03702	17	0.05568
8.8	0.03718	17.2	0.05627
8.8	0.03706	17.2	0.05691
8.8	0.03724	17.6	0.05763
9	0.03779	17.6	0.0584
9	0.03828	18	0.05891
9.2	0.03854	18	0.05919
9.2	0.03883	18.2	0.05973
9.2	0.03906	18.2	0.06026
9.2	0.03917	18.4	0.06092
9.6	0.03936	18.4	0.06139
9.6	0.03983	18.6	0.06181
9.6	0.04034	18.6	0.06226
9.6	0.04091	19	0.06322
9.8	0.04166	19.2	0.0642
9.8	0.04172	19.4	0.06497
10	0.04151	19.4	0.06564
10	0.04146	19.8	0.0664
10	0.0421	19.8	0.06707
10.4	0.04268	20	0.06756
10.4	0.04316	20	0.06789
10.4	0.04336	20.4	0.06811
10.6	0.04384	20.4	0.06837
10.6	0.04443	20.8	0.06887
10.8	0.04495	20.8	0.06933
10.8	0.04545	21	0.06984
10.8	0.0463	21	0.07009
11	0.04715	21.2	0.07017
11	0.0477	21.4	0.07055
11	0.04782	21.4	0.07102
11.4	0.04794	21.8	0.07136
11.4	0.04812	22	0.07157
11.6	0.04868	22	0.07206
11.6	0.04942	22.2	0.0724
11.6	0.05002	22.2	0.07295
11.6	0.05023	22.6	0.07363
11.8	0.05017	22.8	0.07398
11.8	0.05029	23	0.07395
12	0.05073	23	0.0743
12	0.05116	23.2	0.07493
12	0.05152	23.2	0.0757
12	0.05169	23.8	0.07605
12.4	0.05174	23.8	0.0763
12.4	0.05143	24	0.07633
12.6	0.05136	24	0.07699
12.6	0.05133	24.2	0.07749
12.6	0.05123	24.2	0.07786
12.6	0.05094	24.8	0.07803
12.8	0.0508	24.8	0.07837
12.8	0.05081	25	0.07884
12.8	0.0509	25	0.07968
13.2	0.0512	25.2	0.08051
13.2	0.05175	25.2	0.08129
13.4	0.05253	25.6	0.08199
13.4	0.05309	25.6	0.08258
13.4	0.0534	25.8	0.08311
13.4	0.05323	26	0.08338
13.6	0.05298	26.4	0.08365
13.6	0.05279	26.4	0.08408
13.8	0.05315	26.6	0.08479
13.8	0.05362	26.6	0.08519
13.8	0.05408	26.8	0.08516
14.2	0.05409	27	0.08548
14.2	0.05405	27	0.08612
14.2	0.05432	27.4	0.08671
14.4	0.05482	27.6	0.08689
14.4	0.05539	27.6	0.08714
14.4	0.05609	27.8	0.08753
14.6	0.05715	28	0.08808
14.6	0.05796	28	0.08834
14.8	0.05838	28.4	0.08872
14.8	0.05876	28.4	0.0888
14.8	0.05944	28.6	0.08913
14.8	0.06033	28.8	0.08909
15.2	0.06095	28.8	0.08912
15.2	0.06126	29.2	0.08922
15.4	0.06171	29.2	0.08975
15.4	0.06207	29.4	0.09046
15.4	0.06219	29.4	0.09136
15.4	0.06232	29.6	0.0922
15.6	0.063	29.8	0.09336
15.6	0.06385	29.8	0.09466
15.6	0.06478	30.2	0.09587
16	0.0653	30.4	0.09641
16	0.06512	30.4	0.09676
16	0.06487	30.6	0.09715
16.2	0.06518	30.6	0.09747
16.2	0.06582	30.8	0.09798
16.4	0.06606	30.8	0.09891
16.4	0.06623	31.4	0.09951
16.4	0.06627	31.4	0.09991
16.6	0.06624	31.6	0.10016
16.6	0.06585	31.6	0.10084
16.6	0.06565	32	0.10121
17	0.06542	32	0.10189
17	0.06528	32.2	0.10209
17.2	0.0651	32.2	0.10248
17.2	0.06512	32.6	0.10286
17.2	0.06482	32.6	0.10342
17.2	0.0648	33	0.10395
17.4	0.06507	33	0.10433
17.4	0.06566	33.2	0.10456
17.6	0.0655	33.4	0.10462
17.6	0.06529	33.6	0.10504
17.6	0.06499	33.6	0.10542
17.6	0.06509	34	0.10575
18	0.06486	34	0.10597
18	0.06471	34.2	0.1061
18.2	0.06484	34.4	0.10622
18.2	0.06534	34.6	0.10627
18.2	0.06576	34.6	0.10649
18.2	0.06595	35	0.10687
18.4	0.06613	35	0.10778
18.4	0.06658	35.2	0.10851
18.6	0.06698	35.2	0.10906
18.6	0.06704	35.4	0.10946
18.6	0.06686	35.4	0.10988
18.6	0.06736	36	0.11016
19	0.06798	36	0.11025
19	0.06816	36.2	0.11017
19	0.06808	36.4	0.11008
19.2	0.06836	36.8	0.10945
19.2	0.06863	36.8	0.10954
19.2	0.0686	37	0.10954
19.4	0.06832	37	0.1103
19.4	0.06821	37.2	0.11104
19.8	0.06868	37.4	0.11257
19.8	0.0692	37.4	0.11372
19.8	0.06952	37.8	0.11442
20	0.06974	38	0.11484
20	0.07007	38	0.11533
20	0.07036	38.2	0.1157
20.2	0.07057	38.2	0.11558
20.2	0.07075	38.6	0.11489
20.4	0.07058	38.8	0.1146
20.4	0.07104	38.8	0.11475
20.4	0.07144	39	0.1152
20.4	0.07186	39.2	0.11566
20.8	0.07185	39.2	0.11624
20.8	0.07228	39.6	0.11651
21	0.07236	39.6	0.11703
21	0.07285	39.8	0.11744
21	0.07341	40	0.11821
21	0.07412	40.2	0.1188
21.2	0.074	40.2	0.11956
21.2	0.07388	40.8	0.11993
21.4	0.07356	40.8	0.12066
21.4	0.07335	41	0.12156
21.4	0.07307	41	0.12242
21.4	0.07366	41.4	0.12302
21.8	0.07425	41.6	0.12356
21.8	0.07495	41.6	0.12466
22	0.07523	41.8	0.12577
22	0.07587	42	0.12753
22	0.07614	42	0.12884
22	0.07668	42.4	0.13043
22.2	0.07651	42.6	0.13141
22.2	0.07648	42.8	0.13249
22.2	0.07666	42.8	0.13344
22.6	0.0771	43	0.13396
22.6	0.0774	43	0.13395
22.8	0.0775	43.4	0.13385
22.8	0.07777	43.6	0.13417
22.8	0.07779	43.6	0.13454
23	0.07794	43.8	0.13461
23	0.07808	44	0.13458
23.2	0.07848	44	0.13421
23.2	0.0789	44.4	0.13388
23.2	0.07906	44.4	0.13358
23.2	0.07916	44.6	0.13295
23.6	0.07912	44.6	0.13217
23.6	0.07901	44.8	0.13168
23.8	0.07887	45.2	0.13226
23.8	0.07904	45.4	0.13256
23.8	0.07938	45.4	0.1329
23.8	0.07968	45.8	0.1331
24	0.08004	45.8	0.13324
24	0.08017	46.2	0.13272
24.2	0.07989	46.2	0.13205
24.2	0.07994	46.4	0.13189
24.2	0.0799	46.4	0.13192
24.2	0.07987	46.8	0.13185
24.6	0.07977	46.8	0.13126
24.6	0.08025	47.2	0.13107
24.8	0.0806	47.4	0.13191
24.8	0.08106	47.4	0.13313
24.8	0.08104	47.6	0.13431
25	0.08125	47.6	0.13496
25	0.08157	48	0.13565
25	0.08199	48.2	0.13652
25.2	0.08182	48.2	0.13774
25.2	0.08205	48.4	0.1389
25.2	0.08245	48.4	0.14015
25.6	0.08244	48.6	0.14117
25.6	0.08191	48.6	0.14176
25.6	0.08201	49.2	0.14243
25.8	0.08255	49.2	0.14335
25.8	0.0832	49.4	0.14388
26	0.0835	49.4	0.1447
26	0.08413	49.6	0.14629
26	0.08486	49.6	0.148
26	0.08562	50.2	0.14932
26.4	0.086	50.2	0.15036
26.4	0.08613	50.4	0.15108
26.6	0.08623	50.4	0.15124
26.6	0.08657	51	0.15185
26.6	0.08691	51	0.15237
26.8	0.08763	51.2	0.15328
26.8	0.08852	51.2	0.15349
27	0.08933	51.4	0.15345
27	0.08978	51.8	0.15341
27	0.09014	52	0.15442
27.4	0.09046	52	0.15555
27.4	0.09054	52.2	0.1566
27.6	0.09066	52.2	0.15688
27.6	0.09109	52.4	0.15647
27.6	0.0913	52.8	0.15645
27.6	0.0916	53	0.15728
27.8	0.0918	53	0.15758
27.8	0.09222	53.2	0.15675
28	0.09226	53.2	0.15588
28	0.09262	53.4	0.15569
28	0.09312	53.4	0.15615
28	0.09363	53.8	0.15704
28.4	0.09369	53.8	0.15755
28.4	0.09345	54.2	0.15724
28.4	0.09353	54.2	0.1567
28.4	0.09405	54.6	0.15708
28.6	0.09452	54.6	0.15781
28.6	0.09519	54.8	0.15875
28.8	0.09568	54.8	0.15955
28.8	0.0963	55.2	0.16029
28.8	0.09693	55.2	0.16096
29.2	0.09783	55.6	0.16216
29.2	0.09802	55.6	0.16345
29.4	0.09792	55.8	0.16438
29.4	0.09805	55.8	0.16506
29.4	0.09853	56	0.1657
29.6	0.09911	56.2	0.16661
29.6	0.09909	56.6	0.16764
29.8	0.09875	56.6	0.16857
29.8	0.09885	56.8	0.16916
29.8	0.09965	56.8	0.16975
29.8	0.1003	57	0.17028
30.2	0.10076	57	0.17072
30.2	0.10106	57.4	0.17113
30.4	0.10134	57.6	0.17149
30.4	0.10162	57.8	0.17203
30.4	0.1023	57.8	0.17372
30.6	0.103	58	0.17531
30.6	0.10343	58	0.17597
30.8	0.10361	58.6	0.17635
30.8	0.10407	58.6	0.17731
30.8	0.10444	58.8	0.17786
31.2	0.10515	58.8	0.17818
31.2	0.10595	59	0.17861
31.4	0.10656	59	0.17911
31.4	0.10702	59.6	0.17929
31.4	0.10746	59.6	0.17933
31.4	0.10736	59.8	0.17991
31.6	0.1069	59.8	0.18099
31.6	0.1064	60	0.18239
31.6	0.10622	60	0.18323
32	0.1061	60.4	0.18365
32	0.10651	60.6	0.18345
32.2	0.10687	60.8	0.18314
32.2	0.10689	60.8	0.18348
32.2	0.1071	61.4	0.18356
32.4	0.1072	61.4	0.18316
32.4	0.10741	61.6	0.1829
32.6	0.10716	61.6	0.18328
32.6	0.10683	61.8	0.1846
32.6	0.10691	61.8	0.18569
32.6	0.10703	62.2	0.18607
33	0.1066	62.4	0.18495
33	0.10603	62.4	0.18462
33.2	0.10648	62.6	0.18529
33.2	0.10763	62.8	0.18626
33.2	0.10812	62.8	0.18656
33.2	0.10867	63.2	0.18686
33.4	0.10949	63.4	0.18702
33.4	0.1103	63.4	0.1869
33.6	0.1109	63.6	0.18691
33.6	0.11116	64	0.1878
33.6	0.11105	64.2	0.18932
34	0.11094	64.2	0.19103
34	0.11157	64.4	0.19222
34.2	0.11223	64.6	0.19333
34.2	0.11228	64.6	0.19425
34.2	0.11198	65	0.19505
34.4	0.11206	65.2	0.19578
34.4	0.11242	65.4	0.19707
34.6	0.11305	65.4	0.19793
34.6	0.11337	65.6	0.19826
34.6	0.1133	65.6	0.19849
34.6	0.11325	66.2	0.1991
35	0.11406	66.2	0.19999
35	0.11511	66.4	0.201
35	0.11534	66.4	0.20236
35.2	0.11536	67	0.20306
35.2	0.11613	67	0.20379
35.4	0.11694	67.2	0.2043
35.4	0.11754	67.2	0.20459
35.4	0.118	67.4	0.20452
35.8	0.11858	67.4	0.20493
35.8	0.11848	68	0.20557
36	0.11801	68	0.20604
36	0.11799	68.2	0.20707
36	0.11803	68.4	0.20905
36	0.11769	68.8	0.21067
36.2	0.1174	68.8	0.21141
36.2	0.11749	69	0.21157
36.4	0.11806	69	0.21175
36.4	0.11857	69.2	0.21222
36.8	0.11897	69.4	0.2127
36.8	0.11882	69.8	0.21281
37	0.1188	69.8	0.21311
37	0.11878	70	0.21399
37	0.11876	70	0.21462
37	0.11872	70.2	0.21438
37.2	0.11862	70.6	0.21343
37.2	0.11872	70.8	0.21289
37.4	0.11926	70.8	0.21219
37.4	0.11973	71	0.21185
37.4	0.12025	71.2	0.21152
37.4	0.12122	71.2	0.21197
37.8	0.12258	71.6	0.21199
37.8	0.12414	71.8	0.21184
38	0.12474	71.8	0.21206
38	0.12542	72	0.21305
38.2	0.12582	72.2	0.21381
38.2	0.1263	72.2	0.21439
38.2	0.12631	72.6	0.21525
38.2	0.12674	72.8	0.21655
38.6	0.12743	72.8	0.21692
38.6	0.1281	73	0.21661
38.8	0.12886	73	0.21612
38.8	0.12902	73.6	0.21634
39	0.12816	73.6	0.21655
39	0.12754	73.8	0.21655
39	0.12796	73.8	0.21661
39.2	0.12856	74	0.21694
39.2	0.12916	74	0.21708
39.2	0.13012	74.6	0.21701
39.6	0.13151	74.6	0.21781
39.6	0.13249	74.8	0.2191
39.8	0.1329	74.8	0.22024
39.8	0.13338	75	0.22102
39.8	0.13403	75	0.22198
39.8	0.13476	75.4	0.22269
40	0.13479	75.6	0.22297
40	0.13464	75.8	0.22291
40.2	0.13479	75.8	0.22322
40.2	0.13497	76	0.22408
40.6	0.13495	76	0.22448
40.6	0.13478	76.4	0.22452
40.8	0.13494	76.4	0.22517
40.8	0.1354	76.8	0.2268
40.8	0.13551	76.8	0.22797
40.8	0.13549	77.2	0.22827
41	0.13552	77.2	0.22851
41	0.13583	77.4	0.22911
41	0.13616	77.4	0.23005
41.4	0.1362	77.8	0.23067
41.4	0.13611	77.8	0.23086
41.6	0.13606	78.2	0.23112
41.6	0.13629	78.4	0.23153
41.6	0.13646	78.6	0.23183
41.8	0.13665	78.6	0.23168
41.8	0.13682	78.8	0.23185
42	0.13701	78.8	0.23193
42	0.13721	79.2	0.23228
42	0.13742	79.2	0.23256
42	0.13768	79.4	0.23293
42.4	0.13771	79.6	0.23337
42.4	0.13731	80	0.23435
42.6	0.13697	80	0.23566
42.6	0.13683	80.2	0.23655
42.8	0.13652	80.2	0.23704
42.8	0.13645	80.6	0.23732
43	0.13693	80.6	0.23761
43	0.13728	81.2	0.23774
43	0.13727	81.2	0.23775
43	0.13745	81.4	0.23774
43.4	0.13795	81.4	0.23809
43.4	0.13804	81.6	0.23889
43.6	0.1378	82	0.24003
43.6	0.13696	82.2	0.24114
43.6	0.13655	82.2	0.24226
43.8	0.13732	82.4	0.24291
43.8	0.13883	82.8	0.24341
43.8	0.13978	83	0.24422
44	0.14059	83	0.24519
44	0.1414	83.2	0.24554
44.4	0.14188	83.2	0.24641
44.4	0.1417	83.4	0.24729
44.4	0.14206	83.4	0.24777
44.4	0.14297	84	0.24762
44.6	0.14319	84	0.248
44.6	0.14246	84.2	0.24834
44.8	0.14175	84.2	0.24862
44.8	0.14179	84.4	0.24931
44.8	0.1421	84.4	0.25021
45.2	0.14308	84.8	0.25106
45.2	0.14435	85	0.25149
45.4	0.14511	85.2	0.25238
45.4	0.14517	85.2	0.25344
45.4	0.14535	85.4	0.25446
45.6	0.14594	85.4	0.25511
45.6	0.14671	85.8	0.25581
45.8	0.14736	86	0.25647
45.8	0.1479	86.2	0.2571
45.8	0.14865	86.2	0.25768
45.8	0.14934	86.6	0.25815
46.2	0.15014	86.6	0.25895
46.2	0.15038	87	0.25988
46.4	0.15014	87	0.26061
46.4	0.14964	87.2	0.26133
46.6	0.14961	87.2	0.26223
46.6	0.14983	87.8	0.26301
46.8	0.1497	87.8	0.26327
46.8	0.14918	88	0.26381
46.8	0.14876	88	0.26477
46.8	0.14845	88.2	0.26609
47.2	0.14828	88.2	0.26757
47.2	0.1481	88.8	0.26845
47.4	0.14825	88.8	0.26882
47.4	0.14802	89	0.26893
47.4	0.14807	89	0.2697
47.6	0.14847	89.4	0.2708
47.6	0.14875	89.4	0.27228
47.6	0.14851	89.6	0.27328
48	0.14871	89.8	0.27359
48	0.1493	90	0.27388
48.2	0.14982	90	0.27486
48.2	0.14948	90.4	0.27584
48.2	0.14835	90.6	0.27671
48.4	0.14732	90.8	0.27699
48.4	0.1478	90.8	0.27697
48.6	0.14827	91	0.27703
48.6	0.14785	91.4	0.27733
48.6	0.14718	91.6	0.27817
49	0.14734	91.6	0.27843
49	0.14827	91.8	0.27829
49.2	0.14915	91.8	0.27791
49.2	0.15035	92.2	0.27823
49.2	0.15128	92.2	0.27873
49.2	0.1526	92.4	0.2785
49.4	0.15359	92.6	0.27809
49.4	0.15494	92.8	0.2781
49.6	0.15603	92.8	0.27835
49.6	0.15755	93.2	0.27872
49.6	0.15912	93.2	0.27941
50	0.16018	93.4	0.2806
50	0.15968	93.6	0.28118
50.2	0.15865	93.8	0.28149
50.2	0.15808	93.8	0.2823
50.2	0.15829	94.2	0.28366
50.4	0.15856	94.4	0.28488
50.4	0.15882	94.4	0.28596
50.6	0.15894	94.6	0.28684
50.6	0.15897	94.8	0.28765
50.6	0.15877	94.8	0.2885
51	0.15834	95.4	0.28952
51	0.15778	95.4	0.2904
51	0.15718	95.6	0.29262
51.2	0.157	95.6	0.2954
51.2	0.15711	96	0.2967
51.4	0.15723	96.2	0.29732
51.4	0.15732	96.4	0.29689
51.4	0.1571	96.4	0.29681
51.8	0.15731	96.6	0.29731
51.8	0.15769	96.6	0.2979
51.8	0.15795	97.2	0.29872
52	0.15811	97.2	0.29905
52	0.15852	97.4	0.2992
52.2	0.15899	97.4	0.30103
52.2	0.15919	98	0.30221
52.4	0.15989	98	0.30368
52.4	0.16004	98.2	0.30355
52.4	0.1593	98.2	0.30407
52.4	0.15855	98.4	0.30412
52.8	0.1584	98.4	0.30447
52.8	0.15805	99	0.30444
53	0.1577	99	0.3047
53	0.15735	99.2	0.30444
53.2	0.15686	99.2	0.3035
53.2	0.15731	99.4	0.30241
53.4	0.15885	99.4	0.30175
53.4	0.16009	99.8	0.30111
53.4	0.16084	99.8	0.2993
53.4	0.16204	99.2	0.29779
53.8	0.16377	99	0.29599
53.8	0.16516	98.8	0.29471
54	0.16588	98.4	0.29315
54	0.16689	98.4	0.29223
54.2	0.16796	98.2	0.29104
54.2	0.16882	98.2	0.28959
54.2	0.1681	97.6	0.28845
54.2	0.16711	97.6	0.28755
54.6	0.16555	97.4	0.28643
54.6	0.1645	97.2	0.28519
54.8	0.16346	97.2	0.28395
54.8	0.16271	97	0.28238
54.8	0.16214	96.6	0.28061
55	0.16191	96.6	0.27954
55	0.1619	96.4	0.27843
55.2	0.16207	96.2	0.27617
55.2	0.16266	96	0.2736
55.2	0.16332	96	0.27164
55.6	0.16372	95.6	0.27043
55.6	0.16398	95.6	0.26978
55.8	0.16466	95.2	0.26921
55.8	0.16579	95.2	0.26815
55.8	0.16654	94.8	0.26668
56	0.16667	94.8	0.26587
56	0.16697	94.6	0.26407
56.2	0.16798	94.4	0.26105
56.2	0.16949	94.2	0.25846
56.2	0.17114	94.2	0.25613
56.6	0.1724	93.8	0.25519
56.6	0.17324	93.8	0.25429
56.8	0.17344	93.6	0.25313
56.8	0.17357	93.4	0.25194
56.8	0.1739	93.2	0.25091
57	0.17434	93.2	0.25083
57	0.17437	92.8	0.25127
57	0.17409	92.8	0.24975
57.4	0.17385	92.4	0.24907
57.4	0.17307	92.4	0.24799
57.6	0.17274	92.2	0.24815
57.6	0.17309	92.2	0.24725
57.8	0.17401	91.8	0.24637
57.8	0.1746	91.8	0.24416
57.8	0.17507	91.6	0.24238
58	0.17519	91.4	0.24043
58	0.17536	91	0.23895
58	0.17597	91	0.23773
58.4	0.17688	90.6	0.23692
58.4	0.17739	90.6	0.23584
58.6	0.17731	90.4	0.2349
58.6	0.17714	90.4	0.23459
58.6	0.17711	90	0.23355
58.8	0.17696	90	0.2324
58.8	0.17691	89.6	0.23157
59	0.17674	89.6	0.23153
59	0.17609	89.4	0.23151
59	0.17467	89	0.23039
59.4	0.17408	88.8	0.22846
59.4	0.17496	88.8	0.22681
59.6	0.17594	88.6	0.22601
59.6	0.17687	88.6	0.22523
59.6	0.17723	88.2	0.22405
59.8	0.17816	88	0.22316
59.8	0.17829	87.8	0.22205
60	0.17866	87.8	0.22041
60	0.17876	87.6	0.21851
60	0.17969	87.6	0.21714
60.4	0.18067	87.2	0.2169
60.4	0.18195	87	0.21685
60.4	0.18235	86.8	0.21651
60.6	0.18218	86.8	0.21503
60.8	0.18246	86.6	0.21311
60.8	0.18281	86.6	0.21159
60.8	0.18248	86.2	0.21083
60.8	0.18264	86	0.21002
61.2	0.18471	85.8	0.20876
61.2	0.18627	85.8	0.20716
61.4	0.18656	85.4	0.20546
61.4	0.18649	85.2	0.20407
61.6	0.18646	85	0.20317
61.6	0.1858	85	0.20265
61.8	0.18508	84.8	0.2021
61.8	0.18482	84.8	0.20161
61.8	0.18484	84.4	0.20127
61.8	0.18519	84.2	0.20071
62.2	0.18562	84	0.19972
62.2	0.18619	84	0.19838
62.4	0.18684	83.8	0.19719
62.4	0.18737	83.8	0.1957
62.6	0.1881	83.4	0.19415
62.6	0.18878	83.2	0.19232
62.8	0.18963	83	0.19074
62.8	0.19024	83	0.18917
62.8	0.19086	82.8	0.18835
62.8	0.19136	82.8	0.18754
63.2	0.1918	82.4	0.18706
63.2	0.19225	82.2	0.18644
63.4	0.19279	82.2	0.18584
63.4	0.19345	82	0.18491
63.6	0.1938	81.6	0.18406
63.6	0.19401	81.6	0.18318
63.6	0.19428	81.2	0.18259
63.6	0.19476	81.2	0.18251
64	0.19509	81	0.18257
64	0.19532	81	0.18186
64.2	0.19587	80.6	0.18084
64.2	0.19699	80.4	0.17955
64.4	0.19851	80.2	0.17883
64.4	0.19917	80.2	0.1788
64.6	0.19929	80	0.17881
64.6	0.19983	80	0.17821
64.6	0.20043	79.6	0.177
65	0.20095	79.4	0.17663
65	0.20061	79.2	0.17563
65.2	0.20077	79.2	0.17494
65.2	0.20103	78.8	0.17464
65.2	0.20205	78.8	0.17468
65.4	0.20229	78.6	0.17438
65.4	0.20238	78.4	0.17367
65.6	0.20175	78.4	0.17304
65.6	0.20206	78.2	0.17239
66	0.20278	77.8	0.17232
66	0.20321	77.8	0.1719
66.2	0.20323	77.6	0.17043
66.2	0.20429	77.4	0.16896
66.2	0.20529	77.2	0.16813
66.2	0.20475	77.2	0.16803
66.4	0.20409	76.8	0.16741
66.4	0.20396	76.8	0.16676
66.8	0.20393	76.6	0.16604
66.8	0.20387	76.4	0.16525
67	0.20417	76	0.16468
67	0.20409	76	0.16497
67	0.20434	75.8	0.16492
67	0.20532	75.6	0.16461
67.2	0.20622	75.6	0.1631
67.2	0.20678	75.4	0.16189
67.4	0.20729	75	0.16104
67.4	0.20766	75	0.16127
67.8	0.20749	74.8	0.16052
67.8	0.20709	74.6	0.15904
68	0.20734	74.4	0.15849
68	0.20745	74.4	0.15828
68	0.20728	74	0.15827
68.2	0.20665	74	0.15807
68.2	0.20663	73.6	0.15788
68.4	0.2067	73.6	0.15701
68.4	0.20651	73.4	0.156
68.4	0.20626	73	0.15541
68.8	0.20605	73	0.15481
68.8	0.20654	72.8	0.15394
69	0.20676	72.6	0.15279
69	0.20683	72.6	0.15134
69	0.20711	72.2	0.15056
69.2	0.20815	72.2	0.15017
69.4	0.20955	71.8	0.14995
69.4	0.21112	71.8	0.14902
69.4	0.21209	71.6	0.14806
69.4	0.21192	71.6	0.14771
69.8	0.21254	71.2	0.14744
69.8	0.21318	71.2	0.14677
70	0.21284	70.8	0.14579
70	0.21215	70.8	0.1456
70.2	0.21277	70.6	0.14532
70.2	0.2139	70.6	0.14519
70.2	0.21433	70.2	0.14487
70.6	0.21402	70	0.14407
70.6	0.21326	69.8	0.14312
70.8	0.21276	69.8	0.14198
70.8	0.21236	69.4	0.14138
70.8	0.2123	69.4	0.14003
71	0.21295	69	0.13816
71	0.21384	69	0.13561
71.2	0.2145	68.8	0.13441
71.2	0.21444	68.8	0.13421
71.6	0.21436	68.4	0.13388
71.6	0.21432	68.2	0.13352
71.8	0.21422	68	0.13337
71.8	0.21388	68	0.13357
71.8	0.21448	67.8	0.13403
72	0.21567	67.4	0.1347
72	0.21603	67.2	0.13469
72.2	0.2155	67.2	0.13361
72.2	0.21543	67	0.13197
72.2	0.21554	66.8	0.13051
72.6	0.2159	66.4	0.12859
72.6	0.21642	66.4	0.12827
72.8	0.21671	66.2	0.12869
72.8	0.21609	66.2	0.1292
73	0.21523	66	0.12825
73	0.21441	65.6	0.12816
73	0.21411	65.4	0.12896
73	0.21406	65.4	0.12936
73.4	0.21384	65.2	0.12923
73.4	0.21359	65	0.12863
73.6	0.21388	64.6	0.12783
73.6	0.21442	64.6	0.12714
73.8	0.21521	64.4	0.12689
73.8	0.21658	64.2	0.12685
74	0.21813	64.2	0.12597
74	0.21941	64	0.12534
74.4	0.22003	63.6	0.12484
74.4	0.22094	63.6	0.12496
74.6	0.22221	63.4	0.12498
74.6	0.22348	63.4	0.12459
74.6	0.22404	62.8	0.12397
74.6	0.22413	62.8	0.12346
74.8	0.22357	62.6	0.12307
75	0.22352	62.6	0.12272
75	0.22423	62.4	0.12261
75	0.2242	62.4	0.12197
75.4	0.22388	61.8	0.12053
75.4	0.2246	61.8	0.11935
75.6	0.22565	61.6	0.11846
75.6	0.22529	61.6	0.11704
75.8	0.22453	61.4	0.1154
75.8	0.22494	61.2	0.11424
76	0.22571	60.8	0.11364
76	0.2268	60.8	0.11252
76	0.22823	60.6	0.11101
76	0.23027	60.6	0.1091
76.4	0.23164	60.4	0.10775
76.4	0.2319	60	0.10751
76.6	0.23202	59.8	0.10809
76.6	0.23258	59.8	0.10818
76.8	0.23375	59.6	0.10794
76.8	0.23444	59.6	0.10777
77.2	0.23456	59	0.10704
77.2	0.23472	59	0.10596
77.4	0.23535	58.8	0.10455
77.4	0.23532	58.6	0.10309
77.4	0.2345	58.6	0.10162
77.4	0.23445	58.4	0.10152
77.6	0.23545	58	0.10174
77.6	0.23682	58	0.10141
77.8	0.23804	57.8	0.1009
77.8	0.23851	57.6	0.10124
78.2	0.23785	57.6	0.10161
78.2	0.23721	57.4	0.10097
78.4	0.23726	57	0.10001
78.4	0.23777	57	0.09957
78.6	0.23867	56.8	0.10032
78.6	0.23961	56.8	0.10066
78.8	0.24001	56.2	0.10069
78.8	0.24042	56.2	0.10083
78.8	0.24107	56	0.10127
78.8	0.24124	56	0.10026
79.2	0.24102	55.8	0.0977
79.2	0.24067	55.6	0.09607
79.4	0.2403	55.2	0.09609
79.4	0.23961	55.2	0.09645
79.6	0.23909	55	0.09599
79.6	0.23855	54.8	0.09573
79.6	0.23844	54.6	0.09555
80	0.23841	54.6	0.09511
80	0.23817	54.2	0.09454
80.2	0.23796	54.2	0.09394
80.2	0.238	54	0.09297
80.2	0.23837	53.8	0.09246
80.4	0.23834	53.4	0.0918
80.4	0.23886	53.4	0.09036
80.6	0.23964	53.2	0.08894
80.6	0.24047	53.2	0.08842
81	0.24042	53	0.08811
81	0.24076	52.8	0.08745
81.2	0.24212	52.4	0.08717
81.2	0.24377	52.4	0.0871
81.4	0.24473	52.2	0.08663
81.4	0.24566	52	0.08569
81.6	0.24678	52	0.08483
81.6	0.24736	51.8	0.08438
81.6	0.24739	51.4	0.08366
81.6	0.24765	51.4	0.08333
82	0.24801	51.2	0.08316
82.2	0.24796	51	0.08311
82.2	0.24767	50.6	0.08227
82.2	0.24746	50.6	0.08133
82.4	0.24726	50.4	0.08047
82.4	0.24681	50.4	0.08002
82.8	0.24779	50.2	0.07954
82.8	0.2498	50	0.07957
83	0.25257	49.6	0.07912
83	0.25398	49.6	0.07852
83	0.25397	49.4	0.07712
83.2	0.25224	49.2	0.07635
83.2	0.25089	49.2	0.07597
83.4	0.24937	49	0.07649
83.4	0.24935	48.6	0.07627
83.4	0.25137	48.6	0.07563
83.8	0.25433	48.4	0.07539
83.8	0.25463	48.2	0.07546
84	0.25402	48	0.07556
84	0.25334	48	0.07454
84.2	0.25301	47.6	0.07362
84.2	0.25241	47.6	0.07238
84.4	0.25274	47.4	0.07114
84.4	0.25301	47.2	0.06947
84.4	0.2534	46.8	0.06907
84.8	0.25417	46.8	0.07036
84.8	0.2558	46.6	0.07136
85	0.25721	46.4	0.0708
85	0.25846	46.4	0.07007
85	0.25996	46.2	0.07004
85.2	0.2619	45.8	0.07023
85.2	0.26375	45.8	0.07004
85.4	0.26542	45.4	0.06996
85.4	0.26733	45.4	0.06949
85.8	0.26928	45.2	0.06907
85.8	0.27107	45.2	0.0687
85.8	0.27239	44.8	0.06833
86	0.27413	44.6	0.06826
86.2	0.27549	44.4	0.06853
86.2	0.27607	44.4	0.06853
86.2	0.27637	44	0.0685
86.2	0.27705	44	0.06833
86.6	0.27774	43.8	0.06799
86.8	0.27804	43.6	0.06744
86.8	0.27831	43.6	0.0672
86.8	0.27839	43.4	0.06662
87	0.27832	43	0.06566
87	0.27797	43	0.06473
87.2	0.27784	42.8	0.06421
87.2	0.27763	42.6	0.06415
87.6	0.27748	42.4	0.06368
87.6	0.27729	42.4	0.06281
87.8	0.27743	42	0.06166
87.8	0.27748	42	0.06103
87.8	0.2775	41.6	0.06065
87.8	0.2774	41.6	0.0604
88	0.27793	41.4	0.06042
88.2	0.27752	41.4	0.06024
88.2	0.27627	41	0.05971
88.2	0.27343	41	0.05956
88.6	0.27113	40.8	0.05953
88.6	0.26991	40.6	0.05946
88.8	0.27049	40.2	0.05877
88.8	0.27088	40.2	0.05798
89	0.2719	40	0.05662
89	0.27207	39.8	0.05584
89	0.27053	39.6	0.05533
89	0.268	39.6	0.05472
89.4	0.2681	39.2	0.05392
89.6	0.26919	39.2	0.05294
89.6	0.2706	38.8	0.05194
89.6	0.27194	38.8	0.05112
89.8	0.27386	38.6	0.05057
89.8	0.27514	38.6	0.05026
90	0.27599	38.2	0.04998
90	0.2775	38	0.04987
90.4	0.27898	38	0.04957
90.4	0.28023	37.8	0.04926
90.6	0.28148	37.4	0.04873
90.6	0.28363	37.4	0.04841
90.6	0.28508	37	0.04788
90.8	0.28571	37	0.04724
90.8	0.28567	36.4	0.04657
91	0.28559	36.4	0.04642
91	0.28515	36.2	0.04635
91	0.28485	36.2	0.04621
91.4	0.28469	36	0.04586
91.4	0.28416	35.8	0.04529
91.6	0.28295	35.4	0.04465
91.6	0.28131	35.4	0.04403
91.8	0.28082	35.2	0.04361
91.8	0.28088	35	0.04271
91.8	0.28128	34.6	0.04195
92.2	0.28104	34.6	0.04137
92.4	0.28063	34.4	0.04091
92.4	0.27999	34.2	0.03998
92.4	0.27985	34	0.03924
92.4	0.28026	34	0.0389
92.6	0.28057	33.6	0.03833
92.6	0.28074	33.6	0.03739
92.8	0.28067	33.2	0.03649
92.8	0.28096	33.2	0.03587
93.2	0.28095	33	0.03525
93.2	0.28127	33	0.03506
93.4	0.28126	32.6	0.03549
93.4	0.28153	32.6	0.03576
93.6	0.28189	32.2	0.03584
93.6	0.28221	32.2	0.03571
93.8	0.2823	32	0.03547
93.8	0.28248	32	0.03501
93.8	0.28309	31.6	0.03431
93.8	0.28335	31.4	0.0335
94.2	0.28322	31.2	0.03248
94.4	0.28313	31.2	0.03169
94.4	0.2841	30.8	0.03103
94.4	0.2856	30.8	0.03037
94.6	0.28739	30.4	0.02951
94.6	0.28952	30.4	0.02871
94.8	0.29152	30.2	0.02812
94.8	0.29255	29.8	0.02769
95.2	0.29335	29.8	0.02761
95.2	0.29473	29.6	0.02756
95.2	0.29641	29.4	0.02725
95.4	0.29759	29.4	0.02685
95.4	0.29822	29.2	0.02621
95.6	0.29906	28.8	0.02578
95.6	0.29986	28.6	0.02516
95.6	0.30054	28.6	0.02481
96	0.30065	28.4	0.0243
96	0.30068	28	0.02403
96.2	0.30011	27.8	0.02353
96.2	0.29976	27.8	0.02318
96.4	0.29971	27.6	0.02287
96.4	0.30032	27.6	0.02256
96.6	0.30084	27	0.02217
96.6	0.30151	27	0.02201
96.6	0.30178	26.8	0.02185
97	0.30179	26.8	0.02152
97.2	0.30186	26.6	0.02121
97.2	0.30165	26.4	0.02112
97.2	0.30209	26	0.0207
97.2	0.30259	26	0.01961
97.4	0.30326	25.6	0.01884
97.4	0.30288	25.6	0.0185
97.6	0.30346	25.2	0.01825
97.6	0.30465	25.2	0.0176
98	0.30659	25	0.01693
98	0.30779	24.8	0.01619
98.2	0.30865	24.6	0.01532
98.2	0.30959	24.6	0.0146
98.4	0.31051	24.2	0.01414
98.4	0.31141	24.2	0.01412
98.4	0.31209	23.8	0.01453
98.4	0.31306	23.8	0.01461
98.8	0.31309	23.6	0.01416
99	0.31315	23.6	0.01315
99	0.31299	23.2	0.01245
99	0.31298	23.2	0.01123
99.2	0.31324	22.8	0.01012
99.2	0.31423	22.8	0.00884
99.4	0.31479	22.6	0.00825
99.4	0.31491	22.6	0.00768
99.8	0.31459	22.2	0.0074
99.8	0.31455	22	0.00709
99.8	0.31469	21.8	0.00704
99.8	0.31475	21.8	0.00694
99.8	0.31456	21.4	0.00682
99.8	0.31396	21.4	0.0064
99.4	0.31352	21	0.00589
99.4	0.3125	21	0.00551
99.2	0.31171	20.8	0.00507
99.2	0.31064	20.4	0.00441
99	0.30936	20.2	0.00375
99	0.30771	20.2	0.00331
98.8	0.30669	20	0.00286
98.8	0.30579	20	0.00223
98.4	0.30495	19.4	0.00131
98.4	0.30385	19.4	0.000486603
98.4	0.30226	19.2	-0.000525455
98.2	0.30022	19.2	-0.0015
98.2	0.29851	19	-0.00233
98.2	0.29714	18.6	-0.00265
98	0.29647	18.6	-0.00298
98	0.29612	18.4	-0.00348
97.6	0.29458	18.2	-0.00417
97.6	0.29247	18.2	-0.00522
97.4	0.29046	17.6	-0.00623
97.4	0.28915	17.6	-0.00721
97.2	0.28809	17.4	-0.00769
97.2	0.28803	17.4	-0.00835
97.2	0.28844	17.2	-0.00912
97.2	0.28855	17.2	-0.01004
97	0.28717	16.6	-0.01034
97	0.28483	16.6	-0.01051
96.6	0.28325	16.2	-0.01067
96.6	0.28184	16.2	-0.01129
96.4	0.28056	16	-0.0119
96.4	0.27956	15.6	-0.01236
96.2	0.2795	15.4	-0.01279
96.2	0.27867	15.4	-0.0133
96	0.2764	14.8	-0.01369
96	0.27367	14.8	-0.01378
95.6	0.27169	14.6	-0.0142
95.6	0.26998	14.4	-0.01453
95.6	0.26793	14.4	-0.01469
95.6	0.26665	14.2	-0.01484
95.4	0.26622	13.8	-0.01518
95.2	0.26589	13.8	-0.01537
95.2	0.26544	13.4	-0.01505
95.2	0.26428	13.4	-0.01466
94.8	0.26256	13.2	-0.01395
94.8	0.26171	13.2	-0.01355
94.6	0.26116	12.8	-0.01311
94.6	0.2606	12.6	-0.01327
94.4	0.25917	12.4	-0.01316
94.4	0.25743	12.4	-0.01329
94.4	0.25581	12	-0.01325
94.2	0.25536	12	-0.01348
94.2	0.25517	11.6	-0.01323
93.8	0.2543	11.6	-0.01295
93.8	0.25308	11.4	-0.01275
93.8	0.25212	11.4	-0.01282
93.6	0.25101	11	-0.01289
93.6	0.25009	11	-0.01301
93.4	0.24913	10.6	-0.01313
93.4	0.24808	10.6	-0.01351
93.2	0.24692	10.4	-0.01392
93.2	0.24626	10	-0.01417
92.8	0.24577	9.8	-0.01422
92.8	0.24564	9.8	-0.01411
92.6	0.24581	9.6	-0.01393
92.6	0.2461	9.6	-0.01383
92.4	0.24634	9.2	-0.014
92.4	0.24599	9	-0.01416
92.4	0.24536	8.8	-0.01442
92.2	0.24518	8.8	-0.01453
91.8	0.24563	8.6	-0.01432
91.8	0.24616	8.2	-0.01403
91.8	0.2467	8	-0.01421
91.8	0.24685	8	-0.01469
91.6	0.24645	7.8	-0.01478
91.6	0.24571	7.8	-0.01482
91.4	0.2444	7.2	-0.01475
91.4	0.24366	7.2	-0.01468
91	0.24367	7	-0.0146
91	0.2442	7	-0.01491
91	0.24463	6.8	-0.01482
91	0.24496	6.6	-0.01463
90.8	0.2447	6.2	-0.01463
90.8	0.24356	6.2	-0.01454
90.6	0.24264	6	-0.0141
90.6	0.24292	6	-0.01378
90.4	0.24385	5.4	-0.01371
90.4	0.24394	5.4	-0.01354
90	0.24334	5.2	-0.01389
90	0.24349	5.2	-0.01423
89.8	0.24403	5	-0.01408
89.8	0.24404	4.8	-0.01369
89.6	0.24391	4.4	-0.0135
89.6	0.24342	4.4	-0.01343
89.4	0.24365	4.2	-0.01322
89.4	0.24385	4	-0.0132
89	0.24324	3.8	-0.01318
89	0.24173	3.8	-0.01317
89	0.24058	3.4	-0.01317
89	0.24032	3.4	-0.01317
88.8	0.24058	3	-0.01317
88.8	0.24023	3	-0.01318
88.6	0.2387	2.6	-0.01319
88.6	0.23695	2.6	-0.01321
88.2	0.23558	2.4	-0.01324
88.2	0.23419	2.2	-0.01326
88	0.23278	2	-0.0133
88	0.23224	2	-0.01333
88	0.2318	1.6	-0.01338
87.8	0.23125	1.6	-0.01342
87.8	0.23029	1.2	-0.01347
87.8	0.22954	1.2	-0.01353
87.6	0.22799	1	-0.01359
87.6	0.22625	0.6	-0.01366
87.2	0.22444	0.6	-0.01373
87.2	0.22298	0.4	-0.0138
87	0.22141	0.2	-0.01388
87	0.22078	0.2	-0.01397
86.8	0.22057	0.2	-0.01406
86.8	0.21958	0	-0.01415
86.6	0.2189
86.6	0.21879
86.2	0.21877
86.2	0.21837
86	0.21802
86	0.21674
85.8	0.21505
85.8	0.21408
85.4	0.21419
85.4	0.21427
85.4	0.21422
85.4	0.21387
85.2	0.21378
85	0.21339
85	0.21292
85	0.21257
84.8	0.21243
84.8	0.21241
84.4	0.21233
84.4	0.21262
84.2	0.21233
84.2	0.21184
84.2	0.21111
84	0.21045
84	0.20967
84	0.20916
83.8	0.20871
83.4	0.20781
83.4	0.20624
83.4	0.20466
83.2	0.20354
83.2	0.20314
83	0.20293
83	0.20237
83	0.20138
82.8	0.20041
82.8	0.19993
82.4	0.19983
82.4	0.19938
82.4	0.19845
82.2	0.19752
82.2	0.19705
82	0.19675
82	0.19633
81.6	0.19585
81.6	0.19573
81.4	0.19613
81.4	0.19669
81.2	0.19639
81.2	0.19546
81.2	0.19509
81.2	0.19482
81	0.1942
81	0.19338
80.6	0.19213
80.6	0.19094
80.6	0.19027
80.4	0.19014
80.2	0.18932
80.2	0.18835
80.2	0.18773
80.2	0.18746
80	0.18745
79.6	0.18738
79.6	0.18739
79.6	0.18709
79.4	0.1868
79.4	0.18627
79.2	0.18543
79.2	0.18446
79.2	0.18346
79.2	0.18301
78.8	0.18224
78.8	0.18143
78.6	0.18055
78.6	0.18068
78.4	0.17989
78.4	0.17871
78.4	0.17746
78.4	0.17763
78.2	0.17769
77.8	0.1774
77.8	0.17593
77.8	0.17459
77.6	0.17376
77.6	0.17343
77.4	0.17277
77.4	0.17215
77.4	0.17133
77.2	0.1708
77.2	0.17048
76.8	0.17037
76.8	0.16984
76.8	0.16895
76.6	0.1685
76.6	0.16824
76.4	0.16785
76.4	0.16747
76	0.16719
76	0.16673
76	0.1659
75.8	0.16516
75.8	0.16442
75.6	0.1637
75.6	0.1629
75.6	0.16257
75.4	0.16202
75.4	0.1616
75	0.16179
75	0.1634
74.8	0.16424
74.8	0.1645
74.6	0.16447
74.6	0.1648
74.6	0.16479
74.4	0.16443
74	0.16484
74	0.16531
74	0.16572
74	0.16577
73.8	0.16639
73.8	0.16694
73.6	0.16646
73.6	0.16586
73.6	0.16554
73.6	0.16593
73.4	0.16594
73.4	0.1661
73	0.16628
73	0.1663
72.8	0.16579
72.8	0.16549
72.8	0.16541
72.6	0.16554
72.6	0.16523
72.2	0.16445
72.2	0.16375
72.2	0.16318
72	0.16275
72	0.16233
71.8	0.16218
71.8	0.16201
71.8	0.16116
71.6	0.15987
71.2	0.15856
71.2	0.15772
71.2	0.15713
71.2	0.15702
71	0.15675
71	0.15615
70.8	0.15555
70.8	0.15529
70.6	0.15459
70.6	0.15379
70.2	0.15312
70.2	0.15284
70.2	0.15205
70.2	0.15156
70	0.15155
70	0.15122
69.8	0.14979
69.8	0.14897
69.4	0.14842
69.4	0.14746
69.4	0.14628
69.2	0.14601
69	0.14614
69	0.14559
69	0.14533
69	0.14515
68.8	0.14504
68.8	0.14452
68.4	0.1441
68.4	0.14429
68.4	0.1448
68.2	0.14571
68.2	0.14598
68	0.14581
68	0.14569
68	0.14532
67.8	0.1451
67.8	0.14474
67.4	0.14497
67.4	0.14474
67.2	0.14423
67.2	0.14355
67	0.14339
67	0.1432
67	0.14291
67	0.14245
66.8	0.14192
66.8	0.14099
66.4	0.13988
66.4	0.13936
66.2	0.1394
66.2	0.13974
66.2	0.13981
66	0.14001
65.6	0.14014
65.6	0.14016
65.6	0.13967
65.6	0.13901
65.4	0.13802
65.2	0.13726
65.2	0.13624
65.2	0.13554
65	0.13448
65	0.13359
64.6	0.13277
64.6	0.13224
64.6	0.13163
64.4	0.13075
64.4	0.12947
64.2	0.12818
64.2	0.12781
64.2	0.12758
64	0.12707
64	0.12627
63.6	0.12631
63.6	0.12604
63.6	0.12589
63.4	0.12524
63.4	0.12471
63.4	0.12425
63.2	0.12434
63.2	0.12394
62.8	0.12311
62.8	0.12246
62.8	0.12209
62.6	0.12159
62.6	0.1211
62.4	0.12076
62.4	0.12028
62.4	0.11939
62.2	0.11852
62.2	0.11777
61.8	0.11696
61.8	0.11593
61.8	0.11511
61.8	0.11442
61.6	0.11386
61.6	0.11343
61.4	0.11313
61.4	0.1129
61.2	0.11304
61.2	0.1136
60.8	0.11447
60.8	0.11504
60.8	0.11528
60.6	0.1153
60.6	0.11494
60.6	0.11442
60.4	0.11402
60.4	0.11395
60	0.11379
60	0.11405
60	0.1144
59.8	0.11484
59.8	0.11534
59.6	0.11588
59.6	0.11585
59.6	0.11576
59.4	0.11574
59.4	0.11593
59	0.11633
59	0.11674
59	0.11701
58.8	0.117
58.8	0.11723
58.6	0.11722
58.6	0.1171
58.6	0.11656
58.4	0.11606
58.4	0.11534
58	0.11434
58	0.11307
57.8	0.11216
57.8	0.11163
57.6	0.1117
57.6	0.11136
57.6	0.11065
57.6	0.10964
57.4	0.10921
57.4	0.10937
57	0.1095
57	0.10895
56.8	0.1077
56.8	0.10686
56.8	0.10647
56.6	0.10641
56.2	0.10631
56.2	0.10633
56.2	0.10612
56.2	0.10598
56	0.1058
56	0.106
55.8	0.10597
55.8	0.10578
55.6	0.10524
55.6	0.10487
55.2	0.10413
55.2	0.1038
55.2	0.1044
55.2	0.1052
55	0.10526
55	0.1055
54.8	0.10623
54.8	0.10675
54.6	0.1065
54.6	0.10621
54.2	0.10538
54.2	0.1044
54.2	0.10316
54	0.10264
54	0.10219
53.8	0.10168
53.8	0.10085
53.8	0.10006
53.4	0.09919
53.4	0.09854
53.4	0.09815
53.2	0.09793
53.2	0.09713
53	0.09641
53	0.0962
53	0.09634
52.8	0.09609
52.8	0.09583
52.4	0.09556
52.4	0.09494
52.2	0.09432
52.2	0.09378
52	0.09361
52	0.09311
52	0.09216
52	0.09085
51.8	0.08984
51.8	0.08973
51.4	0.08975
51.4	0.08985
51.2	0.08966
51.2	0.08976
51	0.0897
51	0.08962
51	0.08957
51	0.08974
50.6	0.08939
50.6	0.08888
50.4	0.08853
50.4	0.08878
50.2	0.08892
50.2	0.08953
50	0.09003
50	0.0899
49.6	0.08957
49.6	0.08995
49.6	0.0904
49.6	0.09029
49.4	0.08909
49.4	0.08774
49.2	0.08602
49.2	0.08454
49	0.08299
49	0.08205
48.6	0.08116
48.6	0.08068
48.6	0.08034
48.6	0.08021
48.4	0.08018
48.4	0.08059
48.2	0.08043
48.2	0.07984
48	0.07899
48	0.07875
47.6	0.07822
47.6	0.07741
47.6	0.07662
47.4	0.07649
47.4	0.0766
47.4	0.07648
47.2	0.07603
47.2	0.07561
46.8	0.07558
46.8	0.07582
46.8	0.07604
46.6	0.07632
46.6	0.07671
46.6	0.07696
46.4	0.07691
46.4	0.07699
46.2	0.07723
46.2	0.07735
45.8	0.07713
45.8	0.07684
45.8	0.0768
45.6	0.07679
45.4	0.07692
45.4	0.0772
45.4	0.07758
45.4	0.07753
45.2	0.07751
44.8	0.07766
44.8	0.07772
44.8	0.07746
44.6	0.07728
44.6	0.07681
44.4	0.07589
44.4	0.07455
44	0.0729
44	0.07189
44	0.07121
43.8	0.0707
43.8	0.07017
43.6	0.0705
43.6	0.07082
43.6	0.07115
43.4	0.07108
43.4	0.07095
43	0.07038
43	0.07015
43	0.06962
42.8	0.0693
42.8	0.06883
42.6	0.06839
42.6	0.06761
42.6	0.0672
42.4	0.06695
42.4	0.06662
42	0.06623
42	0.0661
41.8	0.0664
41.8	0.06674
41.6	0.06667
41.6	0.06618
41.6	0.0657
41.6	0.06591
41.4	0.06627
41.4	0.06645
41	0.06655
41	0.066
40.8	0.06469
40.8	0.06283
40.8	0.06174
40.8	0.06094
40.6	0.06034
40.6	0.05969
40.2	0.05877
40.2	0.05774
40	0.0571
40	0.05683
39.8	0.05609
39.8	0.05502
39.6	0.05416
39.6	0.05361
39.2	0.05305
39.2	0.05226
39	0.05145
39	0.05075
38.8	0.05069
38.8	0.05045
38.8	0.04976
38.8	0.04886
38.6	0.04815
38.2	0.04773
38.2	0.04713
38.2	0.04685
38	0.04609
38	0.04521
38	0.04443
37.8	0.04468
37.8	0.04521
37.4	0.04519
37.4	0.04507
37.4	0.0453
37.2	0.0455
37.2	0.04541
37	0.0456
37	0.04614
36.8	0.04698
36.8	0.04793
36.4	0.04876
36.4	0.04902
36.4	0.0486
36.4	0.0485
36	0.04853
36	0.04884
36	0.04739
35.8	0.0469
35.4	0.04701
35.4	0.0471
35.2	0.04565
35.2	0.04488
35	0.04518
35	0.0455
34.6	0.04489
34.6	0.04389
34.6	0.04307
34.4	0.04304
34.2	0.04277
34.2	0.04208
34.2	0.04078
34	0.03977
33.6	0.03913
33.6	0.03879
33.6	0.03814
33.4	0.0371
33.4	0.03614
33.2	0.03564
33.2	0.03546
33.2	0.03488
33	0.03412
33	0.03347
32.6	0.03306
32.6	0.03287
32.4	0.03277
32.4	0.03265
32.2	0.03204
32.2	0.03115
32.2	0.03073
32.2	0.03107
32	0.03116
31.6	0.03014
31.6	0.02955
31.6	0.02927
31.4	0.02918
31.4	0.02898
31.2	0.02922
31.2	0.02945
30.8	0.02966
30.8	0.02991
30.6	0.02964
30.6	0.02922
30.4	0.02897
30.4	0.02964
30.2	0.03001
30.2	0.03041
29.8	0.03077
29.8	0.0326
29.6	0.03282
29.6	0.03174
29.4	0.03015
29.4	0.03063
29.2	0.03125
29.2	0.03139
28.8	0.03086
28.8	0.03089
28.8	0.03111
28.6	0.03115
28.6	0.03054
28.4	0.03018
28.4	0.03005
28.4	0.03002
28	0.03022
28	0.03003
27.8	0.02935
27.8	0.02821
27.6	0.02797
27.6	0.02788
27.4	0.02791
27.4	0.02749
27	0.02689
27	0.02649
27	0.02621
26.8	0.02599
26.8	0.02497
26.6	0.02408
26.6	0.02298
26.6	0.0222
26.4	0.02174
26.4	0.02154
26	0.02093
26	0.02006
25.8	0.01967
25.8	0.0193
25.6	0.01891
25.6	0.01833
25.6	0.0182
25.2	0.01826
25.2	0.01822
25	0.01815
25	0.01804
24.8	0.01806
24.8	0.01794
24.8	0.0179
24.6	0.01767
24.6	0.01751
24.2	0.01762
24.2	0.01769
24	0.01763
24	0.0178
23.8	0.01781
23.8	0.01767
23.8	0.01741
23.6	0.0172
23.2	0.01662
23.2	0.01613
23.2	0.01573
23.2	0.01546
23	0.01521
23	0.01522
22.8	0.01491
22.8	0.0145
22.6	0.01408
22.6	0.01371
22.2	0.01341
22.2	0.01312
22.2	0.01286
22	0.01218
22	0.01163
22	0.0107
21.8	0.01014
21.8	0.0098
21.4	0.00956
21.4	0.00889
21.2	0.00805
21.2	0.00746
21	0.00648
21	0.00567
20.8	0.00501
20.8	0.0049
20.4	0.00448
20.4	0.00405
20.4	0.00382
20.4	0.0036
20.2	0.00356
20	0.00366
20	0.00417
20	0.00442
19.8	0.00456
19.8	0.00447
19.4	0.00426
19.4	0.00373
19.2	0.00355
19.2	0.00357
19	0.00367
19	0.00324
19	0.0035
18.6	0.00387
18.6	0.0042
18.6	0.00388
18.4	0.00348
18.4	0.00327
18.2	0.00285
18.2	0.0023
18	0.00135
18	0.00069989
17.6	0.000148619
17.6	0.000115746
17.6	8.43128e-05
17.4	-2.67316e-05
17.4	-0.000712679
17.2	-0.00111
17.2	-0.00179
17.2	-0.00244
17	-0.00353
17	-0.00429
16.6	-0.00518
16.6	-0.00586
16.4	-0.0066
16.4	-0.00705
16.2	-0.00727
16.2	-0.00791
16	-0.00905
16	-0.01022
15.6	-0.01105
15.6	-0.0119
15.6	-0.01248
15.4	-0.01261
15.4	-0.01258
15.4	-0.01276
15.2	-0.01289
15.2	-0.01261
14.8	-0.01228
14.8	-0.01198
14.6	-0.01147
14.6	-0.01082
14.4	-0.01055
14.4	-0.01086
14.4	-0.01151
14.2	-0.01209
14.2	-0.0118
13.8	-0.01118
13.8	-0.01015
13.8	-0.00956
13.6	-0.00876
13.6	-0.00826
13.4	-0.00699
13.4	-0.00558
13.2	-0.00453
13.2	-0.00444
12.8	-0.00442
12.8	-0.00431
12.8	-0.00394
12.6	-0.00333
12.6	-0.00244
12.6	-0.00147
12.4	-0.000357676
12.4	0.000509644
12	0.0011
12	0.00147
11.8	0.00182
11.8	0.00235
11.6	0.00284
11.6	0.00309
11.6	0.00318
11.4	0.0033
11	0.003
11	0.00235
11	0.00208
11	0.00204
10.8	0.00196
10.6	0.00142
10.6	0.00106
10.6	0.000710251
10.4	0.000444054
10.4	0.000171674
10	6.14488e-05
10	-0.000121368
9.8	-0.000568937
9.8	-0.00103
9.6	-0.00175
9.6	-0.00272
9.2	-0.00409
9.2	-0.00513
9.2	-0.00593
9.2	-0.00638
9	-0.00706
8.8	-0.00732
8.8	-0.00747
8.8	-0.00749
8.6	-0.00773
8.6	-0.00821
8.2	-0.0087
8.2	-0.00921
8	-0.00919
8	-0.00934
7.8	-0.00896
7.8	-0.00856
7.8	-0.00863
7.6	-0.00896
7.2	-0.00885
7.2	-0.00837
7.2	-0.00784
7.2	-0.00734
7	-0.00715
7	-0.00741
6.8	-0.00743
6.8	-0.00724
6.6	-0.00684
6.6	-0.00671
6.2	-0.0066
6.2	-0.00679
6	-0.00734
6	-0.00793
5.8	-0.00789
5.8	-0.00774
5.4	-0.00778
5.4	-0.00777
5.4	-0.00749
5.2	-0.00738
5.2	-0.00771
5	-0.00855
5	-0.00908
5	-0.0095
4.8	-0.00966
4.8	-0.00992
4.4	-0.01001
4.4	-0.01062
4.2	-0.01135
4.2	-0.01182
4	-0.01214
4	-0.01221
3.8	-0.01216
3.8	-0.01184
3.4	-0.0118
3.4	-0.01178
3.4	-0.01209
3.2	-0.01233
3.2	-0.01316
3	-0.01402
3	-0.01446
3	-0.01417
2.6	-0.01384
2.6	-0.01343
2.4	-0.01288
2.4	-0.01215
2.2	-0.01207
2.2	-0.01197
2.2	-0.01187
2	-0.01175
2	-0.01162
1.6	-0.01148
1.6	-0.01133
1.6	-0.01117
1.4	-0.011
1.4	-0.01081
1.2	-0.01061
1.2	-0.01041
1	-0.01019
1	-0.00996
0.6	-0.00972
0.6	-0.00947
0.4	-0.0092
0.4	-0.00893
0.2	-0.00865
0.2	-0.00835
0.2	-0.00804
0.2	-0.00772
0.2	-0.00739
0.2	-0.00705
0	-0.0067

## Sheet: Fig. 5d
1		2		3		4		5		6		7		8		9		10
Strain (%)	Stress (MPa)	Strain (%)	Stress (MPa)	Strain (%)	Stress (MPa)	Strain (%)	Stress (MPa)	Strain (%)	Stress (MPa)	Strain (%)	Stress (MPa)	Strain (%)	Stress (MPa)	Strain (%)	Stress (MPa)	Strain (%)	Stress (MPa)	Strain (%)	Stress (MPa)
0	0	0.2	0	0	-0.0321	0	0.01605	0	0.06419	0	0.01605	0	-0.01605	0	0.01605	0	0	0	0
0	0.01605	0.2	0.01605	0	0.20862	0	0.20862	0	0.04814	0	0.19258	0	0.28886	0	0.41725	0	-0.01605	0	0.12838
0.2	0.49749	0.2	0.54563	0	0.83449	0	0.41725	0	0.08024	0	0.83449	0.2	0.89868	0	0.89868	0	0.27281	0	0.24072
0.2	0.97892	0.2	0.70611	0.2	0.94683	0.2	1.29988	0	0.85054	0	1.01102	0.2	1.04312	0	1.05916	0	0.41725	0	0.86659
0.2	1.09126	0.4	1.39617	0.2	1.38012	0.2	1.47641	0.2	1.01102	0.2	1.58875	0.2	1.82946	0.2	1.73318	0.2	1.10731	0	0.97892
0.2	1.50851	0.4	1.9097	0.2	1.86156	0.2	2.19857	0.2	1.5727	0.2	1.71713	0.2	1.92575	0.2	1.87761	0.2	1.25174	0.2	1.55665
0.4	2.05414	0.4	2.10228	0.4	1.9739	0.2	2.32695	0.2	1.70108	0.2	2.24671	0.4	2.29486	0.4	2.343	0.2	1.79737	0.2	1.74923
0.4	2.18252	0.6	2.61581	0.4	2.343	0.4	2.7121	0.4	2.32695	0.4	2.343	0.4	2.40719	0.4	2.45533	0.2	1.89366	0.2	2.26276
0.6	2.58372	0.6	3.01701	0.6	2.7442	0.4	2.82444	0.4	2.43929	0.4	2.84049	0.6	2.98492	0.6	3.09725	0.4	2.43929	0.2	2.42324
0.6	2.66396	0.6	3.1454	0.6	2.82444	0.6	3.35402	0.6	2.90468	0.6	2.92072	0.6	3.1133	0.6	3.17749	0.4	2.51953	0.4	3.09725
0.6	3.0812	1	3.70707	0.6	3.12935	0.6	3.49845	0.6	3.00096	0.6	3.41821	0.6	3.59474	0.6	3.54659	0.6	2.93677	0.6	3.17749
1	3.43426	1.2	4.06013	1	3.5145	0.6	4.12432	0.6	3.62683	0.6	3.49845	0.6	3.69103	0.6	3.62683	0.6	3.01701	0.6	3.72312
1	3.5145	1.2	4.15642	1	3.59474	1	4.22061	1	3.69103	1	3.97989	1	4.2848	1	4.15642	0.6	3.54659	0.6	3.83546
1	3.81941	1.2	4.57366	1.2	3.8836	1.2	4.95881	1	4.10827	1	4.07618	1.2	4.38109	1.2	4.23666	1	3.64288	1	4.42923
1.2	4.23666	1.4	4.84648	1.2	4.22061	1.2	5.0551	1.2	4.22061	1.2	4.54157	1.2	4.84648	1.2	4.66995	1.2	4.14037	1	4.55761
1.2	4.30085	1.4	4.92672	1.2	4.2848	1.2	5.55259	1.2	4.81438	1.2	4.62181	1.2	4.92672	1.2	4.71809	1.2	4.18851	1.2	4.97486
1.2	4.60576	1.6	5.31187	1.2	4.49342	1.2	5.61678	1.2	4.89462	1.2	4.92672	1.4	5.4563	1.4	4.95881	1.2	4.71809	1.2	5.03905
1.2	4.66995	1.6	5.64887	1.4	4.81438	1.6	6.13031	1.4	5.29582	1.4	5.00696	1.4	5.53654	1.4	5.0551	1.2	4.81438	1.4	5.53654
1.4	4.99091	1.6	5.72911	1.6	4.89462	1.6	6.1945	1.4	5.34396	1.6	5.44025	1.6	5.90564	1.6	5.48839	1.4	5.16744	1.4	5.61678
1.6	5.21558	2	6.05007	1.6	5.10324	1.6	6.74013	1.6	5.84145	1.6	5.50444	1.6	5.98588	1.6	5.56863	1.4	5.21558	1.4	5.98588
1.6	5.29582	2.2	6.27474	1.6	5.36001	2	6.82037	1.6	5.90564	1.6	5.76121	2	6.48337	2	5.8575	1.6	5.66492	1.6	6.05007
1.6	5.52049	2.2	6.32289	2	5.44025	2.2	7.18948	2	6.2587	1.6	5.80935	2	6.54756	2	5.90564	1.6	5.74516	1.6	6.45127
2	5.76121	2.2	6.57965	2	5.63283	2.2	7.23762	2	6.33894	2	6.16241	2.2	6.94876	2.2	6.30684	2	6.06612	1.6	6.49942
2	5.8254	2.4	6.75618	2.2	5.8575	2.2	7.52648	2.2	6.72409	2	6.24265	2.2	6.9969	2.2	6.38708	2	6.11426	2	6.82037
2.2	6.01798	2.4	6.82037	2.2	5.92169	2.2	7.59067	2.2	6.75618	2.2	6.57965	2.4	7.31786	2.4	6.69199	2.2	6.38708	2	6.90061
2.2	6.06612	2.6	7.029	2.2	6.08217	2.6	7.92768	2.4	7.15738	2.2	6.61175	2.4	7.3981	2.6	6.86852	2.2	6.43522	2.2	7.25367
2.2	6.29079	2.6	7.20552	2.4	6.27474	2.6	7.95978	2.6	7.18948	2.4	6.98085	2.6	7.81535	2.6	6.91666	2.4	6.67594	2.2	7.30181
2.4	6.49942	2.6	7.25367	2.4	6.30684	2.6	8.1684	2.6	7.47834	2.4	7.01295	2.6	7.86349	3	7.18948	2.6	6.94876	2.4	7.70301
2.4	6.53151	3	7.4302	2.6	6.45127	2.6	8.2005	2.6	7.51044	2.6	7.31786	3	8.04002	3	7.22157	2.6	6.9969	2.4	7.73511
2.6	6.70804	3	7.57463	2.6	6.6278	3	8.37702	3	7.78325	2.6	7.34996	3	8.05607	3.2	7.4302	3	7.20552	2.6	7.97583
2.6	6.88457	3	7.60672	2.6	6.67594	3	8.40912	3	7.7993	3	7.54253	3.2	8.24864	3.2	7.44624	3	7.23762	2.6	8.00792
2.6	6.90061	3.2	7.7672	3	6.78828	3.2	8.55355	3.2	8.00792	3	7.54253	3.2	8.28074	3.4	7.52648	3	7.3981	3	8.31283
3	7.01295	3.2	7.87954	3	6.93271	3.2	8.55355	3.4	8.02397	3.2	7.7672	3.4	8.44122	3.4	7.55858	3	7.4302	3	8.31283
3	7.04504	3.4	7.89559	3	6.96481	3.4	8.63379	3.8	8.21654	3.2	7.81535	3.8	8.58565	3.8	7.73511	3.2	7.60672	3.2	8.48936
3	7.18948	3.4	7.99187	3.2	7.06109	3.4	8.63379	3.8	8.24864	3.4	7.97583	3.8	8.61774	3.8	7.73511	3.2	7.62277	3.2	8.52146
3.2	7.26972	3.4	8.08816	3.4	7.14133	3.8	8.73008	4	8.37702	3.4	7.99187	4	8.74613	4	7.83139	3.4	7.78325	3.4	8.64984
3.2	7.30181	3.8	8.10421	3.4	7.17343	3.8	8.73008	4	8.39307	3.8	8.12026	4	8.77822	4	7.84744	3.4	7.78325	3.4	8.66589
3.4	7.366	4	8.21654	3.4	7.26972	4	8.74613	4.2	8.44122	3.8	8.1363	4.2	8.90661	4.2	7.94373	3.8	7.86349	3.4	8.81032
3.4	7.47834	4	8.28074	3.8	7.366	4	8.74613	4.2	8.47331	4	8.23259	4.2	8.92265	4.2	7.94373	4	7.99187	3.8	8.82637
3.4	7.49439	4	8.29678	3.8	7.3981	4.2	8.76217	4.4	8.52146	4	8.24864	4.4	9.00289	4.4	8.02397	4	8.00792	4	8.92265
3.8	7.55858	4.2	8.36098	4	7.46229	4.2	8.77822	4.4	8.5375	4.2	8.34493	4.4	9.00289	4.4	8.04002	4.2	8.07211	4	8.9387
3.8	7.59067	4.2	8.39307	4	7.52648	4.4	8.74613	4.4	8.58565	4.2	8.36098	4.8	9.06709	4.8	8.08816	4.2	8.10421	4	9.01894
4	7.67091	4.2	8.42517	4	7.51044	4.4	8.76217	4.4	8.58565	4.4	8.40912	4.8	9.06709	4.8	8.08816	4.4	8.1363	4.2	9.01894
4	7.70301	4.4	8.48936	4.2	7.59067	5	8.68193	4.8	8.61774	4.4	8.42517	5	9.13128	5	8.1684	4.4	8.15235	4.4	9.05104
4	7.71906	4.4	8.52146	4.4	7.63882	5	8.68193	4.8	8.61774	4.4	8.45726	5	9.13128	5	8.1684	4.8	8.2005	4.4	9.08313
4.2	7.75115	4.4	8.5375	4.4	7.67091	5	8.66589	5	8.63379	4.8	8.47331	5.2	9.14732	5.2	8.2005	4.8	8.23259	4.4	9.08313
4.4	7.78325	4.8	8.5696	4.4	7.68696	5	8.64984	5	8.64984	5	8.55355	5.2	9.16337	5.2	8.2005	5	8.24864	4.4	9.08313
4.4	7.81535	5	8.55355	4.8	7.71906	5.2	8.58565	5.4	8.66589	5	8.55355	5.4	9.17942	5.4	8.2005	5	8.26469	5	9.11523
4.4	7.84744	5	8.58565	4.8	7.73511	5.4	8.5696	5.4	8.66589	5	8.58565	5.4	9.17942	5.4	8.2005	5.2	8.28074	5	9.11523
4.4	7.84744	5	8.61774	4.8	7.7672	5.4	8.48936	5.4	8.66589	5	8.60169	5.4	9.17942	5.8	8.21654	5.2	8.29678	5	9.11523
4.8	7.89559	5.2	8.63379	5	7.81535	5.8	8.48936	5.4	8.64984	5.2	8.58565	5.8	9.16337	5.8	8.21654	5.4	8.29678	5	9.11523
4.8	7.91163	5.2	8.63379	5	7.81535	6	8.42517	6	8.63379	5.2	8.58565	6	9.16337	6	8.21654	5.4	8.31283	5.4	9.13128
4.8	7.91163	5.4	8.64984	5	7.83139	6	8.40912	6	8.64984	5.4	8.61774	6	9.16337	6	8.2005	5.4	8.31283	5.4	9.13128
5	7.91163	5.4	8.63379	5.2	7.86349	6	8.36098	6	8.64984	5.4	8.61774	6.2	9.14732	6.2	8.21654	5.8	8.29678	5.4	9.09918
5	7.94373	5.4	8.63379	5.2	7.86349	6	8.34493	6	8.63379	5.8	8.61774	6.2	9.13128	6.2	8.2005	6	8.31283	5.8	9.09918
5.2	7.95978	5.8	8.63379	5.4	7.87954	6.2	8.28074	6.2	8.5696	5.8	8.63379	6.2	9.11523	6.6	8.2005	6	8.32888	6	9.05104
5.2	7.97583	5.8	8.64984	5.4	7.92768	6.2	8.28074	6.2	8.58565	6	8.63379	6.2	9.09918	6.8	8.1684	6.2	8.31283	6	9.05104
5.2	7.97583	6	8.64984	5.8	7.92768	6.6	8.23259	6.6	8.58565	6	8.61774	6.8	9.08313	6.8	8.18445	6.2	8.31283	6.2	9.03499
5.4	7.99187	6	8.64984	5.8	7.94373	6.6	8.23259	6.8	8.5696	6	8.63379	6.8	9.08313	7	8.18445	6.2	8.29678	6.2	9.01894
5.4	7.97583	6	8.63379	6	7.94373	6.8	8.1684	6.8	8.5375	6.2	8.61774	7	9.03499	7	8.2005	6.2	8.28074	6.2	8.98685
5.4	7.95978	6.2	8.63379	6	7.94373	6.8	8.1684	6.8	8.55355	6.2	8.61774	7.2	9.00289	7.2	8.18445	6.8	8.26469	6.2	8.98685
5.8	7.99187	6.2	8.61774	6	7.94373	7	8.12026	7	8.50541	6.2	8.61774	7.2	9.00289	7.2	8.1684	6.8	8.26469	6.6	8.9708
6	8.02397	6.6	8.61774	6.2	7.97583	7	8.12026	7	8.50541	6.6	8.58565	7.2	8.98685	7.2	8.15235	7	8.24864	6.6	8.95475
6	8.02397	6.6	8.61774	6.2	7.99187	7.2	8.07211	7.2	8.48936	6.8	8.58565	7.2	8.9708	7.6	8.15235	7	8.24864	6.8	8.90661
6	8.04002	6.8	8.63379	6.6	7.99187	7.2	8.05607	7.2	8.47331	6.8	8.5696	7.6	8.9387	7.6	8.15235	7.2	8.21654	6.8	8.90661
6	8.04002	6.8	8.61774	6.6	7.99187	7.6	7.97583	7.6	8.42517	6.8	8.5696	7.8	8.92265	7.8	8.1363	7.2	8.21654	7	8.85846
6.2	8.02397	6.8	8.60169	6.8	7.99187	7.6	7.97583	7.8	8.42517	7	8.55355	7.8	8.87451	8	8.08816	7.6	8.2005	7	8.84241
6.2	8.00792	7	8.58565	6.8	7.99187	7.8	7.94373	7.8	8.39307	7	8.5375	7.8	8.89056	8	8.08816	7.6	8.2005	7.2	8.81032
6.2	8.00792	7	8.5696	6.8	8.00792	7.8	7.92768	7.8	8.40912	7.2	8.5375	8	8.85846	8.2	8.08816	7.8	8.1684	7.2	8.79427
6.6	8.02397	7	8.58565	7	8.00792	8.2	7.86349	8.2	8.37702	7.2	8.5375	8.2	8.84241	8.2	8.08816	7.8	8.1684	7.6	8.77822
6.8	8.00792	7.2	8.5696	7	8.00792	8.2	7.84744	8.2	8.36098	7.6	8.50541	8.2	8.79427	8.2	8.07211	7.8	8.1363	7.6	8.76217
6.8	8.02397	7.2	8.5696	7.2	8.00792	8.2	7.84744	8.2	8.31283	7.6	8.50541	8.2	8.79427	8.2	8.05607	7.8	8.1363	7.8	8.69798
6.8	7.99187	7.2	8.5696	7.2	7.99187	8.6	7.84744	8.2	8.31283	7.8	8.44122	8.8	8.74613	8.8	8.02397	8	8.1363	7.8	8.69798
6.8	7.99187	7.6	8.52146	7.2	7.99187	8.8	7.7993	8.6	8.29678	7.8	8.44122	8.8	8.74613	8.8	8.04002	8	8.12026	8	8.68193
7	7.97583	7.8	8.5375	7.6	8.00792	8.8	7.7993	8.6	8.28074	8.2	8.42517	8.8	8.71403	8.8	8.02397	8.2	8.07211	8	8.66589
7	7.99187	7.8	8.5375	7.6	8.00792	9	7.7672	8.8	8.26469	8.2	8.40912	8.8	8.73008	8.8	8.00792	8.2	8.07211	8.2	8.63379
7.2	7.99187	7.8	8.52146	7.8	8.00792	9	7.7672	8.8	8.24864	8.2	8.37702	9	8.66589	9.2	7.99187	8.8	8.05607	8.2	8.63379
7.2	7.97583	8	8.52146	7.8	8.00792	9.2	7.73511	9	8.23259	8.6	8.36098	9	8.66589	9.2	7.99187	8.8	8.05607	8.2	8.58565
7.6	7.97583	8	8.50541	7.8	7.99187	9.2	7.73511	9	8.21654	8.8	8.31283	9.2	8.63379	9.2	7.97583	8.8	8.05607	8.6	8.5696
7.6	7.97583	8.2	8.48936	8	7.97583	9.2	7.70301	9.2	8.18445	8.8	8.31283	9.2	8.61774	9.6	7.97583	9	8.00792	8.8	8.55355
7.6	7.95978	8.2	8.47331	8.2	7.99187	9.6	7.70301	9.2	8.2005	9	8.32888	9.6	8.60169	9.6	7.95978	9	8.00792	8.8	8.5375
7.8	7.95978	8.2	8.47331	8.2	7.99187	9.6	7.70301	9.6	8.1684	9	8.28074	9.6	8.60169	9.6	7.95978	9.2	8.00792	9	8.52146
7.8	7.94373	8.6	8.47331	8.2	7.99187	9.8	7.68696	9.6	8.15235	9	8.26469	9.6	8.55355	9.8	7.92768	9.2	8.00792	9	8.50541
7.8	7.95978	8.8	8.44122	8.6	8.00792	9.8	7.68696	9.6	8.12026	9.2	8.26469	9.8	8.55355	9.8	7.92768	9.6	7.97583	9.2	8.45726
8	7.95978	8.8	8.44122	8.6	8.00792	10	7.67091	9.6	8.12026	9.2	8.23259	9.8	8.5375	10	7.87954	9.6	7.97583	9.2	8.47331
8	7.94373	8.8	8.42517	8.8	7.97583	10	7.63882	10	8.10421	9.2	8.23259	9.8	8.52146	10	7.87954	9.6	7.94373	9.2	8.44122
8.2	7.91163	9	8.44122	8.8	7.97583	10.4	7.62277	10	8.10421	9.6	8.21654	10	8.48936	10.4	7.89559	9.6	7.92768	9.2	8.44122
8.2	7.91163	9	8.44122	8.8	7.97583	10.6	7.62277	10.4	8.04002	9.6	8.21654	10	8.50541	10.4	7.89559	9.8	7.91163	9.6	8.37702
8.2	7.91163	9.2	8.42517	9	7.97583	10.6	7.62277	10.4	8.04002	9.8	8.2005	10.4	8.45726	10.6	7.84744	10	7.91163	9.6	8.36098
8.2	7.91163	9.2	8.40912	9.2	7.97583	10.8	7.59067	10.6	8.00792	9.8	8.1684	10.4	8.44122	10.6	7.84744	10	7.87954	9.8	8.34493
8.6	7.91163	9.2	8.40912	9.2	7.97583	10.8	7.57463	10.6	8.00792	10	8.1363	10.6	8.42517	11	7.81535	10.4	7.86349	10	8.34493
8.8	7.89559	9.6	8.37702	9.2	7.95978	11	7.57463	10.8	7.99187	10	8.15235	10.6	8.40912	11	7.81535	10.6	7.83139	10	8.31283
8.8	7.87954	9.6	8.37702	9.6	7.94373	11	7.57463	10.8	7.97583	10	8.12026	10.8	8.37702	11	7.7993	10.6	7.83139	10	8.29678
8.8	7.86349	9.6	8.37702	9.6	7.94373	11.4	7.55858	11	7.94373	10.4	8.12026	10.8	8.37702	11	7.7993	10.6	7.81535	10.6	8.24864
9	7.86349	9.8	8.37702	9.6	7.97583	11.4	7.55858	11	7.94373	10.6	8.08816	11	8.34493	11.4	7.7672	10.8	7.81535	10.6	8.24864
9	7.86349	10	8.36098	9.8	7.95978	11.6	7.54253	11.4	7.92768	10.6	8.07211	11	8.34493	11.4	7.7672	11	7.78325	10.6	8.24864
9.2	7.86349	10	8.36098	9.8	7.95978	11.6	7.54253	11.4	7.92768	10.8	8.05607	11.4	8.32888	11.6	7.75115	11	7.78325	10.6	8.24864
9.2	7.86349	10	8.32888	10	7.94373	11.8	7.52648	11.6	7.89559	10.8	8.04002	11.4	8.32888	11.6	7.73511	11.4	7.7672	10.8	8.21654
9.2	7.81535	10.4	8.32888	10	7.94373	11.8	7.52648	11.6	7.86349	11	8.02397	11.6	8.31283	11.8	7.75115	11.4	7.7672	10.8	8.2005
9.6	7.7993	10.4	8.32888	10	7.92768	12	7.51044	11.8	7.84744	11	8.00792	11.6	8.28074	11.8	7.73511	11.6	7.75115	11	8.1684
9.6	7.7993	10.6	8.31283	10.4	7.94373	12	7.51044	11.8	7.84744	11.4	7.99187	11.8	8.24864	12	7.71906	11.6	7.75115	11	8.1684
9.6	7.7993	10.6	8.29678	10.6	7.94373	12.4	7.49439	12	7.84744	11.4	7.97583	11.8	8.23259	12	7.70301	11.6	7.70301	11.4	8.15235
9.8	7.7993	10.6	8.29678	10.6	7.94373	12.4	7.51044	12	7.83139	11.6	7.95978	12	8.21654	12.4	7.68696	11.6	7.70301	11.4	8.15235
9.8	7.7993	10.8	8.28074	10.6	7.94373	12.6	7.47834	12	7.7993	11.6	7.97583	12	8.23259	12.4	7.70301	11.8	7.68696	11.6	8.12026
10	7.78325	11	8.26469	10.8	7.92768	12.6	7.49439	12	7.7993	11.8	7.92768	12	8.2005	12.6	7.67091	12	7.68696	11.6	8.10421
10	7.78325	11	8.26469	10.8	7.92768	12.8	7.47834	12.6	7.7672	11.8	7.92768	12.4	8.1684	12.6	7.67091	12	7.67091	11.8	8.05607
10.4	7.7672	11	8.24864	10.8	7.92768	12.8	7.47834	12.6	7.7672	12	7.91163	12.4	8.15235	12.8	7.63882	12	7.67091	11.8	8.05607
10.4	7.7672	11.4	8.26469	11	7.92768	13.2	7.46229	12.6	7.7672	12	7.91163	12.6	8.1363	12.8	7.63882	12.4	7.63882	12	8.05607
10.4	7.7672	11.4	8.26469	11	7.94373	13.2	7.46229	12.8	7.75115	12.4	7.89559	12.6	8.12026	12.8	7.60672	12.6	7.63882	12	8.05607
10.6	7.7672	11.6	8.24864	11.4	7.94373	13.4	7.46229	12.8	7.71906	12.4	7.89559	12.6	8.10421	12.8	7.60672	12.6	7.60672	12.4	8.02397
10.6	7.7672	11.6	8.21654	11.4	7.92768	13.4	7.44624	12.8	7.71906	12.6	7.86349	12.8	8.05607	13.2	7.60672	12.8	7.60672	12.4	8.02397
10.8	7.7672	11.6	8.21654	11.6	7.91163	13.6	7.44624	13.2	7.70301	12.6	7.87954	12.8	8.05607	13.2	7.59067	12.8	7.57463	12.6	8.00792
10.8	7.75115	11.8	8.2005	11.6	7.91163	13.6	7.4302	13.2	7.70301	12.8	7.86349	13.4	8.02397	13.4	7.57463	12.8	7.57463	12.6	8.00792
10.8	7.73511	11.8	8.18445	11.6	7.92768	13.8	7.46229	13.4	7.67091	12.8	7.84744	13.4	8.00792	13.4	7.57463	13.2	7.54253	12.8	7.99187
11	7.75115	11.8	8.18445	11.8	7.92768	13.8	7.46229	13.4	7.67091	12.8	7.84744	13.4	8.00792	13.6	7.55858	13.2	7.54253	12.8	7.97583
11	7.73511	12	8.1684	11.8	7.92768	14.2	7.44624	13.6	7.63882	13.2	7.84744	13.4	7.99187	13.8	7.55858	13.4	7.54253	12.8	7.95978
11	7.73511	12	8.15235	12	7.91163	14.2	7.44624	13.6	7.63882	13.4	7.7993	13.6	7.97583	13.8	7.52648	13.4	7.54253	12.8	7.95978
11.4	7.71906	12.4	8.15235	12	7.91163	14.4	7.4302	13.8	7.65487	13.4	7.7993	13.8	7.95978	14.2	7.52648	13.6	7.51044	13.2	7.92768
11.6	7.68696	12.6	8.1363	12	7.89559	14.4	7.41415	13.8	7.63882	13.6	7.78325	13.8	7.94373	14.4	7.51044	13.6	7.51044	13.2	7.92768
11.6	7.67091	12.6	8.1363	12.4	7.89559	14.6	7.44624	14.2	7.60672	13.6	7.7672	13.8	7.94373	14.4	7.51044	13.8	7.49439	13.4	7.92768
11.6	7.68696	12.6	8.1363	12.4	7.91163	14.6	7.4302	14.4	7.60672	13.8	7.7672	14.2	7.92768	14.4	7.51044	13.8	7.49439	13.4	7.91163
11.6	7.68696	12.8	8.10421	12.6	7.89559	14.8	7.4302	14.4	7.59067	13.8	7.7672	14.2	7.92768	14.4	7.51044	14.2	7.47834	13.6	7.89559
11.8	7.67091	12.8	8.08816	12.6	7.89559	14.8	7.3981	14.4	7.59067	14.2	7.73511	14.4	7.89559	14.6	7.49439	14.2	7.47834	13.8	7.89559
12	7.67091	12.8	8.07211	12.6	7.89559	14.8	7.3981	14.6	7.57463	14.2	7.73511	14.4	7.89559	14.6	7.49439	14.4	7.4302	13.8	7.86349
12	7.67091	13.2	8.10421	12.8	7.87954	14.8	7.3981	14.6	7.57463	14.4	7.73511	14.6	7.89559	14.8	7.46229	14.4	7.44624	14.2	7.86349
12	7.63882	13.2	8.10421	12.8	7.89559	15.4	7.3981	14.8	7.57463	14.4	7.71906	14.6	7.87954	14.8	7.46229	14.6	7.44624	14.4	7.83139
12.4	7.63882	13.4	8.08816	13.2	7.89559	15.4	7.3981	14.8	7.55858	14.6	7.68696	14.8	7.87954	15.2	7.46229	14.6	7.44624	14.4	7.83139
12.4	7.63882	13.4	8.07211	13.2	7.89559	15.6	7.3981	15.2	7.52648	14.6	7.70301	14.8	7.87954	15.2	7.46229	14.8	7.4302	14.4	7.7993
12.6	7.63882	13.4	8.07211	13.4	7.89559	15.6	7.3981	15.2	7.52648	14.8	7.68696	14.8	7.86349	15.4	7.44624	14.8	7.4302	14.4	7.7993
12.6	7.63882	13.6	8.05607	13.4	7.89559	15.6	7.3981	15.4	7.52648	14.8	7.67091	15.2	7.84744	15.4	7.4302	14.8	7.41415	14.6	7.81535
12.6	7.60672	13.6	8.05607	13.4	7.86349	15.6	7.3981	15.4	7.52648	15.2	7.63882	15.4	7.84744	15.6	7.4302	14.8	7.3981	14.8	7.81535
12.8	7.59067	13.8	8.04002	13.6	7.86349	16.2	7.38205	15.4	7.51044	15.2	7.63882	15.4	7.84744	15.6	7.4302	15.2	7.3981	14.8	7.78325
12.8	7.59067	13.8	8.05607	13.6	7.86349	16.2	7.38205	15.6	7.51044	15.4	7.62277	15.6	7.86349	16	7.41415	15.2	7.3981	15.2	7.78325
12.8	7.60672	13.8	8.04002	13.8	7.86349	16.4	7.3981	15.6	7.49439	15.4	7.62277	15.6	7.84744	16	7.41415	15.4	7.3981	15.4	7.75115
13.2	7.59067	14.2	8.00792	13.8	7.84744	16.4	7.38205	15.6	7.49439	15.6	7.60672	15.6	7.83139	16.2	7.3981	15.4	7.38205	15.4	7.75115
13.2	7.57463	14.2	8.00792	13.8	7.84744	16.6	7.3981	16	7.51044	15.6	7.59067	15.6	7.83139	16.2	7.38205	15.6	7.366	15.4	7.75115
13.4	7.55858	14.4	8.00792	14.2	7.84744	16.6	7.38205	16	7.47834	16	7.57463	16	7.84744	16.4	7.38205	15.6	7.34996	15.4	7.75115
13.4	7.57463	14.4	7.99187	14.4	7.83139	16.6	7.38205	16.2	7.44624	16	7.57463	16.2	7.84744	16.4	7.38205	16	7.366	15.6	7.73511
13.4	7.54253	14.6	8.00792	14.4	7.83139	16.6	7.38205	16.2	7.44624	16.2	7.57463	16.2	7.83139	16.6	7.38205	16	7.366	15.6	7.73511
13.6	7.54253	14.6	7.99187	14.4	7.83139	17.2	7.38205	16.4	7.44624	16.2	7.55858	16.2	7.83139	16.6	7.38205	16.2	7.34996	16	7.70301
13.6	7.55858	14.8	7.97583	14.6	7.83139	17.2	7.38205	16.4	7.44624	16.4	7.54253	16.4	7.81535	17	7.366	16.2	7.33391	16.2	7.70301
13.8	7.54253	14.8	7.95978	14.6	7.83139	17.2	7.38205	16.6	7.44624	16.4	7.52648	16.4	7.81535	17	7.34996	16.2	7.31786	16.2	7.70301
13.8	7.52648	14.8	7.95978	14.8	7.81535	17.4	7.38205	16.6	7.44624	16.6	7.51044	16.6	7.81535	17.2	7.34996	16.2	7.31786	16.2	7.70301
13.8	7.52648	15.2	7.95978	14.8	7.81535	17.6	7.34996	17	7.4302	16.6	7.51044	16.6	7.81535	17.2	7.34996	16.4	7.30181	16.6	7.65487
14.2	7.51044	15.2	7.94373	14.8	7.81535	17.6	7.34996	17	7.4302	17	7.51044	17	7.7993	17.4	7.31786	16.6	7.30181	16.6	7.67091
14.2	7.49439	15.4	7.91163	15.2	7.81535	18	7.366	17.2	7.4302	17	7.51044	17	7.7993	17.4	7.30181	16.6	7.30181	16.6	7.65487
14.4	7.49439	15.4	7.89559	15.4	7.81535	18	7.366	17.2	7.4302	17.2	7.47834	17.2	7.78325	17.6	7.30181	16.6	7.30181	16.6	7.65487
14.4	7.49439	15.4	7.87954	15.4	7.7993	18.2	7.366	17.4	7.41415	17.2	7.47834	17.2	7.78325	17.6	7.31786	17	7.28576	17.2	7.62277
14.4	7.47834	15.6	7.87954	15.4	7.7993	18.2	7.34996	17.6	7.41415	17.4	7.46229	17.2	7.78325	18	7.30181	17	7.28576	17.2	7.62277
14.6	7.47834	15.6	7.86349	15.6	7.78325	18.4	7.366	17.6	7.3981	17.4	7.46229	17.4	7.78325	18	7.28576	17.2	7.26972	17.2	7.62277
14.8	7.44624	15.6	7.84744	15.6	7.78325	18.4	7.34996	17.6	7.41415	17.6	7.46229	17.6	7.7672	18.2	7.26972	17.2	7.26972	17.4	7.60672
14.8	7.44624	16	7.84744	15.6	7.78325	18.6	7.366	18	7.3981	17.6	7.44624	17.6	7.7672	18.2	7.26972	17.4	7.26972	17.6	7.59067
14.8	7.4302	16.2	7.83139	16	7.78325	18.6	7.366	18	7.3981	18	7.4302	18	7.75115	18.4	7.26972	17.4	7.26972	17.6	7.59067
14.8	7.44624	16.2	7.81535	16	7.78325	19	7.34996	18.2	7.38205	18	7.4302	18	7.75115	18.4	7.26972	17.6	7.26972	17.6	7.55858
15.2	7.44624	16.4	7.7993	16.2	7.7672	19	7.33391	18.2	7.38205	18.2	7.41415	18.2	7.73511	18.6	7.23762	17.6	7.25367	18	7.55858
15.4	7.44624	16.4	7.7993	16.2	7.7672	19	7.34996	18.6	7.38205	18.2	7.41415	18.2	7.73511	18.6	7.23762	17.6	7.25367	18.2	7.52648
15.4	7.44624	16.4	7.78325	16.2	7.7672	19.2	7.34996	18.6	7.38205	18.4	7.3981	18.4	7.71906	19	7.23762	17.6	7.25367	18.2	7.52648
15.4	7.44624	16.6	7.7672	16.4	7.7672	19.4	7.34996	18.6	7.38205	18.4	7.38205	18.4	7.71906	19	7.23762	18	7.25367	18.4	7.51044
15.6	7.41415	16.6	7.75115	16.6	7.78325	19.4	7.31786	18.6	7.366	18.6	7.3981	18.6	7.71906	19	7.23762	18	7.23762	18.4	7.51044
15.6	7.41415	16.6	7.73511	16.6	7.7672	19.8	7.34996	19	7.366	18.6	7.38205	18.6	7.71906	19	7.22157	18.2	7.23762	18.6	7.49439
15.6	7.4302	17	7.73511	16.6	7.7672	19.8	7.34996	19	7.366	19	7.38205	19	7.68696	19.4	7.20552	18.2	7.23762	18.6	7.47834
15.6	7.41415	17.2	7.71906	17	7.75115	19.8	7.31786	19.2	7.38205	19	7.366	19	7.68696	19.4	7.20552	18.4	7.22157	18.6	7.51044
16	7.38205	17.2	7.71906	17	7.75115	20	7.30181	19.2	7.38205	19.2	7.366	19	7.65487	19.4	7.20552	18.4	7.22157	19	7.49439
16.2	7.366	17.2	7.71906	17.2	7.75115	20	7.31786	19.4	7.34996	19.2	7.34996	19	7.67091	19.8	7.18948	18.6	7.23762	19	7.47834
16.2	7.366	17.4	7.70301	17.2	7.75115	20.2	7.31786	19.4	7.34996	19.4	7.366	19.4	7.65487	20	7.18948	18.6	7.23762	19	7.47834
16.2	7.366	17.4	7.70301	17.2	7.75115	20.4	7.30181	19.8	7.33391	19.4	7.34996	19.4	7.65487	20	7.18948	18.6	7.23762	19.4	7.46229
16.4	7.366	17.6	7.68696	17.4	7.73511	20.4	7.31786	19.8	7.34996	19.8	7.33391	19.4	7.63882	20.2	7.17343	19	7.22157	19.4	7.47834
16.4	7.366	17.6	7.70301	17.4	7.73511	20.4	7.30181	20	7.34996	19.8	7.33391	19.4	7.62277	20.2	7.18948	19	7.20552	19.4	7.49439
16.6	7.34996	17.6	7.70301	17.4	7.73511	20.4	7.30181	20	7.34996	20	7.30181	20	7.60672	20.4	7.17343	19	7.20552	19.4	7.49439
16.6	7.34996	18	7.68696	17.6	7.73511	20.8	7.28576	20.2	7.31786	20	7.30181	20	7.62277	20.4	7.17343	19.2	7.22157	20	7.47834
16.6	7.33391	18	7.67091	17.6	7.75115	21	7.28576	20.2	7.31786	20.2	7.30181	20	7.59067	20.4	7.15738	19.2	7.20552	20	7.47834
17	7.31786	18.2	7.68696	18	7.73511	21	7.30181	20.4	7.33391	20.2	7.30181	20	7.60672	20.4	7.15738	19.4	7.20552	20	7.47834
17	7.31786	18.2	7.67091	18	7.73511	21.2	7.28576	20.4	7.31786	20.4	7.28576	20.2	7.59067	21	7.15738	19.4	7.20552	20	7.47834
17.2	7.31786	18.4	7.68696	18.2	7.73511	21.2	7.28576	20.8	7.31786	20.4	7.28576	20.2	7.59067	21	7.15738	19.8	7.18948	20.2	7.49439
17.2	7.30181	18.4	7.68696	18.2	7.71906	21.4	7.28576	20.8	7.31786	20.8	7.28576	20.4	7.55858	21	7.14133	19.8	7.17343	20.2	7.47834
17.2	7.30181	18.6	7.68696	18.2	7.71906	21.4	7.26972	21	7.30181	20.8	7.28576	20.4	7.57463	21	7.14133	20	7.18948	20.4	7.47834
17.4	7.30181	18.6	7.68696	18.4	7.71906	21.8	7.28576	21	7.28576	21	7.26972	20.8	7.57463	21.2	7.14133	20	7.17343	20.4	7.47834
17.4	7.28576	18.6	7.68696	18.4	7.71906	22	7.26972	21	7.28576	21	7.26972	20.8	7.57463	21.4	7.12528	20	7.17343	20.8	7.46229
17.6	7.26972	19	7.67091	18.6	7.70301	22	7.26972	21.2	7.30181	21	7.23762	21	7.55858	21.4	7.12528	20.2	7.17343	20.8	7.49439
17.6	7.28576	19	7.68696	18.6	7.70301	22.2	7.25367	21.4	7.30181	21.2	7.25367	21	7.54253	21.4	7.12528	20.4	7.15738	21	7.46229
17.6	7.28576	19	7.68696	18.6	7.70301	22.2	7.25367	21.4	7.28576	21.4	7.23762	21	7.52648	21.8	7.12528	20.4	7.14133	21	7.47834
18	7.26972	19.2	7.68696	19	7.68696	22.2	7.25367	21.4	7.28576	21.4	7.23762	21.2	7.52648	21.8	7.12528	20.4	7.17343	21.2	7.46229
18.2	7.25367	19.4	7.67091	19	7.70301	22.6	7.23762	21.4	7.28576	21.4	7.23762	21.4	7.51044	22	7.10924	20.4	7.15738	21.2	7.46229
18.2	7.23762	19.4	7.67091	19	7.70301	22.8	7.25367	21.8	7.28576	21.4	7.23762	21.4	7.52648	22	7.09319	20.8	7.15738	21.4	7.46229
18.2	7.23762	19.4	7.65487	19.2	7.70301	22.8	7.25367	21.8	7.28576	22	7.22157	21.4	7.51044	22.2	7.09319	20.8	7.14133	21.4	7.46229
18.2	7.23762	19.8	7.67091	19.4	7.68696	23	7.23762	22	7.28576	22	7.20552	21.4	7.49439	22.2	7.09319	21	7.12528	21.8	7.46229
18.4	7.23762	19.8	7.67091	19.4	7.70301	23	7.23762	22	7.28576	22	7.22157	21.8	7.49439	22.6	7.09319	21	7.12528	21.8	7.46229
18.6	7.23762	20	7.67091	19.4	7.68696	23.2	7.23762	22.2	7.26972	22	7.22157	22	7.49439	22.6	7.09319	21.2	7.10924	22	7.46229
18.6	7.23762	20	7.65487	19.8	7.68696	23.2	7.25367	22.2	7.28576	22.2	7.20552	22	7.47834	22.8	7.06109	21.2	7.12528	22	7.46229
18.6	7.22157	20	7.65487	19.8	7.68696	23.2	7.23762	22.6	7.26972	22.2	7.20552	22	7.47834	22.8	7.06109	21.4	7.12528	22.2	7.47834
19	7.20552	20.2	7.63882	20	7.68696	23.2	7.23762	22.6	7.26972	22.6	7.17343	22.2	7.46229	23	7.07714	21.4	7.10924	22.2	7.46229
19	7.18948	20.4	7.63882	20	7.70301	23.8	7.23762	22.8	7.26972	22.6	7.17343	22.2	7.46229	23	7.06109	21.4	7.10924	22.2	7.46229
19	7.20552	20.4	7.63882	20	7.68696	23.8	7.23762	22.8	7.26972	22.8	7.18948	22.6	7.44624	23.2	7.06109	21.8	7.07714	22.2	7.46229
19	7.18948	20.4	7.63882	20.2	7.67091	23.8	7.23762	23	7.26972	22.8	7.18948	22.6	7.44624	23.2	7.06109	22	7.09319	22.6	7.46229
19.2	7.20552	20.8	7.63882	20.4	7.67091	24	7.23762	23	7.26972	23	7.18948	22.8	7.4302	23.6	7.04504	22	7.07714	22.6	7.44624
19.4	7.18948	20.8	7.63882	20.4	7.67091	24	7.23762	23.2	7.26972	23	7.17343	22.8	7.4302	23.6	7.04504	22	7.09319	22.8	7.46229
19.4	7.18948	21	7.62277	20.4	7.67091	24.2	7.23762	23.2	7.26972	23.2	7.15738	22.8	7.4302	23.8	7.06109	22	7.07714	22.8	7.46229
19.4	7.17343	21	7.62277	20.8	7.67091	24.2	7.23762	23.6	7.26972	23.2	7.14133	22.8	7.4302	23.8	7.06109	22.2	7.06109	23	7.44624
19.8	7.17343	21	7.62277	20.8	7.67091	24.6	7.23762	23.6	7.26972	23.6	7.15738	23.2	7.41415	24	7.04504	22.2	7.07714	23.2	7.46229
19.8	7.17343	21.2	7.62277	21	7.67091	24.8	7.22157	23.8	7.25367	23.6	7.15738	23.2	7.41415	24	7.04504	22.6	7.04504	23.2	7.46229
20	7.17343	21.4	7.60672	21	7.67091	24.8	7.20552	23.8	7.25367	23.8	7.12528	23.2	7.41415	24.2	7.029	22.6	7.04504	23.2	7.44624
20	7.17343	21.4	7.60672	21	7.67091	24.8	7.22157	23.8	7.26972	23.8	7.12528	23.2	7.3981	24.2	7.029	22.8	7.04504	23.6	7.46229
20	7.15738	21.4	7.59067	21.2	7.65487	25	7.22157	23.8	7.25367	24	7.14133	23.8	7.38205	24.6	7.04504	22.8	7.04504	23.6	7.44624
20.2	7.14133	21.8	7.60672	21.4	7.63882	25.2	7.22157	24	7.25367	24	7.14133	23.8	7.366	24.6	7.029	23	7.04504	23.8	7.44624
20.2	7.15738	21.8	7.60672	21.4	7.63882	25.2	7.22157	24.2	7.23762	24.2	7.12528	23.8	7.366	24.8	7.01295	23	7.04504	23.8	7.4302
20.2	7.15738	22	7.60672	21.4	7.63882	25.6	7.20552	24.2	7.23762	24.2	7.12528	24	7.366	24.8	7.01295	23	7.029	24	7.44624
20.4	7.17343	22	7.59067	21.8	7.63882	25.6	7.20552	24.2	7.23762	24.6	7.10924	24	7.34996	25	7.029	23.2	7.029	24	7.4302
20.4	7.17343	22	7.57463	21.8	7.63882	25.6	7.22157	24.6	7.23762	24.6	7.10924	24	7.366	25	7.029	23.2	7.01295	24.2	7.44624
20.8	7.15738	22.2	7.57463	22	7.63882	25.6	7.22157	24.6	7.23762	24.8	7.09319	24.2	7.34996	25.2	7.01295	23.2	7.029	24.2	7.44624
20.8	7.15738	22.2	7.57463	22	7.63882	25.8	7.22157	24.8	7.23762	24.8	7.09319	24.2	7.34996	25.2	7.01295	23.6	7.01295	24.6	7.4302
21	7.12528	22.2	7.55858	22	7.62277	25.8	7.22157	24.8	7.23762	25	7.07714	24.6	7.34996	25.6	7.01295	23.6	7.01295	24.6	7.4302
21	7.14133	22.6	7.57463	22.2	7.62277	26	7.18948	25	7.22157	25	7.09319	24.6	7.33391	25.6	6.9969	23.8	7.01295	24.8	7.4302
21	7.10924	22.8	7.57463	22.2	7.62277	26	7.18948	25	7.20552	25.2	7.06109	24.8	7.33391	25.6	6.9969	23.8	7.029	24.8	7.4302
21.2	7.12528	22.8	7.57463	22.2	7.63882	26.6	7.22157	25.2	7.22157	25.2	7.06109	24.8	7.33391	25.8	7.01295	24	7.029	25	7.41415
21.2	7.12528	22.8	7.57463	22.6	7.62277	26.6	7.20552	25.2	7.20552	25.6	7.07714	25	7.31786	25.8	6.9969	24	7.01295	25	7.41415
21.4	7.14133	23	7.55858	22.8	7.62277	26.6	7.22157	25.6	7.20552	25.6	7.06109	25	7.31786	25.8	6.9969	24.2	6.9969	25.2	7.3981
21.4	7.12528	23	7.55858	22.8	7.60672	26.6	7.18948	25.6	7.20552	25.6	7.06109	25.2	7.28576	26	6.9969	24.2	6.9969	25.2	7.3981
21.4	7.12528	23.2	7.57463	22.8	7.59067	26.8	7.22157	25.8	7.18948	25.6	7.06109	25.2	7.28576	26	6.9969	24.6	6.9969	25.6	7.3981
21.8	7.10924	23.2	7.59067	23	7.60672	27	7.20552	25.8	7.17343	26	7.04504	25.6	7.28576	26.4	6.9969	24.8	6.9969	25.6	7.3981
21.8	7.12528	23.2	7.57463	23	7.60672	27	7.20552	26	7.18948	26	7.029	25.6	7.28576	26.6	6.9969	24.8	6.9969	25.8	7.38205
22	7.12528	23.6	7.57463	23.2	7.60672	27.4	7.20552	26	7.17343	26	7.04504	25.8	7.26972	26.6	6.98085	24.8	6.9969	25.8	7.38205
22	7.10924	23.8	7.57463	23.2	7.57463	27.6	7.20552	26.4	7.17343	26.4	7.04504	25.8	7.26972	26.6	6.98085	25	6.9969	26	7.41415
22	7.10924	23.8	7.57463	23.2	7.59067	27.6	7.18948	26.4	7.17343	26.4	7.04504	26	7.26972	27	6.9969	25	6.98085	26	7.38205
22.2	7.10924	23.8	7.57463	23.6	7.59067	27.6	7.20552	26.6	7.18948	26.6	7.04504	26	7.26972	27	6.9969	25.2	6.98085	26.4	7.3981
22.2	7.09319	24	7.59067	23.8	7.59067	27.6	7.20552	26.6	7.17343	26.6	7.029	26.4	7.26972	27	6.98085	25.2	6.9969	26.4	7.38205
22.2	7.09319	24	7.59067	23.8	7.59067	28	7.20552	26.6	7.15738	26.6	7.01295	26.4	7.25367	27.4	6.98085	25.6	6.98085	26.6	7.366
22.6	7.10924	24.2	7.59067	23.8	7.57463	28	7.20552	26.8	7.15738	26.8	7.04504	26.6	7.25367	27.4	6.96481	25.6	6.9969	26.6	7.366
22.6	7.09319	24.2	7.59067	24	7.57463	28.4	7.18948	27	7.15738	26.8	7.01295	26.6	7.25367	27.4	6.96481	25.8	6.96481	26.8	7.34996
22.8	7.10924	24.2	7.60672	24	7.57463	28.4	7.18948	27	7.15738	27	7.01295	26.8	7.23762	27.6	6.98085	25.8	6.96481	26.8	7.366
22.8	7.09319	24.6	7.60672	24.2	7.55858	28.4	7.20552	27.4	7.15738	27	7.01295	26.8	7.23762	27.8	6.96481	26	6.96481	27	7.34996
23	7.07714	24.6	7.60672	24.2	7.57463	28.4	7.20552	27.4	7.15738	27.4	6.9969	27	7.25367	27.8	6.96481	26	6.9969	27	7.34996
23	7.09319	24.8	7.60672	24.2	7.55858	28.6	7.20552	27.6	7.15738	27.4	6.9969	27	7.22157	28	6.94876	26	6.96481	27.4	7.33391
23.2	7.09319	24.8	7.59067	24.6	7.57463	28.8	7.18948	27.6	7.15738	27.6	7.01295	27.4	7.23762	28	6.94876	26	6.96481	27.4	7.34996
23.2	7.07714	25	7.57463	24.6	7.55858	28.8	7.20552	27.8	7.15738	27.6	6.9969	27.4	7.25367	28	6.94876	26.4	6.96481	27.6	7.34996
23.2	7.09319	25	7.59067	24.8	7.55858	29.2	7.18948	27.8	7.14133	28	6.9969	27.6	7.23762	28.4	6.98085	26.4	6.96481	27.6	7.34996
23.6	7.09319	25.2	7.59067	24.8	7.55858	29.4	7.20552	28	7.15738	28	6.9969	27.6	7.23762	28.4	6.98085	26.6	6.94876	27.8	7.33391
23.6	7.09319	25.2	7.60672	25	7.57463	29.4	7.20552	28	7.15738	28	6.98085	27.8	7.22157	28.8	6.96481	26.6	6.93271	27.8	7.31786
23.8	7.07714	25.2	7.60672	25	7.57463	29.4	7.18948	28	7.14133	28	6.98085	27.8	7.22157	28.8	6.94876	26.8	6.93271	28	7.33391
23.8	7.09319	25.6	7.59067	25	7.57463	29.4	7.18948	28.4	7.14133	28.4	6.98085	28	7.22157	28.8	6.94876	26.8	6.93271	28	7.33391
23.8	7.07714	25.6	7.59067	25.2	7.54253	29.8	7.18948	28.4	7.14133	28.4	6.98085	28	7.22157	28.8	6.94876	27	6.91666	28	7.34996
24	7.07714	25.6	7.59067	25.2	7.54253	29.8	7.18948	28.4	7.14133	28.6	6.98085	28.4	7.20552	29.4	6.94876	27	6.93271	28.4	7.33391
24	7.07714	25.8	7.60672	25.6	7.54253	29.8	7.18948	28.8	7.14133	28.6	6.98085	28.4	7.20552	29.4	6.94876	27.4	6.91666	28.4	7.31786
24.2	7.07714	26	7.60672	25.6	7.55858	30.2	7.18948	28.8	7.14133	28.8	6.98085	28.6	7.18948	29.4	6.93271	27.4	6.91666	28.6	7.33391
24.2	7.06109	26	7.60672	25.6	7.54253	30.2	7.15738	29.2	7.12528	28.8	6.98085	28.6	7.18948	29.6	6.93271	27.6	6.91666	28.8	7.33391
24.2	7.06109	26	7.59067	25.8	7.54253	30.4	7.17343	29.2	7.12528	29.4	6.96481	28.8	7.20552	29.6	6.93271	27.6	6.90061	28.8	7.33391
24.6	7.07714	26.4	7.57463	26	7.54253	30.6	7.18948	29.4	7.14133	29.4	6.96481	28.8	7.20552	29.8	6.94876	27.6	6.90061	28.8	7.34996
24.8	7.06109	26.4	7.57463	26	7.55858	30.6	7.18948	29.4	7.12528	29.4	6.96481	29.2	7.15738	29.8	6.94876	27.8	6.91666	28.8	7.33391
24.8	7.06109	26.6	7.57463	26	7.54253	30.8	7.18948	29.6	7.10924	29.6	6.96481	29.2	7.15738	30.2	6.93271	27.8	6.91666	29.2	7.33391
24.8	7.06109	26.6	7.57463	26.4	7.55858	30.8	7.17343	29.6	7.10924	29.8	6.96481	29.4	7.15738	30.4	6.93271	28	6.90061	29.4	7.33391
25	7.06109	26.6	7.57463	26.4	7.54253	30.8	7.17343	29.8	7.10924	29.8	6.96481	29.4	7.15738	30.4	6.93271	28	6.91666	29.4	7.33391
25	7.06109	26.8	7.55858	26.6	7.54253	30.8	7.18948	29.8	7.12528	29.8	6.93271	29.6	7.12528	30.4	6.93271	28	6.90061	29.4	7.33391
25.2	7.06109	27	7.55858	26.6	7.54253	31.4	7.17343	30.2	7.09319	30.2	6.93271	29.8	7.14133	30.4	6.93271	28.4	6.88457	29.6	7.31786
25.2	7.07714	27	7.55858	26.6	7.52648	31.4	7.17343	30.2	7.14133	30.4	6.91666	29.8	7.12528	30.8	6.91666	28.4	6.90061	29.6	7.31786
25.2	7.06109	27	7.55858	26.8	7.51044	31.4	7.17343	30.4	7.09319	30.4	6.91666	29.8	7.12528	30.8	6.91666	28.6	6.90061	29.8	7.31786
25.6	7.04504	27.4	7.55858	27	7.52648	31.6	7.18948	30.4	7.09319	30.6	6.91666	30.2	7.12528	30.8	6.91666	28.6	6.90061	29.8	7.31786
25.6	7.04504	27.4	7.55858	27	7.52648	31.6	7.18948	30.6	7.07714	30.6	6.91666	30.2	7.14133	30.8	6.93271	28.8	6.91666	30.2	7.30181
25.8	7.04504	27.6	7.55858	27	7.52648	31.6	7.17343	30.6	7.07714	30.8	6.90061	30.4	7.12528	31.2	6.93271	28.8	6.91666	30.4	7.31786
25.8	7.04504	27.6	7.54253	27.4	7.52648	32	7.15738	30.8	7.07714	30.8	6.91666	30.4	7.12528	31.4	6.93271	29.2	6.88457	30.4	7.30181
26	7.04504	27.6	7.55858	27.4	7.51044	32	7.15738	30.8	7.07714	31.2	6.90061	30.6	7.12528	31.4	6.91666	29.2	6.91666	30.4	7.30181
26	7.04504	27.8	7.55858	27.4	7.51044	32.2	7.15738	31.2	7.04504	31.2	6.90061	30.6	7.10924	31.4	6.91666	29.4	6.90061	30.6	7.30181
26	7.04504	28	7.55858	27.6	7.52648	32.2	7.17343	31.2	7.06109	31.4	6.90061	30.8	7.10924	31.6	6.91666	29.4	6.91666	30.6	7.30181
26.4	7.01295	28	7.55858	27.6	7.52648	32.4	7.15738	31.4	7.04504	31.4	6.88457	30.8	7.10924	31.6	6.91666	29.6	6.90061	30.8	7.30181
26.4	7.01295	28	7.55858	27.8	7.52648	32.4	7.17343	31.4	7.04504	31.6	6.90061	31.2	7.06109	32	6.91666	29.6	6.88457	30.8	7.31786
26.6	7.029	28.4	7.52648	27.8	7.51044	32.6	7.17343	31.6	7.04504	31.6	6.90061	31.2	7.07714	32	6.91666	29.8	6.88457	31.2	7.28576
26.6	7.01295	28.4	7.54253	28	7.49439	32.6	7.17343	31.6	7.01295	31.6	6.90061	31.4	7.06109	32.2	6.88457	29.8	6.86852	31.2	7.28576
26.6	7.01295	28.4	7.54253	28	7.47834	33	7.17343	31.6	7.04504	32	6.88457	31.4	7.04504	32.2	6.88457	30.2	6.90061	31.4	7.31786
26.8	7.01295	28.6	7.54253	28.4	7.49439	33.2	7.17343	31.6	7.029	32	6.86852	31.6	7.04504	32.4	6.88457	30.2	6.88457	31.4	7.30181
26.8	6.9969	28.6	7.54253	28.4	7.49439	33.2	7.17343	32	7.04504	32.2	6.88457	31.6	7.029	32.4	6.88457	30.4	6.88457	31.6	7.31786
27	6.9969	28.8	7.54253	28.4	7.49439	33.2	7.17343	32.2	7.04504	32.4	6.88457	32	7.01295	32.6	6.86852	30.4	6.90061	31.6	7.31786
27	7.01295	28.8	7.55858	28.6	7.47834	33.6	7.15738	32.2	7.029	32.4	6.86852	32	7.01295	32.6	6.85247	30.4	6.88457	31.6	7.30181
27.4	6.9969	28.8	7.55858	28.6	7.47834	33.6	7.15738	32.2	7.04504	32.6	6.88457	32.2	7.01295	33	6.86852	30.4	6.90061	32	7.28576
27.4	7.01295	29.2	7.55858	28.8	7.46229	34	7.15738	32.4	7.04504	32.6	6.86852	32.2	6.9969	33	6.86852	30.8	6.88457	32.2	7.31786
27.4	7.01295	29.4	7.55858	28.8	7.47834	34	7.15738	32.4	7.06109	32.6	6.86852	32.4	6.98085	33.2	6.86852	30.8	6.88457	32.2	7.30181
27.6	7.01295	29.4	7.55858	28.8	7.47834	34.2	7.15738	32.6	7.06109	33	6.85247	32.4	6.98085	33.2	6.86852	30.8	6.90061	32.2	7.30181
27.6	6.9969	29.4	7.54253	29.2	7.47834	34.2	7.15738	32.6	7.07714	33.2	6.88457	32.6	6.9969	33.4	6.85247	30.8	6.88457	32.2	7.30181
27.8	6.98085	29.6	7.54253	29.4	7.46229	34.2	7.15738	33	7.06109	33.2	6.86852	32.6	6.98085	33.4	6.85247	31.2	6.86852	32.4	7.28576
27.8	6.98085	29.6	7.54253	29.4	7.46229	34.2	7.14133	33	7.07714	33.2	6.86852	33	6.96481	33.6	6.85247	31.2	6.86852	32.4	7.28576
28	6.98085	29.8	7.55858	29.4	7.46229	34.6	7.14133	33.2	7.07714	33.2	6.85247	33.2	6.98085	33.6	6.86852	31.4	6.88457	32.6	7.30181
28	6.9969	29.8	7.54253	29.6	7.46229	34.6	7.14133	33.2	7.07714	33.6	6.85247	33.2	6.9969	34	6.86852	31.4	6.90061	32.6	7.30181
28	6.98085	29.8	7.52648	29.6	7.46229	35	7.14133	33.4	7.09319	33.6	6.85247	33.4	6.9969	34	6.85247	31.6	6.90061	33	7.31786
28.4	6.96481	30.2	7.54253	29.8	7.44624	35	7.12528	33.4	7.10924	33.6	6.85247	33.6	6.9969	34.2	6.85247	31.6	6.88457	33	7.30181
28.4	6.98085	30.4	7.54253	29.8	7.4302	35	7.12528	33.6	7.10924	33.6	6.85247	33.6	6.9969	34.2	6.86852	31.6	6.88457	33.2	7.30181
28.4	6.9969	30.4	7.55858	29.8	7.4302	35	7.12528	33.6	7.09319	34.2	6.83642	34	6.9969	34.4	6.86852	32	6.88457	33.2	7.30181
28.6	6.9969	30.6	7.55858	30.2	7.4302	35.2	7.14133	33.6	7.12528	34.2	6.85247	34	7.01295	34.4	6.86852	32.2	6.88457	33.4	7.28576
28.6	6.9969	30.6	7.55858	30.4	7.4302	35.4	7.10924	33.6	7.10924	34.2	6.86852	34.2	7.029	34.6	6.83642	32.2	6.88457	33.4	7.28576
28.8	6.9969	30.6	7.54253	30.4	7.41415	35.4	7.15738	34	7.12528	34.2	6.86852	34.2	7.01295	34.6	6.85247	32.2	6.88457	33.6	7.30181
28.8	6.96481	30.8	7.52648	30.4	7.41415	35.4	7.14133	34	7.12528	34.4	6.85247	34.4	7.01295	35	6.85247	32.2	6.88457	33.6	7.30181
29.2	6.96481	30.8	7.52648	30.6	7.4302	35.8	7.14133	34.2	7.12528	34.6	6.82037	34.4	7.01295	35	6.85247	32.6	6.88457	34	7.31786
29.2	6.96481	31.2	7.52648	30.6	7.41415	35.8	7.12528	34.2	7.12528	34.6	6.82037	34.6	7.029	35.2	6.86852	32.6	6.88457	34	7.28576
29.2	6.96481	31.2	7.54253	30.8	7.3981	36	7.15738	34.4	7.14133	35	6.83642	34.6	7.029	35.2	6.86852	32.6	6.88457	34.2	7.31786
29.4	6.96481	31.4	7.52648	30.8	7.3981	36	7.15738	34.4	7.14133	35	6.85247	35	7.04504	35.4	6.85247	33	6.88457	34.2	7.31786
29.6	6.94876	31.4	7.52648	30.8	7.3981	36.2	7.14133	34.6	7.14133	35	6.83642	35	7.04504	35.4	6.85247	33.2	6.86852	34.4	7.28576
29.6	6.94876	31.6	7.51044	31.2	7.3981	36.4	7.14133	34.6	7.14133	35.4	6.83642	35	7.06109	35.8	6.85247	33.2	6.88457	34.4	7.28576
29.6	6.98085	31.6	7.52648	31.4	7.38205	36.4	7.14133	35	7.15738	35.4	6.82037	35	7.04504	35.8	6.85247	33.4	6.90061	34.6	7.30181
29.8	6.98085	31.6	7.51044	31.4	7.38205	36.4	7.14133	35	7.12528	35.8	6.82037	35.4	7.06109	36	6.85247	33.4	6.88457	34.6	7.30181
29.8	6.98085	32	7.51044	31.4	7.366	36.8	7.14133	35	7.14133	35.8	6.82037	35.4	7.04504	36	6.85247	33.6	6.88457	35	7.30181
30.2	6.98085	32	7.49439	31.6	7.366	36.8	7.14133	35.2	7.17343	36	6.82037	35.8	7.06109	36.2	6.85247	33.6	6.88457	35	7.30181
30.2	6.96481	32.2	7.49439	31.6	7.366	37	7.14133	35.2	7.15738	36	6.82037	35.8	7.04504	36.2	6.85247	34	6.88457	35	7.28576
30.4	6.94876	32.2	7.47834	31.6	7.366	37	7.15738	35.4	7.15738	36	6.80433	36	7.07714	36.4	6.85247	34	6.88457	35.2	7.30181
30.4	6.94876	32.4	7.47834	32	7.34996	37.2	7.15738	35.4	7.14133	36	6.82037	36	7.06109	36.4	6.85247	34.2	6.88457	35.4	7.28576
30.4	6.94876	32.4	7.49439	32	7.34996	37.2	7.14133	35.8	7.14133	36.4	6.80433	36.2	7.06109	36.8	6.85247	34.2	6.88457	35.4	7.30181
30.6	6.94876	32.6	7.49439	32.2	7.33391	37.4	7.15738	36	7.17343	36.4	6.80433	36.2	7.06109	37	6.83642	34.4	6.90061	35.8	7.31786
30.8	6.94876	32.6	7.47834	32.2	7.33391	37.4	7.14133	36	7.17343	36.4	6.80433	36.4	7.07714	37	6.85247	34.4	6.88457	35.8	7.30181
30.8	6.93271	32.6	7.47834	32.2	7.33391	38	7.20552	36.2	7.18948	36.4	6.78828	36.4	7.07714	37.2	6.85247	34.6	6.88457	36	7.28576
30.8	6.93271	33	7.46229	32.4	7.34996	38	7.14133	36.2	7.18948	37	6.80433	36.8	7.07714	37.4	6.83642	34.6	6.90061	36	7.28576
30.8	6.93271	33.2	7.46229	32.6	7.33391	38.2	7.15738	36.4	7.17343	37	6.80433	36.8	7.07714	37.4	6.83642	34.6	6.93271	36	7.31786
31.2	6.91666	33.2	7.46229	32.6	7.31786	38.2	7.14133	36.4	7.15738	37	6.80433	37	7.07714	37.4	6.83642	35	6.91666	36.2	7.31786
31.4	6.94876	33.2	7.46229	32.6	7.31786	38.2	7.15738	36.4	7.17343	37.2	6.77223	37	7.07714	37.4	6.82037	35	6.88457	36.4	7.31786
31.4	6.94876	33.4	7.44624	33	7.30181	38.6	7.15738	36.4	7.17343	37.2	6.78828	37.4	7.10924	38	6.85247	35	6.90061	36.4	7.30181
31.4	6.93271	33.4	7.44624	33	7.28576	38.8	7.15738	36.8	7.18948	37.4	6.78828	37.4	7.09319	38	6.85247	35.2	6.90061	36.4	7.30181
31.6	6.93271	33.6	7.44624	33.2	7.31786	38.8	7.15738	37	7.17343	37.4	6.77223	37.8	7.09319	38	6.82037	35.2	6.90061	36.8	7.31786
31.6	6.93271	33.6	7.44624	33.2	7.30181	39	7.14133	37	7.17343	37.8	6.78828	37.8	7.10924	38.2	6.83642	35.4	6.90061	37	7.31786
31.6	6.93271	33.6	7.46229	33.2	7.30181	39	7.14133	37	7.18948	38	6.77223	38	7.10924	38.2	6.85247	35.4	6.90061	37	7.30181
31.6	6.91666	34	7.46229	33.4	7.28576	39.2	7.15738	37.2	7.20552	38	6.77223	38	7.10924	38.2	6.85247	35.8	6.88457	37	7.31786
32	6.91666	34.2	7.44624	33.6	7.28576	39.2	7.14133	37.2	7.18948	38	6.77223	38.2	7.09319	38.6	6.83642	36	6.90061	37	7.31786
32.2	6.91666	34.2	7.44624	33.6	7.28576	39.6	7.14133	37.4	7.17343	38	6.77223	38.2	7.07714	38.8	6.83642	36	6.90061	37.2	7.30181
32.2	6.91666	34.2	7.46229	33.6	7.28576	39.6	7.12528	37.4	7.18948	38.2	6.78828	38.2	7.07714	38.8	6.83642	36	6.90061	37.2	7.30181
32.2	6.91666	34.4	7.47834	34	7.28576	39.8	7.14133	37.8	7.20552	38.2	6.80433	38.2	7.07714	38.8	6.83642	36.2	6.88457	37.4	7.31786
32.4	6.91666	34.4	7.47834	34	7.26972	39.8	7.12528	37.8	7.18948	38.6	6.78828	38.6	7.09319	39	6.83642	36.4	6.88457	37.4	7.31786
32.4	6.91666	34.6	7.46229	34.2	7.26972	40	7.14133	38	7.20552	38.6	6.78828	38.8	7.10924	39	6.83642	36.4	6.86852	37.8	7.33391
32.6	6.91666	34.6	7.44624	34.2	7.26972	40	7.14133	38	7.20552	38.8	6.78828	38.8	7.09319	39.2	6.82037	36.4	6.88457	38	7.31786
32.6	6.90061	34.6	7.44624	34.4	7.26972	40.2	7.14133	38.2	7.18948	38.8	6.78828	38.8	7.09319	39.2	6.82037	36.8	6.88457	38	7.31786
33	6.90061	35	7.46229	34.4	7.25367	40.2	7.12528	38.2	7.20552	39	6.78828	39	7.09319	39.6	6.83642	36.8	6.88457	38	7.30181
33	6.88457	35.2	7.47834	34.6	7.25367	40.6	7.15738	38.6	7.20552	39.2	6.77223	39	7.09319	39.6	6.83642	37	6.86852	38.2	7.31786
33.2	6.90061	35.2	7.47834	34.6	7.23762	40.6	7.12528	38.6	7.20552	39.2	6.78828	39.2	7.09319	39.8	6.85247	37	6.86852	38.2	7.31786
33.2	6.90061	35.4	7.47834	34.6	7.23762	40.8	7.14133	38.8	7.20552	39.6	6.78828	39.2	7.09319	39.8	6.85247	37.2	6.90061	38.6	7.31786
33.4	6.90061	35.4	7.46229	35	7.23762	40.8	7.12528	38.8	7.22157	39.8	6.78828	39.6	7.09319	40	6.83642	37.2	6.88457	38.6	7.30181
33.4	6.90061	35.4	7.46229	35	7.23762	41	7.12528	39	7.20552	39.8	6.77223	39.8	7.07714	40.2	6.85247	37.4	6.90061	38.8	7.31786
33.4	6.88457	35.8	7.47834	35.2	7.23762	41	7.12528	39	7.20552	40	6.77223	39.8	7.09319	40.2	6.85247	37.4	6.88457	38.8	7.31786
33.6	6.88457	36	7.46229	35.2	7.22157	41.4	7.14133	39.2	7.20552	40	6.77223	40	7.07714	40.2	6.85247	37.8	6.88457	39	7.33391
33.6	6.90061	36	7.47834	35.4	7.22157	41.4	7.14133	39.2	7.20552	40.2	6.78828	40.2	7.07714	40.6	6.85247	37.8	6.88457	39	7.33391
34	6.88457	36	7.44624	35.4	7.23762	41.6	7.12528	39.6	7.22157	40.2	6.77223	40.2	7.09319	40.8	6.83642	38	6.88457	39.2	7.31786
34	6.88457	36.2	7.44624	35.8	7.22157	41.6	7.12528	39.6	7.22157	40.6	6.77223	40.6	7.07714	40.8	6.85247	38.2	6.88457	39.2	7.30181
34.2	6.88457	36.2	7.4302	35.8	7.20552	41.8	7.14133	39.8	7.20552	40.6	6.75618	40.6	7.07714	40.8	6.85247	38.2	6.88457	39.6	7.33391
34.2	6.86852	36.4	7.44624	35.8	7.20552	41.8	7.12528	39.8	7.20552	40.8	6.77223	40.8	7.07714	41	6.85247	38.2	6.86852	39.6	7.33391
34.2	6.86852	36.4	7.44624	36	7.22157	42	7.12528	40	7.22157	40.8	6.77223	40.8	7.09319	41	6.85247	38.8	6.88457	39.8	7.31786
34.4	6.86852	36.4	7.4302	36	7.20552	42	7.10924	40	7.22157	41	6.77223	41	7.07714	41.6	6.83642	38.8	6.88457	39.8	7.31786
34.4	6.86852	36.8	7.4302	36.2	7.20552	42.4	7.12528	40.2	7.22157	41	6.77223	41	7.07714	41.6	6.85247	38.8	6.88457	39.8	7.30181
34.6	6.86852	37	7.41415	36.4	7.20552	42.4	7.12528	40.2	7.22157	41	6.77223	41	7.07714	41.6	6.85247	39	6.88457	40	7.30181
34.6	6.88457	37	7.41415	36.4	7.20552	42.6	7.12528	40.2	7.20552	41.4	6.78828	41.4	7.09319	41.8	6.85247	39	6.88457	40.2	7.30181
34.6	6.86852	37	7.44624	36.4	7.18948	42.6	7.10924	40.6	7.20552	41.4	6.77223	41.6	7.07714	41.8	6.83642	39.2	6.90061	40.2	7.31786
35	6.85247	37.2	7.44624	36.8	7.20552	42.8	7.10924	40.6	7.22157	41.6	6.78828	41.6	7.07714	41.8	6.85247	39.2	6.90061	40.2	7.31786
35	6.86852	37.2	7.44624	36.8	7.20552	42.8	7.10924	40.6	7.23762	41.6	6.77223	41.8	7.07714	42	6.83642	39.2	6.90061	40.2	7.31786
35.2	6.85247	37.4	7.4302	37	7.18948	43	7.12528	40.8	7.22157	41.8	6.75618	41.8	7.07714	42.4	6.83642	39.6	6.90061	40.6	7.31786
35.2	6.86852	37.4	7.4302	37	7.17343	43	7.12528	40.8	7.23762	42	6.77223	42	7.09319	42.6	6.85247	39.8	6.90061	40.8	7.31786
35.2	6.86852	37.4	7.4302	37	7.17343	43.6	7.10924	41	7.20552	42	6.77223	42	7.09319	42.6	6.85247	40	6.91666	40.8	7.33391
35.4	6.83642	37.8	7.44624	37.2	7.18948	43.6	7.10924	41	7.22157	42.4	6.77223	42.4	7.09319	42.6	6.82037	40	6.91666	40.8	7.33391
35.4	6.83642	38	7.4302	37.4	7.17343	43.6	7.10924	41.4	7.22157	42.4	6.77223	42.4	7.09319	42.6	6.82037	40.2	6.90061	41	7.33391
35.8	6.83642	38	7.4302	37.4	7.17343	43.8	7.10924	41.4	7.22157	42.6	6.77223	42.6	7.10924	43	6.83642	40.2	6.91666	41	7.34996
35.8	6.85247	38	7.4302	37.4	7.17343	43.8	7.10924	41.6	7.22157	42.6	6.75618	42.6	7.07714	43	6.85247	40.6	6.91666	41.4	7.33391
36	6.85247	38.2	7.44624	37.8	7.17343	44	7.10924	41.6	7.20552	42.8	6.77223	42.8	7.09319	43	6.83642	40.6	6.93271	41.4	7.33391
36	6.85247	38.2	7.44624	37.8	7.18948	44	7.09319	41.8	7.22157	42.8	6.77223	42.8	7.07714	43.4	6.82037	40.8	6.91666	41.6	7.33391
36.2	6.83642	38.6	7.44624	38	7.17343	44.4	7.09319	41.8	7.22157	43	6.78828	43	7.07714	43.6	6.83642	40.8	6.93271	41.6	7.33391
36.2	6.83642	38.6	7.46229	38	7.17343	44.4	7.09319	42	7.22157	43	6.78828	43	7.06109	43.6	6.82037	40.8	6.91666	41.8	7.33391
36.4	6.83642	38.8	7.46229	38	7.17343	44.4	7.10924	42	7.22157	43.4	6.78828	43.4	7.07714	43.8	6.85247	41	6.91666	41.8	7.34996
36.4	6.83642	38.8	7.44624	38.2	7.15738	44.6	7.09319	42.4	7.23762	43.4	6.78828	43.4	7.09319	43.8	6.83642	41	6.91666	42	7.366
36.4	6.83642	39	7.47834	38.2	7.15738	44.6	7.10924	42.4	7.23762	43.6	6.78828	43.6	7.07714	44	6.82037	41.4	6.91666	42	7.366
36.8	6.83642	39	7.47834	38.2	7.17343	44.8	7.09319	42.6	7.23762	43.6	6.78828	43.6	7.07714	44	6.82037	41.6	6.93271	42.4	7.366
36.8	6.82037	39.2	7.47834	38.6	7.17343	44.8	7.10924	42.6	7.22157	43.8	6.77223	43.8	7.06109	44.4	6.82037	41.6	6.91666	42.4	7.38205
37	6.82037	39.2	7.47834	38.8	7.15738	45.4	7.10924	42.8	7.22157	43.8	6.78828	43.8	7.07714	44.4	6.82037	41.8	6.93271	42.6	7.366
37	6.83642	39.2	7.46229	38.8	7.15738	45.4	7.09319	42.8	7.22157	44	6.77223	44	7.06109	44.4	6.83642	41.8	6.91666	42.6	7.38205
37	6.83642	39.6	7.47834	38.8	7.15738	45.4	7.09319	43	7.23762	44	6.78828	44	7.06109	44.6	6.83642	42	6.93271	42.6	7.3981
37.2	6.83642	39.6	7.47834	39	7.17343	45.6	7.09319	43	7.22157	44.4	6.78828	44.4	7.06109	44.8	6.82037	42	6.93271	42.8	7.3981
37.4	6.83642	39.8	7.47834	39	7.17343	45.6	7.09319	43.4	7.22157	44.4	6.78828	44.4	7.04504	44.8	6.82037	42.4	6.93271	43	7.3981
37.4	6.82037	39.8	7.49439	39.2	7.17343	45.8	7.09319	43.6	7.22157	44.6	6.77223	44.4	7.06109	44.8	6.83642	42.4	6.93271	43	7.3981
37.4	6.82037	40	7.49439	39.2	7.17343	45.8	7.09319	43.6	7.22157	44.6	6.77223	44.6	7.07714	45.2	6.85247	42.6	6.93271	43	7.41415
37.8	6.82037	40	7.49439	39.6	7.17343	46.2	7.09319	43.6	7.23762	44.8	6.77223	44.8	7.07714	45.4	6.85247	42.6	6.94876	43.4	7.3981
37.8	6.82037	40.2	7.51044	39.6	7.17343	46.4	7.10924	43.8	7.22157	44.8	6.78828	44.8	7.07714	45.4	6.82037	42.8	6.94876	43.6	7.44624
38	6.82037	40.2	7.49439	39.8	7.17343	46.4	7.09319	43.8	7.23762	45.2	6.77223	45.2	7.04504	45.6	6.85247	42.8	6.94876	43.6	7.4302
38	6.82037	40.2	7.51044	39.8	7.17343	46.6	7.10924	44	7.20552	45.2	6.77223	45.2	7.04504	45.6	6.85247	43	6.93271	43.6	7.4302
38	6.82037	40.6	7.51044	39.8	7.17343	46.6	7.10924	44	7.22157	45.4	6.77223	45.4	7.04504	45.8	6.85247	43	6.93271	43.6	7.4302
38.2	6.80433	40.8	7.51044	40	7.17343	46.8	7.10924	44.4	7.22157	45.4	6.78828	45.4	7.04504	45.8	6.83642	43.4	6.94876	43.8	7.4302
38.2	6.80433	40.8	7.49439	40.2	7.17343	46.8	7.07714	44.4	7.23762	45.6	6.78828	45.6	7.029	46.2	6.83642	43.4	6.96481	44	7.4302
38.2	6.83642	40.8	7.51044	40.2	7.17343	47.2	7.10924	44.6	7.23762	45.6	6.80433	45.6	7.029	46.2	6.83642	43.6	6.96481	44	7.4302
38.6	6.82037	41	7.51044	40.6	7.17343	47.2	7.10924	44.6	7.22157	45.8	6.78828	45.8	7.04504	46.4	6.85247	43.6	6.96481	44	7.44624
38.6	6.82037	41	7.51044	40.6	7.20552	47.4	7.10924	44.8	7.23762	45.8	6.78828	45.8	7.029	46.4	6.85247	43.8	6.93271	44.4	7.44624
38.8	6.82037	41.4	7.52648	40.8	7.17343	47.4	7.09319	44.8	7.22157	45.8	6.78828	46.2	7.04504	46.6	6.83642	43.8	6.96481	44.4	7.4302
38.8	6.82037	41.4	7.51044	40.8	7.17343	47.6	7.10924	45.2	7.20552	46.2	6.78828	46.2	7.029	46.6	6.83642	44	6.94876	44.6	7.44624
39	6.80433	41.4	7.51044	40.8	7.15738	47.6	7.10924	45.2	7.22157	46.4	6.78828	46.4	7.01295	46.8	6.83642	44	6.94876	44.6	7.46229
39	6.82037	41.6	7.52648	41	7.18948	48	7.10924	45.4	7.23762	46.4	6.77223	46.4	7.01295	46.8	6.83642	44.4	6.94876	44.8	7.46229
39	6.83642	41.6	7.52648	41	7.17343	48	7.10924	45.4	7.23762	46.6	6.77223	46.6	7.01295	47.2	6.82037	44.4	6.96481	44.8	7.46229
39.2	6.82037	41.8	7.54253	41	7.18948	48.2	7.09319	45.6	7.23762	46.6	6.78828	46.8	7.029	47.2	6.83642	44.4	6.94876	45.2	7.44624
39.6	6.83642	42	7.52648	41.4	7.20552	48.2	7.09319	45.8	7.22157	46.8	6.78828	46.8	7.01295	47.4	6.82037	44.6	6.96481	45.2	7.46229
39.6	6.82037	42	7.52648	41.6	7.18948	48.4	7.10924	45.8	7.23762	46.8	6.78828	46.8	7.01295	47.4	6.82037	44.6	6.98085	45.4	7.46229
39.6	6.82037	42	7.52648	41.6	7.18948	48.6	7.10924	45.8	7.22157	47.2	6.78828	47.2	7.01295	47.6	6.83642	44.8	6.96481	45.4	7.46229
39.8	6.82037	42.4	7.52648	41.6	7.20552	48.6	7.10924	46.4	7.22157	47.2	6.78828	47.4	6.9969	47.6	6.83642	44.8	6.96481	45.6	7.46229
39.8	6.82037	42.4	7.52648	41.8	7.20552	48.6	7.09319	46.4	7.22157	47.4	6.77223	47.4	7.01295	48	6.85247	45.2	6.94876	45.6	7.46229
40	6.82037	42.6	7.54253	41.8	7.20552	49.2	7.09319	46.6	7.23762	47.4	6.77223	47.4	7.01295	48	6.85247	45.2	6.94876	45.8	7.46229
40	6.82037	42.6	7.54253	42	7.20552	49.2	7.10924	46.6	7.23762	47.6	6.78828	47.6	6.9969	48.2	6.83642	45.4	6.96481	45.8	7.46229
40.2	6.82037	42.8	7.52648	42	7.20552	49.2	7.10924	46.8	7.25367	47.6	6.78828	47.6	6.9969	48.2	6.83642	45.4	6.98085	46.2	7.47834
40.2	6.80433	42.8	7.52648	42	7.20552	49.2	7.09319	46.8	7.25367	48	6.78828	48	6.9969	48.4	6.85247	45.6	6.96481	46.2	7.47834
40.2	6.82037	43	7.52648	42.4	7.20552	49.6	7.10924	47.2	7.25367	48	6.77223	48.2	6.9969	48.4	6.85247	45.8	6.9969	46.4	7.47834
40.6	6.82037	43	7.54253	42.6	7.20552	49.6	7.10924	47.2	7.25367	48.2	6.78828	48.2	7.01295	48.6	6.83642	45.8	6.9969	46.4	7.46229
40.6	6.82037	43	7.52648	42.6	7.20552	50	7.10924	47.4	7.26972	48.2	6.78828	48.2	6.9969	48.6	6.83642	46.2	6.98085	46.6	7.47834
40.8	6.82037	43.4	7.54253	42.6	7.20552	50	7.10924	47.4	7.25367	48.4	6.78828	48.4	6.98085	49	6.83642	46.2	6.98085	46.6	7.47834
40.8	6.82037	43.6	7.54253	42.8	7.20552	50.2	7.10924	47.6	7.25367	48.4	6.80433	48.6	6.9969	49.2	6.83642	46.4	6.98085	46.8	7.47834
40.8	6.80433	43.6	7.54253	42.8	7.20552	50.2	7.10924	47.6	7.25367	48.6	6.77223	48.6	6.98085	49.2	6.85247	46.4	6.98085	46.8	7.46229
41	6.82037	43.6	7.52648	43	7.22157	50.4	7.09319	47.6	7.26972	48.6	6.77223	48.6	6.9969	49.2	6.85247	46.4	6.98085	47.2	7.47834
41	6.82037	43.8	7.54253	43	7.20552	50.4	7.10924	48	7.25367	48.6	6.78828	49	6.98085	49.4	6.85247	46.4	6.98085	47.2	7.47834
41.4	6.82037	43.8	7.55858	43.4	7.20552	50.6	7.09319	48.2	7.26972	49	6.78828	49	6.9969	49.6	6.83642	46.6	6.9969	47.4	7.49439
41.4	6.82037	44	7.52648	43.4	7.18948	50.6	7.10924	48.2	7.26972	49.2	6.77223	49.2	6.96481	49.6	6.86852	46.8	7.01295	47.4	7.49439
41.4	6.82037	44	7.54253	43.6	7.20552	50.6	7.09319	48.4	7.25367	49.2	6.78828	49.4	6.96481	50	6.86852	46.8	6.9969	47.4	7.49439
41.6	6.80433	44	7.54253	43.6	7.20552	51	7.09319	48.4	7.25367	49.4	6.78828	49.6	6.98085	50	6.85247	46.8	6.9969	47.6	7.49439
41.6	6.82037	44.4	7.52648	43.8	7.20552	51	7.10924	48.6	7.25367	49.4	6.77223	49.6	6.98085	50.2	6.85247	47.2	6.9969	47.6	7.49439
41.8	6.82037	44.4	7.54253	43.8	7.20552	51.2	7.10924	48.6	7.26972	49.6	6.78828	49.6	6.98085	50.2	6.85247	47.4	6.9969	48	7.49439
41.8	6.80433	44.6	7.55858	44	7.20552	51.4	7.10924	49	7.26972	49.6	6.78828	49.6	6.96481	50.4	6.86852	47.4	7.01295	48	7.51044
42	6.80433	44.6	7.55858	44	7.18948	51.4	7.12528	49	7.28576	50	6.77223	50.2	6.98085	50.6	6.85247	47.4	6.9969	48.2	7.51044
42	6.80433	44.8	7.54253	44.4	7.20552	51.8	7.10924	49.2	7.28576	50	6.77223	50.2	6.96481	50.6	6.86852	47.6	7.01295	48.2	7.51044
42.4	6.78828	44.8	7.54253	44.4	7.20552	51.8	7.09319	49.2	7.28576	50.2	6.80433	50.2	6.98085	51	6.85247	47.6	6.9969	48.2	7.51044
42.4	6.80433	45.2	7.52648	44.4	7.20552	52	7.10924	49.4	7.28576	50.2	6.80433	50.2	6.98085	51	6.85247	48	7.01295	48.4	7.51044
42.6	6.82037	45.2	7.52648	44.6	7.20552	52	7.10924	49.4	7.28576	50.4	6.80433	50.6	6.98085	51	6.86852	48	7.01295	48.4	7.51044
42.6	6.80433	45.4	7.54253	44.6	7.18948	52.2	7.09319	49.6	7.28576	50.4	6.80433	50.6	6.98085	51.2	6.85247	48.2	7.029	48.6	7.52648
42.6	6.80433	45.4	7.54253	44.8	7.18948	52.2	7.09319	50	7.28576	50.6	6.80433	50.6	6.98085	51.4	6.86852	48.2	7.029	48.6	7.52648
42.8	6.82037	45.6	7.52648	44.8	7.20552	52.4	7.10924	50.2	7.30181	50.6	6.78828	50.6	6.98085	51.4	6.88457	48.4	7.029	49	7.52648
43	6.80433	45.6	7.52648	44.8	7.20552	52.4	7.10924	50.2	7.30181	51	6.78828	51	6.98085	51.8	6.86852	48.6	7.029	49	7.54253
43	6.80433	45.8	7.54253	45.2	7.20552	53	7.12528	50.2	7.30181	51	6.78828	51	6.98085	51.8	6.86852	48.6	7.029	49.2	7.52648
43	6.78828	45.8	7.52648	45.4	7.18948	53	7.10924	50.4	7.30181	51.2	6.78828	51.2	6.98085	52	6.86852	48.6	7.029	49.2	7.52648
43	6.80433	45.8	7.52648	45.4	7.18948	53	7.10924	50.6	7.31786	51.2	6.78828	51.2	6.98085	52	6.86852	49	7.04504	49.4	7.55858
43.4	6.78828	46.2	7.52648	45.6	7.18948	53	7.09319	50.6	7.31786	51.4	6.80433	51.4	6.9969	52.2	6.86852	49	7.029	49.4	7.54253
43.6	6.78828	46.4	7.52648	45.6	7.20552	53.4	7.10924	50.6	7.31786	51.4	6.80433	51.4	6.9969	52.2	6.88457	49.2	7.04504	49.6	7.52648
43.6	6.80433	46.4	7.51044	45.8	7.20552	53.4	7.10924	50.6	7.31786	51.8	6.80433	51.8	6.98085	52.4	6.88457	49.2	7.04504	49.6	7.54253
43.6	6.78828	46.4	7.54253	45.8	7.18948	53.4	7.09319	51	7.30181	51.8	6.80433	51.8	6.98085	52.4	6.88457	49.4	7.04504	50	7.52648
43.8	6.78828	46.6	7.52648	46.2	7.18948	53.8	7.09319	51	7.30181	52	6.78828	52	6.9969	52.8	6.86852	49.4	7.06109	50	7.54253
43.8	6.78828	46.6	7.52648	46.2	7.18948	53.8	7.09319	51.2	7.31786	52	6.78828	52	6.9969	52.8	6.88457	49.6	7.04504	50.2	7.55858
44	6.80433	46.8	7.52648	46.2	7.17343	53.8	7.09319	51.4	7.30181	52.2	6.80433	52.2	6.98085	53	6.88457	49.6	7.06109	50.2	7.55858
44	6.80433	46.8	7.54253	46.4	7.18948	54.2	7.09319	51.4	7.30181	52.2	6.78828	52.4	6.9969	53	6.88457	50	7.07714	50.4	7.55858
44.4	6.77223	47.2	7.54253	46.4	7.18948	54.2	7.09319	51.8	7.30181	52.4	6.80433	52.4	6.9969	53.2	6.88457	50	7.07714	50.4	7.55858
44.4	6.78828	47.4	7.52648	46.6	7.20552	54.2	7.10924	52	7.33391	52.4	6.78828	52.4	6.9969	53.2	6.90061	50.2	7.07714	50.6	7.55858
44.4	6.77223	47.4	7.52648	46.8	7.17343	54.6	7.10924	52	7.33391	52.8	6.80433	52.8	7.01295	53.4	6.90061	50.2	7.06109	50.6	7.57463
44.6	6.78828	47.4	7.52648	46.8	7.17343	54.8	7.10924	52	7.33391	52.8	6.82037	52.8	6.9969	53.4	6.91666	50.4	7.06109	51	7.57463
44.8	6.77223	47.6	7.52648	46.8	7.17343	54.8	7.09319	52	7.34996	53	6.80433	53	6.9969	53.8	6.90061	50.4	7.07714	51	7.57463
44.8	6.77223	47.6	7.51044	47.2	7.18948	54.8	7.07714	52.4	7.34996	53	6.80433	53.2	6.9969	53.8	6.91666	50.6	7.07714	51	7.55858
44.8	6.75618	47.6	7.54253	47.2	7.18948	55	7.09319	52.4	7.34996	53.2	6.78828	53.4	7.01295	54	6.93271	51	7.09319	51.2	7.55858
44.8	6.75618	48	7.51044	47.4	7.17343	55.2	7.09319	52.4	7.34996	53.2	6.78828	53.4	7.01295	54	6.91666	51	7.07714	51.2	7.57463
45.2	6.77223	48.2	7.52648	47.4	7.18948	55.2	7.09319	52.4	7.34996	53.4	6.78828	53.4	7.029	54.2	6.91666	51	7.07714	51.4	7.57463
45.4	6.77223	48.2	7.52648	47.4	7.17343	55.6	7.09319	53	7.34996	53.4	6.78828	53.8	7.01295	54.2	6.91666	51.4	7.09319	51.4	7.57463
45.4	6.77223	48.2	7.51044	47.6	7.18948	55.6	7.09319	53	7.34996	53.8	6.78828	53.8	6.9969	54.6	6.93271	51.4	7.10924	51.4	7.57463
45.4	6.75618	48.4	7.52648	47.6	7.18948	55.8	7.09319	53	7.34996	53.8	6.78828	53.8	6.9969	54.6	6.91666	51.8	7.10924	51.8	7.57463
45.6	6.75618	48.4	7.52648	48	7.20552	55.8	7.10924	53.2	7.34996	54	6.78828	54	7.029	54.8	6.93271	51.8	7.09319	51.8	7.57463
45.6	6.75618	48.6	7.52648	48	7.17343	56	7.09319	53.4	7.366	54	6.77223	54.2	7.01295	54.8	6.93271	52	7.10924	52	7.60672
45.8	6.77223	48.6	7.51044	48.2	7.17343	56	7.09319	53.4	7.366	54.2	6.77223	54.2	7.01295	55	6.93271	52	7.10924	52	7.60672
45.8	6.77223	48.6	7.49439	48.2	7.18948	56.2	7.09319	53.4	7.366	54.2	6.77223	54.6	7.029	55	6.94876	52.2	7.10924	52.2	7.59067
46.2	6.78828	49	7.51044	48.4	7.17343	56.2	7.07714	53.8	7.34996	54.8	6.77223	54.8	7.01295	55.2	6.93271	52.2	7.10924	52.2	7.59067
46.2	6.78828	49.2	7.51044	48.6	7.18948	56.6	7.10924	53.8	7.366	54.8	6.77223	54.8	7.029	55.2	6.94876	52.4	7.10924	52.4	7.59067
46.4	6.77223	49.2	7.51044	48.6	7.17343	56.6	7.10924	53.8	7.366	54.8	6.80433	54.8	7.029	55.6	6.93271	52.4	7.10924	52.4	7.59067
46.4	6.77223	49.4	7.52648	48.6	7.15738	56.8	7.09319	54.2	7.366	54.8	6.78828	55	7.01295	55.8	6.93271	52.4	7.10924	52.8	7.60672
46.6	6.77223	49.4	7.52648	49	7.17343	56.8	7.10924	54.2	7.38205	55.2	6.78828	55.2	7.01295	55.8	6.96481	52.8	7.10924	52.8	7.62277
46.6	6.77223	49.6	7.51044	49	7.17343	57	7.09319	54.2	7.366	55.2	6.77223	55.2	7.029	55.8	6.96481	53	7.12528	53	7.62277
46.6	6.77223	49.6	7.51044	49.2	7.17343	57	7.10924	54.2	7.366	55.2	6.80433	55.6	7.029	56.2	6.96481	53	7.12528	53	7.62277
46.8	6.78828	50	7.52648	49.2	7.15738	57.4	7.10924	54.8	7.366	55.2	6.80433	55.6	7.029	56.2	6.94876	53	7.09319	53.2	7.62277
46.8	6.75618	50	7.51044	49.2	7.17343	57.4	7.10924	54.8	7.38205	55.8	6.78828	55.8	7.029	56.6	6.96481	53	7.10924	53.2	7.62277
47.2	6.77223	50.2	7.52648	49.4	7.15738	57.6	7.09319	54.8	7.38205	55.8	6.78828	55.8	7.029	56.6	6.94876	53.4	7.12528	53.4	7.62277
47.2	6.77223	50.2	7.51044	49.6	7.17343	57.6	7.09319	55	7.366	55.8	6.78828	56	7.04504	56.6	6.94876	53.4	7.12528	53.4	7.62277
47.4	6.77223	50.2	7.49439	49.6	7.17343	57.8	7.09319	55	7.38205	56	6.80433	56	7.04504	56.8	6.94876	53.8	7.10924	53.8	7.62277
47.4	6.78828	50.4	7.51044	49.6	7.15738	57.8	7.09319	55.2	7.38205	56	6.80433	56.2	7.04504	57	6.98085	53.8	7.10924	53.8	7.62277
47.4	6.75618	50.6	7.51044	50	7.17343	58	7.09319	55.2	7.38205	56.2	6.78828	56.2	7.04504	57	6.96481	53.8	7.12528	53.8	7.62277
47.6	6.75618	50.6	7.51044	50.2	7.15738	58	7.09319	55.6	7.38205	56.6	6.78828	56.6	7.06109	57	6.98085	53.8	7.12528	54	7.62277
47.6	6.77223	50.6	7.49439	50.2	7.15738	58.4	7.09319	55.6	7.38205	56.6	6.78828	56.6	7.04504	57.4	6.98085	54.2	7.12528	54.2	7.63882
47.6	6.77223	51	7.49439	50.4	7.15738	58.6	7.10924	55.6	7.366	56.8	6.78828	56.8	7.04504	57.6	6.96481	54.2	7.12528	54.2	7.63882
48	6.78828	51	7.49439	50.4	7.15738	58.6	7.09319	55.8	7.3981	56.8	6.78828	56.8	7.06109	57.6	6.96481	54.2	7.12528	54.2	7.62277
48	6.78828	51.2	7.52648	50.6	7.15738	58.6	7.09319	56	7.3981	56.8	6.78828	57	7.04504	57.6	6.98085	54.2	7.12528	54.6	7.62277
48.2	6.77223	51.4	7.52648	50.6	7.15738	59	7.09319	56.2	7.38205	57	6.80433	57	7.04504	57.6	6.9969	54.8	7.12528	54.8	7.63882
48.2	6.77223	51.4	7.51044	50.6	7.14133	59	7.10924	56.2	7.38205	57.4	6.80433	57.4	7.06109	57.8	6.9969	54.8	7.12528	54.8	7.65487
48.4	6.77223	51.4	7.49439	51	7.14133	59.4	7.10924	56.6	7.3981	57.4	6.78828	57.4	7.07714	57.8	6.98085	54.8	7.14133	54.8	7.63882
48.4	6.78828	51.8	7.51044	51	7.17343	59.4	7.09319	56.6	7.3981	57.6	6.80433	57.6	7.06109	58	6.98085	54.8	7.14133	54.8	7.63882
48.6	6.78828	51.8	7.51044	51.2	7.15738	59.6	7.10924	56.8	7.3981	57.6	6.80433	57.6	7.06109	58	6.96481	55.2	7.14133	55	7.65487
48.6	6.80433	52	7.49439	51.2	7.17343	59.6	7.10924	56.8	7.3981	57.6	6.80433	57.8	7.07714	58.4	6.9969	55.2	7.14133	55.2	7.63882
49	6.80433	52	7.49439	51.4	7.15738	59.8	7.09319	57	7.3981	57.8	6.80433	57.8	7.07714	58.4	6.98085	55.6	7.15738	55.2	7.67091
49	6.80433	52	7.49439	51.4	7.15738	59.8	7.10924	57	7.41415	58	6.80433	58	7.07714	58.6	6.98085	55.6	7.15738	55.2	7.67091
49.2	6.78828	52.2	7.49439	51.4	7.14133	60	7.10924	57.4	7.41415	58	6.82037	58	7.07714	58.6	6.9969	55.8	7.14133	55.6	7.65487
49.2	6.80433	52.4	7.49439	51.8	7.15738	60	7.10924	57.4	7.4302	58.4	6.80433	58.6	7.06109	58.8	6.9969	55.8	7.14133	55.6	7.67091
49.2	6.82037	52.4	7.49439	52	7.14133	60.4	7.09319	57.6	7.41415	58.4	6.80433	58.6	7.07714	59	6.9969	56	7.15738	55.8	7.67091
49.4	6.82037	52.4	7.49439	52	7.15738	60.4	7.09319	57.6	7.3981	58.6	6.80433	58.6	7.07714	59	6.9969	56	7.15738	55.8	7.65487
49.4	6.82037	52.8	7.49439	52.2	7.14133	60.6	7.10924	57.8	7.41415	58.6	6.82037	58.6	7.09319	59.4	6.9969	56.2	7.15738	56	7.67091
49.6	6.80433	52.8	7.49439	52.2	7.14133	60.6	7.10924	58	7.41415	58.8	6.82037	59	7.09319	59.4	6.9969	56.2	7.15738	56	7.67091
49.6	6.82037	53	7.49439	52.2	7.15738	60.8	7.09319	58	7.3981	59	6.80433	59	7.07714	59.6	6.9969	56.2	7.14133	56.2	7.67091
49.6	6.82037	53	7.49439	52.4	7.15738	60.8	7.10924	58.4	7.3981	59	6.80433	59	7.09319	59.8	7.01295	56.6	7.14133	56.2	7.67091
50	6.82037	53.2	7.49439	52.4	7.15738	61.2	7.10924	58.6	7.41415	59	6.80433	59.4	7.09319	59.8	7.01295	56.6	7.17343	56.6	7.67091
50.2	6.82037	53.4	7.49439	52.8	7.15738	61.2	7.10924	58.6	7.41415	59.6	6.82037	59.6	7.09319	60	7.01295	56.8	7.15738	56.6	7.65487
50.2	6.82037	53.4	7.47834	53	7.14133	61.4	7.09319	58.6	7.41415	59.6	6.82037	59.6	7.07714	60	6.9969	57	7.15738	56.8	7.67091
50.4	6.83642	53.4	7.47834	53	7.12528	61.4	7.09319	58.8	7.3981	59.8	6.82037	59.8	7.07714	60.4	7.01295	57	7.15738	56.8	7.68696
50.4	6.83642	53.8	7.49439	53	7.15738	61.6	7.10924	59	7.41415	59.8	6.82037	59.8	7.07714	60.4	7.01295	57	7.15738	57	7.67091
50.6	6.83642	53.8	7.47834	53.2	7.15738	61.8	7.10924	59	7.3981	60	6.82037	60	7.09319	60.6	7.01295	57.4	7.15738	57	7.67091
50.6	6.83642	53.8	7.47834	53.2	7.15738	61.8	7.09319	59.4	7.41415	60	6.82037	60	7.09319	60.6	7.01295	57.6	7.17343	57.4	7.68696
50.6	6.83642	54	7.49439	53.4	7.14133	61.8	7.10924	59.4	7.4302	60	6.82037	60.4	7.07714	60.8	7.01295	57.6	7.15738	57.4	7.70301
51	6.83642	54.2	7.47834	53.4	7.14133	62.2	7.10924	59.6	7.4302	60.4	6.82037	60.4	7.07714	60.8	7.01295	57.6	7.15738	57.6	7.70301
51	6.85247	54.2	7.47834	53.4	7.12528	62.4	7.10924	59.6	7.4302	60.6	6.80433	60.6	7.10924	61.2	7.01295	57.8	7.15738	57.6	7.70301
51	6.85247	54.2	7.47834	53.8	7.12528	62.4	7.12528	59.8	7.44624	60.6	6.82037	60.8	7.10924	61.2	7.01295	57.8	7.15738	57.6	7.70301
51.2	6.85247	54.6	7.47834	53.8	7.12528	62.6	7.10924	59.8	7.4302	60.8	6.82037	60.8	7.09319	61.4	7.01295	58	7.15738	57.8	7.70301
51.2	6.85247	54.6	7.47834	54	7.12528	62.8	7.10924	60	7.44624	60.8	6.82037	61.2	7.10924	61.4	7.01295	58	7.17343	58	7.68696
51.4	6.85247	54.8	7.47834	54	7.12528	62.8	7.10924	60	7.44624	60.8	6.83642	61.2	7.10924	61.6	7.029	58.4	7.17343	58	7.70301
51.4	6.86852	54.8	7.47834	54.2	7.12528	62.8	7.10924	60.4	7.46229	61.2	6.82037	61.4	7.10924	61.6	7.029	58.4	7.17343	58	7.70301
51.4	6.86852	55	7.47834	54.2	7.12528	62.8	7.10924	60.4	7.46229	61.4	6.83642	61.6	7.10924	61.8	7.029	58.4	7.17343	58	7.70301
51.8	6.88457	55.2	7.49439	54.6	7.12528	63.4	7.10924	60.8	7.46229	61.4	6.82037	61.6	7.10924	62.2	7.01295	58.6	7.18948	58.4	7.73511
52	6.86852	55.2	7.49439	54.6	7.12528	63.4	7.10924	60.8	7.46229	61.6	6.83642	61.8	7.09319	62.4	7.029	58.8	7.18948	58.6	7.71906
52	6.86852	55.2	7.49439	54.8	7.12528	63.6	7.10924	60.8	7.44624	61.6	6.83642	61.8	7.10924	62.4	7.029	59	7.18948	58.6	7.71906
52.2	6.86852	55.6	7.46229	54.8	7.10924	63.6	7.10924	61.2	7.46229	61.8	6.82037	61.8	7.10924	62.4	7.029	59	7.18948	58.6	7.73511
52.2	6.85247	55.8	7.47834	55	7.10924	64	7.10924	61.4	7.46229	61.8	6.85247	62.2	7.12528	62.4	7.029	59	7.18948	58.8	7.71906
52.4	6.86852	55.8	7.47834	55	7.10924	64	7.10924	61.4	7.46229	62.2	6.85247	62.4	7.10924	62.8	7.01295	59	7.20552	59	7.71906
52.4	6.86852	55.8	7.49439	55.2	7.12528	64.2	7.10924	61.6	7.47834	62.2	6.83642	62.4	7.09319	62.8	7.01295	59.6	7.20552	59	7.71906
52.4	6.88457	56	7.47834	55.2	7.12528	64.2	7.10924	61.6	7.47834	62.4	6.83642	62.6	7.10924	63.2	7.029	59.6	7.20552	59	7.71906
52.8	6.88457	56	7.47834	55.2	7.10924	64.4	7.10924	61.8	7.46229	62.4	6.83642	62.6	7.10924	63.2	7.029	59.6	7.18948	59.4	7.73511
53	6.88457	56.2	7.47834	55.6	7.10924	64.4	7.10924	61.8	7.46229	62.6	6.83642	62.8	7.10924	63.2	7.029	59.6	7.18948	59.6	7.73511
53	6.86852	56.2	7.47834	55.8	7.12528	64.6	7.09319	62.2	7.47834	62.8	6.83642	62.8	7.10924	63.4	7.029	60	7.20552	59.6	7.73511
53	6.88457	56.2	7.47834	55.8	7.12528	64.6	7.09319	62.2	7.47834	63.2	6.86852	63.2	7.10924	63.6	7.029	60	7.18948	59.8	7.71906
53	6.88457	56.6	7.47834	55.8	7.12528	65	7.07714	62.4	7.47834	63.2	6.85247	63.2	7.09319	63.6	7.029	60.4	7.22157	60	7.7672
53.2	6.88457	56.8	7.47834	56	7.12528	65.2	7.09319	62.4	7.46229	63.4	6.85247	63.4	7.10924	63.6	7.04504	60.4	7.20552	60	7.7672
53.4	6.90061	56.8	7.47834	56	7.12528	65.2	7.09319	62.6	7.47834	63.4	6.85247	63.4	7.10924	64	7.04504	60.6	7.20552	60.4	7.75115
53.4	6.90061	57	7.49439	56.2	7.12528	65.2	7.10924	62.6	7.47834	63.6	6.85247	63.6	7.10924	64	7.029	60.6	7.20552	60.4	7.7672
53.4	6.90061	57	7.51044	56.2	7.09319	65.4	7.09319	62.8	7.47834	63.6	6.86852	63.6	7.10924	64.2	7.029	60.8	7.20552	60.4	7.73511
53.8	6.91666	57	7.49439	56.2	7.10924	65.6	7.09319	62.8	7.47834	64	6.85247	64	7.12528	64.4	7.06109	60.8	7.20552	60.6	7.75115
53.8	6.90061	57.4	7.49439	56.6	7.12528	66	7.10924	63.2	7.51044	64	6.85247	64	7.15738	64.4	7.06109	60.8	7.20552	60.8	7.7672
54	6.90061	57.6	7.49439	56.8	7.10924	66	7.09319	63.4	7.49439	64.2	6.86852	64.2	7.10924	64.6	7.04504	61.2	7.20552	60.8	7.75115
54	6.90061	57.6	7.49439	56.8	7.10924	66.2	7.09319	63.4	7.49439	64.2	6.88457	64.2	7.10924	64.6	7.04504	61.4	7.22157	60.8	7.7672
54.2	6.90061	57.6	7.51044	56.8	7.10924	66.2	7.09319	63.6	7.49439	64.4	6.86852	64.4	7.12528	64.6	7.04504	61.4	7.23762	61.2	7.7672
54.2	6.90061	57.8	7.51044	57	7.12528	66.4	7.09319	64	7.49439	64.4	6.86852	64.6	7.12528	64.6	7.04504	61.4	7.23762	61.4	7.7672
54.2	6.90061	57.8	7.52648	57	7.12528	66.4	7.09319	64	7.49439	64.6	6.88457	64.6	7.12528	65.2	7.04504	61.6	7.23762	61.4	7.75115
54.6	6.90061	58	7.51044	57.4	7.10924	66.4	7.07714	64.2	7.49439	64.6	6.88457	64.6	7.12528	65.2	7.04504	61.8	7.23762	61.4	7.75115
54.8	6.90061	58	7.51044	57.6	7.10924	66.8	7.09319	64.2	7.49439	65	6.88457	65	7.12528	65.4	7.04504	61.8	7.23762	61.4	7.7672
54.8	6.90061	58	7.49439	57.6	7.10924	67	7.09319	64.4	7.51044	65.2	6.88457	65	7.12528	65.4	7.04504	62.2	7.23762	61.6	7.7672
54.8	6.88457	58.4	7.52648	57.6	7.10924	67	7.09319	64.4	7.51044	65.2	6.88457	65.2	7.14133	65.6	7.04504	62.2	7.23762	61.8	7.75115
55	6.88457	58.6	7.52648	57.8	7.10924	67.2	7.10924	64.6	7.52648	65.4	6.88457	65.2	7.14133	65.6	7.04504	62.4	7.23762	61.8	7.7672
55	6.91666	58.6	7.52648	57.8	7.09319	67.2	7.09319	64.6	7.52648	65.4	6.90061	65.6	7.14133	66	7.06109	62.4	7.23762	61.8	7.7672
55.2	6.91666	58.8	7.54253	58	7.12528	67.4	7.07714	65	7.52648	65.6	6.91666	65.6	7.12528	66	7.06109	62.6	7.23762	62.2	7.7672
55.2	6.91666	58.8	7.55858	58	7.09319	67.4	7.09319	65.2	7.52648	66	6.88457	65.6	7.14133	66.2	7.04504	62.6	7.25367	62.4	7.7672
55.6	6.91666	59	7.55858	58	7.09319	67.8	7.09319	65.2	7.51044	66	6.90061	65.6	7.14133	66.2	7.06109	62.8	7.25367	62.4	7.7672
55.8	6.90061	59	7.55858	58.4	7.10924	67.8	7.09319	65.2	7.51044	66.2	6.90061	66.2	7.14133	66.4	7.06109	62.8	7.23762	62.4	7.78325
55.8	6.91666	59.4	7.57463	58.6	7.09319	68	7.07714	65.4	7.52648	66.2	6.91666	66.2	7.14133	66.4	7.06109	63.2	7.23762	62.6	7.7993
55.8	6.91666	59.4	7.55858	58.6	7.09319	68	7.07714	65.6	7.52648	66.4	6.91666	66.4	7.12528	66.8	7.06109	63.2	7.23762	62.8	7.7993
55.8	6.93271	59.6	7.55858	58.6	7.09319	68.4	7.07714	65.6	7.51044	66.4	6.90061	66.4	7.12528	66.8	7.06109	63.4	7.26972	62.8	7.78325
56	6.91666	59.6	7.55858	58.8	7.09319	68.4	7.09319	65.6	7.52648	66.8	6.91666	66.4	7.14133	67	7.07714	63.4	7.26972	62.8	7.7993
56.2	6.90061	59.6	7.55858	58.8	7.09319	68.8	7.07714	66.2	7.54253	66.8	6.91666	66.8	7.14133	67	7.07714	63.6	7.23762	63.2	7.78325
56.2	6.91666	59.8	7.57463	59	7.10924	68.8	7.07714	66.2	7.54253	67	6.93271	67	7.12528	67.4	7.07714	63.6	7.25367	63.2	7.78325
56.2	6.91666	60	7.59067	59	7.09319	69	7.07714	66.2	7.54253	67	6.93271	67	7.14133	67.4	7.07714	64	7.25367	63.4	7.81535
56.6	6.93271	60	7.57463	59.4	7.10924	69	7.07714	66.4	7.54253	67.2	6.91666	67	7.14133	67.4	7.06109	64	7.26972	63.4	7.83139
56.6	6.91666	60	7.57463	59.4	7.09319	69.2	7.07714	66.4	7.55858	67.2	6.91666	67	7.14133	67.4	7.07714	64.2	7.26972	63.6	7.7993
56.8	6.91666	60.4	7.59067	59.6	7.09319	69.2	7.09319	66.8	7.55858	67.4	6.96481	67.4	7.14133	68	7.07714	64.2	7.26972	63.6	7.7993
56.8	6.91666	60.4	7.59067	59.6	7.09319	69.4	7.09319	67	7.55858	67.4	6.93271	67.4	7.14133	68	7.07714	64.4	7.25367	64	7.81535
57	6.91666	60.6	7.60672	59.8	7.09319	69.4	7.09319	67	7.55858	67.8	6.93271	67.8	7.15738	68.2	7.07714	64.4	7.26972	64	7.81535
57	6.93271	60.8	7.59067	60	7.09319	69.8	7.10924	67	7.55858	68	6.94876	67.8	7.15738	68.2	7.07714	64.6	7.26972	64.2	7.81535
57	6.93271	60.8	7.59067	60	7.09319	69.8	7.09319	67	7.57463	68	6.93271	68	7.14133	68.4	7.07714	64.6	7.28576	64.2	7.83139
57.4	6.93271	60.8	7.60672	60	7.09319	70	7.09319	67.4	7.57463	68	6.94876	68	7.15738	68.4	7.07714	65	7.26972	64.2	7.7993
57.6	6.90061	61.2	7.60672	60.4	7.09319	70	7.09319	67.4	7.59067	68.4	6.94876	68.2	7.15738	68.8	7.07714	65	7.26972	64.4	7.7993
57.6	6.91666	61.2	7.60672	60.4	7.09319	70.2	7.07714	67.8	7.57463	68.4	6.94876	68.2	7.15738	68.8	7.07714	65.2	7.26972	64.6	7.83139
57.6	6.91666	61.4	7.60672	60.4	7.09319	70.2	7.09319	67.8	7.59067	68.4	6.93271	68.4	7.15738	69	7.07714	65.2	7.26972	64.6	7.83139
57.8	6.93271	61.4	7.62277	60.6	7.07714	70.6	7.07714	68	7.59067	68.8	6.94876	68.4	7.15738	69	7.07714	65.4	7.26972	64.6	7.81535
57.8	6.91666	61.4	7.60672	60.6	7.07714	70.8	7.09319	68	7.59067	69	6.96481	68.8	7.15738	69.2	7.07714	65.4	7.26972	65	7.83139
58	6.91666	61.6	7.62277	60.8	7.09319	71	7.07714	68.2	7.59067	69	6.96481	68.8	7.15738	69.2	7.09319	65.6	7.28576	65.2	7.81535
58	6.91666	61.8	7.60672	61.2	7.07714	71	7.09319	68.2	7.59067	69.2	6.96481	69	7.17343	69.4	7.07714	65.6	7.28576	65.2	7.83139
58.4	6.93271	61.8	7.60672	61.2	7.07714	71.2	7.10924	68.4	7.59067	69.2	6.94876	69	7.17343	69.4	7.09319	66	7.28576	65.2	7.83139
58.6	6.91666	62.2	7.62277	61.2	7.09319	71.2	7.09319	68.4	7.59067	69.4	6.96481	69.2	7.15738	69.8	7.07714	66.2	7.28576	65.4	7.83139
58.6	6.94876	62.2	7.62277	61.4	7.07714	71.6	7.09319	68.8	7.59067	69.4	6.94876	69.2	7.15738	69.8	7.09319	66.2	7.26972	65.6	7.84744
58.6	6.93271	62.4	7.60672	61.4	7.06109	71.6	7.09319	68.8	7.59067	69.8	6.96481	69.4	7.15738	70	7.09319	66.2	7.26972	65.6	7.84744
58.6	6.93271	62.4	7.63882	61.6	7.09319	71.8	7.09319	69	7.60672	69.8	6.96481	69.4	7.15738	70	7.07714	66.4	7.26972	65.6	7.84744
58.8	6.91666	62.6	7.62277	61.8	7.06109	71.8	7.10924	69	7.60672	70	6.94876	69.8	7.15738	70.2	7.07714	66.4	7.26972	65.6	7.83139
59	6.93271	62.6	7.62277	61.8	7.06109	72	7.07714	69.2	7.60672	70	6.96481	69.8	7.15738	70.6	7.09319	66.8	7.28576	66	7.86349
59	6.94876	62.8	7.63882	61.8	7.06109	72	7.09319	69.2	7.63882	70.2	6.96481	70	7.15738	70.8	7.09319	67	7.28576	66.2	7.84744
59	6.94876	62.8	7.62277	62.2	7.07714	72.2	7.10924	69.4	7.62277	70.2	6.94876	70	7.15738	70.8	7.07714	67	7.30181	66.2	7.86349
59.4	6.93271	62.8	7.62277	62.2	7.07714	72.6	7.10924	69.4	7.62277	70.8	6.93271	70.2	7.17343	70.8	7.07714	67	7.28576	66.2	7.86349
59.6	6.93271	63.2	7.63882	62.4	7.07714	72.8	7.07714	69.8	7.62277	70.8	6.94876	70.2	7.17343	70.8	7.07714	67.2	7.30181	66.4	7.86349
59.6	6.93271	63.4	7.62277	62.4	7.06109	72.8	7.09319	69.8	7.63882	71	6.94876	70.6	7.17343	71.2	7.09319	67.4	7.30181	66.4	7.86349
59.6	6.94876	63.4	7.63882	62.6	7.07714	73	7.07714	70	7.63882	71	6.96481	70.8	7.18948	71.2	7.10924	67.4	7.28576	66.8	7.86349
59.8	6.94876	63.6	7.63882	62.6	7.07714	73	7.09319	70	7.63882	71.2	6.94876	70.8	7.18948	71.6	7.09319	67.4	7.31786	66.8	7.86349
60	6.94876	63.6	7.63882	62.8	7.07714	73.4	7.09319	70.2	7.63882	71.2	6.94876	70.8	7.18948	71.6	7.09319	68	7.31786	67	7.86349
60	6.94876	63.6	7.62277	62.8	7.07714	73.4	7.09319	70.2	7.63882	71.6	6.96481	71.2	7.17343	71.8	7.10924	68	7.31786	67	7.86349
60	6.94876	64	7.63882	63.2	7.07714	73.6	7.09319	70.6	7.65487	71.6	6.96481	71.2	7.18948	71.8	7.10924	68	7.33391	67.2	7.86349
60.4	6.96481	64.2	7.63882	63.4	7.07714	73.6	7.09319	70.6	7.65487	71.8	6.96481	71.6	7.18948	72	7.09319	68.2	7.33391	67.2	7.86349
60.4	6.94876	64.2	7.65487	63.4	7.06109	73.8	7.10924	70.8	7.65487	71.8	6.96481	71.6	7.20552	72	7.10924	68.4	7.33391	67.4	7.87954
60.6	6.98085	64.4	7.67091	63.4	7.06109	73.8	7.10924	70.8	7.65487	72	6.96481	71.8	7.18948	72.2	7.09319	68.4	7.31786	67.4	7.87954
60.6	6.96481	64.4	7.68696	63.6	7.07714	74	7.09319	71	7.65487	72	6.94876	71.8	7.20552	72.2	7.09319	68.8	7.34996	67.8	7.87954
60.8	6.98085	64.6	7.68696	63.6	7.07714	74.4	7.09319	71.2	7.65487	72.2	6.94876	72	7.18948	72.6	7.10924	68.8	7.34996	67.8	7.87954
60.8	6.98085	64.6	7.67091	63.6	7.07714	74.6	7.10924	71.2	7.67091	72.2	6.96481	72	7.20552	72.8	7.10924	69	7.34996	68	7.87954
60.8	6.9969	65	7.67091	64	7.07714	74.6	7.10924	71.6	7.67091	72.8	6.96481	72.2	7.20552	72.8	7.09319	69	7.34996	68	7.87954
61.2	6.9969	65	7.67091	64	7.10924	74.6	7.09319	71.8	7.67091	72.8	6.96481	72.2	7.20552	72.8	7.10924	69.2	7.366	68.4	7.89559
61.4	6.9969	65.2	7.67091	64.2	7.09319	74.6	7.09319	71.8	7.67091	72.8	6.96481	72.6	7.18948	73	7.10924	69.2	7.34996	68.4	7.89559
61.4	6.9969	65.2	7.68696	64.4	7.09319	75	7.07714	72	7.68696	73	6.98085	72.6	7.20552	73	7.10924	69.4	7.366	68.4	7.89559
61.4	6.9969	65.2	7.67091	64.4	7.09319	75	7.10924	72	7.68696	73	6.96481	72.8	7.20552	73.6	7.10924	69.4	7.366	68.4	7.89559
61.4	6.9969	65.4	7.68696	64.6	7.09319	75.4	7.09319	72.2	7.67091	73	6.96481	72.8	7.20552	73.6	7.10924	69.8	7.366	69	7.91163
61.6	7.01295	65.6	7.68696	64.6	7.07714	75.4	7.09319	72.2	7.67091	73.6	6.96481	73	7.23762	73.8	7.12528	69.8	7.366	69	7.91163
61.8	7.029	65.6	7.68696	64.6	7.07714	75.6	7.10924	72.6	7.67091	73.6	6.96481	73	7.20552	73.8	7.12528	70	7.38205	69	7.89559
61.8	7.029	66	7.71906	65	7.09319	75.6	7.10924	72.6	7.67091	73.8	6.98085	73.4	7.20552	74	7.14133	70.2	7.366	69	7.89559
62.2	7.029	66	7.71906	65.2	7.09319	76	7.10924	72.8	7.68696	73.8	6.96481	73.4	7.20552	74	7.14133	70.2	7.366	69.4	7.92768
62.2	7.029	66.2	7.71906	65.2	7.09319	76	7.10924	72.8	7.68696	74	6.98085	73.6	7.20552	74.4	7.12528	70.2	7.38205	69.4	7.91163
62.4	7.029	66.2	7.71906	65.2	7.07714	76	7.09319	73	7.68696	74	6.98085	73.6	7.23762	74.4	7.12528	70.6	7.3981	69.4	7.91163
62.4	7.029	66.4	7.71906	65.4	7.09319	76.4	7.10924	73	7.68696	74.4	6.98085	73.8	7.22157	74.6	7.15738	70.8	7.3981	69.4	7.91163
62.4	7.029	66.4	7.73511	65.4	7.09319	76.4	7.10924	73.4	7.70301	74.4	6.98085	74	7.23762	74.6	7.14133	70.8	7.38205	69.8	7.91163
62.6	7.029	66.4	7.71906	65.6	7.09319	76.4	7.10924	73.4	7.70301	74.6	6.98085	74	7.23762	74.8	7.14133	71	7.3981	69.8	7.91163
62.8	7.029	66.8	7.73511	66	7.07714	76.8	7.12528	73.6	7.68696	74.6	6.9969	74	7.23762	74.8	7.14133	71.2	7.3981	70	7.92768
62.8	7.029	66.8	7.73511	66	7.07714	76.8	7.12528	73.6	7.70301	74.8	6.98085	74.6	7.23762	75	7.15738	71.2	7.3981	70	7.92768
62.8	7.029	67	7.73511	66	7.07714	77.2	7.12528	73.8	7.70301	74.8	6.9969	74.6	7.23762	75	7.17343	71.6	7.3981	70.2	7.92768
63.2	7.04504	67	7.78325	66.2	7.07714	77.2	7.10924	74	7.70301	75	6.9969	74.6	7.25367	75.4	7.15738	71.6	7.3981	70.2	7.91163
63.2	7.06109	67.2	7.78325	66.2	7.07714	77.4	7.12528	74.4	7.70301	75	6.9969	74.6	7.23762	75.6	7.15738	71.8	7.3981	70.6	7.92768
63.4	7.06109	67.4	7.7672	66.4	7.07714	77.4	7.12528	74.4	7.70301	75.6	7.01295	75	7.25367	75.8	7.15738	71.8	7.3981	70.6	7.92768
63.4	7.07714	67.4	7.78325	66.4	7.09319	77.8	7.09319	74.6	7.71906	75.6	7.01295	75	7.23762	75.8	7.17343	72	7.41415	70.8	7.92768
63.6	7.06109	67.4	7.7672	66.8	7.07714	77.8	7.10924	74.6	7.71906	75.6	7.01295	75.4	7.23762	76	7.17343	72	7.41415	71	7.92768
63.6	7.06109	67.8	7.78325	66.8	7.07714	78.2	7.12528	74.8	7.71906	75.8	6.9969	75.4	7.25367	76	7.17343	72.2	7.41415	71	7.94373
63.6	7.07714	68	7.7993	67	7.07714	78.2	7.12528	74.8	7.71906	76	7.01295	75.6	7.25367	76.4	7.17343	72.2	7.3981	71.2	7.92768
64	7.09319	68	7.78325	67	7.07714	78.4	7.12528	75	7.71906	76	7.01295	75.6	7.26972	76.4	7.17343	72.6	7.41415	71.2	7.94373
64.2	7.09319	68	7.7993	67	7.09319	78.4	7.12528	75	7.71906	76.4	7.01295	75.8	7.26972	76.6	7.18948	72.6	7.4302	71.6	7.94373
64.2	7.07714	68.2	7.7993	67.2	7.07714	78.6	7.14133	75.4	7.73511	76.4	7.029	75.8	7.26972	76.6	7.18948	72.8	7.4302	71.8	7.95978
64.2	7.09319	68.2	7.81535	67.4	7.07714	78.6	7.14133	75.4	7.75115	76.6	7.029	76	7.26972	76.8	7.18948	72.8	7.4302	71.8	7.94373
64.2	7.09319	68.4	7.84744	67.4	7.09319	78.8	7.12528	75.6	7.73511	76.6	7.029	76	7.26972	76.8	7.18948	73	7.41415	71.8	7.94373
64.4	7.10924	68.8	7.84744	67.8	7.07714	78.8	7.12528	75.6	7.73511	76.8	7.029	76.4	7.26972	77.2	7.20552	73	7.4302	72	7.95978
64.6	7.09319	68.8	7.84744	67.8	7.09319	79.2	7.14133	75.8	7.73511	76.8	7.029	76.4	7.26972	77.2	7.20552	73.4	7.4302	72.2	7.95978
64.6	7.10924	69	7.84744	68	7.09319	79.2	7.14133	76	7.75115	77.2	7.04504	76.6	7.26972	77.4	7.18948	73.4	7.4302	72.2	7.95978
65	7.10924	69	7.86349	68	7.07714	79.4	7.12528	76	7.75115	77.2	7.029	76.6	7.26972	77.4	7.20552	73.6	7.4302	72.2	7.95978
65.2	7.09319	69	7.87954	68	7.07714	79.4	7.14133	76	7.75115	77.4	7.029	76.8	7.26972	77.6	7.22157	73.6	7.4302	72.6	7.95978
65.2	7.09319	69.2	7.87954	68.2	7.09319	79.6	7.14133	76.4	7.7672	77.4	7.029	76.8	7.26972	77.6	7.22157	73.8	7.4302	72.8	7.97583
65.2	7.14133	69.4	7.87954	68.4	7.09319	79.6	7.14133	76.4	7.7672	77.6	7.04504	77.2	7.28576	77.8	7.22157	73.8	7.4302	72.8	7.97583
65.2	7.12528	69.4	7.87954	68.4	7.09319	80.2	7.15738	76.6	7.78325	77.6	7.029	77.2	7.28576	77.8	7.22157	74	7.44624	72.8	7.97583
65.4	7.15738	69.4	7.89559	68.4	7.09319	80.2	7.15738	76.6	7.78325	77.8	7.029	77.4	7.28576	78.2	7.22157	74	7.44624	73	7.97583
65.6	7.14133	69.8	7.91163	68.8	7.09319	80.4	7.15738	76.8	7.7672	77.8	7.04504	77.4	7.28576	78.2	7.22157	74.4	7.46229	73	7.97583
65.6	7.15738	69.8	7.91163	68.8	7.09319	80.4	7.14133	76.8	7.7672	78.4	7.07714	77.6	7.28576	78.4	7.23762	74.6	7.46229	73.4	7.97583
65.6	7.15738	70	7.91163	69	7.09319	80.6	7.14133	77.2	7.78325	78.4	7.06109	77.8	7.28576	78.4	7.23762	74.6	7.46229	73.6	8.00792
66	7.15738	70.2	7.91163	69.2	7.09319	80.6	7.14133	77.4	7.78325	78.4	7.04504	77.8	7.30181	78.8	7.23762	74.6	7.46229	73.6	8.00792
66.2	7.15738	70.2	7.91163	69.2	7.09319	81	7.14133	77.4	7.78325	78.4	7.06109	77.8	7.30181	78.8	7.22157	75	7.46229	73.8	8.00792
66.2	7.17343	70.2	7.92768	69.2	7.10924	81	7.14133	77.4	7.78325	78.8	7.07714	78.4	7.30181	78.8	7.23762	75	7.46229	73.8	8.00792
66.2	7.17343	70.6	7.94373	69.4	7.09319	81.2	7.15738	77.8	7.78325	78.8	7.07714	78.4	7.30181	79.2	7.25367	75	7.47834	74	8.02397
66.4	7.17343	70.6	7.94373	69.4	7.09319	81.2	7.15738	77.8	7.78325	79.2	7.07714	78.6	7.30181	79.2	7.25367	75.4	7.47834	74	8.04002
66.4	7.17343	70.8	7.94373	69.8	7.10924	81.6	7.14133	77.8	7.7993	79.2	7.07714	78.6	7.30181	79.4	7.25367	75.6	7.47834	74.4	8.04002
66.4	7.18948	71	7.94373	69.8	7.10924	81.6	7.15738	78.2	7.81535	79.2	7.07714	78.8	7.30181	79.6	7.26972	75.6	7.46229	74.4	8.04002
66.8	7.20552	71	7.94373	70	7.09319	82	7.15738	78.4	7.7993	79.4	7.07714	78.8	7.31786	79.6	7.26972	75.8	7.46229	74.6	8.04002
67	7.22157	71.2	7.97583	70	7.07714	82	7.15738	78.4	7.7993	79.6	7.07714	79.2	7.31786	80	7.26972	75.8	7.47834	74.6	8.04002
67	7.20552	71.2	7.95978	70.2	7.09319	82.2	7.15738	78.6	7.81535	79.6	7.07714	79.2	7.31786	80	7.26972	76	7.47834	74.8	8.05607
67.2	7.20552	71.2	7.95978	70.2	7.09319	82.2	7.15738	78.6	7.84744	80	7.07714	79.4	7.31786	80.2	7.28576	76	7.47834	74.8	8.05607
67.2	7.22157	71.6	7.97583	70.6	7.10924	82.4	7.15738	78.8	7.81535	80	7.07714	79.4	7.31786	80.2	7.28576	76.4	7.47834	75	8.05607
67.4	7.22157	71.8	7.99187	70.8	7.10924	82.4	7.15738	78.8	7.81535	80.2	7.10924	79.6	7.33391	80.4	7.28576	76.4	7.47834	75	8.05607
67.4	7.22157	71.8	7.99187	70.8	7.09319	82.8	7.15738	79.2	7.83139	80.2	7.09319	79.6	7.33391	80.4	7.28576	76.6	7.49439	75.4	8.07211
67.4	7.23762	72	8.00792	70.8	7.09319	82.8	7.15738	79.2	7.84744	80.4	7.09319	80	7.34996	80.6	7.28576	76.6	7.51044	75.4	8.08816
67.8	7.25367	72	8.00792	71	7.09319	83	7.15738	79.4	7.84744	80.4	7.07714	80	7.33391	80.6	7.28576	76.8	7.51044	75.6	8.08816
68	7.25367	72.2	8.00792	71	7.10924	83	7.15738	79.4	7.84744	80.6	7.09319	80.2	7.34996	81	7.28576	76.8	7.51044	75.8	8.08816
68	7.26972	72.2	8.00792	71.2	7.10924	83.4	7.14133	79.6	7.84744	80.6	7.10924	80.2	7.34996	81	7.28576	77.2	7.49439	76	8.12026
68	7.28576	72.6	8.02397	71.6	7.10924	83.4	7.15738	79.6	7.84744	81	7.10924	80.4	7.34996	81.2	7.31786	77.2	7.51044	76	8.10421
68.2	7.26972	72.6	8.00792	71.6	7.09319	83.8	7.15738	80	7.84744	81	7.10924	80.4	7.34996	81.2	7.30181	77.4	7.51044	76	8.10421
68.4	7.26972	72.8	8.02397	71.8	7.10924	83.8	7.15738	80.2	7.84744	81.2	7.10924	80.6	7.34996	81.6	7.31786	77.4	7.51044	76.4	8.10421
68.4	7.28576	72.8	8.02397	71.8	7.10924	84	7.14133	80.2	7.86349	81.2	7.10924	80.6	7.366	81.6	7.31786	77.6	7.51044	76.6	8.1363
68.4	7.30181	73	8.04002	71.8	7.10924	84	7.15738	80.2	7.84744	81.4	7.12528	81.2	7.34996	81.6	7.31786	77.6	7.49439	76.6	8.15235
68.8	7.31786	73	8.05607	72	7.10924	84.4	7.14133	80.4	7.86349	81.4	7.12528	81.2	7.34996	82	7.31786	77.8	7.54253	76.8	8.15235
69	7.31786	73.4	8.05607	72.2	7.12528	84.4	7.15738	80.4	7.84744	81.6	7.12528	81.2	7.366	82	7.31786	77.8	7.54253	76.8	8.15235
69	7.30181	73.4	8.05607	72.2	7.12528	84.8	7.14133	80.6	7.86349	81.6	7.12528	81.2	7.366	82.2	7.31786	78.2	7.52648	77.2	8.1363
69	7.31786	73.6	8.07211	72.2	7.12528	84.8	7.15738	80.6	7.86349	82	7.12528	81.6	7.366	82.4	7.33391	78.2	7.52648	77.2	8.1363
69.2	7.31786	73.6	8.07211	72.6	7.10924	85	7.14133	81	7.86349	82	7.12528	81.6	7.366	82.4	7.33391	78.4	7.54253	77.4	8.1363
69.2	7.33391	73.6	8.07211	72.6	7.12528	85	7.15738	81	7.86349	82.2	7.14133	81.6	7.34996	82.4	7.34996	78.4	7.54253	77.4	8.15235
69.4	7.33391	73.8	8.08816	72.8	7.12528	85.2	7.15738	81.2	7.87954	82.2	7.14133	81.6	7.366	82.8	7.33391	78.6	7.54253	77.6	8.15235
69.4	7.33391	74	8.08816	72.8	7.10924	85.2	7.14133	81.4	7.86349	82.4	7.14133	82.2	7.38205	83	7.34996	78.8	7.54253	77.6	8.15235
69.8	7.34996	74	8.07211	73	7.10924	85.4	7.15738	81.6	7.86349	82.4	7.14133	82.2	7.38205	83	7.366	78.8	7.54253	77.8	8.15235
69.8	7.366	74.4	8.10421	73	7.10924	85.4	7.14133	81.6	7.86349	82.8	7.14133	82.4	7.38205	83.2	7.38205	78.8	7.54253	77.8	8.15235
69.8	7.366	74.6	8.10421	73.4	7.12528	85.8	7.15738	81.6	7.86349	83	7.14133	82.4	7.3981	83.2	7.366	79.2	7.55858	78.2	8.1684
70	7.366	74.6	8.12026	73.4	7.12528	85.8	7.15738	82	7.86349	83	7.14133	82.8	7.3981	83.4	7.38205	79.4	7.54253	78.2	8.15235
70	7.366	74.6	8.12026	73.6	7.12528	86	7.12528	82.2	7.87954	83	7.14133	82.8	7.3981	83.4	7.366	79.6	7.57463	78.4	8.1684
70.2	7.366	74.8	8.12026	73.6	7.12528	86	7.14133	82.2	7.87954	83.4	7.15738	83	7.38205	83.8	7.38205	79.6	7.55858	78.4	8.18445
70.6	7.38205	74.8	8.1363	73.6	7.12528	86.2	7.15738	82.4	7.86349	83.4	7.15738	83	7.3981	83.8	7.38205	79.6	7.57463	78.6	8.1684
70.6	7.366	75	8.1363	73.8	7.12528	86.2	7.15738	82.4	7.86349	83.8	7.15738	83.2	7.3981	84	7.38205	80	7.57463	78.6	8.1684
70.8	7.38205	75.4	8.1363	74	7.14133	86.8	7.14133	82.4	7.87954	83.8	7.15738	83.2	7.3981	84	7.38205	80.2	7.57463	78.8	8.2005
70.8	7.38205	75.4	8.1363	74	7.14133	86.8	7.14133	82.8	7.87954	84	7.17343	83.4	7.41415	84.2	7.3981	80.2	7.59067	79.2	8.18445
70.8	7.38205	75.6	8.1363	74	7.14133	86.8	7.14133	83	7.89559	84	7.15738	83.4	7.3981	84.4	7.3981	80.4	7.57463	79.2	8.18445
71	7.38205	75.6	8.1363	74.4	7.14133	87	7.14133	83	7.87954	84.2	7.18948	83.8	7.3981	84.8	7.3981	80.4	7.57463	79.4	8.18445
71	7.41415	75.6	8.15235	74.6	7.14133	87.2	7.15738	83.2	7.87954	84.2	7.18948	83.8	7.41415	84.8	7.3981	80.6	7.59067	79.4	8.2005
71.2	7.3981	75.8	8.1684	74.6	7.12528	87.2	7.14133	83.2	7.89559	84.4	7.18948	84	7.4302	85	7.41415	80.6	7.59067	79.6	8.2005
71.6	7.4302	76	8.15235	74.8	7.12528	87.6	7.15738	83.4	7.89559	84.4	7.18948	84.2	7.41415	85	7.41415	81	7.59067	79.6	8.2005
71.6	7.41415	76	8.1684	74.8	7.12528	87.6	7.15738	83.4	7.89559	84.8	7.20552	84.4	7.41415	85.2	7.41415	81.2	7.59067	80	8.2005
71.8	7.41415	76.4	8.1684	75	7.14133	87.8	7.15738	83.8	7.91163	85	7.18948	84.4	7.41415	85.2	7.41415	81.2	7.59067	80	8.2005
71.8	7.4302	76.4	8.18445	75	7.15738	87.8	7.17343	84	7.91163	85	7.20552	84.4	7.4302	85.4	7.4302	81.4	7.60672	80.2	8.2005
71.8	7.41415	76.4	8.18445	75	7.15738	88.2	7.17343	84	7.91163	85	7.20552	84.8	7.4302	85.4	7.4302	81.4	7.60672	80.4	8.21654
72	7.4302	76.6	8.18445	75.4	7.15738	88.2	7.15738	84.2	7.91163	85.4	7.20552	85	7.44624	85.8	7.44624	81.6	7.60672	80.4	8.21654
72	7.4302	76.8	8.18445	75.6	7.15738	88.6	7.17343	84.4	7.89559	85.4	7.20552	85	7.4302	85.8	7.4302	82	7.62277	80.6	8.2005
72.2	7.4302	76.8	8.18445	75.6	7.12528	88.6	7.18948	84.4	7.91163	85.8	7.22157	85.2	7.44624	85.8	7.46229	82	7.62277	80.6	8.2005
72.6	7.44624	77.2	8.18445	75.8	7.15738	88.8	7.15738	84.8	7.91163	85.8	7.23762	85.2	7.44624	86	7.44624	82.2	7.62277	81	8.21654
72.6	7.44624	77.4	8.21654	75.8	7.15738	88.8	7.18948	84.8	7.91163	85.8	7.22157	85.4	7.44624	86.2	7.44624	82.2	7.62277	81	8.21654
72.6	7.46229	77.4	8.21654	76	7.15738	89	7.18948	85	7.91163	86	7.23762	85.4	7.44624	86.2	7.44624	82.4	7.63882	81.2	8.2005
72.8	7.46229	77.4	8.2005	76	7.17343	89	7.18948	85	7.91163	86.2	7.23762	85.8	7.44624	86.6	7.46229	82.4	7.63882	81.2	8.21654
72.8	7.46229	77.6	8.21654	76.4	7.18948	89.4	7.18948	85.2	7.92768	86.2	7.23762	85.8	7.46229	86.6	7.46229	82.8	7.63882	81.4	8.23259
73	7.47834	77.6	8.21654	76.4	7.18948	89.4	7.18948	85.2	7.92768	86.6	7.23762	86	7.46229	86.8	7.46229	82.8	7.63882	81.4	8.23259
73	7.47834	77.8	8.23259	76.4	7.17343	89.6	7.18948	85.4	7.92768	86.6	7.23762	86	7.47834	86.8	7.47834	83	7.63882	81.6	8.24864
73.4	7.47834	77.8	8.24864	76.6	7.15738	89.6	7.18948	85.4	7.94373	86.8	7.25367	86.2	7.46229	87	7.47834	83	7.65487	81.6	8.23259
73.4	7.49439	78.2	8.24864	76.6	7.17343	90	7.20552	85.8	7.92768	86.8	7.25367	86.2	7.47834	87	7.47834	83.2	7.67091	82	8.23259
73.6	7.49439	78.4	8.24864	76.8	7.15738	90	7.20552	85.8	7.92768	87	7.26972	86.6	7.47834	87.2	7.49439	83.2	7.65487	82	8.23259
73.6	7.49439	78.4	8.24864	77.2	7.17343	90.4	7.20552	86	7.94373	87.2	7.25367	86.8	7.47834	87.2	7.51044	83.4	7.65487	82.2	8.24864
73.8	7.49439	78.4	8.24864	77.2	7.15738	90.4	7.20552	86	7.94373	87.6	7.26972	87	7.47834	87.8	7.51044	83.4	7.65487	82.2	8.24864
73.8	7.49439	78.6	8.26469	77.4	7.17343	90.6	7.22157	86.2	7.94373	87.6	7.26972	87	7.46229	87.8	7.51044	83.8	7.67091	82.4	8.26469
74	7.51044	78.8	8.26469	77.4	7.17343	90.6	7.22157	86.2	7.94373	87.8	7.26972	87.2	7.47834	88	7.51044	83.8	7.65487	82.4	8.26469
74	7.51044	78.8	8.26469	77.4	7.15738	90.8	7.22157	86.2	7.95978	87.8	7.26972	87.2	7.47834	88	7.51044	84	7.67091	82.8	8.23259
74.4	7.52648	78.8	8.26469	77.6	7.15738	90.8	7.22157	86.6	7.94373	88	7.25367	87.6	7.51044	88.2	7.49439	84	7.67091	82.8	8.24864
74.4	7.52648	79.2	8.29678	77.8	7.15738	91	7.23762	86.8	7.95978	88	7.26972	87.6	7.49439	88.2	7.49439	84.2	7.67091	83	8.28074
74.6	7.52648	79.2	8.29678	77.8	7.17343	91	7.22157	86.8	7.95978	88.2	7.26972	87.8	7.51044	88.6	7.52648	84.2	7.67091	83	8.26469
74.6	7.52648	79.4	8.29678	77.8	7.17343	91.4	7.22157	87	7.95978	88.2	7.31786	87.8	7.49439	88.6	7.54253	84.4	7.67091	83.2	8.28074
74.8	7.54253	79.6	8.28074	78.2	7.17343	91.4	7.22157	87	7.95978	88.8	7.28576	88	7.49439	88.8	7.52648	84.4	7.67091	83.2	8.28074
74.8	7.54253	79.6	8.28074	78.2	7.15738	91.6	7.23762	87.2	7.97583	88.8	7.28576	88	7.51044	88.8	7.54253	84.4	7.67091	83.4	8.29678
75	7.54253	79.6	8.31283	78.4	7.15738	91.6	7.23762	87.2	7.97583	88.8	7.28576	88.2	7.49439	89	7.54253	84.8	7.67091	83.4	8.29678
75	7.55858	80	8.32888	78.6	7.17343	91.8	7.23762	87.6	7.97583	88.8	7.28576	88.2	7.49439	89	7.54253	85	7.70301	83.8	8.31283
75	7.54253	80	8.32888	78.6	7.17343	91.8	7.25367	87.6	7.99187	89	7.28576	88.6	7.47834	89.4	7.54253	85	7.70301	84	8.31283
75.4	7.55858	80.2	8.31283	78.8	7.17343	92.2	7.23762	87.8	8.00792	89	7.28576	88.6	7.49439	89.6	7.55858	85	7.68696	84	8.31283
75.4	7.55858	80.4	8.34493	78.8	7.17343	92.2	7.23762	87.8	7.95978	89.6	7.30181	88.8	7.49439	89.6	7.55858	85.2	7.68696	84.2	8.32888
75.6	7.55858	80.4	8.34493	78.8	7.15738	92.4	7.23762	88	8.00792	89.6	7.28576	88.8	7.51044	89.6	7.55858	85.4	7.70301	84.4	8.32888
75.8	7.57463	80.6	8.36098	79.2	7.17343	92.6	7.23762	88	8.00792	89.8	7.30181	89	7.51044	90	7.55858	85.4	7.70301	84.4	8.32888
75.8	7.57463	80.6	8.34493	79.2	7.17343	92.8	7.25367	88.2	8.00792	89.8	7.28576	89	7.51044	90	7.55858	85.8	7.70301	84.8	8.34493
76	7.59067	80.6	8.34493	79.4	7.15738	92.8	7.25367	88.2	8.00792	90	7.31786	89.4	7.51044	90.4	7.57463	85.8	7.68696	84.8	8.34493
76	7.59067	81	8.36098	79.4	7.17343	92.8	7.25367	88.6	7.99187	90	7.31786	89.4	7.51044	90.4	7.59067	86	7.70301	85	8.36098
76	7.57463	81.2	8.37702	79.6	7.17343	93.2	7.25367	88.6	7.99187	90.4	7.31786	89.6	7.51044	90.6	7.59067	86	7.70301	85	8.36098
76.4	7.59067	81.2	8.39307	79.6	7.17343	93.4	7.25367	88.8	8.00792	90.4	7.30181	89.6	7.51044	90.6	7.59067	86.2	7.71906	85.2	8.36098
76.4	7.59067	81.4	8.37702	80	7.17343	93.4	7.25367	88.8	8.00792	90.6	7.31786	89.8	7.52648	90.8	7.59067	86.2	7.70301	85.2	8.36098
76.6	7.60672	81.6	8.40912	80.2	7.18948	93.6	7.25367	89	8.00792	90.8	7.31786	89.8	7.51044	90.8	7.59067	86.6	7.71906	85.4	8.37702
76.8	7.60672	81.6	8.39307	80.2	7.17343	93.6	7.26972	89	8.00792	91	7.33391	90	7.52648	91	7.60672	86.6	7.71906	85.4	8.36098
76.8	7.60672	81.6	8.40912	80.2	7.17343	93.8	7.26972	89.4	8.02397	91	7.31786	90	7.54253	91	7.59067	86.8	7.73511	85.8	8.37702
76.8	7.59067	82	8.40912	80.4	7.18948	93.8	7.26972	89.4	8.02397	91.4	7.31786	90.4	7.54253	91.6	7.60672	86.8	7.73511	85.8	8.37702
76.8	7.60672	82	8.39307	80.6	7.17343	94.2	7.25367	89.6	8.02397	91.4	7.33391	90.6	7.55858	91.6	7.60672	87	7.71906	86	8.39307
77.2	7.60672	82.2	8.40912	80.6	7.17343	94.4	7.26972	89.6	8.02397	91.6	7.33391	90.6	7.54253	91.6	7.63882	87.2	7.71906	86.2	8.39307
77.4	7.63882	82.4	8.42517	81	7.18948	94.6	7.28576	89.8	8.05607	91.6	7.33391	90.8	7.55858	91.6	7.65487	87.2	7.71906	86.2	8.39307
77.4	7.63882	82.4	8.42517	81	7.18948	94.6	7.28576	90	8.05607	91.8	7.33391	91	7.54253	91.8	7.62277	87.2	7.71906	86.2	8.39307
77.6	7.60672	82.4	8.42517	81.2	7.20552	94.8	7.28576	90	8.05607	91.8	7.33391	91	7.52648	92.2	7.62277	87.6	7.73511	86.6	8.42517
77.6	7.63882	82.8	8.45726	81.2	7.20552	94.8	7.26972	90	8.04002	92.2	7.34996	91.4	7.54253	92.4	7.60672	87.8	7.71906	86.8	8.42517
77.8	7.63882	82.8	8.45726	81.2	7.20552	95.2	7.28576	90.4	8.05607	92.2	7.33391	91.4	7.55858	92.4	7.62277	88	7.75115	86.8	8.42517
77.8	7.63882	83	8.47331	81.4	7.20552	95.2	7.30181	90.4	8.05607	92.4	7.34996	91.6	7.55858	92.6	7.62277	88	7.75115	86.8	8.42517
77.8	7.63882	83	8.47331	81.6	7.20552	95.4	7.28576	90.6	8.07211	92.4	7.34996	91.6	7.57463	92.6	7.63882	88.2	7.73511	87.2	8.40912
78.2	7.63882	83.2	8.48936	81.6	7.22157	95.4	7.28576	90.8	8.07211	92.6	7.34996	91.8	7.55858	92.8	7.63882	88.2	7.75115	87.2	8.42517
78.4	7.65487	83.4	8.47331	82	7.22157	95.6	7.28576	91	8.05607	92.8	7.34996	91.8	7.57463	92.8	7.63882	88.6	7.75115	87.2	8.44122
78.4	7.63882	83.4	8.47331	82.2	7.23762	95.6	7.28576	91	8.05607	93.2	7.366	92.2	7.59067	93.2	7.63882	88.6	7.73511	87.6	8.44122
78.4	7.67091	83.4	8.47331	82.2	7.22157	96	7.28576	91	8.07211	93.2	7.34996	92.2	7.59067	93.2	7.63882	88.8	7.75115	87.8	8.45726
78.6	7.63882	83.8	8.48936	82.2	7.22157	96	7.30181	91.4	8.07211	93.4	7.34996	92.4	7.57463	93.4	7.63882	88.8	7.7672	87.8	8.45726
78.8	7.67091	84	8.48936	82.4	7.23762	96.2	7.30181	91.6	8.07211	93.4	7.366	92.4	7.59067	93.4	7.65487	89	7.7672	87.8	8.45726
78.8	7.67091	84	8.48936	82.4	7.23762	96.2	7.31786	91.6	8.07211	93.6	7.366	92.8	7.59067	93.6	7.65487	89	7.7672	87.8	8.44122
78.8	7.67091	84.2	8.48936	82.4	7.22157	96.2	7.30181	91.8	8.07211	93.6	7.366	92.8	7.59067	93.6	7.65487	89.4	7.7672	88.2	8.47331
79.2	7.68696	84.4	8.48936	82.8	7.23762	96.4	7.31786	91.8	8.08816	93.8	7.38205	93.2	7.59067	93.8	7.67091	89.6	7.78325	88.2	8.47331
79.2	7.70301	84.4	8.48936	82.8	7.23762	96.6	7.30181	92.2	8.08816	93.8	7.38205	93.2	7.59067	93.8	7.67091	89.6	7.78325	88.6	8.48936
79.4	7.68696	84.4	8.50541	83	7.25367	96.6	7.31786	92.2	8.08816	94.2	7.38205	93.4	7.59067	94.4	7.67091	89.8	7.78325	88.6	8.48936
79.4	7.68696	84.8	8.52146	83	7.25367	97	7.31786	92.4	8.08816	94.2	7.38205	93.4	7.59067	94.4	7.67091	90	7.78325	88.8	8.52146
79.6	7.70301	84.8	8.50541	83.2	7.26972	97	7.31786	92.4	8.10421	94.4	7.38205	93.6	7.60672	94.6	7.67091	90	7.7993	88.8	8.52146
79.6	7.70301	85	8.50541	83.2	7.23762	97.2	7.31786	92.6	8.12026	94.4	7.366	93.6	7.59067	94.6	7.67091	90.4	7.78325	89	8.52146
80	7.73511	85.2	8.5375	83.4	7.25367	97.4	7.33391	92.6	8.12026	94.8	7.38205	93.8	7.59067	94.8	7.67091	90.4	7.7993	89.4	8.52146
80	7.71906	85.2	8.52146	83.4	7.26972	97.6	7.31786	92.8	8.12026	94.8	7.41415	93.8	7.60672	94.8	7.67091	90.6	7.7993	89.4	8.5375
80.2	7.73511	85.4	8.52146	83.8	7.26972	97.6	7.31786	92.8	8.12026	95.2	7.3981	94.2	7.60672	95.2	7.70301	90.6	7.7993	89.6	8.5375
80.2	7.73511	85.4	8.52146	84	7.28576	98	7.33391	93.2	8.12026	95.2	7.3981	94.2	7.62277	95.2	7.70301	90.8	7.81535	89.6	8.5375
80.4	7.75115	85.8	8.52146	84	7.26972	98	7.34996	93.2	8.12026	95.2	7.41415	94.4	7.60672	95.4	7.70301	90.8	7.7993	89.8	8.55355
80.4	7.73511	85.8	8.5375	84	7.28576	98.2	7.34996	93.4	8.12026	95.2	7.41415	94.4	7.62277	95.4	7.70301	91	7.81535	90	8.55355
80.6	7.75115	86	8.5375	84.2	7.28576	98.2	7.34996	93.4	8.1363	95.6	7.4302	94.6	7.62277	95.6	7.71906	91	7.81535	90	8.55355
80.6	7.75115	86	8.52146	84.2	7.28576	98.4	7.34996	93.6	8.1363	95.6	7.4302	94.8	7.62277	95.6	7.71906	91.6	7.81535	90	8.5696
81	7.7672	86.2	8.55355	84.4	7.28576	98.4	7.34996	93.8	8.15235	96	7.41415	94.8	7.63882	96	7.70301	91.6	7.83139	90.4	8.5696
81	7.7672	86.2	8.5375	84.8	7.28576	98.8	7.34996	93.8	8.15235	96	7.4302	94.8	7.62277	96	7.70301	91.6	7.84744	90.6	8.55355
81.2	7.78325	86.2	8.5375	84.8	7.28576	98.8	7.34996	93.8	8.15235	96.2	7.44624	95.2	7.63882	96.2	7.73511	91.8	7.84744	90.6	8.55355
81.2	7.7672	86.6	8.52146	85	7.30181	99	7.366	94.4	8.1684	96.2	7.4302	95.2	7.63882	96.2	7.73511	92.2	7.86349	90.8	8.58565
81.4	7.7672	86.8	8.55355	85	7.31786	99	7.34996	94.4	8.15235	96.4	7.4302	95.4	7.63882	96.6	7.73511	92.2	7.86349	90.8	8.5696
81.4	7.7993	86.8	8.5375	85	7.31786	99	7.366	94.6	8.1684	96.4	7.4302	95.4	7.63882	96.6	7.73511	92.4	7.84744	91	8.58565
81.6	7.7993	87	8.55355	85.2	7.33391	99.2	7.366	94.6	8.1684	96.6	7.4302	95.6	7.65487	97	7.73511	92.4	7.84744	91	8.58565
81.6	7.7993	87.2	8.5375	85.4	7.31786	99.4	7.366	94.8	8.18445	96.6	7.4302	95.6	7.63882	97	7.73511	92.6	7.86349	91.4	8.60169
82	7.81535	87.2	8.5375	85.4	7.31786	99.4	7.366	94.8	8.18445	96.6	7.4302	96	7.63882	97.2	7.7672	92.6	7.86349	91.6	8.61774
82	7.84744	87.2	8.5696	85.8	7.33391	99.8	7.22157	95.2	8.18445	97	7.44624	96	7.63882	97.2	7.7672	92.8	7.86349	91.6	8.60169
82.2	7.83139	87.6	8.55355	85.8	7.33391	99.8	7.17343	95.2	8.18445	97.2	7.44624	96.2	7.65487	97.4	7.7672	92.8	7.86349	91.6	8.60169
82.2	7.83139	87.6	8.5696	85.8	7.33391	99.8	6.93271	95.2	8.18445	97.2	7.4302	96.2	7.65487	97.4	7.75115	92.8	7.86349	91.8	8.61774
82.4	7.84744	87.8	8.55355	86	7.34996	99.8	6.90061	95.4	8.2005	97.4	7.46229	96.6	7.65487	97.6	7.78325	93.2	7.86349	91.8	8.61774
82.4	7.84744	88	8.5696	86.2	7.34996	99.4	6.48337	95.6	8.2005	97.6	7.46229	96.6	7.67091	98	7.78325	93.4	7.87954	92.2	8.63379
82.8	7.84744	88	8.5696	86.2	7.34996	99.4	6.41918	95.6	8.2005	97.6	7.46229	96.6	7.65487	98	7.78325	93.4	7.86349	92.2	8.63379
82.8	7.84744	88.2	8.58565	86.2	7.366	99	6.01798	96	8.21654	97.6	7.46229	96.6	7.65487	98	7.7672	93.6	7.87954	92.4	8.63379
83	7.84744	88.2	8.58565	86.6	7.366	99	5.96983	96.2	8.21654	98	7.46229	97.2	7.67091	98.2	7.7993	93.6	7.87954	92.6	8.63379
83	7.84744	88.2	8.58565	86.8	7.366	98.8	5.64887	96.2	8.23259	98	7.46229	97.2	7.67091	98.2	7.7993	93.8	7.89559	92.8	8.64984
83.2	7.86349	88.6	8.58565	86.8	7.366	98.8	5.58468	96.2	8.23259	98.2	7.47834	97.2	7.67091	98.4	7.7993	93.8	7.89559	92.8	8.63379
83.2	7.87954	88.8	8.5696	87	7.38205	98.4	5.4242	96.6	8.23259	98.4	7.47834	97.4	7.67091	98.4	7.7993	94.2	7.89559	93.2	8.63379
83.4	7.86349	88.8	8.58565	87	7.3981	98.4	5.39211	96.6	8.23259	98.4	7.47834	97.6	7.67091	98.8	7.81535	94.2	7.87954	93.2	8.64984
83.4	7.89559	89	8.58565	87.2	7.38205	98.2	5.19953	96.6	8.24864	98.8	7.47834	97.6	7.67091	98.8	7.7993	94.4	7.89559	93.4	8.66589
83.8	7.87954	89	8.60169	87.2	7.38205	98.2	5.16744	97	8.24864	98.8	7.47834	97.6	7.67091	99	7.81535	94.4	7.89559	93.4	8.66589
83.8	7.89559	89	8.60169	87.2	7.3981	98	4.91067	97.2	8.24864	99	7.47834	97.6	7.67091	99	7.81535	94.6	7.91163	93.6	8.68193
84	7.91163	89.4	8.60169	87.6	7.38205	98	4.87857	97.2	8.26469	99.2	7.47834	98	7.68696	99.2	7.81535	94.6	7.89559	93.6	8.68193
84	7.91163	89.6	8.60169	87.8	7.3981	97.6	4.63785	97.4	8.26469	99.2	7.49439	98.2	7.67091	99.2	7.81535	94.8	7.91163	93.8	8.66589
84.2	7.91163	89.6	8.60169	87.8	7.41415	97.6	4.60576	97.4	8.26469	99.4	7.51044	98.2	7.70301	99.4	7.83139	94.8	7.91163	93.8	8.66589
84.4	7.92768	89.8	8.60169	88	7.3981	97.4	4.42923	97.6	8.28074	99.4	7.51044	98.2	7.70301	99.4	7.81535	95.2	7.92768	94.2	8.68193
84.4	7.91163	90	8.60169	88.2	7.3981	97.2	4.38109	97.6	8.28074	99.8	7.46229	98.4	7.68696	99.8	7.78325	95.2	7.92768	94.2	8.68193
84.4	7.94373	90	8.61774	88.2	7.3981	97.2	4.2848	98	8.31283	99.8	7.41415	98.4	7.68696	99.8	7.73511	95.2	7.92768	94.4	8.69798
84.8	7.92768	90.4	8.61774	88.2	7.4302	97.2	4.2527	98	8.29678	99.8	7.18948	98.8	7.70301	99.8	7.52648	95.4	7.92768	94.4	8.69798
85	7.92768	90.4	8.63379	88.6	7.4302	96.6	4.06013	98.2	8.31283	99.8	6.86852	98.8	7.70301	99.8	7.47834	95.6	7.92768	94.6	8.71403
85	7.91163	90.6	8.63379	88.6	7.41415	96.6	4.02803	98.2	8.29678	99.4	6.98085	99	7.70301	99.4	7.3981	95.6	7.94373	94.8	8.71403
85	7.94373	90.6	8.63379	88.8	7.41415	96.4	3.85151	98.4	8.31283	99.4	6.93271	99.2	7.70301	99.4	6.85247	96	7.94373	95.2	8.71403
85.2	7.92768	90.8	8.61774	89	7.4302	96.4	3.83546	98.4	8.31283	99.2	6.41918	99.4	7.71906	99.4	6.88457	96	7.95978	95.2	8.69798
85.4	7.95978	90.8	8.63379	89	7.4302	96.2	3.72312	98.8	8.32888	99	5.84145	99.4	7.71906	99.2	6.53151	96.2	7.95978	95.4	8.73008
85.4	7.95978	91	8.63379	89	7.4302	96.2	3.69103	99	8.32888	99	5.80935	99.4	7.70301	99	6.38708	96.2	7.95978	95.4	8.73008
85.4	7.94373	91.4	8.64984	89.4	7.4302	96	3.56264	99.2	8.32888	98.8	5.79331	99.8	7.70301	99	6.16241	96.4	7.95978	95.6	8.73008
85.8	7.95978	91.4	8.64984	89.4	7.4302	96	3.54659	99.2	8.34493	98.8	5.74516	99.8	7.52648	99	6.08217	96.6	7.97583	95.6	8.74613
85.8	7.95978	91.6	8.63379	89.6	7.4302	95.6	3.43426	99.4	8.34493	98.4	5.47235	99.8	7.46229	98.4	5.76121	96.6	7.97583	96	8.74613
86	7.97583	91.6	8.66589	89.8	7.4302	95.6	3.41821	99.4	8.34493	98.4	5.4242	99.4	6.83642	98.4	5.69702	96.6	7.97583	96	8.74613
86	7.95978	91.6	8.66589	89.8	7.44624	95.4	3.32192	99.8	8.32888	98.2	5.18348	99	6.43522	98.4	5.48839	97	7.97583	96.2	8.76217
86.2	7.97583	91.8	8.64984	90	7.4302	95.4	3.30588	99.8	8.32888	98.2	5.13534	99	6.24265	98.2	5.44025	97	7.97583	96.2	8.76217
86.6	7.97583	92.2	8.64984	90	7.44624	95.2	3.24168	99.8	8.02397	98	4.97486	98.8	5.84145	98.2	5.24768	97.2	7.99187	96.4	8.74613
86.6	7.97583	92.2	8.64984	90	7.4302	95.2	3.22564	99.8	7.97583	98	4.92672	98.8	5.79331	98.2	5.19953	97.2	7.99187	96.4	8.76217
86.8	7.97583	92.4	8.66589	90.4	7.44624	94.8	3.1133	99.4	6.30684	97.6	4.75019	98.4	5.66492	97.6	4.94277	97.4	7.99187	96.6	8.77822
86.8	7.99187	92.4	8.68193	90.6	7.4302	94.8	3.0812	99.2	6.03402	97.6	4.71809	98.4	5.60073	97.6	4.89462	97.4	7.99187	96.6	8.77822
86.8	8.00792	92.6	8.68193	90.6	7.4302	94.6	3.01701	99	6.74013	97.4	4.49342	98.2	5.48839	97.6	4.76624	97.6	7.99187	97	8.79427
87	8.00792	92.8	8.68193	90.6	7.44624	94.6	3.00096	99	6.91666	97.2	4.46133	98.2	5.37606	97.4	4.73414	97.6	8.00792	97	8.79427
87	8.00792	92.8	8.66589	91	7.44624	94.4	2.92072	99	6.45127	97.2	4.34899	98.2	5.21558	97.2	4.54157	98.2	8.02397	97.2	8.79427
87.2	8.02397	92.8	8.66589	91	7.44624	94.4	2.90468	98.8	6.41918	97.2	4.3169	98	5.21558	97.2	4.50947	98.2	8.00792	97.2	8.77822
87.6	8.02397	93.2	8.68193	91	7.44624	94.2	2.77629	98.8	6.24265	96.6	4.15642	97.6	4.91067	97	4.26875	98.2	8.02397	97.4	8.81032
87.6	8.04002	93.4	8.69798	91.4	7.44624	94.2	2.76025	98.4	6.27474	96.6	4.12432	97.6	4.87857	97	4.2527	98.2	8.02397	97.4	8.81032
87.8	8.04002	93.4	8.68193	91.4	7.44624	93.8	2.63186	98.4	6.06612	96.4	3.9157	97.4	4.75019	96.6	4.14037	98.4	8.04002	97.6	8.79427
87.8	8.05607	93.6	8.68193	91.6	7.4302	93.6	2.61581	98.4	5.95379	96.4	3.89965	97.4	4.73414	96.6	4.10827	98.8	8.05607	98	8.79427
88	8.05607	93.6	8.69798	91.6	7.44624	93.6	2.55162	98.2	5.69702	96.2	3.80336	97.2	4.55761	96.4	3.94779	99	8.04002	98	8.82637
88	8.04002	93.8	8.69798	91.8	7.46229	93.4	2.53557	98	5.64887	96.2	3.77127	97.2	4.52552	96.4	3.93174	99	8.04002	98.2	8.81032
88.2	8.05607	93.8	8.69798	91.8	7.44624	93.4	2.48743	97.6	5.4563	96	3.65893	97	4.41318	96.2	3.83546	99	8.05607	98.4	8.82637
88.2	8.05607	94.2	8.69798	92.2	7.44624	93.4	2.47138	97.6	5.39211	96	3.64288	97	4.38109	96.2	3.81941	99.2	8.05607	98.4	8.84241
88.6	8.07211	94.2	8.69798	92.2	7.4302	92.8	2.35905	97.6	5.23163	95.6	3.49845	96.6	4.26875	96	3.67498	99.4	8.05607	98.8	8.85846
88.6	8.07211	94.4	8.71403	92.4	7.46229	92.8	2.343	97.4	5.19953	95.6	3.45031	96.6	4.23666	96	3.65893	99.4	8.05607	98.8	8.85846
88.8	8.07211	94.6	8.73008	92.4	7.46229	92.6	2.26276	97.2	4.94277	95.4	3.38612	96.4	4.04408	95.6	3.54659	99.8	8.07211	99	8.85846
89	8.08816	94.6	8.71403	92.6	7.44624	92.6	2.24671	97.2	4.91067	95.4	3.35402	96.4	4.02803	95.6	3.53055	99.8	8.05607	99	8.85846
89	8.08816	94.8	8.71403	92.6	7.46229	92.4	2.18252	97	4.79833	95.2	3.25773	96.2	3.9157	95.4	3.41821	99.8	7.81535	99.2	8.85846
89	8.10421	94.8	8.71403	92.8	7.44624	92.4	2.18252	97	4.76624	95.2	3.24168	96.2	3.8836	95.4	3.38612	99.8	7.7672	99.2	8.87451
89	8.10421	95.2	8.71403	92.8	7.44624	92.2	2.11833	96.6	4.60576	94.8	3.1454	96	3.75522	95.2	3.28983	99.8	7.3981	99.4	8.85846
89.6	8.10421	95.2	8.73008	93.2	7.46229	92.2	2.10228	96.6	4.57366	94.8	3.1454	96	3.73917	95.2	3.27378	99.4	6.6278	99.4	8.87451
89.6	8.12026	95.4	8.73008	93.4	7.46229	91.8	2.03809	96.4	4.44528	94.8	3.06516	95.6	3.57869	94.8	3.1133	99.4	6.72409	99.8	8.66589
89.6	8.12026	95.4	8.71403	93.4	7.46229	91.8	2.03809	96.4	4.41318	94.6	3.03306	95.4	3.56264	94.8	3.09725	99	6.56361	99.8	8.61774
89.8	8.10421	95.6	8.73008	93.4	7.46229	91.6	1.9739	96.2	4.2848	94.4	2.93677	95.2	3.45031	94.6	3.01701	99	6.53151	99.8	8.42517
90	8.12026	96	8.73008	93.6	7.44624	91.6	1.9418	96.2	4.2527	94.4	2.92072	95.2	3.41821	94.6	2.98492	98.8	6.32289	99.8	8.39307
90	8.12026	96	8.74613	93.6	7.46229	91.4	1.89366	96.2	4.15642	94.4	2.85653	95.2	3.33797	94.4	2.90468	98.8	6.13031	99.4	7.94373
90	8.15235	96.2	8.73008	93.8	7.46229	91.4	1.86156	96	4.12432	94.2	2.82444	94.8	3.32192	94.4	2.87258	98.4	5.88959	99.4	7.84744
90.4	8.15235	96.2	8.73008	94.2	7.46229	91	1.82946	95.6	3.99594	93.8	2.72815	94.6	3.17749	94.4	2.79234	98.4	5.84145	99.2	7.33391
90.6	8.15235	96.4	8.73008	94.2	7.46229	91	1.81342	95.6	3.96384	93.8	2.72815	94.6	3.16144	94.2	2.76025	98.2	5.50444	99	7.25367
90.6	8.15235	96.6	8.74613	94.4	7.46229	90.6	1.74923	95.6	3.86755	93.8	2.63186	94.4	3.09725	93.8	2.69605	98.2	5.4563	99	6.94876
90.6	8.15235	96.6	8.74613	94.4	7.46229	90.6	1.73318	95.4	3.83546	93.6	2.61581	94.4	3.0812	93.8	2.68001	98	5.26372	99	6.88457
90.8	8.15235	96.6	8.74613	94.4	7.47834	90.4	1.65294	95.4	3.73917	93.4	2.56767	94.4	2.98492	93.8	2.59977	98	5.19953	98.4	6.45127
91	8.1684	97	8.77822	94.6	7.46229	90.4	1.63689	95.2	3.72312	93.4	2.55162	94.2	2.95282	93.6	2.56767	97.6	5.023	98.4	6.38708
91	8.18445	97.2	8.76217	94.8	7.46229	90	1.5727	94.8	3.54659	93.4	2.45533	93.8	2.84049	93.4	2.45533	97.6	4.99091	98.4	6.1945
91.4	8.18445	97.2	8.76217	94.8	7.46229	90	1.55665	94.8	3.53055	93.2	2.43929	93.8	2.84049	93.4	2.43929	97.2	4.76624	98.2	6.13031
91.4	8.18445	97.4	8.76217	95.2	7.47834	89.8	1.50851	94.8	3.46635	92.8	2.343	93.6	2.72815	93.2	2.32695	97.2	4.71809	98.2	5.80935
91.6	8.2005	97.6	8.76217	95.2	7.47834	89.6	1.49246	94.8	3.43426	92.8	2.3109	93.6	2.7121	93.2	2.32695	97	4.52552	98	5.76121
91.6	8.2005	97.6	8.77822	95.2	7.46229	89.6	1.46036	94.4	3.33797	92.6	2.24671	93.4	2.64791	92.8	2.24671	97	4.47737	97.6	5.47235
91.6	8.2005	98	8.77822	95.4	7.47834	89.6	1.46036	94.4	3.32192	92.6	2.23066	93.4	2.63186	92.8	2.24671	96.6	4.33294	97.6	5.40816
91.8	8.21654	98	8.77822	95.6	7.47834	89.4	1.41222	94.4	3.25773	92.4	2.15042	93.2	2.53557	92.6	2.15042	96.6	4.3169	97.4	5.24768
92.2	8.21654	98.2	8.79427	95.6	7.47834	89	1.41222	94.4	3.22564	92.4	2.13438	93.2	2.53557	92.6	2.11833	96.4	4.15642	97.4	5.19953
92.2	8.21654	98.2	8.79427	96	7.49439	89	1.36407	94.2	3.1454	92.2	2.08623	92.8	2.43929	92.4	2.03809	96.4	4.14037	97.2	4.92672
92.4	8.21654	98.4	8.79427	96.2	7.49439	89	1.36407	93.8	3.1454	92.2	2.07018	92.8	2.43929	92.4	2.02204	96.2	4.02803	97.2	4.87857
92.4	8.23259	98.4	8.79427	96.2	7.49439	88.8	1.31593	93.6	3.00096	91.8	1.98994	92.6	2.35905	92.2	1.95785	96.2	4.01198	97	4.71809
92.6	8.23259	98.8	8.79427	96.2	7.51044	88.8	1.29988	93.6	2.96887	91.8	1.9739	92.4	2.343	92.2	1.92575	96	3.86755	97	4.66995
92.6	8.23259	99	8.79427	96.4	7.51044	88.6	1.26779	93.4	2.90468	91.6	1.87761	92.2	2.24671	91.8	1.84551	96	3.85151	96.6	4.39714
92.8	8.23259	99	8.81032	96.4	7.51044	88.6	1.25174	93.4	2.88863	91.6	1.87761	92.2	2.24671	91.8	1.82946	95.6	3.73917	96.6	4.36504
92.8	8.23259	99	8.81032	96.6	7.49439	88.2	1.21964	93.2	2.80839	91.4	1.82946	91.8	2.11833	91.6	1.76527	95.6	3.72312	96.2	4.18851
93.2	8.26469	99.2	8.81032	96.6	7.51044	88.2	1.2036	93.2	2.77629	91.4	1.81342	91.8	2.11833	91.6	1.74923	95.6	3.59474	96.2	4.15642
93.2	8.26469	99.2	8.81032	97	7.51044	88	1.18755	92.8	2.7121	91	1.76527	91.6	2.08623	91.4	1.68503	95.4	3.56264	96.2	3.99594
93.4	8.26469	99.4	8.81032	97	7.51044	88	1.1715	92.8	2.69605	91	1.74923	91.6	2.05414	91.4	1.65294	95.2	3.41821	96	3.96384
93.4	8.26469	99.8	8.81032	97.2	7.52648	87.8	1.1394	92.6	2.63186	90.8	1.70108	91.4	2.00599	91	1.58875	95.2	3.38612	96	3.85151
93.6	8.26469	99.8	8.73008	97.2	7.51044	87.8	1.12336	92.6	2.59977	90.8	1.68503	91.4	1.98994	91	1.55665	94.8	3.27378	95.6	3.81941
93.8	8.26469	99.8	8.47331	97.4	7.52648	87.6	1.07521	92.4	2.53557	90.6	1.60479	91	1.9097	90.8	1.50851	94.8	3.25773	95.6	3.69103
93.8	8.28074	99.8	8.31283	97.6	7.52648	87.6	1.07521	92.4	2.51953	90.6	1.60479	91	1.89366	90.8	1.49246	94.6	3.17749	95.6	3.64288
93.8	8.29678	99.8	8.24864	97.6	7.52648	87.2	1.04312	92.2	2.45533	90.4	1.5406	90.8	1.86156	90.6	1.42827	94.6	3.1454	95.2	3.45031
94.2	8.28074	99.4	7.89559	97.6	7.54253	87.2	1.05916	92.2	2.43929	90.4	1.5406	90.8	1.82946	90.6	1.41222	94.4	3.00096	95.2	3.41821
94.4	8.28074	99.2	7.60672	98	7.52648	87	1.01102	91.8	2.343	90	1.47641	90.6	1.78132	90.4	1.31593	94.4	3.00096	95.2	3.33797
94.4	8.29678	99.2	7.49439	98.2	7.54253	87	1.01102	91.8	2.343	90	1.44431	90.6	1.76527	90.4	1.31593	94.2	2.92072	94.8	3.28983
94.4	8.29678	99	7.18948	98.2	7.54253	86.8	0.94683	91.6	2.27881	89.8	1.38012	90.4	1.70108	90	1.25174	94.2	2.90468	94.6	3.12935
94.6	8.31283	99	6.96481	98.4	7.55858	86.8	0.94683	91.6	2.26276	89.6	1.38012	90.4	1.66899	90	1.25174	93.8	2.79234	94.6	3.09725
94.8	8.31283	99	6.90061	98.4	7.55858	86.2	0.88264	91.6	2.19857	89.6	1.31593	90	1.63689	89.8	1.1715	93.8	2.79234	94.4	3.00096
94.8	8.31283	98.8	6.64385	98.4	7.54253	86.2	0.88264	91.4	2.18252	89.4	1.29988	90	1.62084	89.8	1.1715	93.6	2.7121	94.4	2.98492
95.2	8.32888	98.4	6.45127	98.8	7.55858	86	0.85054	91.4	2.13438	89	1.23569	89.8	1.5727	89.6	1.09126	93.6	2.69605	94.4	2.87258
95.2	8.32888	98.4	6.38708	99	7.57463	86	0.8024	91	2.10228	89	1.25174	89.8	1.55665	89.6	1.07521	93.4	2.61581	94.2	2.85653
95.2	8.34493	98.2	6.16241	99	7.55858	85.8	0.78635	90.8	2.03809	89	1.2036	89.6	1.50851	89.4	1.04312	93.4	2.59977	93.8	2.69605
95.4	8.32888	98.2	6.00193	99.2	7.57463	85.8	0.8024	90.8	2.00599	89	1.18755	89.6	1.50851	89.4	1.02707	93.2	2.53557	93.8	2.66396
95.4	8.32888	98	5.95379	99.2	7.55858	85.4	0.75425	90.6	1.95785	88.6	1.10731	89.4	1.46036	89	0.94683	93.2	2.53557	93.6	2.58372
95.6	8.36098	97.6	5.74516	99.4	7.59067	85.4	0.73821	90.6	1.95785	88.6	1.09126	89.4	1.44431	89	0.94683	92.8	2.48743	93.6	2.55162
96	8.37702	97.6	5.58468	99.8	7.57463	85.2	0.72216	90.4	1.89366	88.2	1.04312	89	1.41222	88.8	0.88264	92.8	2.45533	93.4	2.39114
96	8.37702	97.6	5.55259	99.8	7.57463	85.2	0.72216	90.4	1.87761	88.2	1.02707	89	1.39617	88.8	0.88264	92.8	2.39114	93.4	2.37509
96.2	8.37702	97.4	5.37606	99.8	7.31786	85	0.69006	90	1.81342	88.2	0.99497	88.8	1.34803	88.6	0.8024	92.6	2.37509	93.2	2.29486
96.4	8.36098	97.2	5.24768	99.8	7.12528	85	0.69006	90	1.81342	88	0.97892	88.8	1.33198	88.6	0.8024	92.4	2.29486	93.2	2.26276
96.4	8.37702	97.2	5.21558	99.8	7.09319	84.8	0.65797	90	1.74923	87.8	0.89868	88.6	1.28384	88.2	0.72216	92.4	2.27881	92.8	2.16647
96.6	8.37702	97	5.03905	99.4	6.93271	84.8	0.65797	89.8	1.73318	87.8	0.89868	88.6	1.28384	88.2	0.72216	92.4	2.21462	92.8	2.13438
96.6	8.39307	96.6	4.92672	99.4	6.51546	84.4	0.60982	89.6	1.66899	87.6	0.83449	88.2	1.21964	88	0.64192	92.2	2.19857	92.6	2.03809
97	8.37702	96.6	4.87857	99.4	6.43522	84.4	0.60982	89.6	1.65294	87.6	0.83449	88.2	1.21964	87.8	0.62587	91.8	2.13438	92.4	2.00599
97	8.39307	96.4	4.73414	99.2	6.17846	84.2	0.57773	89.6	1.60479	87.2	0.78635	88	1.1715	87.8	0.57773	91.8	2.13438	92.4	1.9097
97.2	8.39307	96.4	4.60576	99	5.88959	84.2	0.57773	89.4	1.60479	87.2	0.78635	88	1.15545	87.8	0.57773	91.8	2.05414	92.4	1.89366
97.2	8.40912	96.2	4.58971	99	5.8254	84	0.56168	89	1.55665	87	0.73821	87.8	1.10731	87.6	0.49749	91.8	2.03809	91.8	1.78132
97.4	8.40912	96.2	4.46133	98.8	5.64887	84	0.54563	89	1.5406	87	0.72216	87.8	1.10731	87.2	0.51353	91.6	1.98994	91.8	1.74923
97.4	8.40912	96	4.36504	98.4	5.40816	83.8	0.51353	89	1.49246	86.8	0.69006	87.6	1.05916	87.2	0.44934	91.6	1.98994	91.8	1.68503
97.6	8.40912	96	4.3169	98.4	5.36001	83.8	0.51353	88.8	1.49246	86.8	0.65797	87.6	1.04312	87.2	0.44934	91.4	1.9097	91.6	1.65294
97.6	8.42517	95.6	4.17246	98.4	5.18348	83.4	0.48144	88.6	1.41222	86.6	0.64192	87.2	0.96288	87	0.38515	91.4	1.87761	91.6	1.5727
98	8.42517	95.4	4.09222	98.2	4.97486	83.4	0.48144	88.6	1.39617	86.6	0.60982	87.2	0.94683	87	0.3691	91	1.84551	91.6	1.55665
98.2	8.42517	95.4	4.07618	98.2	4.94277	83.4	0.44934	88.2	1.36407	86.2	0.56168	87	0.93078	86.8	0.33701	91	1.81342	91.4	1.47641
98.2	8.44122	95.2	3.94779	98	4.78229	83.2	0.44934	88.2	1.34803	86.2	0.56168	86.8	0.91473	86.8	0.32096	90.8	1.76527	91.4	1.44431
98.2	8.44122	95.2	3.85151	97.6	4.62181	83	0.43329	88	1.28384	86	0.49749	86.8	0.88264	86.6	0.28886	90.8	1.74923	91	1.38012
98.4	8.45726	94.8	3.83546	97.6	4.57366	83	0.41725	88	1.28384	86	0.49749	86.8	0.86659	86.6	0.27281	90.6	1.68503	91	1.36407
98.4	8.45726	94.8	3.70707	97.6	4.46133	83	0.38515	87.8	1.21964	85.8	0.46539	86.6	0.81844	86.2	0.24072	90.6	1.66899	90.8	1.29988
98.8	8.45726	94.6	3.64288	97.4	4.30085	82.8	0.38515	87.8	1.2036	85.8	0.46539	86.2	0.81844	86.2	0.22467	90.4	1.62084	90.8	1.28384
98.8	8.45726	94.6	3.61079	97.4	4.2848	82.4	0.33701	87.6	1.1715	85.4	0.41725	86.2	0.78635	86	0.17653	90.4	1.58875	90.6	1.2036
99	8.47331	94.4	3.49845	97.2	4.15642	82.4	0.33701	87.6	1.1715	85.4	0.4012	86.2	0.7703	85.8	0.14443	90	1.55665	90.6	1.18755
99	8.48936	94.2	3.41821	97	3.99594	82.2	0.30491	87.2	1.12336	85.4	0.35305	85.8	0.69006	85.8	0.12838	90	1.52455	90.4	1.10731
99.2	8.48936	94.2	3.40216	97	3.96384	82.2	0.32096	87.2	1.12336	85.2	0.33701	85.8	0.69006	85.8	0.09629	89.8	1.47641	90.4	1.09126
99.2	8.48936	93.8	3.28983	96.6	3.85151	82	0.27281	87	1.07521	85	0.30491	85.4	0.65797	85.4	0.04814	89.8	1.47641	90	1.02707
99.4	8.48936	93.8	3.22564	96.6	3.70707	82	0.27281	87	1.05916	85	0.28886	85.4	0.64192	85.4	0.04814	89.6	1.42827	90	1.01102
99.4	8.48936	93.6	3.19354	96.4	3.67498	81.6	0.24072	86.8	1.01102	85	0.25677	85.4	0.60982	85.2	-0.01605	89.6	1.41222	89.8	0.93078
99.8	8.40912	93.4	3.09725	96.4	3.57869	81.6	0.24072	86.8	1.01102	84.8	0.25677	85.2	0.59377	85.2	0	89.4	1.36407	89.8	0.91473
99.8	8.32888	93.4	3.03306	96.2	3.49845	81.4	0.20862	86.6	0.97892	84.4	0.20862	85	0.52958	85	-0.06419	89.4	1.36407	89.6	0.86659
99.8	8.08816	93.4	3.01701	96.2	3.46635	81.4	0.20862	86.6	0.96288	84.4	0.19258	85	0.52958	85	-0.06419	89	1.29988	89.6	0.83449
99.4	7.97583	93.2	2.93677	96	3.35402	81.2	0.17653	86.2	0.91473	84.4	0.14443	84.8	0.46539	84.8	-0.09629	89	1.28384	89.4	0.7703
99.4	7.55858	92.8	2.85653	95.6	3.24168	81.2	0.16048	86.2	0.93078	84.2	0.14443	84.4	0.44934	84.8	-0.12838	88.8	1.23569	89.4	0.75425
99.4	7.54253	92.8	2.82444	95.6	3.20959	81	0.12838	86	0.86659	84	0.09629	84.4	0.43329	84.4	-0.14443	88.8	1.23569	89	0.69006
99	7.12528	92.6	2.76025	95.6	3.12935	80.6	0.11234	86	0.86659	84	0.09629	84.4	0.4012	84.4	-0.16048	88.8	1.18755	89	0.67401
99	7.06109	92.4	2.68001	95.2	3.01701	80.6	0.09629	85.8	0.83449	84	0.04814	84.2	0.3691	84.2	-0.20862	88.6	1.1715	89	0.60982
99	6.82037	92.4	2.68001	95.2	2.98492	80.6	0.09629	85.8	0.83449	83.8	0.04814	84	0.35305	84.2	-0.22467	88.6	1.12336	88.8	0.59377
99	6.75618	92.2	2.58372	95.2	2.92072	80.4	0.08024	85.4	0.78635	83.4	-0.01605	84	0.33701	84	-0.25677	88.2	1.10731	88.8	0.52958
98.8	6.49942	92.2	2.51953	94.8	2.82444	80.4	0.08024	85.4	0.7703	83.4	-0.0321	84	0.32096	84	-0.27281	88	1.05916	88.8	0.51353
98.4	6.29079	91.8	2.48743	94.8	2.79234	80.2	0.04814	85.4	0.75425	83.2	-0.08024	83.8	0.28886	83.8	-0.30491	88	1.04312	88.6	0.44934
98.4	6.24265	91.8	2.40719	94.6	2.69605	80.2	0.01605	85.4	0.75425	83.2	-0.09629	83.8	0.27281	83.8	-0.32096	87.8	0.97892	88.6	0.43329
98.2	6.06612	91.6	2.35905	94.4	2.59977	80	0.01605	85.2	0.70611	83	-0.11234	83.4	0.24072	83.4	-0.35305	87.8	0.97892	88.2	0.38515
98.2	5.84145	91.6	2.32695	94.4	2.59977	80	0.01605	85	0.69006	83	-0.11234	83.4	0.24072	83.4	-0.3691	87.6	0.91473	88.2	0.35305
98	5.79331	91.4	2.26276	94.4	2.51953	79.6	-0.01605	85	0.65797	82.8	-0.17653	83.2	0.20862	83.2	-0.38515	87.6	0.91473	88	0.28886
98	5.64887	91	2.19857	94.2	2.43929	79.6	-0.01605	85	0.64192	82.8	-0.17653	83.2	0.17653	83.2	-0.38515	87.2	0.86659	88	0.27281
97.6	5.60073	91	2.19857	94.2	2.42324	79.4	-0.06419	84.8	0.62587	82.4	-0.20862	83	0.14443	83	-0.4012	87.2	0.83449	87.8	0.20862
97.6	5.40816	90.8	2.11833	93.8	2.35905	79.2	-0.06419	84.4	0.60982	82.4	-0.22467	83	0.12838	83	-0.38515	87	0.8024	87.8	0.19258
97.4	5.27977	90.6	2.05414	93.6	2.27881	79.2	-0.09629	84.4	0.57773	82.2	-0.24072	82.8	0.09629	82.8	-0.38515	87	0.78635	87.6	0.12838
97.4	5.23163	90.6	2.02204	93.6	2.24671	79.2	-0.09629	84.4	0.56168	82.2	-0.25677	82.4	0.08024	82.8	-0.4012	86.8	0.75425	87.6	0.12838
97.2	5.11929	90.6	1.95785	93.4	2.16647	78.8	-0.12838	84.2	0.51353	82	-0.30491	82.4	0.0321	82.4	-0.4012	86.8	0.73821	87.2	0.06419
97	4.94277	90.4	1.89366	93.4	2.08623	78.8	-0.12838	84	0.52958	82	-0.30491	82.4	0.01605	82.4	-0.38515	86.6	0.70611	87.2	0.04814
97	4.91067	90.4	1.87761	93.2	2.08623	78.6	-0.14443	84	0.49749	81.6	-0.33701	82.2	0	82.2	-0.38515	86.6	0.67401	87	-0.01605
96.6	4.79833	90	1.79737	93.2	2.02204	78.6	-0.16048	84	0.48144	81.6	-0.35305	82.2	-0.01605	82.2	-0.38515	86.2	0.64192	87	-0.01605
96.6	4.75019	89.8	1.73318	92.8	1.92575	78.4	-0.17653	83.8	0.43329	81.4	-0.4012	82	-0.04814	82	-0.4012	86.2	0.64192	86.8	-0.09629
96.4	4.62181	89.8	1.71713	92.8	1.89366	78.4	-0.19258	83.4	0.43329	81.4	-0.4012	82	-0.04814	82	-0.41725	86	0.59377	86.8	-0.11234
96.2	4.49342	89.6	1.63689	92.6	1.86156	78.2	-0.20862	83.4	0.38515	81.2	-0.41725	81.6	-0.09629	81.6	-0.38515	86	0.59377	86.6	-0.17653
96.2	4.46133	89.4	1.58875	92.4	1.78132	78.2	-0.20862	83.2	0.3691	81.2	-0.41725	81.6	-0.09629	81.6	-0.4012	85.8	0.54563	86.6	-0.17653
96.2	4.36504	89.4	1.5727	92.4	1.78132	77.8	-0.24072	83	0.33701	81	-0.43329	81.4	-0.12838	81.4	-0.4012	85.8	0.54563	86.2	-0.22467
96	4.22061	89	1.50851	92.4	1.71713	77.8	-0.24072	83	0.33701	81	-0.41725	81.4	-0.14443	81.4	-0.4012	85.4	0.48144	86.2	-0.24072
96	4.18851	89	1.46036	92.2	1.63689	77.6	-0.25677	83	0.28886	80.6	-0.41725	81.2	-0.17653	81.2	-0.4012	85.4	0.46539	86.2	-0.30491
95.6	4.07618	88.8	1.44431	91.8	1.62084	77.6	-0.27281	82.8	0.28886	80.6	-0.43329	81.2	-0.19258	81.2	-0.41725	85.2	0.43329	86	-0.33701
95.6	4.07618	88.8	1.38012	91.8	1.5727	77.4	-0.28886	82.4	0.24072	80.4	-0.41725	81	-0.22467	81	-0.3691	85.2	0.4012	85.8	-0.43329
95.4	3.94779	88.6	1.34803	91.6	1.50851	77.4	-0.30491	82.4	0.22467	80.4	-0.43329	81	-0.24072	81	-0.38515	85	0.35305	85.8	-0.43329
95.2	3.86755	88.6	1.31593	91.6	1.49246	76.8	-0.33701	82.2	0.19258	80.2	-0.43329	80.6	-0.25677	80.6	-0.38515	85	0.35305	85.4	-0.48144
95.2	3.83546	88.2	1.26779	91.6	1.42827	76.8	-0.33701	82.2	0.17653	80.2	-0.41725	80.6	-0.27281	80.6	-0.4012	84.8	0.28886	85.4	-0.51353
95.2	3.75522	88	1.2036	91	1.36407	76.8	-0.35305	82	0.14443	80	-0.41725	80.4	-0.30491	80.4	-0.4012	84.4	0.28886	85.2	-0.57773
94.8	3.62683	88	1.2036	91	1.34803	76.6	-0.3691	82	0.14443	80	-0.41725	80.4	-0.32096	80.4	-0.4012	84.4	0.24072	85.2	-0.57773
94.8	3.61079	87.8	1.15545	91	1.29988	76.4	-0.3691	81.6	0.09629	79.6	-0.4012	80.2	-0.33701	80.2	-0.4012	84.4	0.24072	85	-0.64192
94.6	3.53055	87.6	1.10731	90.8	1.23569	76.4	-0.3691	81.6	0.09629	79.6	-0.43329	80.2	-0.35305	80.2	-0.3691	84.2	0.19258	85	-0.64192
94.6	3.5145	87.6	1.09126	90.8	1.2036	76.4	-0.4012	81.4	0.06419	79.4	-0.4012	80	-0.38515	80	-0.38515	84.2	0.17653	84.8	-0.70611
94.4	3.40216	87.2	1.01102	90.6	1.15545	76	-0.4012	81.4	0.04814	79.4	-0.4012	80	-0.4012	80	-0.38515	84	0.12838	84.8	-0.73821
94.2	3.30588	87.2	0.97892	90.4	1.10731	76	-0.43329	81.2	0.01605	79.2	-0.43329	79.6	-0.41725	79.6	-0.4012	84	0.11234	84.4	-0.8024
94.2	3.28983	87.2	0.96288	90.4	1.09126	76	-0.41725	81.2	0	78.8	-0.43329	79.6	-0.4012	79.6	-0.4012	83.8	0.09629	84.4	-0.8024
93.8	3.22564	87	0.89868	90	1.02707	75.8	-0.43329	81	-0.0321	78.8	-0.41725	79.4	-0.41725	79.4	-0.4012	83.8	0.08024	84.2	-0.83449
93.8	3.12935	86.8	0.86659	90	0.96288	75.6	-0.4012	81	-0.0321	78.6	-0.41725	79.4	-0.4012	79.4	-0.4012	83.4	0.0321	84.2	-0.85054
93.6	3.09725	86.8	0.85054	89.8	0.94683	75.6	-0.41725	80.6	-0.09629	78.4	-0.41725	79.2	-0.41725	79.2	-0.4012	83.4	0.01605	84	-0.85054
93.4	3.01701	86.6	0.78635	89.8	0.91473	75.6	-0.43329	80.6	-0.08024	78.4	-0.43329	79.2	-0.41725	79.2	-0.41725	83.2	-0.01605	84	-0.83449
93.4	3.00096	86.2	0.75425	89.6	0.83449	75.4	-0.41725	80.4	-0.12838	78.2	-0.41725	79.2	-0.41725	78.8	-0.4012	83.2	-0.0321	83.8	-0.85054
93.4	2.92072	86.2	0.73821	89.6	0.83449	75	-0.41725	80.4	-0.12838	78.2	-0.4012	78.8	-0.4012	78.8	-0.4012	83	-0.06419	83.8	-0.85054
93.2	2.82444	86	0.67401	89.4	0.8024	75	-0.41725	80.2	-0.16048	77.8	-0.4012	78.8	-0.41725	78.8	-0.38515	83	-0.06419	83.4	-0.83449
93.2	2.80839	85.8	0.64192	89	0.75425	75	-0.41725	80.2	-0.17653	77.8	-0.41725	78.6	-0.41725	78.6	-0.41725	82.8	-0.09629	83.2	-0.85054
92.8	2.7442	85.8	0.64192	89	0.73821	74.8	-0.41725	80	-0.20862	77.6	-0.43329	78.4	-0.41725	78.4	-0.4012	82.8	-0.11234	83	-0.86659
92.6	2.66396	85.8	0.57773	88.8	0.67401	74.6	-0.43329	80	-0.20862	77.6	-0.41725	78.4	-0.41725	78.4	-0.4012	82.4	-0.16048	83	-0.86659
92.6	2.64791	85.4	0.51353	88.8	0.62587	74.6	-0.43329	79.6	-0.25677	77.4	-0.41725	78.2	-0.41725	78.4	-0.38515	82.4	-0.17653	82.8	-0.86659
92.4	2.58372	85.4	0.51353	88.6	0.59377	74.6	-0.4012	79.6	-0.27281	77.4	-0.41725	78.2	-0.41725	78.2	-0.38515	82.2	-0.20862	82.8	-0.85054
92.4	2.55162	85.2	0.46539	88.6	0.56168	74	-0.41725	79.4	-0.27281	77.2	-0.41725	77.8	-0.43329	78.2	-0.4012	82.2	-0.22467	82.4	-0.83449
92.2	2.48743	85	0.41725	88.2	0.51353	74	-0.4012	79.4	-0.30491	76.8	-0.41725	77.8	-0.41725	77.8	-0.38515	82.2	-0.25677	82.4	-0.83449
91.8	2.42324	85	0.4012	88.2	0.49749	74	-0.41725	79.2	-0.32096	76.8	-0.4012	77.6	-0.41725	77.8	-0.4012	82	-0.25677	82.2	-0.86659
91.8	2.42324	84.8	0.35305	88	0.44934	74	-0.43329	79.2	-0.33701	76.8	-0.41725	77.6	-0.41725	77.8	-0.4012	81.6	-0.33701	82.2	-0.83449
91.8	2.35905	84.4	0.32096	87.8	0.4012	73.6	-0.41725	78.8	-0.3691	76.4	-0.43329	77.4	-0.41725	77.4	-0.38515	81.6	-0.33701	82.2	-0.83449
91.6	2.24671	84.4	0.30491	87.8	0.4012	73.6	-0.41725	78.8	-0.38515	76.4	-0.4012	77.4	-0.41725	77.4	-0.38515	81.4	-0.3691	82	-0.83449
91.6	2.23066	84.2	0.22467	87.8	0.3691	73.4	-0.41725	78.6	-0.41725	76	-0.41725	77.2	-0.41725	77.2	-0.4012	81.4	-0.38515	81.6	-0.83449
91.4	2.18252	84	0.20862	87.6	0.32096	73.4	-0.41725	78.6	-0.43329	76	-0.43329	77.2	-0.41725	77.2	-0.4012	81.2	-0.43329	81.6	-0.85054
91.4	2.16647	84	0.19258	87.6	0.28886	73	-0.4012	78.4	-0.46539	75.8	-0.41725	76.8	-0.41725	76.8	-0.3691	81.2	-0.43329	81.6	-0.85054
91	2.10228	84	0.14443	87.2	0.25677	73	-0.41725	78.4	-0.46539	75.8	-0.41725	76.8	-0.41725	76.8	-0.4012	81	-0.48144	81.4	-0.85054
90.8	2.05414	83.8	0.11234	87.2	0.22467	72.8	-0.4012	78.2	-0.48144	75.6	-0.41725	76.6	-0.41725	76.6	-0.4012	81	-0.48144	81.2	-0.85054
90.8	2.02204	83.4	0.11234	87.2	0.20862	72.8	-0.4012	78.2	-0.48144	75.6	-0.41725	76.6	-0.41725	76.6	-0.4012	80.6	-0.51353	81.2	-0.85054
90.6	1.9739	83.4	0.0321	87	0.17653	72.6	-0.41725	77.8	-0.48144	75.4	-0.4012	76.4	-0.41725	76.4	-0.38515	80.6	-0.52958	81.2	-0.85054
90.6	1.89366	83.2	0	86.8	0.12838	72.6	-0.41725	77.8	-0.48144	75.4	-0.41725	76.4	-0.41725	76.4	-0.38515	80.4	-0.56168	81.2	-0.86659
90.6	1.89366	83.2	-0.01605	86.8	0.12838	72.2	-0.4012	77.6	-0.49749	75	-0.41725	76	-0.41725	76	-0.38515	80.4	-0.56168	81	-0.85054
90.4	1.82946	83	-0.04814	86.6	0.08024	72.2	-0.4012	77.6	-0.49749	75	-0.43329	76	-0.41725	76	-0.4012	80.2	-0.57773	80.6	-0.83449
90.4	1.81342	82.8	-0.09629	86.2	0.04814	72	-0.43329	77.4	-0.51353	74.8	-0.41725	75.8	-0.41725	75.8	-0.4012	80.2	-0.57773	80.6	-0.85054
90	1.74923	82.8	-0.09629	86.2	0.01605	72	-0.43329	77.4	-0.49749	74.8	-0.41725	75.6	-0.4012	75.8	-0.38515	80	-0.59377	80.6	-0.83449
89.8	1.68503	82.4	-0.11234	86.2	0	71.8	-0.41725	77.2	-0.49749	74.6	-0.41725	75.6	-0.41725	75.6	-0.41725	80	-0.59377	80.4	-0.85054
89.8	1.66899	82.4	-0.14443	86	-0.0321	71.8	-0.41725	77.2	-0.49749	74.6	-0.41725	75.6	-0.41725	75.6	-0.3691	79.6	-0.59377	80.2	-0.85054
89.6	1.62084	82.2	-0.14443	86	-0.0321	71.6	-0.43329	76.8	-0.49749	74.4	-0.41725	75.4	-0.41725	75.4	-0.41725	79.6	-0.59377	80.2	-0.83449
89.4	1.55665	82.2	-0.14443	85.8	-0.06419	71.6	-0.43329	76.8	-0.49749	74.4	-0.43329	75.4	-0.41725	75.4	-0.38515	79.4	-0.57773	80.2	-0.85054
89.4	1.5406	82	-0.12838	85.4	-0.11234	71.2	-0.43329	76.6	-0.49749	74	-0.41725	75	-0.41725	75	-0.41725	79.4	-0.59377	80	-0.85054
89	1.47641	82	-0.16048	85.4	-0.12838	71.2	-0.41725	76.6	-0.49749	74	-0.41725	75	-0.43329	75	-0.4012	79.2	-0.59377	80	-0.83449
89	1.46036	81.6	-0.14443	85.4	-0.14443	71	-0.41725	76.4	-0.51353	73.8	-0.43329	74.8	-0.4012	74.8	-0.38515	79.2	-0.57773	79.6	-0.83449
88.8	1.41222	81.4	-0.12838	85.2	-0.20862	71	-0.41725	76.4	-0.51353	73.8	-0.41725	74.8	-0.4012	74.8	-0.38515	79.2	-0.59377	79.6	-0.85054
88.8	1.34803	81.4	-0.16048	85	-0.20862	70.8	-0.43329	76	-0.49749	73.6	-0.41725	74.6	-0.41725	74.6	-0.38515	78.8	-0.59377	79.4	-0.85054
88.8	1.34803	81.2	-0.17653	85	-0.24072	70.8	-0.43329	76	-0.51353	73.6	-0.41725	74.6	-0.43329	74.6	-0.4012	78.8	-0.59377	79.4	-0.83449
88.6	1.29988	81.2	-0.14443	84.8	-0.25677	70.6	-0.4012	76	-0.51353	73.4	-0.41725	74.4	-0.41725	74.4	-0.3691	78.8	-0.59377	79.2	-0.83449
88.2	1.21964	81	-0.16048	84.8	-0.25677	70.6	-0.44934	75.8	-0.51353	73.4	-0.4012	74.4	-0.41725	74.4	-0.3691	78.6	-0.59377	79.2	-0.85054
88.2	1.21964	80.6	-0.16048	84.4	-0.25677	70.2	-0.44934	75.6	-0.51353	73	-0.41725	74	-0.41725	74	-0.3691	78.4	-0.57773	78.8	-0.85054
88	1.1715	80.6	-0.16048	84.2	-0.24072	70.2	-0.44934	75.6	-0.49749	73	-0.41725	74	-0.43329	74	-0.4012	78.4	-0.59377	78.8	-0.85054
88	1.15545	80.6	-0.16048	84.2	-0.24072	69.8	-0.43329	75.4	-0.51353	72.8	-0.41725	73.8	-0.41725	73.8	-0.4012	78.2	-0.59377	78.6	-0.85054
87.8	1.10731	80.4	-0.14443	84	-0.24072	69.8	-0.4012	75.4	-0.48144	72.8	-0.41725	73.8	-0.41725	73.8	-0.4012	78.2	-0.57773	78.4	-0.85054
87.6	1.05916	80.2	-0.14443	84	-0.24072	69.8	-0.41725	75	-0.51353	72.6	-0.4012	73.6	-0.43329	73.6	-0.4012	77.8	-0.57773	78.4	-0.85054
87.6	1.02707	80.2	-0.16048	83.8	-0.27281	69.8	-0.41725	75	-0.49749	72.6	-0.4012	73.6	-0.41725	73.4	-0.4012	77.8	-0.57773	78.4	-0.85054
87.2	1.01102	80	-0.14443	83.8	-0.25677	69.4	-0.4012	74.8	-0.49749	72.2	-0.4012	73.4	-0.43329	73.4	-0.4012	77.8	-0.59377	78.2	-0.85054
87.2	0.94683	79.6	-0.14443	83.4	-0.27281	69.4	-0.41725	74.8	-0.51353	72.2	-0.41725	73.4	-0.43329	73	-0.3691	77.4	-0.57773	78.2	-0.83449
87	0.91473	79.6	-0.14443	83.4	-0.24072	69	-0.4012	74.6	-0.49749	72	-0.44934	73	-0.41725	73	-0.4012	77.4	-0.57773	77.8	-0.85054
87	0.89868	79.4	-0.12838	83.2	-0.27281	69	-0.43329	74.6	-0.51353	72	-0.44934	73	-0.41725	73	-0.38515	77.2	-0.57773	77.8	-0.83449
86.8	0.86659	79.2	-0.14443	83	-0.28886	68.8	-0.43329	74.4	-0.51353	71.8	-0.43329	72.8	-0.41725	72.8	-0.38515	77.2	-0.59377	77.4	-0.85054
86.8	0.8024	79.2	-0.14443	83	-0.24072	68.8	-0.44934	74.4	-0.49749	71.6	-0.4012	72.8	-0.41725	72.6	-0.4012	76.8	-0.57773	77.4	-0.83449
86.6	0.7703	78.8	-0.14443	83	-0.25677	68.4	-0.43329	74	-0.51353	71.2	-0.41725	72.6	-0.43329	72.2	-0.4012	76.8	-0.59377	77.4	-0.85054
86.6	0.7703	78.8	-0.14443	82.8	-0.25677	68.4	-0.43329	74	-0.49749	71.2	-0.4012	72.6	-0.4012	72.2	-0.4012	76.6	-0.59377	77.4	-0.83449
86.2	0.72216	78.8	-0.14443	82.8	-0.25677	68.2	-0.43329	73.8	-0.51353	71	-0.38515	72.2	-0.4012	72.2	-0.4012	76.6	-0.57773	76.8	-0.85054
86	0.67401	78.6	-0.17653	82.4	-0.25677	68.2	-0.4012	73.8	-0.49749	71	-0.41725	72.2	-0.4012	72	-0.3691	76.4	-0.59377	76.8	-0.85054
86	0.64192	78.4	-0.16048	82.2	-0.24072	68	-0.41725	73.6	-0.49749	70.8	-0.43329	72	-0.4012	72	-0.38515	76.4	-0.59377	76.6	-0.86659
85.8	0.62587	78.4	-0.16048	82.2	-0.25677	68	-0.41725	73.6	-0.49749	70.8	-0.41725	72	-0.41725	71.8	-0.38515	76.4	-0.59377	76.6	-0.85054
85.8	0.57773	78.2	-0.19258	82.2	-0.24072	67.8	-0.41725	73.4	-0.49749	70.6	-0.4012	71.8	-0.43329	71.8	-0.4012	76	-0.59377	76.4	-0.85054
85.4	0.54563	77.8	-0.17653	82	-0.25677	67.8	-0.41725	73.4	-0.49749	70.6	-0.43329	71.8	-0.4012	71.6	-0.38515	76	-0.59377	76.4	-0.85054
85.4	0.52958	77.8	-0.17653	81.6	-0.25677	67.4	-0.41725	73	-0.51353	70.2	-0.41725	71.6	-0.41725	71.2	-0.38515	76	-0.59377	76	-0.85054
85.4	0.49749	77.6	-0.16048	81.6	-0.25677	67.4	-0.43329	73	-0.49749	70.2	-0.41725	71.6	-0.41725	71.2	-0.4012	75.8	-0.56168	76	-0.85054
85.2	0.44934	77.4	-0.17653	81.4	-0.27281	67.2	-0.41725	72.8	-0.49749	70	-0.41725	71.2	-0.41725	71.2	-0.4012	75.6	-0.57773	75.8	-0.85054
85	0.4012	77.4	-0.17653	81.4	-0.24072	67.2	-0.43329	72.8	-0.49749	70	-0.41725	71.2	-0.43329	71	-0.4012	75.6	-0.56168	75.8	-0.83449
85	0.38515	77.4	-0.12838	81.2	-0.24072	67	-0.43329	72.6	-0.51353	69.8	-0.4012	71	-0.4012	70.8	-0.4012	75.6	-0.57773	75.6	-0.85054
84.8	0.3691	77.2	-0.14443	81	-0.25677	67	-0.43329	72.6	-0.51353	69.8	-0.41725	71	-0.43329	70.8	-0.4012	75.4	-0.57773	75.6	-0.85054
84.8	0.33701	76.8	-0.14443	81	-0.24072	66.8	-0.41725	72.2	-0.51353	69.4	-0.4012	70.8	-0.4012	70.6	-0.38515	75	-0.59377	75.4	-0.85054
84.4	0.30491	76.8	-0.16048	80.6	-0.25677	66.8	-0.43329	72.2	-0.49749	69.4	-0.4012	70.8	-0.41725	70.6	-0.4012	75	-0.57773	75.4	-0.85054
84.2	0.25677	76.6	-0.16048	80.4	-0.25677	66.4	-0.43329	72	-0.49749	69.2	-0.4012	70.6	-0.43329	70.2	-0.4012	75	-0.57773	75	-0.83449
84.2	0.22467	76.6	-0.14443	80.4	-0.27281	66.4	-0.41725	72	-0.48144	69	-0.41725	70.6	-0.4012	70.2	-0.4012	74.8	-0.59377	75	-0.83449
84	0.20862	76.4	-0.16048	80.2	-0.25677	66.2	-0.41725	71.8	-0.49749	69	-0.41725	70.2	-0.41725	70	-0.38515	74.6	-0.59377	74.8	-0.86659
84	0.14443	76	-0.14443	80.2	-0.25677	66.2	-0.41725	71.8	-0.51353	69	-0.4012	70.2	-0.4012	70	-0.3691	74.6	-0.57773	74.6	-0.85054
84	0.14443	76	-0.14443	80	-0.27281	66	-0.41725	71.6	-0.51353	68.4	-0.41725	69.8	-0.41725	69.8	-0.4012	74.6	-0.59377	74.6	-0.86659
83.8	0.11234	76	-0.14443	80	-0.25677	66	-0.41725	71.6	-0.49749	68.4	-0.43329	69.8	-0.41725	69.8	-0.4012	74.4	-0.59377	74.6	-0.86659
83.4	0.09629	75.8	-0.14443	79.6	-0.24072	65.6	-0.41725	71.2	-0.51353	68.2	-0.41725	69.8	-0.43329	69.4	-0.4012	74	-0.59377	74.4	-0.85054
83.4	0.04814	75.6	-0.14443	79.6	-0.25677	65.6	-0.4012	71.2	-0.49749	68.2	-0.4012	69.8	-0.4012	69.4	-0.38515	74	-0.57773	74	-0.85054
83.2	0	75.6	-0.14443	79.4	-0.25677	65.4	-0.41725	71	-0.49749	68	-0.4012	69.4	-0.41725	69.2	-0.38515	74	-0.57773	74	-0.83449
83.2	-0.01605	75.4	-0.14443	79.2	-0.25677	65.4	-0.41725	71	-0.51353	68	-0.43329	69.4	-0.41725	69.2	-0.4012	73.8	-0.59377	74	-0.83449
83	-0.06419	75.4	-0.17653	79.2	-0.25677	65.2	-0.43329	70.8	-0.49749	67.8	-0.43329	69.2	-0.41725	69	-0.4012	73.8	-0.59377	73.6	-0.85054
82.8	-0.12838	75	-0.17653	79.2	-0.25677	65.2	-0.41725	70.8	-0.51353	67.8	-0.41725	69.2	-0.41725	69	-0.4012	73.6	-0.59377	73.6	-0.85054
82.8	-0.12838	74.8	-0.16048	78.8	-0.25677	65	-0.43329	70.6	-0.48144	67.4	-0.4012	69	-0.41725	68.8	-0.38515	73.6	-0.59377	73.6	-0.83449
82.4	-0.16048	74.8	-0.16048	78.8	-0.27281	65	-0.43329	70.6	-0.48144	67.4	-0.4012	69	-0.4012	68.8	-0.4012	73.4	-0.59377	73.6	-0.83449
82.4	-0.17653	74.6	-0.14443	78.6	-0.25677	64.6	-0.41725	70.2	-0.51353	67	-0.41725	68.8	-0.41725	68.4	-0.3691	73	-0.57773	73.4	-0.83449
82.2	-0.17653	74.4	-0.14443	78.4	-0.25677	64.6	-0.43329	70.2	-0.51353	67	-0.41725	68.8	-0.4012	68.4	-0.3691	73	-0.57773	73	-0.83449
82	-0.19258	74.4	-0.14443	78.4	-0.25677	64.4	-0.43329	70	-0.49749	67	-0.41725	68.4	-0.43329	68.2	-0.4012	73	-0.57773	73	-0.83449
82	-0.19258	74	-0.14443	78.4	-0.24072	64.4	-0.41725	70	-0.51353	66.8	-0.4012	68.4	-0.41725	68.2	-0.3691	72.8	-0.57773	73	-0.85054
81.6	-0.17653	74	-0.12838	78.2	-0.27281	64.2	-0.41725	69.8	-0.51353	66.4	-0.4012	68.2	-0.41725	68	-0.4012	72.8	-0.59377	72.8	-0.83449
81.6	-0.17653	73.8	-0.12838	77.8	-0.25677	64.2	-0.41725	69.8	-0.51353	66.4	-0.41725	68.2	-0.4012	68	-0.38515	72.6	-0.59377	72.6	-0.85054
81.6	-0.17653	73.6	-0.14443	77.8	-0.25677	64	-0.41725	69.4	-0.51353	66.2	-0.41725	68	-0.41725	67.8	-0.4012	72.6	-0.57773	72.2	-0.85054
81.4	-0.19258	73.6	-0.14443	77.6	-0.27281	64	-0.41725	69.4	-0.48144	66.2	-0.43329	68	-0.41725	67.8	-0.4012	72.2	-0.59377	72.2	-0.85054
81.2	-0.17653	73.6	-0.14443	77.6	-0.24072	63.6	-0.4012	69.2	-0.49749	66.2	-0.4012	67.8	-0.41725	67.4	-0.38515	72.2	-0.59377	72.2	-0.83449
81.2	-0.17653	73.4	-0.14443	77.4	-0.24072	63.6	-0.4012	69.2	-0.49749	66	-0.41725	67.8	-0.41725	67.2	-0.4012	72	-0.57773	72	-0.85054
81	-0.17653	73	-0.12838	77.4	-0.27281	63.4	-0.41725	69	-0.51353	65.6	-0.43329	67.4	-0.43329	67	-0.4012	72	-0.59377	71.8	-0.83449
81	-0.17653	73	-0.14443	77.2	-0.25677	63.4	-0.41725	69	-0.51353	65.6	-0.4012	67.4	-0.41725	67	-0.4012	71.8	-0.59377	71.8	-0.85054
80.6	-0.17653	72.8	-0.14443	77.2	-0.24072	63.2	-0.41725	68.8	-0.51353	65.4	-0.43329	67.2	-0.41725	67	-0.4012	71.8	-0.57773	71.8	-0.83449
80.4	-0.19258	72.6	-0.12838	76.8	-0.25677	63.2	-0.41725	68.8	-0.49749	65.4	-0.43329	67.2	-0.41725	66.8	-0.4012	71.6	-0.59377	71.6	-0.83449
80.4	-0.19258	72.6	-0.14443	76.8	-0.25677	62.8	-0.43329	68.4	-0.51353	65.2	-0.41725	67	-0.41725	66.4	-0.4012	71.6	-0.59377	71.2	-0.85054
80.2	-0.17653	72.2	-0.14443	76.6	-0.25677	62.8	-0.43329	68.4	-0.51353	65.2	-0.43329	67	-0.41725	66.4	-0.38515	71.2	-0.57773	71.2	-0.83449
80.2	-0.19258	72.2	-0.14443	76.4	-0.27281	62.6	-0.43329	68.2	-0.48144	65	-0.41725	66.8	-0.43329	66.2	-0.4012	71.2	-0.57773	71.2	-0.83449
80	-0.19258	72	-0.14443	76.4	-0.25677	62.6	-0.43329	68.2	-0.49749	65	-0.41725	66.8	-0.41725	66.2	-0.4012	71	-0.59377	71.2	-0.85054
79.6	-0.19258	71.8	-0.14443	76	-0.25677	62.4	-0.43329	68	-0.51353	64.6	-0.41725	66.4	-0.4012	66.2	-0.4012	71	-0.59377	71	-0.85054
79.6	-0.19258	71.8	-0.14443	76	-0.27281	62.4	-0.4012	68	-0.49749	64.6	-0.41725	66.4	-0.41725	66	-0.38515	70.8	-0.59377	70.8	-0.83449
79.6	-0.17653	71.8	-0.12838	76	-0.25677	62.2	-0.4012	67.8	-0.51353	64.4	-0.43329	66.2	-0.4012	65.6	-0.4012	70.8	-0.57773	70.8	-0.85054
79.4	-0.17653	71.2	-0.14443	75.8	-0.25677	62.2	-0.4012	67.8	-0.49749	64.4	-0.4012	66.2	-0.41725	65.6	-0.4012	70.6	-0.59377	70.8	-0.83449
79.2	-0.19258	71.2	-0.14443	75.6	-0.25677	61.8	-0.4012	67.4	-0.49749	64.2	-0.43329	66	-0.43329	65.6	-0.4012	70.6	-0.59377	70.2	-0.83449
79.2	-0.17653	71.2	-0.14443	75.6	-0.25677	61.8	-0.43329	67.4	-0.51353	64.2	-0.41725	66	-0.41725	65.4	-0.4012	70.2	-0.59377	70.2	-0.85054
79.2	-0.17653	71	-0.14443	75.4	-0.25677	61.4	-0.43329	67.4	-0.49749	64	-0.41725	65.6	-0.41725	65.2	-0.4012	70.2	-0.59377	70.2	-0.83449
78.8	-0.16048	70.8	-0.14443	75	-0.25677	61.4	-0.41725	67.2	-0.49749	64	-0.41725	65.6	-0.4012	65.2	-0.38515	70	-0.59377	70	-0.83449
78.6	-0.17653	70.8	-0.14443	75	-0.25677	61.2	-0.41725	67	-0.49749	63.6	-0.41725	65.4	-0.41725	65	-0.4012	70	-0.59377	69.8	-0.85054
78.6	-0.17653	70.6	-0.14443	74.8	-0.25677	61.2	-0.41725	67	-0.51353	63.6	-0.41725	65.4	-0.41725	65	-0.4012	69.8	-0.59377	69.8	-0.83449
78.4	-0.16048	70.2	-0.12838	74.6	-0.24072	60.8	-0.41725	66.8	-0.49749	63.4	-0.41725	65.2	-0.41725	64.6	-0.38515	69.8	-0.59377	69.8	-0.83449
78.2	-0.17653	70.2	-0.14443	74.6	-0.25677	60.8	-0.41725	66.8	-0.49749	63.4	-0.41725	65.2	-0.41725	64.6	-0.4012	69.4	-0.59377	69.4	-0.85054
78.2	-0.17653	70	-0.14443	74.6	-0.25677	60.6	-0.41725	66.4	-0.51353	63.2	-0.41725	65	-0.43329	64.4	-0.4012	69.4	-0.57773	69.4	-0.83449
77.8	-0.16048	70	-0.14443	74.4	-0.24072	60.6	-0.43329	66.4	-0.51353	63.2	-0.41725	65	-0.43329	64.4	-0.4012	69.2	-0.59377	69.4	-0.85054
77.8	-0.17653	69.8	-0.14443	74.4	-0.24072	60.4	-0.41725	66.2	-0.51353	62.8	-0.4012	64.6	-0.4012	64.2	-0.38515	69	-0.59377	69.2	-0.85054
77.6	-0.17653	69.8	-0.12838	74	-0.24072	60.4	-0.43329	66.2	-0.51353	62.8	-0.41725	64.6	-0.41725	64.2	-0.4012	69	-0.57773	69	-0.83449
77.6	-0.16048	69.4	-0.14443	73.8	-0.27281	60	-0.41725	66	-0.51353	62.6	-0.4012	64.4	-0.41725	64	-0.38515	69	-0.57773	69	-0.85054
77.4	-0.16048	69.4	-0.14443	73.8	-0.27281	60	-0.43329	66	-0.49749	62.6	-0.4012	64.4	-0.41725	63.6	-0.4012	68.8	-0.59377	69	-0.85054
77.4	-0.17653	69.2	-0.14443	73.6	-0.25677	59.8	-0.41725	65.6	-0.49749	62.4	-0.41725	64.2	-0.43329	63.6	-0.38515	68.4	-0.59377	68.4	-0.85054
77.2	-0.19258	69	-0.14443	73.6	-0.24072	59.8	-0.43329	65.6	-0.51353	62.4	-0.41725	64.2	-0.41725	63.6	-0.38515	68.4	-0.59377	68.4	-0.85054
77.2	-0.17653	69	-0.12838	73.4	-0.25677	59.6	-0.41725	65.4	-0.49749	62.2	-0.4012	64	-0.41725	63.4	-0.4012	68.4	-0.59377	68.2	-0.83449
76.8	-0.17653	68.8	-0.14443	73	-0.24072	59.6	-0.43329	65.4	-0.49749	62.2	-0.4012	64	-0.41725	63.4	-0.38515	68.2	-0.59377	68.2	-0.83449
76.8	-0.17653	68.4	-0.14443	73	-0.25677	59.4	-0.41725	65.2	-0.49749	61.8	-0.4012	63.6	-0.41725	63.2	-0.4012	68.2	-0.59377	68	-0.85054
76.6	-0.17653	68.4	-0.12838	73	-0.25677	59.4	-0.41725	65.2	-0.49749	61.8	-0.43329	63.6	-0.41725	63.2	-0.38515	68	-0.57773	68	-0.83449
76.4	-0.17653	68.2	-0.14443	72.8	-0.25677	59	-0.41725	65	-0.51353	61.6	-0.41725	63.4	-0.4012	62.8	-0.38515	68	-0.59377	67.8	-0.85054
76.4	-0.19258	68	-0.14443	72.6	-0.25677	59	-0.41725	65	-0.51353	61.4	-0.43329	63.4	-0.43329	62.8	-0.4012	67.8	-0.57773	67.8	-0.85054
76	-0.17653	68	-0.14443	72.6	-0.24072	58.8	-0.41725	64.6	-0.51353	61.4	-0.43329	63.2	-0.41725	62.6	-0.38515	67.4	-0.59377	67.4	-0.85054
76	-0.17653	67.8	-0.14443	72.2	-0.25677	58.8	-0.41725	64.6	-0.49749	61.4	-0.43329	63.2	-0.4012	62.6	-0.38515	67.4	-0.59377	67.4	-0.83449
76	-0.17653	67.8	-0.14443	72.2	-0.25677	58.6	-0.43329	64.4	-0.51353	61.2	-0.4012	62.8	-0.41725	62.4	-0.38515	67.2	-0.56168	67.2	-0.85054
75.8	-0.17653	67.4	-0.14443	72.2	-0.27281	58.6	-0.41725	64.4	-0.51353	60.8	-0.4012	62.8	-0.41725	62.4	-0.4012	67	-0.59377	67.2	-0.83449
75.8	-0.16048	67.4	-0.16048	72	-0.25677	58.4	-0.43329	64.2	-0.51353	60.8	-0.4012	62.6	-0.41725	62.2	-0.4012	67	-0.57773	67	-0.85054
75.6	-0.20862	67.2	-0.14443	71.8	-0.27281	58.4	-0.43329	64.2	-0.52958	60.8	-0.4012	62.6	-0.4012	62.2	-0.4012	67	-0.57773	67	-0.86659
75.4	-0.19258	67.2	-0.14443	71.8	-0.27281	58	-0.43329	64	-0.51353	60.6	-0.41725	62.4	-0.4012	61.8	-0.38515	66.8	-0.59377	66.8	-0.85054
75.4	-0.14443	67	-0.14443	71.6	-0.25677	58	-0.41725	63.6	-0.51353	60.4	-0.4012	62.4	-0.4012	61.8	-0.3691	66.4	-0.57773	66.8	-0.83449
75	-0.17653	66.8	-0.14443	71.2	-0.25677	57.8	-0.4012	63.6	-0.49749	60.4	-0.43329	62.2	-0.4012	61.6	-0.4012	66.4	-0.59377	66.4	-0.83449
74.8	-0.17653	66.8	-0.14443	71.2	-0.25677	57.8	-0.41725	63.6	-0.49749	60.4	-0.43329	62.2	-0.4012	61.4	-0.4012	66.4	-0.59377	66.4	-0.85054
74.8	-0.19258	66.4	-0.14443	71.2	-0.27281	57.6	-0.43329	63.4	-0.51353	60	-0.41725	61.8	-0.41725	61.4	-0.38515	66.2	-0.57773	66.2	-0.85054
74.6	-0.19258	66.2	-0.14443	70.8	-0.25677	57.6	-0.41725	63.4	-0.49749	60	-0.41725	61.8	-0.4012	61.4	-0.38515	66.2	-0.59377	66.2	-0.85054
74.6	-0.19258	66.2	-0.14443	70.8	-0.24072	57.4	-0.43329	63.2	-0.49749	59.8	-0.41725	61.6	-0.4012	61.2	-0.38515	66.2	-0.57773	66.2	-0.83449
74.4	-0.17653	66	-0.14443	70.8	-0.25677	57.4	-0.41725	62.8	-0.51353	59.6	-0.41725	61.6	-0.41725	61.2	-0.38515	66	-0.59377	66	-0.83449
74	-0.17653	65.6	-0.14443	70.6	-0.25677	57	-0.43329	62.8	-0.48144	59.6	-0.41725	61.4	-0.41725	60.8	-0.38515	65.6	-0.57773	66	-0.85054
74	-0.19258	65.6	-0.14443	70.6	-0.24072	57	-0.43329	62.8	-0.51353	59.6	-0.43329	61.4	-0.43329	60.8	-0.38515	65.6	-0.57773	65.6	-0.85054
74	-0.17653	65.6	-0.14443	70.2	-0.25677	56.8	-0.43329	62.4	-0.52958	59.4	-0.41725	61.2	-0.41725	60.6	-0.38515	65.4	-0.57773	65.6	-0.85054
73.8	-0.17653	65.4	-0.16048	70.2	-0.25677	56.8	-0.43329	62.4	-0.51353	59	-0.4012	60.8	-0.41725	60.6	-0.38515	65.2	-0.59377	65.4	-0.83449
73.6	-0.17653	65.2	-0.16048	70.2	-0.25677	56.6	-0.41725	62.4	-0.51353	59	-0.41725	60.8	-0.41725	60.4	-0.38515	65.2	-0.57773	65.2	-0.83449
73.6	-0.17653	65.2	-0.14443	70	-0.25677	56.6	-0.41725	62.2	-0.49749	58.8	-0.41725	60.6	-0.4012	60.4	-0.38515	65	-0.59377	65.2	-0.85054
73.6	-0.17653	65	-0.14443	69.8	-0.25677	56.2	-0.41725	61.8	-0.49749	58.8	-0.41725	60.6	-0.41725	60	-0.38515	65	-0.57773	65	-0.85054
73.4	-0.17653	65	-0.12838	69.8	-0.25677	56.2	-0.43329	61.8	-0.49749	58.6	-0.4012	60.4	-0.41725	60	-0.38515	64.6	-0.59377	65	-0.85054
73	-0.17653	64.6	-0.14443	69.8	-0.25677	56	-0.43329	61.6	-0.51353	58.6	-0.43329	60.4	-0.43329	59.8	-0.38515	64.6	-0.59377	64.6	-0.83449
73	-0.17653	64.4	-0.14443	69.4	-0.27281	55.8	-0.41725	61.6	-0.51353	58.6	-0.41725	60.4	-0.41725	59.8	-0.4012	64.4	-0.59377	64.6	-0.85054
72.8	-0.17653	64.4	-0.14443	69.4	-0.25677	55.6	-0.41725	61.4	-0.51353	58	-0.41725	60	-0.4012	59.6	-0.4012	64.4	-0.57773	64.4	-0.85054
72.6	-0.17653	64.2	-0.16048	69.2	-0.25677	55.6	-0.41725	61.4	-0.49749	58	-0.41725	60	-0.4012	59.6	-0.3691	64.2	-0.59377	64.4	-0.85054
72.6	-0.17653	64	-0.14443	69	-0.25677	55.2	-0.41725	61.2	-0.49749	58	-0.41725	59.8	-0.41725	59	-0.4012	64.2	-0.57773	64.2	-0.83449
72.2	-0.17653	64	-0.14443	69	-0.24072	55.2	-0.41725	61.2	-0.51353	57.8	-0.41725	59.8	-0.4012	59	-0.4012	64	-0.57773	64.2	-0.83449
72.2	-0.17653	63.6	-0.16048	69	-0.24072	55	-0.43329	60.8	-0.51353	57.6	-0.41725	59.6	-0.41725	58.8	-0.38515	64	-0.59377	64	-0.86659
72	-0.17653	63.4	-0.16048	68.8	-0.24072	55	-0.41725	60.8	-0.51353	57.6	-0.43329	59.6	-0.41725	58.8	-0.4012	63.6	-0.59377	64	-0.83449
71.8	-0.19258	63.4	-0.14443	68.8	-0.25677	54.8	-0.43329	60.6	-0.49749	57.4	-0.41725	59.4	-0.4012	58.6	-0.4012	63.6	-0.57773	63.6	-0.85054
71.8	-0.17653	63.4	-0.12838	68.4	-0.25677	54.8	-0.43329	60.6	-0.48144	57.4	-0.43329	59.4	-0.43329	58.6	-0.4012	63.4	-0.57773	63.6	-0.83449
71.8	-0.17653	63.2	-0.14443	68.4	-0.25677	54.6	-0.43329	60.4	-0.46539	56.8	-0.41725	59	-0.43329	58.4	-0.4012	63.4	-0.59377	63.4	-0.86659
71.6	-0.17653	62.8	-0.14443	68.4	-0.25677	54.6	-0.41725	60.4	-0.49749	56.8	-0.41725	59	-0.4012	58.4	-0.4012	63.2	-0.59377	63.4	-0.85054
71.2	-0.17653	62.8	-0.14443	68.2	-0.24072	54.2	-0.43329	60	-0.52958	56.8	-0.41725	58.8	-0.44934	58	-0.4012	62.8	-0.57773	63.2	-0.86659
71.2	-0.17653	62.6	-0.14443	68	-0.24072	54.2	-0.41725	60	-0.52958	56.6	-0.41725	58.6	-0.41725	58	-0.4012	62.8	-0.59377	63.2	-0.83449
71.2	-0.16048	62.6	-0.14443	68	-0.25677	54	-0.41725	59.8	-0.52958	56.2	-0.41725	58.6	-0.4012	58	-0.38515	62.8	-0.59377	62.8	-0.83449
71	-0.17653	62.4	-0.14443	67.8	-0.24072	54	-0.43329	59.8	-0.49749	56.2	-0.4012	58.6	-0.4012	57.8	-0.38515	62.4	-0.59377	62.8	-0.86659
70.8	-0.17653	62.2	-0.14443	67.4	-0.24072	53.8	-0.43329	59.6	-0.51353	56	-0.41725	58.4	-0.4012	57.6	-0.4012	62.4	-0.57773	62.6	-0.83449
70.8	-0.16048	62.2	-0.12838	67.4	-0.24072	53.8	-0.41725	59.6	-0.51353	56	-0.43329	58	-0.4012	57.6	-0.38515	62.2	-0.57773	62.4	-0.85054
70.6	-0.17653	61.8	-0.14443	67.2	-0.24072	53.4	-0.41725	59.4	-0.49749	55.8	-0.41725	58	-0.43329	57.6	-0.4012	62.2	-0.59377	62.4	-0.85054
70.2	-0.17653	61.6	-0.14443	67	-0.28886	53.4	-0.43329	59.4	-0.48144	55.6	-0.41725	58	-0.41725	57.4	-0.4012	61.8	-0.57773	62.2	-0.83449
70.2	-0.16048	61.6	-0.14443	67	-0.25677	53.2	-0.41725	59	-0.51353	55.6	-0.43329	57.8	-0.41725	57	-0.4012	61.8	-0.59377	62.2	-0.85054
70	-0.17653	61.4	-0.14443	67	-0.30491	53.2	-0.43329	59	-0.49749	55.2	-0.41725	57.8	-0.41725	57	-0.4012	61.6	-0.57773	61.8	-0.86659
70	-0.17653	61.2	-0.14443	66.8	-0.28886	53	-0.41725	58.8	-0.49749	55.2	-0.41725	57.6	-0.4012	56.8	-0.38515	61.6	-0.57773	61.8	-0.85054
69.8	-0.17653	61.2	-0.14443	66.8	-0.22467	53	-0.43329	58.8	-0.49749	55	-0.4012	57.4	-0.41725	56.8	-0.38515	61.4	-0.59377	61.8	-0.85054
69.8	-0.16048	60.8	-0.14443	66.4	-0.28886	52.8	-0.43329	58.6	-0.48144	54.8	-0.43329	57	-0.41725	56.8	-0.38515	61.4	-0.59377	61.6	-0.83449
69.4	-0.17653	60.8	-0.14443	66.4	-0.28886	52.8	-0.41725	58.6	-0.48144	54.8	-0.41725	57	-0.43329	56.6	-0.38515	61.2	-0.57773	61.4	-0.81844
69.4	-0.17653	60.6	-0.14443	66.2	-0.27281	52.4	-0.43329	58.4	-0.52958	54.8	-0.4012	57	-0.41725	56.2	-0.38515	61.2	-0.59377	61.4	-0.85054
69.2	-0.17653	60.4	-0.16048	66.2	-0.24072	52.4	-0.41725	58.4	-0.51353	54.6	-0.41725	56.8	-0.41725	56.2	-0.38515	60.8	-0.59377	61.4	-0.85054
69	-0.17653	60.4	-0.12838	66	-0.27281	52.2	-0.41725	58	-0.51353	54.2	-0.41725	56.8	-0.41725	56	-0.4012	60.8	-0.59377	61.2	-0.86659
69	-0.17653	60	-0.11234	66	-0.28886	52.2	-0.41725	58	-0.51353	54.2	-0.41725	56.6	-0.41725	56	-0.38515	60.6	-0.57773	60.8	-0.85054
69	-0.17653	60	-0.14443	66	-0.27281	52	-0.41725	57.8	-0.51353	54	-0.41725	56.2	-0.4012	55.8	-0.38515	60.6	-0.59377	60.8	-0.83449
68.8	-0.19258	59.8	-0.16048	65.6	-0.24072	52	-0.43329	57.8	-0.51353	54	-0.4012	56.2	-0.41725	55.8	-0.38515	60.4	-0.57773	60.8	-0.85054
68.4	-0.17653	59.8	-0.16048	65.6	-0.24072	51.4	-0.41725	57.6	-0.51353	53.8	-0.41725	56	-0.43329	55.6	-0.38515	60.4	-0.59377	60.6	-0.85054
68.4	-0.17653	59.6	-0.14443	65.4	-0.25677	51.4	-0.43329	57.6	-0.51353	53.8	-0.4012	56	-0.4012	55.2	-0.38515	60	-0.57773	60.4	-0.85054
68.2	-0.16048	59.4	-0.14443	65.2	-0.24072	51.4	-0.43329	57.4	-0.51353	53.4	-0.43329	55.8	-0.41725	55.2	-0.4012	60	-0.57773	60.4	-0.83449
68	-0.16048	59.4	-0.14443	65.2	-0.22467	51.4	-0.41725	57.4	-0.49749	53.4	-0.41725	55.8	-0.4012	55	-0.38515	59.8	-0.57773	60.4	-0.86659
68	-0.16048	59	-0.16048	65	-0.25677	51	-0.41725	57	-0.51353	53.2	-0.41725	55.6	-0.41725	54.8	-0.41725	59.8	-0.59377	60	-0.86659
67.8	-0.17653	58.8	-0.14443	65	-0.27281	51	-0.43329	57	-0.49749	53.2	-0.41725	55.6	-0.4012	54.8	-0.41725	59.6	-0.59377	60	-0.85054
67.8	-0.17653	58.8	-0.14443	64.6	-0.27281	51	-0.43329	56.8	-0.51353	53	-0.41725	55.2	-0.41725	54.6	-0.38515	59.6	-0.56168	59.8	-0.83449
67.4	-0.17653	58.6	-0.14443	64.6	-0.22467	50.6	-0.41725	56.8	-0.49749	53	-0.41725	55.2	-0.43329	54.6	-0.38515	59.4	-0.56168	59.8	-0.86659
67.2	-0.17653	58.6	-0.14443	64.4	-0.24072	50.6	-0.41725	56.6	-0.49749	52.8	-0.4012	54.8	-0.41725	54.2	-0.38515	59.4	-0.57773	59.6	-0.83449
67.2	-0.17653	58.6	-0.14443	64.2	-0.22467	50.4	-0.41725	56.2	-0.51353	52.8	-0.44934	54.8	-0.43329	54.2	-0.3691	59	-0.59377	59.6	-0.85054
67	-0.17653	58	-0.12838	64.2	-0.22467	50.4	-0.41725	56.2	-0.49749	52.4	-0.4012	54.6	-0.43329	54	-0.38515	59	-0.59377	59.4	-0.85054
67	-0.17653	58	-0.14443	64	-0.27281	50.2	-0.43329	56.2	-0.49749	52.4	-0.41725	54.6	-0.4012	54	-0.38515	58.8	-0.57773	59	-0.85054
66.8	-0.17653	58	-0.16048	64	-0.27281	50.2	-0.41725	56	-0.49749	52.2	-0.41725	54.2	-0.41725	53.8	-0.4012	58.8	-0.57773	59	-0.83449
66.4	-0.16048	57.8	-0.14443	63.6	-0.25677	50	-0.43329	55.8	-0.51353	52	-0.43329	54.2	-0.41725	53.8	-0.4012	58.6	-0.60982	59	-0.85054
66.4	-0.17653	57.6	-0.12838	63.6	-0.25677	49.6	-0.41725	55.8	-0.51353	52	-0.41725	53.8	-0.4012	53.8	-0.4012	58.6	-0.59377	58.6	-0.85054
66.4	-0.17653	57.6	-0.12838	63.6	-0.24072	49.6	-0.41725	55.8	-0.51353	51.8	-0.43329	53.8	-0.41725	53.4	-0.38515	58.4	-0.59377	58.6	-0.85054
66.2	-0.17653	57.4	-0.14443	63.4	-0.24072	49.4	-0.41725	55.2	-0.51353	51.4	-0.4012	53.4	-0.4012	53.4	-0.38515	58	-0.59377	58.4	-0.85054
66.2	-0.17653	57.4	-0.14443	63.4	-0.25677	49.4	-0.41725	55.2	-0.49749	51.4	-0.4012	53.4	-0.41725	53.2	-0.38515	58	-0.57773	58.4	-0.83449
66	-0.17653	57	-0.12838	63.2	-0.25677	49.2	-0.4012	55.2	-0.51353	51.4	-0.41725	53.2	-0.43329	53	-0.4012	58	-0.59377	58	-0.86659
65.6	-0.16048	56.8	-0.14443	63.2	-0.25677	49.2	-0.43329	55.2	-0.51353	51.2	-0.4012	53.2	-0.41725	53	-0.4012	57.8	-0.59377	58	-0.85054
65.6	-0.17653	56.8	-0.14443	62.8	-0.24072	49	-0.41725	55	-0.51353	51	-0.4012	53	-0.41725	53	-0.38515	57.6	-0.59377	57.8	-0.83449
65.4	-0.17653	56.8	-0.16048	62.8	-0.24072	49	-0.41725	54.8	-0.51353	51	-0.4012	53	-0.4012	52.8	-0.38515	57.6	-0.59377	57.6	-0.85054
65.4	-0.17653	56.6	-0.14443	62.6	-0.24072	48.6	-0.43329	54.8	-0.51353	50.6	-0.4012	52.8	-0.41725	52.4	-0.4012	57.6	-0.59377	57.6	-0.85054
65.2	-0.17653	56.2	-0.14443	62.6	-0.25677	48.6	-0.43329	54.6	-0.51353	50.6	-0.41725	52.8	-0.41725	52.4	-0.38515	57	-0.59377	57.6	-0.85054
65.2	-0.16048	56.2	-0.14443	62.4	-0.25677	48.4	-0.41725	54.6	-0.49749	50.4	-0.41725	52.4	-0.41725	52.2	-0.4012	57	-0.59377	57	-0.85054
65	-0.17653	56	-0.12838	62.4	-0.25677	48.4	-0.41725	54.2	-0.51353	50.4	-0.41725	52.4	-0.41725	52.2	-0.4012	57	-0.59377	57	-0.83449
64.6	-0.17653	56	-0.14443	62.2	-0.25677	48.2	-0.43329	54	-0.51353	50.2	-0.41725	52.2	-0.43329	52	-0.4012	57	-0.59377	57	-0.86659
64.6	-0.17653	55.8	-0.14443	62.2	-0.25677	48.2	-0.43329	54	-0.52958	50.2	-0.4012	52.2	-0.43329	52	-0.3691	56.8	-0.57773	56.8	-0.83449
64.4	-0.17653	55.8	-0.14443	61.8	-0.25677	48	-0.43329	53.8	-0.51353	50	-0.4012	52	-0.41725	51.8	-0.38515	56.8	-0.57773	56.8	-0.85054
64.2	-0.17653	55.6	-0.14443	61.8	-0.25677	47.6	-0.43329	53.8	-0.49749	50	-0.43329	52	-0.4012	51.8	-0.38515	56.6	-0.59377	56.6	-0.86659
64.2	-0.17653	55.2	-0.14443	61.8	-0.25677	47.6	-0.43329	53.4	-0.51353	49.6	-0.43329	51.8	-0.4012	51.4	-0.4012	56.2	-0.57773	56.2	-0.83449
64.2	-0.16048	55.2	-0.14443	61.6	-0.25677	47.4	-0.43329	53.4	-0.49749	49.4	-0.4012	51.4	-0.4012	51.4	-0.38515	56.2	-0.59377	56.2	-0.86659
64	-0.17653	55	-0.14443	61.4	-0.25677	47.4	-0.43329	53.2	-0.51353	49.2	-0.4012	51.4	-0.41725	51.2	-0.4012	56.2	-0.59377	56.2	-0.85054
63.6	-0.19258	55	-0.14443	61.4	-0.25677	47.4	-0.4012	53.2	-0.51353	49.2	-0.43329	51.2	-0.43329	51	-0.4012	56	-0.57773	56	-0.83449
63.6	-0.17653	54.8	-0.14443	61.4	-0.25677	47.2	-0.4012	53	-0.49749	49.2	-0.4012	51	-0.43329	51	-0.38515	55.8	-0.56168	55.8	-0.85054
63.4	-0.19258	54.6	-0.14443	61.2	-0.25677	46.8	-0.41725	53	-0.51353	49	-0.41725	51	-0.43329	51	-0.4012	55.8	-0.59377	55.8	-0.83449
63.4	-0.19258	54.6	-0.14443	61.2	-0.25677	46.8	-0.43329	52.8	-0.51353	48.6	-0.41725	50.6	-0.43329	50.6	-0.4012	55.8	-0.57773	55.6	-0.85054
63.2	-0.16048	54.2	-0.14443	60.8	-0.24072	46.6	-0.41725	52.8	-0.51353	48.6	-0.43329	50.6	-0.41725	50.6	-0.38515	55.6	-0.59377	55.6	-0.85054
63.2	-0.16048	54	-0.14443	60.8	-0.24072	46.4	-0.41725	52.4	-0.51353	48.2	-0.41725	50.6	-0.41725	50.2	-0.4012	55.2	-0.59377	55.2	-0.85054
62.8	-0.17653	54	-0.14443	60.6	-0.24072	46.4	-0.43329	52.4	-0.51353	48.2	-0.4012	50.4	-0.43329	50.2	-0.4012	55.2	-0.57773	55.2	-0.85054
62.6	-0.17653	53.8	-0.12838	60.6	-0.24072	46.4	-0.43329	52.2	-0.49749	48.2	-0.41725	50.2	-0.4012	50	-0.4012	55	-0.59377	54.8	-0.83449
62.6	-0.19258	53.8	-0.14443	60.4	-0.24072	46.2	-0.43329	52	-0.51353	48	-0.41725	50.2	-0.43329	50	-0.4012	54.8	-0.57773	54.8	-0.83449
62.4	-0.19258	53.8	-0.14443	60.4	-0.25677	45.8	-0.43329	51.8	-0.51353	47.6	-0.4012	50	-0.43329	49.6	-0.4012	54.8	-0.59377	54.6	-0.85054
62.2	-0.17653	53.4	-0.14443	60	-0.27281	45.8	-0.43329	51.8	-0.49749	47.6	-0.4012	50	-0.41725	49.6	-0.4012	54.6	-0.59377	54.6	-0.85054
62.2	-0.19258	53.2	-0.14443	60	-0.25677	45.6	-0.43329	51.4	-0.49749	47.4	-0.41725	49.6	-0.4012	49.4	-0.38515	54.6	-0.57773	54.2	-0.85054
61.8	-0.16048	53.2	-0.12838	60	-0.25677	45.6	-0.43329	51.4	-0.51353	47.4	-0.41725	49.6	-0.4012	49.4	-0.4012	54.2	-0.57773	54.2	-0.85054
61.8	-0.16048	53	-0.12838	59.8	-0.25677	45.4	-0.41725	51.2	-0.51353	47.2	-0.41725	49.4	-0.41725	49.2	-0.38515	54.2	-0.59377	54.2	-0.83449
61.6	-0.16048	53	-0.14443	59.6	-0.25677	45.4	-0.43329	51.2	-0.49749	47.2	-0.43329	49.4	-0.43329	49.2	-0.4012	54	-0.57773	54	-0.83449
61.4	-0.19258	52.8	-0.14443	59.6	-0.25677	45.2	-0.41725	51	-0.51353	46.8	-0.43329	49.2	-0.43329	49	-0.38515	54	-0.57773	53.8	-0.85054
61.4	-0.17653	52.4	-0.14443	59.6	-0.24072	45.2	-0.43329	51	-0.49749	46.8	-0.41725	49.2	-0.41725	49	-0.38515	53.8	-0.59377	53.8	-0.83449
61.4	-0.16048	52.4	-0.14443	59.4	-0.24072	44.8	-0.43329	50.6	-0.49749	46.6	-0.41725	49	-0.41725	48.6	-0.4012	53.8	-0.59377	53.4	-0.83449
61.2	-0.17653	52.4	-0.14443	59.4	-0.24072	44.8	-0.43329	50.6	-0.51353	46.6	-0.41725	49	-0.41725	48.6	-0.38515	53.4	-0.59377	53.4	-0.85054
61.2	-0.17653	52.2	-0.17653	59	-0.25677	44.6	-0.43329	50.4	-0.49749	46.4	-0.41725	48.6	-0.43329	48.4	-0.4012	53.4	-0.57773	53.4	-0.85054
60.8	-0.17653	52	-0.12838	59	-0.25677	44.6	-0.41725	50.4	-0.51353	46.4	-0.43329	48.6	-0.43329	48.4	-0.38515	53.2	-0.57773	53.2	-0.85054
60.8	-0.16048	52	-0.14443	58.8	-0.25677	44.4	-0.41725	50.2	-0.49749	46.2	-0.41725	48.4	-0.41725	48.2	-0.4012	53.2	-0.57773	53	-0.83449
60.6	-0.20862	51.8	-0.14443	58.8	-0.27281	44.4	-0.43329	50.2	-0.51353	46.2	-0.4012	48.4	-0.43329	48.2	-0.4012	53	-0.59377	53	-0.83449
60.4	-0.14443	51.4	-0.14443	58.6	-0.25677	44	-0.41725	50	-0.51353	45.8	-0.41725	48.2	-0.41725	48	-0.38515	53	-0.57773	52.8	-0.85054
60.4	-0.16048	51.4	-0.14443	58.6	-0.25677	44	-0.43329	50	-0.51353	45.6	-0.41725	48.2	-0.41725	48	-0.38515	52.8	-0.59377	52.8	-0.85054
60	-0.20862	51.2	-0.14443	58.4	-0.25677	43.8	-0.43329	49.6	-0.49749	45.4	-0.43329	48	-0.43329	47.6	-0.4012	52.8	-0.59377	52.4	-0.85054
59.8	-0.16048	51	-0.12838	58	-0.24072	43.8	-0.43329	49.6	-0.51353	45.4	-0.41725	48	-0.43329	47.6	-0.4012	52.4	-0.59377	52.4	-0.85054
59.8	-0.19258	51	-0.12838	58	-0.25677	43.6	-0.41725	49.4	-0.51353	44.8	-0.41725	47.6	-0.4012	47.4	-0.38515	52.4	-0.59377	52.2	-0.85054
59.6	-0.19258	50.6	-0.14443	58	-0.25677	43.4	-0.43329	49.4	-0.52958	44.8	-0.4012	47.4	-0.44934	47.4	-0.38515	52.2	-0.57773	52.2	-0.85054
59.6	-0.17653	50.6	-0.14443	57.8	-0.25677	43	-0.43329	49.2	-0.52958	44.6	-0.41725	47.4	-0.4012	47.2	-0.38515	52.2	-0.59377	52	-0.85054
59.4	-0.16048	50.6	-0.14443	57.8	-0.27281	43	-0.43329	49.2	-0.49749	44.6	-0.41725	47.2	-0.4012	46.8	-0.4012	52	-0.57773	52	-0.85054
59	-0.20862	50.4	-0.14443	57.6	-0.24072	42.8	-0.41725	49	-0.52958	44.4	-0.41725	46.8	-0.43329	46.8	-0.4012	52	-0.57773	51.8	-0.85054
59	-0.20862	50.2	-0.16048	57.6	-0.25677	42.8	-0.41725	48.6	-0.49749	44.4	-0.41725	46.8	-0.43329	46.8	-0.41725	51.8	-0.57773	51.8	-0.85054
59	-0.16048	50.2	-0.14443	57.6	-0.25677	42.6	-0.41725	48.6	-0.48144	44	-0.41725	46.6	-0.4012	46.6	-0.4012	51.4	-0.59377	51.4	-0.83449
58.8	-0.14443	50	-0.14443	57.4	-0.24072	42.6	-0.41725	48.4	-0.49749	44	-0.41725	46.6	-0.41725	46.4	-0.4012	51.4	-0.57773	51.4	-0.85054
58.6	-0.17653	49.6	-0.14443	57	-0.27281	42.4	-0.43329	48.2	-0.51353	43.8	-0.41725	46.4	-0.43329	46.2	-0.4012	51.4	-0.59377	51.2	-0.83449
58.6	-0.14443	49.6	-0.12838	57	-0.25677	42.4	-0.41725	48.2	-0.49749	43.8	-0.41725	46.4	-0.43329	46.2	-0.38515	51.2	-0.59377	51.2	-0.83449
58.6	-0.17653	49.4	-0.14443	56.8	-0.25677	42	-0.41725	48.2	-0.51353	43.6	-0.41725	46.2	-0.41725	45.8	-0.4012	51	-0.59377	51	-0.85054
58	-0.16048	49.2	-0.14443	56.8	-0.24072	42	-0.41725	48	-0.49749	43.6	-0.41725	46.2	-0.43329	45.8	-0.4012	51	-0.59377	51	-0.83449
58	-0.17653	49.2	-0.16048	56.8	-0.27281	41.8	-0.41725	47.6	-0.51353	43.4	-0.41725	45.8	-0.41725	45.6	-0.3691	50.6	-0.57773	50.6	-0.85054
58	-0.19258	49	-0.16048	56.6	-0.25677	41.6	-0.41725	47.6	-0.49749	43	-0.41725	45.8	-0.4012	45.6	-0.38515	50.6	-0.59377	50.6	-0.83449
57.8	-0.17653	48.6	-0.14443	56.2	-0.22467	41.6	-0.41725	47.4	-0.49749	42.8	-0.41725	45.6	-0.43329	45.4	-0.43329	50.6	-0.57773	50.4	-0.85054
57.6	-0.16048	48.6	-0.16048	56.2	-0.25677	41.6	-0.43329	47.4	-0.51353	42.8	-0.41725	45.4	-0.38515	45.4	-0.4012	50.2	-0.59377	50.4	-0.85054
57.6	-0.16048	48.6	-0.14443	56.2	-0.25677	41.4	-0.41725	47.2	-0.49749	42.6	-0.43329	45.4	-0.4012	45.2	-0.43329	50.2	-0.57773	50.2	-0.85054
57.4	-0.19258	48.4	-0.14443	56	-0.22467	41	-0.43329	47.2	-0.49749	42.6	-0.41725	45.4	-0.43329	45.2	-0.3691	50.2	-0.56168	50.2	-0.85054
57.4	-0.19258	48.2	-0.14443	55.8	-0.24072	40.8	-0.43329	46.8	-0.49749	42.4	-0.43329	45.2	-0.41725	44.8	-0.3691	50	-0.57773	50	-0.85054
57	-0.19258	48.2	-0.14443	55.8	-0.24072	40.8	-0.43329	46.8	-0.49749	42.4	-0.41725	45.2	-0.4012	44.8	-0.3691	49.6	-0.56168	50	-0.85054
57	-0.14443	48	-0.14443	55.6	-0.25677	40.8	-0.43329	46.6	-0.51353	42	-0.43329	44.8	-0.43329	44.6	-0.3691	49.6	-0.57773	49.6	-0.85054
56.8	-0.16048	47.6	-0.14443	55.6	-0.25677	40.6	-0.43329	46.6	-0.51353	42	-0.41725	44.8	-0.41725	44.6	-0.4012	49.4	-0.59377	49.6	-0.86659
56.8	-0.17653	47.6	-0.12838	55.2	-0.25677	40.2	-0.43329	46.4	-0.49749	41.8	-0.41725	44.6	-0.4012	44.4	-0.4012	49.4	-0.60982	49.4	-0.85054
56.6	-0.19258	47.4	-0.12838	55.2	-0.25677	40.2	-0.4012	46.2	-0.51353	41.8	-0.41725	44.4	-0.43329	44.4	-0.3691	49.2	-0.57773	49.4	-0.83449
56.2	-0.16048	47.4	-0.14443	55.2	-0.25677	40.2	-0.43329	45.8	-0.49749	41.6	-0.41725	44.4	-0.43329	44	-0.38515	49.2	-0.56168	49.2	-0.86659
56.2	-0.16048	47.2	-0.14443	55	-0.25677	40	-0.43329	45.8	-0.51353	41.6	-0.43329	44.4	-0.43329	44	-0.4012	49	-0.59377	49.2	-0.85054
56.2	-0.17653	46.8	-0.12838	54.8	-0.25677	39.8	-0.43329	45.8	-0.51353	41.4	-0.41725	44	-0.41725	43.8	-0.3691	49	-0.62587	49	-0.85054
56	-0.16048	46.8	-0.14443	54.8	-0.24072	39.8	-0.43329	45.6	-0.51353	41.4	-0.41725	44	-0.4012	43.6	-0.4012	48.6	-0.57773	49	-0.83449
55.8	-0.17653	46.6	-0.14443	54.8	-0.24072	39.6	-0.43329	45.4	-0.49749	41	-0.41725	43.8	-0.41725	43.4	-0.4012	48.6	-0.59377	48.6	-0.85054
55.8	-0.17653	46.4	-0.14443	54.6	-0.25677	39.6	-0.41725	45.4	-0.49749	41	-0.43329	43.8	-0.41725	43.4	-0.4012	48.4	-0.56168	48.6	-0.86659
55.6	-0.19258	46.4	-0.12838	54.6	-0.25677	39.2	-0.43329	45.2	-0.51353	40.8	-0.43329	43.6	-0.43329	43	-0.4012	48.4	-0.57773	48.2	-0.85054
55.2	-0.17653	46.2	-0.14443	54.2	-0.24072	39.2	-0.41725	44.8	-0.49749	40.8	-0.41725	43.6	-0.41725	43	-0.4012	48.2	-0.59377	48.2	-0.85054
55.2	-0.17653	45.8	-0.14443	54.2	-0.24072	39	-0.41725	44.8	-0.51353	40.6	-0.41725	43	-0.43329	42.6	-0.38515	48.2	-0.59377	48	-0.85054
55	-0.17653	45.8	-0.14443	54	-0.25677	39	-0.41725	44.8	-0.49749	40.6	-0.41725	43	-0.43329	42.6	-0.4012	48	-0.59377	48	-0.83449
55	-0.16048	45.6	-0.14443	54	-0.25677	38.8	-0.41725	44.6	-0.49749	40.2	-0.4012	43	-0.41725	42.6	-0.4012	47.6	-0.59377	47.6	-0.83449
54.8	-0.17653	45.4	-0.17653	53.8	-0.24072	38.8	-0.41725	44.4	-0.51353	40.2	-0.41725	43	-0.4012	42.6	-0.38515	47.6	-0.57773	47.6	-0.83449
54.8	-0.17653	45.4	-0.12838	53.8	-0.24072	38.6	-0.41725	44	-0.51353	40	-0.4012	42.6	-0.4012	42.4	-0.38515	47.4	-0.57773	47.4	-0.86659
54.6	-0.17653	45.4	-0.14443	53.4	-0.24072	38.2	-0.43329	44	-0.49749	40	-0.41725	42.6	-0.41725	42	-0.38515	47.4	-0.59377	47.4	-0.83449
54.6	-0.17653	45.2	-0.16048	53.4	-0.25677	38.2	-0.43329	44	-0.49749	39.8	-0.41725	42.4	-0.4012	42	-0.41725	47.4	-0.57773	47.2	-0.86659
54.2	-0.17653	45.2	-0.12838	53.2	-0.25677	38	-0.41725	43.8	-0.51353	39.8	-0.41725	42.4	-0.43329	41.8	-0.4012	47.2	-0.56168	47.2	-0.85054
54.2	-0.17653	44.8	-0.14443	53.2	-0.24072	38	-0.41725	43.6	-0.49749	39.6	-0.4012	42	-0.41725	41.8	-0.3691	46.8	-0.59377	46.8	-0.85054
54	-0.17653	44.6	-0.14443	53	-0.25677	38	-0.43329	43.6	-0.51353	39.2	-0.41725	42	-0.41725	41.6	-0.38515	46.8	-0.57773	46.8	-0.83449
53.8	-0.19258	44.6	-0.14443	53	-0.24072	37.8	-0.41725	43.4	-0.51353	39.2	-0.41725	41.8	-0.41725	41.6	-0.3691	46.8	-0.57773	46.6	-0.83449
53.8	-0.16048	44.4	-0.14443	52.8	-0.25677	37.4	-0.41725	43	-0.51353	39	-0.41725	41.8	-0.41725	41.4	-0.38515	46.6	-0.59377	46.6	-0.85054
53.4	-0.17653	44.4	-0.14443	52.4	-0.25677	37.4	-0.43329	43	-0.49749	38.8	-0.41725	41.6	-0.41725	41	-0.38515	46.4	-0.59377	46.4	-0.85054
53.4	-0.16048	44	-0.12838	52.4	-0.25677	37.2	-0.43329	43	-0.51353	38.8	-0.41725	41.6	-0.41725	41	-0.4012	46.4	-0.57773	46.4	-0.86659
53.2	-0.20862	44	-0.16048	52.4	-0.25677	37	-0.41725	42.6	-0.51353	38.6	-0.41725	41.4	-0.41725	40.8	-0.4012	46.2	-0.57773	46.2	-0.85054
53	-0.16048	43.8	-0.12838	52.2	-0.25677	37	-0.43329	42.6	-0.49749	38.6	-0.41725	41.4	-0.41725	40.8	-0.4012	45.8	-0.59377	46.2	-0.86659
53	-0.17653	43.6	-0.11234	52.2	-0.25677	37	-0.43329	42.6	-0.51353	38.2	-0.41725	41	-0.4012	40.8	-0.41725	45.8	-0.57773	45.8	-0.85054
53	-0.17653	43.6	-0.14443	52	-0.24072	36.8	-0.43329	42.4	-0.49749	38.2	-0.43329	41	-0.43329	40.6	-0.4012	45.6	-0.59377	45.8	-0.83449
52.8	-0.16048	43.4	-0.16048	52	-0.24072	36.4	-0.41725	42	-0.51353	38	-0.41725	40.8	-0.4012	40.2	-0.38515	45.6	-0.57773	45.6	-0.83449
52.4	-0.19258	43.4	-0.16048	52	-0.25677	36.4	-0.43329	42	-0.51353	38	-0.41725	40.8	-0.41725	40.2	-0.4012	45.4	-0.57773	45.6	-0.85054
52.4	-0.17653	43	-0.12838	51.8	-0.25677	36.2	-0.41725	41.8	-0.51353	37.8	-0.41725	40.6	-0.41725	40	-0.4012	45.4	-0.59377	45.4	-0.85054
52.4	-0.14443	42.8	-0.16048	51.4	-0.25677	36.2	-0.43329	41.8	-0.51353	37.4	-0.43329	40.2	-0.41725	39.8	-0.38515	45.2	-0.59377	45.4	-0.83449
52.2	-0.14443	42.8	-0.16048	51.4	-0.27281	36	-0.41725	41.6	-0.49749	37.4	-0.43329	40	-0.41725	39.8	-0.4012	45.2	-0.57773	45.2	-0.86659
52	-0.16048	42.6	-0.12838	51.2	-0.25677	36	-0.43329	41.6	-0.51353	37.2	-0.41725	40	-0.41725	39.8	-0.38515	44.8	-0.59377	45.2	-0.83449
52	-0.19258	42.6	-0.14443	51.2	-0.24072	35.8	-0.41725	41.4	-0.51353	37	-0.41725	39.8	-0.41725	39.2	-0.4012	44.6	-0.57773	44.8	-0.85054
51.8	-0.16048	42.6	-0.14443	51	-0.25677	35.4	-0.43329	41.4	-0.51353	37	-0.41725	39.8	-0.41725	39.2	-0.41725	44.4	-0.57773	44.8	-0.85054
51.8	-0.17653	42.4	-0.16048	51	-0.25677	35.4	-0.43329	41	-0.49749	36.8	-0.41725	39.2	-0.43329	39	-0.38515	44.4	-0.57773	44.4	-0.86659
51.4	-0.16048	42	-0.14443	50.6	-0.25677	35.4	-0.4012	40.8	-0.49749	36.8	-0.41725	39.2	-0.41725	39	-0.3691	44	-0.59377	44.4	-0.85054
51.2	-0.19258	42	-0.14443	50.6	-0.25677	35.2	-0.41725	40.8	-0.51353	36.4	-0.41725	39	-0.4012	38.8	-0.4012	44	-0.57773	44	-0.85054
51.2	-0.16048	41.8	-0.16048	50.6	-0.25677	35	-0.4012	40.8	-0.49749	36.4	-0.41725	39	-0.41725	38.8	-0.4012	43.8	-0.59377	44	-0.83449
51	-0.16048	41.6	-0.14443	50.4	-0.24072	35	-0.41725	40.6	-0.49749	36.2	-0.41725	38.8	-0.4012	38.6	-0.4012	43.6	-0.59377	43.8	-0.85054
51	-0.19258	41.6	-0.14443	50.4	-0.24072	34.6	-0.41725	40.2	-0.51353	36.2	-0.41725	38.8	-0.41725	38.6	-0.38515	43.4	-0.57773	43.8	-0.85054
50.6	-0.17653	41.4	-0.14443	50.2	-0.25677	34.6	-0.43329	40	-0.49749	36	-0.43329	38.2	-0.41725	38.2	-0.4012	43.4	-0.57773	43.6	-0.86659
50.6	-0.19258	41.4	-0.14443	50.2	-0.25677	34.4	-0.41725	40	-0.49749	36	-0.41725	38.2	-0.4012	38.2	-0.4012	43	-0.59377	43.6	-0.85054
50.6	-0.17653	41	-0.14443	50	-0.25677	34.4	-0.41725	39.8	-0.51353	35.8	-0.43329	38	-0.41725	38	-0.3691	43	-0.57773	43	-0.83449
50.2	-0.17653	41	-0.14443	50	-0.25677	34.2	-0.43329	39.8	-0.51353	35.8	-0.41725	38	-0.41725	38	-0.4012	42.6	-0.59377	43	-0.83449
50.2	-0.19258	40.8	-0.12838	49.6	-0.24072	34.2	-0.4012	39.6	-0.51353	35.4	-0.4012	37.8	-0.41725	37.8	-0.3691	42.6	-0.59377	42.8	-0.85054
50.2	-0.17653	40.8	-0.12838	49.6	-0.25677	34	-0.4012	39.6	-0.51353	35.4	-0.43329	37.4	-0.41725	37.8	-0.41725	42.4	-0.57773	42.8	-0.83449
50	-0.17653	40.6	-0.14443	49.4	-0.24072	33.6	-0.4012	39.2	-0.51353	35.2	-0.43329	37.4	-0.4012	37.4	-0.3691	42.4	-0.59377	42.6	-0.83449
49.6	-0.16048	40.2	-0.12838	49.2	-0.24072	33.6	-0.43329	39.2	-0.49749	35.2	-0.43329	37.4	-0.41725	37.4	-0.4012	42	-0.57773	42.4	-0.83449
49.6	-0.17653	40.2	-0.12838	49.2	-0.25677	33.4	-0.44934	38.8	-0.48144	35	-0.41725	37	-0.41725	37.2	-0.4012	42	-0.60982	42	-0.83449
49.4	-0.17653	40	-0.14443	49.2	-0.25677	33.4	-0.43329	38.8	-0.49749	35	-0.41725	37	-0.4012	37.2	-0.38515	41.6	-0.59377	42	-0.83449
49.4	-0.19258	39.8	-0.16048	49	-0.25677	33.2	-0.43329	38.6	-0.49749	34.6	-0.41725	36.8	-0.41725	37	-0.4012	41.6	-0.59377	41.8	-0.83449
49.2	-0.16048	39.8	-0.14443	48.6	-0.25677	33.2	-0.43329	38.6	-0.49749	34.6	-0.43329	36.8	-0.4012	37	-0.38515	41.4	-0.59377	41.8	-0.83449
49	-0.17653	39.6	-0.14443	48.6	-0.24072	33	-0.43329	38.2	-0.51353	34.4	-0.43329	36.4	-0.4012	36.4	-0.38515	41.4	-0.57773	41.6	-0.83449
49	-0.17653	39.2	-0.14443	48.4	-0.24072	33	-0.43329	38.2	-0.51353	34.2	-0.41725	36.2	-0.41725	36.4	-0.4012	41	-0.59377	41.6	-0.85054
48.6	-0.14443	39.2	-0.14443	48.4	-0.25677	32.6	-0.41725	38	-0.51353	34.2	-0.41725	36	-0.41725	36.4	-0.38515	40.8	-0.59377	41.4	-0.85054
48.6	-0.17653	39	-0.14443	48.2	-0.24072	32.6	-0.43329	37.8	-0.51353	34.2	-0.43329	36	-0.41725	36.2	-0.38515	40.8	-0.57773	41.4	-0.83449
48.4	-0.19258	38.8	-0.14443	48.2	-0.24072	32.4	-0.41725	37.8	-0.49749	33.6	-0.41725	36	-0.41725	36	-0.4012	40.6	-0.59377	41	-0.85054
48.2	-0.19258	38.8	-0.14443	48.2	-0.24072	32.2	-0.43329	37.4	-0.49749	33.6	-0.41725	35.8	-0.41725	36	-0.4012	40.2	-0.57773	41	-0.85054
48.2	-0.19258	38.8	-0.14443	48	-0.25677	32.2	-0.44934	37.4	-0.51353	33.6	-0.41725	35.4	-0.41725	35.8	-0.4012	40.2	-0.59377	40.8	-0.85054
48.2	-0.16048	38.6	-0.14443	47.6	-0.24072	32	-0.43329	37.2	-0.52958	33.4	-0.41725	35.4	-0.41725	35.8	-0.4012	40	-0.57773	40.8	-0.85054
48	-0.14443	38.2	-0.14443	47.6	-0.25677	31.6	-0.43329	37	-0.51353	33.2	-0.41725	35	-0.41725	35.4	-0.38515	40	-0.59377	40.6	-0.85054
48	-0.16048	38.2	-0.14443	47.6	-0.24072	31.6	-0.43329	37	-0.48144	33.2	-0.43329	35	-0.43329	35.4	-0.4012	39.8	-0.59377	40.6	-0.85054
47.6	-0.16048	38	-0.14443	47.4	-0.24072	31.6	-0.43329	36.8	-0.51353	33	-0.41725	35	-0.41725	35.2	-0.4012	39.6	-0.57773	40.2	-0.85054
47.4	-0.16048	38	-0.14443	47.4	-0.25677	31.4	-0.41725	36.8	-0.49749	33	-0.43329	34.6	-0.41725	35.2	-0.4012	39.2	-0.57773	40.2	-0.85054
47.4	-0.16048	37.8	-0.14443	47.4	-0.24072	31.2	-0.4012	36.4	-0.49749	32.6	-0.41725	34.6	-0.41725	35	-0.38515	39.2	-0.57773	40	-0.85054
47.2	-0.17653	37.4	-0.16048	47.2	-0.25677	31.2	-0.38515	36.4	-0.49749	32.6	-0.41725	34.4	-0.41725	35	-0.38515	39	-0.57773	40	-0.86659
47.2	-0.17653	37.4	-0.14443	47.2	-0.25677	30.8	-0.4012	36.2	-0.51353	32.4	-0.41725	34.2	-0.4012	34.6	-0.4012	39	-0.59377	39.8	-0.86659
46.8	-0.17653	37.2	-0.14443	46.8	-0.25677	30.8	-0.4012	36	-0.51353	32.2	-0.41725	34.2	-0.41725	34.6	-0.3691	38.8	-0.59377	39.8	-0.85054
46.8	-0.17653	37	-0.14443	46.8	-0.25677	30.6	-0.38515	36	-0.51353	32.2	-0.43329	34	-0.43329	34.4	-0.4012	38.8	-0.59377	39.2	-0.83449
46.8	-0.17653	37	-0.16048	46.6	-0.25677	30.6	-0.44934	35.8	-0.51353	32.2	-0.41725	34	-0.41725	34.2	-0.4012	38.6	-0.57773	39.2	-0.85054
46.6	-0.17653	37	-0.14443	46.6	-0.27281	30.4	-0.43329	35.4	-0.51353	31.6	-0.41725	33.6	-0.41725	34.2	-0.3691	38.2	-0.59377	39.2	-0.85054
46.4	-0.16048	36.8	-0.14443	46.4	-0.24072	30.4	-0.41725	35.4	-0.51353	31.6	-0.43329	33.6	-0.41725	34	-0.38515	38.2	-0.57773	39	-0.85054
46.4	-0.16048	36.8	-0.14443	46.4	-0.25677	30.2	-0.43329	35.4	-0.51353	31.4	-0.41725	33.4	-0.43329	33.6	-0.4012	38	-0.59377	38.8	-0.85054
46.2	-0.17653	36.4	-0.12838	46.2	-0.24072	29.8	-0.41725	35.2	-0.49749	31.4	-0.43329	33.2	-0.43329	33.6	-0.38515	38	-0.57773	38.8	-0.85054
46.2	-0.16048	36.2	-0.14443	46.2	-0.25677	29.8	-0.41725	35	-0.51353	31.2	-0.38515	33.2	-0.4012	33.4	-0.38515	37.8	-0.59377	38.6	-0.83449
45.8	-0.19258	36.2	-0.14443	45.8	-0.24072	29.6	-0.4012	35	-0.48144	30.8	-0.43329	33.2	-0.41725	33.2	-0.4012	37.4	-0.59377	38.6	-0.85054
45.6	-0.17653	36	-0.14443	45.8	-0.25677	29.4	-0.41725	34.6	-0.49749	30.8	-0.43329	33	-0.41725	33.2	-0.38515	37.4	-0.57773	38.2	-0.86659
45.6	-0.17653	35.8	-0.14443	45.6	-0.25677	29.4	-0.44934	34.6	-0.51353	30.8	-0.41725	32.6	-0.4012	33.2	-0.38515	37.2	-0.57773	38.2	-0.85054
45.4	-0.17653	35.8	-0.14443	45.6	-0.24072	29.4	-0.41725	34.6	-0.51353	30.4	-0.41725	32.6	-0.41725	32.6	-0.4012	37.2	-0.59377	38	-0.85054
45.2	-0.17653	35.4	-0.14443	45.4	-0.24072	29.2	-0.43329	34.4	-0.51353	30.4	-0.43329	32.4	-0.41725	32.6	-0.4012	37	-0.59377	38	-0.85054
45.2	-0.19258	35.4	-0.16048	45.4	-0.25677	28.8	-0.43329	34.2	-0.51353	30.2	-0.43329	32.2	-0.4012	32.4	-0.38515	37	-0.57773	37.4	-0.83449
44.8	-0.16048	35.2	-0.14443	45.4	-0.25677	28.8	-0.43329	34.2	-0.49749	30.2	-0.41725	32.2	-0.41725	32.4	-0.4012	36.8	-0.59377	37.4	-0.83449
44.8	-0.19258	35	-0.14443	45.2	-0.25677	28.6	-0.41725	34	-0.49749	29.8	-0.41725	32	-0.43329	32.2	-0.38515	36.8	-0.59377	37.2	-0.85054
44.8	-0.16048	35	-0.14443	44.8	-0.25677	28.6	-0.43329	34	-0.51353	29.6	-0.4012	32	-0.41725	32.2	-0.4012	36.2	-0.57773	37.2	-0.85054
44.6	-0.19258	34.6	-0.14443	44.8	-0.24072	28.4	-0.41725	33.6	-0.49749	29.4	-0.41725	31.6	-0.43329	32	-0.4012	36.2	-0.59377	37	-0.85054
44.4	-0.17653	34.6	-0.12838	44.6	-0.24072	28.4	-0.43329	33.6	-0.49749	29.4	-0.43329	31.6	-0.43329	31.6	-0.38515	36	-0.59377	37	-0.85054
44.4	-0.17653	34.4	-0.14443	44.6	-0.25677	28	-0.43329	33.4	-0.51353	29.4	-0.43329	31.4	-0.43329	31.6	-0.4012	35.8	-0.59377	36.8	-0.85054
44	-0.19258	34.4	-0.14443	44.4	-0.25677	28	-0.41725	33.4	-0.49749	29.2	-0.41725	31.4	-0.41725	31.4	-0.38515	35.4	-0.57773	36.8	-0.85054
44	-0.19258	34.2	-0.14443	44.4	-0.25677	27.8	-0.43329	33.2	-0.51353	28.8	-0.4012	31.2	-0.43329	31.4	-0.38515	35.4	-0.59377	36.4	-0.86659
43.8	-0.17653	34	-0.16048	44	-0.25677	27.8	-0.43329	33.2	-0.49749	28.8	-0.43329	31.2	-0.41725	31.4	-0.4012	35.2	-0.59377	36.4	-0.85054
43.8	-0.17653	34	-0.14443	44	-0.25677	27.6	-0.43329	33	-0.51353	28.6	-0.41725	30.8	-0.4012	31.2	-0.38515	35.2	-0.57773	36	-0.83449
43.6	-0.19258	33.6	-0.14443	44	-0.25677	27.6	-0.43329	32.6	-0.51353	28.4	-0.4012	30.6	-0.43329	30.8	-0.4012	35	-0.56168	36	-0.85054
43.4	-0.17653	33.4	-0.14443	43.8	-0.27281	27.4	-0.4012	32.4	-0.51353	28.4	-0.41725	30.4	-0.43329	30.6	-0.4012	34.6	-0.59377	36	-0.85054
43.4	-0.19258	33.4	-0.12838	43.8	-0.25677	27	-0.43329	32.4	-0.49749	28.4	-0.43329	30.4	-0.41725	30.6	-0.4012	34.6	-0.59377	35.8	-0.83449
43	-0.17653	33.2	-0.16048	43.6	-0.25677	27	-0.41725	32.2	-0.51353	28	-0.41725	30.4	-0.4012	30.4	-0.38515	34.4	-0.59377	35.4	-0.85054
43	-0.16048	33	-0.11234	43.6	-0.25677	26.8	-0.43329	32.2	-0.51353	28	-0.41725	30.2	-0.41725	30.4	-0.4012	34.2	-0.57773	35.4	-0.85054
42.8	-0.17653	33	-0.14443	43.4	-0.24072	26.6	-0.41725	32	-0.51353	27.6	-0.43329	29.8	-0.41725	30.2	-0.4012	34.2	-0.57773	35.2	-0.85054
42.6	-0.17653	32.6	-0.17653	43	-0.25677	26.6	-0.43329	31.6	-0.51353	27.6	-0.41725	29.8	-0.41725	30.2	-0.4012	33.6	-0.57773	35.2	-0.83449
42.6	-0.17653	32.4	-0.14443	43	-0.25677	26.4	-0.41725	31.6	-0.51353	27.4	-0.41725	29.6	-0.41725	29.8	-0.4012	33.6	-0.59377	35	-0.83449
42.4	-0.16048	32.4	-0.16048	43	-0.24072	26.4	-0.41725	31.4	-0.49749	27.4	-0.43329	29.6	-0.41725	29.8	-0.38515	33.4	-0.57773	35	-0.85054
42.4	-0.19258	32.2	-0.14443	42.8	-0.24072	26	-0.41725	31.4	-0.51353	27	-0.43329	29.4	-0.4012	29.6	-0.4012	33.2	-0.59377	34.6	-0.85054
42	-0.17653	32.2	-0.14443	42.6	-0.24072	26	-0.41725	31.4	-0.51353	27	-0.41725	29.4	-0.41725	29.6	-0.38515	33	-0.59377	34.6	-0.85054
42	-0.17653	32	-0.16048	42.6	-0.24072	25.8	-0.4012	30.8	-0.48144	26.8	-0.41725	29.2	-0.41725	29.4	-0.4012	33	-0.59377	34.2	-0.83449
41.8	-0.16048	31.6	-0.14443	42.4	-0.25677	25.8	-0.41725	30.8	-0.51353	26.8	-0.4012	28.8	-0.41725	29.4	-0.4012	32.6	-0.59377	34.2	-0.85054
41.6	-0.17653	31.6	-0.16048	42	-0.24072	25.6	-0.41725	30.6	-0.51353	26.6	-0.41725	28.8	-0.41725	29.2	-0.4012	32.6	-0.57773	34	-0.83449
41.6	-0.17653	31.6	-0.12838	42	-0.24072	25.6	-0.41725	30.6	-0.49749	26.4	-0.41725	28.6	-0.41725	29.2	-0.4012	32.2	-0.59377	34	-0.85054
41.6	-0.19258	31.4	-0.12838	42	-0.24072	25.2	-0.43329	30.4	-0.51353	26	-0.41725	28.4	-0.41725	28.8	-0.38515	32.2	-0.59377	33.6	-0.83449
41	-0.17653	31.2	-0.16048	41.8	-0.25677	25.2	-0.43329	30.4	-0.49749	26	-0.41725	28.4	-0.43329	28.6	-0.4012	32	-0.59377	33.6	-0.85054
41	-0.17653	31.2	-0.14443	41.8	-0.25677	24.8	-0.41725	30.2	-0.51353	25.8	-0.43329	28	-0.4012	28.6	-0.4012	32	-0.57773	33.2	-0.85054
41	-0.16048	30.8	-0.14443	41.6	-0.24072	24.8	-0.4012	30.2	-0.49749	25.8	-0.4012	28	-0.41725	28.4	-0.4012	31.6	-0.59377	33.2	-0.85054
40.8	-0.16048	30.6	-0.14443	41.6	-0.25677	24.8	-0.43329	29.8	-0.49749	25.6	-0.41725	27.8	-0.43329	28.4	-0.4012	31.6	-0.59377	33	-0.85054
40.6	-0.17653	30.6	-0.14443	41.4	-0.24072	24.6	-0.41725	29.8	-0.51353	25.6	-0.43329	27.8	-0.41725	28	-0.38515	31.4	-0.59377	33	-0.85054
40.6	-0.17653	30.4	-0.16048	41	-0.24072	24.2	-0.41725	29.4	-0.49749	25.2	-0.43329	27.6	-0.4012	28	-0.4012	31.4	-0.57773	32.6	-0.83449
40.2	-0.16048	30.4	-0.12838	41	-0.25677	24.2	-0.43329	29.4	-0.51353	25.2	-0.41725	27.6	-0.41725	27.8	-0.38515	30.8	-0.59377	32.6	-0.85054
40.2	-0.17653	30.2	-0.12838	41	-0.25677	24.2	-0.41725	29.4	-0.51353	25	-0.4012	27	-0.43329	27.6	-0.38515	30.8	-0.56168	32.2	-0.85054
40	-0.17653	29.8	-0.14443	40.8	-0.25677	24	-0.41725	29.2	-0.49749	24.8	-0.41725	27	-0.4012	27.6	-0.38515	30.6	-0.57773	32.2	-0.85054
39.8	-0.19258	29.8	-0.12838	40.6	-0.24072	23.8	-0.43329	28.8	-0.51353	24.8	-0.41725	26.8	-0.41725	27.4	-0.4012	30.6	-0.60982	32	-0.83449
39.8	-0.17653	29.6	-0.17653	40.6	-0.25677	23.8	-0.41725	28.8	-0.49749	24.6	-0.41725	26.8	-0.43329	27.4	-0.38515	30.4	-0.59377	32	-0.83449
39.8	-0.17653	29.4	-0.16048	40.2	-0.25677	23.6	-0.41725	28.6	-0.51353	24.2	-0.43329	26.6	-0.41725	27	-0.4012	30.4	-0.62587	31.6	-0.85054
39.2	-0.17653	29.4	-0.17653	40.2	-0.25677	23.6	-0.41725	28.4	-0.49749	24.2	-0.41725	26.6	-0.41725	27	-0.3691	30.2	-0.62587	31.6	-0.83449
39.2	-0.17653	29.2	-0.16048	40.2	-0.24072	23.2	-0.43329	28.4	-0.51353	24	-0.41725	26.4	-0.41725	26.8	-0.4012	29.8	-0.54563	31.4	-0.86659
39.2	-0.17653	28.8	-0.11234	40	-0.25677	23.2	-0.43329	28.4	-0.51353	24	-0.41725	26.4	-0.4012	26.6	-0.38515	29.6	-0.62587	31.4	-0.85054
39	-0.17653	28.8	-0.14443	39.8	-0.25677	23	-0.41725	28	-0.51353	23.8	-0.41725	26	-0.41725	26.6	-0.38515	29.6	-0.56168	31.2	-0.85054
38.8	-0.17653	28.6	-0.12838	39.8	-0.25677	22.8	-0.41725	28	-0.51353	23.8	-0.41725	26	-0.4012	26.4	-0.38515	29.4	-0.56168	31.2	-0.83449
38.8	-0.17653	28.4	-0.14443	39.6	-0.25677	22.8	-0.43329	27.6	-0.51353	23.6	-0.4012	25.8	-0.4012	26	-0.4012	29.4	-0.56168	30.8	-0.85054
38.8	-0.17653	28.4	-0.16048	39.2	-0.24072	22.6	-0.43329	27.6	-0.51353	23.6	-0.43329	25.8	-0.41725	26	-0.4012	29.2	-0.56168	30.8	-0.85054
38.6	-0.19258	28.4	-0.12838	39.2	-0.25677	22.2	-0.4012	27.6	-0.51353	23.2	-0.4012	25.6	-0.43329	25.8	-0.4012	29.2	-0.56168	30.6	-0.85054
38.2	-0.17653	28	-0.14443	39.2	-0.24072	22.2	-0.43329	27.4	-0.51353	23.2	-0.43329	25.2	-0.41725	25.8	-0.38515	28.8	-0.59377	30.4	-0.85054
38.2	-0.16048	28	-0.14443	39	-0.25677	22	-0.43329	27	-0.51353	23	-0.41725	25.2	-0.41725	25.6	-0.4012	28.8	-0.56168	30.4	-0.85054
38	-0.16048	27.8	-0.14443	39	-0.24072	22	-0.43329	27	-0.49749	23	-0.43329	25.2	-0.4012	25.6	-0.4012	28.4	-0.60982	30.4	-0.85054
38	-0.19258	27.6	-0.16048	38.8	-0.24072	22	-0.43329	26.8	-0.51353	22.8	-0.41725	24.8	-0.43329	25.2	-0.38515	28.4	-0.59377	29.8	-0.83449
37.8	-0.17653	27.6	-0.12838	38.6	-0.25677	21.8	-0.43329	26.8	-0.51353	22.6	-0.41725	24.8	-0.41725	25.2	-0.4012	28.4	-0.59377	29.8	-0.86659
37.4	-0.17653	27.6	-0.16048	38.6	-0.25677	21.4	-0.41725	26.6	-0.52958	22.2	-0.41725	24.2	-0.41725	24.8	-0.38515	28	-0.62587	29.6	-0.85054
37.4	-0.19258	27.4	-0.16048	38.2	-0.25677	21.4	-0.43329	26.6	-0.51353	22.2	-0.43329	24.2	-0.43329	24.8	-0.38515	28	-0.60982	29.6	-0.83449
37.4	-0.16048	27	-0.16048	38.2	-0.24072	21.2	-0.43329	26.4	-0.48144	22	-0.41725	24	-0.41725	24.8	-0.4012	27.8	-0.57773	29.4	-0.85054
37	-0.16048	27	-0.14443	38.2	-0.24072	21.2	-0.41725	26	-0.51353	22	-0.41725	24	-0.43329	24.6	-0.38515	27.6	-0.59377	29.4	-0.85054
37	-0.17653	26.8	-0.11234	38	-0.25677	21	-0.41725	25.8	-0.49749	21.8	-0.41725	23.8	-0.41725	24.2	-0.38515	27.6	-0.57773	28.8	-0.83449
36.8	-0.20862	26.6	-0.16048	38	-0.25677	21	-0.43329	25.8	-0.52958	21.8	-0.43329	23.8	-0.41725	24.2	-0.4012	27.4	-0.57773	28.8	-0.83449
36.8	-0.19258	26.6	-0.12838	38	-0.25677	20.4	-0.41725	25.6	-0.51353	21.4	-0.4012	23.6	-0.41725	24	-0.4012	27.4	-0.57773	28.6	-0.83449
36.4	-0.17653	26.6	-0.16048	37.8	-0.27281	20.4	-0.41725	25.6	-0.51353	21.4	-0.4012	23.6	-0.41725	24	-0.4012	27	-0.59377	28.6	-0.83449
36.4	-0.19258	26.4	-0.14443	37.4	-0.24072	20.4	-0.41725	25.2	-0.51353	21.2	-0.43329	23.2	-0.41725	23.6	-0.4012	27	-0.57773	28.4	-0.85054
36.2	-0.16048	26.4	-0.14443	37.4	-0.24072	20.2	-0.43329	25.2	-0.49749	21	-0.4012	23.2	-0.43329	23.6	-0.4012	26.6	-0.56168	28.4	-0.85054
36	-0.19258	26	-0.14443	37.2	-0.27281	20	-0.43329	25	-0.51353	21	-0.43329	23	-0.41725	23.2	-0.4012	26.6	-0.57773	28	-0.85054
36	-0.16048	25.8	-0.16048	37	-0.24072	20	-0.41725	25	-0.51353	21	-0.4012	23	-0.4012	23.2	-0.41725	26.4	-0.57773	28	-0.85054
35.8	-0.19258	25.8	-0.14443	37	-0.24072	19.8	-0.41725	24.8	-0.51353	20.4	-0.41725	22.8	-0.41725	22.8	-0.4012	26.4	-0.59377	27.8	-0.85054
35.8	-0.16048	25.6	-0.12838	37	-0.25677	19.8	-0.43329	24.8	-0.49749	20.4	-0.43329	22.8	-0.4012	22.8	-0.4012	26	-0.59377	27.6	-0.85054
35.8	-0.17653	25.6	-0.14443	36.8	-0.25677	19.4	-0.43329	24.2	-0.51353	20.4	-0.43329	22.2	-0.4012	22.6	-0.4012	26	-0.59377	27.6	-0.85054
35.4	-0.19258	25.2	-0.12838	36.8	-0.24072	19.4	-0.41725	24.2	-0.51353	20.2	-0.41725	22.2	-0.43329	22.6	-0.4012	25.8	-0.57773	27.6	-0.85054
35.2	-0.17653	25.2	-0.14443	36.4	-0.25677	19	-0.41725	24	-0.51353	20	-0.4012	22.2	-0.41725	22.2	-0.4012	25.6	-0.59377	27	-0.85054
35.2	-0.17653	25	-0.12838	36.2	-0.24072	19	-0.43329	24	-0.51353	20	-0.41725	22	-0.41725	22.2	-0.4012	25.6	-0.59377	27	-0.85054
35	-0.17653	25	-0.12838	36.2	-0.25677	19	-0.43329	23.8	-0.51353	19.8	-0.4012	22	-0.41725	22	-0.38515	25.2	-0.59377	26.8	-0.83449
34.6	-0.19258	24.8	-0.14443	36	-0.25677	18.6	-0.41725	23.8	-0.51353	19.8	-0.41725	21.8	-0.4012	22	-0.4012	25.2	-0.57773	26.8	-0.83449
34.6	-0.16048	24.6	-0.14443	35.8	-0.25677	18.6	-0.43329	23.6	-0.49749	19.4	-0.43329	21.4	-0.41725	21.8	-0.4012	25	-0.57773	26.6	-0.85054
34.6	-0.17653	24.6	-0.14443	35.8	-0.25677	18.4	-0.41725	23.6	-0.49749	19.4	-0.41725	21.4	-0.4012	21.8	-0.4012	24.8	-0.57773	26.6	-0.83449
34.6	-0.17653	24.2	-0.14443	35.4	-0.25677	18.2	-0.41725	23.2	-0.51353	19.2	-0.4012	21.2	-0.41725	21.4	-0.4012	24.8	-0.59377	26.4	-0.85054
34.2	-0.17653	24	-0.14443	35.4	-0.25677	18.2	-0.41725	23	-0.49749	19.2	-0.41725	21.2	-0.4012	21.2	-0.38515	24.6	-0.59377	26	-0.85054
34.2	-0.16048	24	-0.12838	35.4	-0.25677	18	-0.43329	22.8	-0.51353	19	-0.38515	21	-0.41725	21	-0.4012	24.6	-0.57773	26	-0.85054
34.2	-0.17653	23.8	-0.14443	35.2	-0.25677	18	-0.41725	22.8	-0.51353	19	-0.4012	21	-0.4012	21	-0.4012	24.2	-0.57773	25.8	-0.85054
34	-0.17653	23.6	-0.16048	35	-0.25677	17.6	-0.41725	22.6	-0.51353	18.6	-0.43329	20.8	-0.41725	20.8	-0.38515	24.2	-0.57773	25.6	-0.85054
33.6	-0.16048	23.6	-0.14443	35	-0.25677	17.6	-0.41725	22.2	-0.51353	18.6	-0.4012	20.8	-0.41725	20.8	-0.4012	24	-0.59377	25.6	-0.85054
33.6	-0.17653	23.2	-0.14443	35	-0.25677	17.4	-0.41725	22.2	-0.49749	18.2	-0.41725	20.4	-0.41725	20.4	-0.4012	24	-0.57773	25.2	-0.83449
33.4	-0.16048	23.2	-0.16048	34.6	-0.25677	17.4	-0.43329	22.2	-0.49749	18.2	-0.41725	20.4	-0.4012	20.4	-0.4012	23.8	-0.59377	25.2	-0.85054
33.4	-0.19258	23	-0.14443	34.6	-0.25677	17.2	-0.43329	22	-0.51353	18	-0.41725	20	-0.41725	20.2	-0.38515	23.8	-0.59377	25	-0.83449
33.2	-0.17653	22.8	-0.12838	34.4	-0.24072	17	-0.43329	21.8	-0.49749	18	-0.4012	20	-0.43329	20.2	-0.4012	23.2	-0.59377	25	-0.83449
33	-0.17653	22.8	-0.14443	34.4	-0.25677	16.6	-0.43329	21.4	-0.51353	17.6	-0.41725	20	-0.41725	20	-0.38515	23.2	-0.60982	24.8	-0.85054
33	-0.17653	22.6	-0.14443	34.2	-0.24072	16.6	-0.4012	21.4	-0.49749	17.6	-0.4012	19.8	-0.41725	19.8	-0.38515	23.2	-0.59377	24.8	-0.85054
32.6	-0.17653	22.2	-0.16048	34.2	-0.25677	16.4	-0.41725	21.2	-0.49749	17.4	-0.43329	19.4	-0.43329	19.4	-0.4012	23	-0.59377	24.6	-0.85054
32.6	-0.17653	22.2	-0.14443	34	-0.27281	16.4	-0.43329	21.2	-0.49749	17.2	-0.4012	19.4	-0.41725	19.4	-0.38515	22.8	-0.57773	24.2	-0.83449
32.4	-0.17653	22.2	-0.12838	34	-0.25677	16.2	-0.41725	21	-0.51353	17.2	-0.4012	19.2	-0.41725	19	-0.3691	22.8	-0.57773	24	-0.85054
32.4	-0.17653	22	-0.12838	33.6	-0.24072	16.2	-0.41725	21	-0.49749	17	-0.43329	19.2	-0.41725	19	-0.41725	22.6	-0.59377	24	-0.85054
32.2	-0.19258	21.8	-0.14443	33.6	-0.24072	16	-0.41725	20.8	-0.51353	16.6	-0.41725	19	-0.41725	19	-0.38515	22.6	-0.59377	23.8	-0.86659
32.2	-0.17653	21.8	-0.14443	33.4	-0.25677	16	-0.41725	20.8	-0.49749	16.6	-0.4012	19	-0.41725	18.6	-0.43329	22.2	-0.57773	23.8	-0.85054
32	-0.17653	21.4	-0.12838	33.4	-0.24072	15.6	-0.41725	20.4	-0.49749	16.4	-0.41725	18.6	-0.41725	18.4	-0.43329	22.2	-0.59377	23.6	-0.85054
32	-0.17653	21.2	-0.14443	33.2	-0.25677	15.4	-0.43329	20.4	-0.51353	16.4	-0.41725	18.4	-0.41725	18.4	-0.35305	22	-0.59377	23.6	-0.83449
31.6	-0.17653	21.2	-0.14443	33.2	-0.25677	15.4	-0.43329	20.2	-0.51353	16.2	-0.41725	18.2	-0.4012	18.2	-0.43329	22	-0.59377	23.2	-0.85054
31.4	-0.17653	21	-0.12838	33	-0.25677	15.4	-0.43329	20	-0.51353	16.2	-0.4012	18.2	-0.41725	18.2	-0.3691	21.8	-0.59377	23.2	-0.83449
31.4	-0.19258	21	-0.16048	32.6	-0.25677	15.2	-0.43329	19.8	-0.51353	16	-0.43329	18	-0.43329	17.6	-0.3691	21.4	-0.59377	22.8	-0.83449
31.4	-0.17653	20.8	-0.14443	32.6	-0.25677	14.8	-0.41725	19.8	-0.49749	16	-0.41725	18	-0.43329	17.6	-0.3691	21.2	-0.59377	22.8	-0.85054
31.4	-0.17653	20.4	-0.16048	32.6	-0.24072	14.8	-0.43329	19.4	-0.51353	15.6	-0.41725	17.6	-0.41725	17.4	-0.41725	21.2	-0.57773	22.6	-0.85054
30.8	-0.19258	20.4	-0.16048	32.4	-0.25677	14.6	-0.43329	19.4	-0.51353	15.6	-0.4012	17.6	-0.43329	17.4	-0.41725	21	-0.59377	22.6	-0.83449
30.8	-0.17653	20.4	-0.16048	32.4	-0.25677	14.4	-0.43329	19.2	-0.51353	15.4	-0.41725	17.2	-0.4012	17.2	-0.3691	21	-0.59377	22.2	-0.83449
30.8	-0.17653	20.2	-0.12838	32.2	-0.24072	14.4	-0.41725	19.2	-0.49749	15.4	-0.41725	17.2	-0.41725	17.2	-0.38515	20.8	-0.57773	22.2	-0.83449
30.6	-0.17653	20	-0.14443	32	-0.25677	14.4	-0.41725	19	-0.51353	15.2	-0.43329	17.2	-0.41725	17	-0.4012	20.8	-0.59377	22	-0.85054
30.4	-0.16048	20	-0.14443	32	-0.25677	14.2	-0.41725	19	-0.49749	14.8	-0.41725	17	-0.41725	17	-0.4012	20.4	-0.57773	22	-0.83449
30.4	-0.17653	19.8	-0.14443	31.6	-0.27281	13.8	-0.43329	18.6	-0.51353	14.8	-0.43329	16.6	-0.41725	16.6	-0.41725	20.4	-0.57773	21.8	-0.83449
30.2	-0.16048	19.4	-0.12838	31.6	-0.25677	13.8	-0.43329	18.6	-0.49749	14.8	-0.4012	16.6	-0.41725	16.6	-0.4012	20.2	-0.59377	21.8	-0.85054
30.2	-0.17653	19.4	-0.12838	31.4	-0.27281	13.6	-0.43329	18.2	-0.49749	14.6	-0.41725	16.4	-0.41725	16.4	-0.4012	20	-0.59377	21.4	-0.83449
29.8	-0.17653	19.2	-0.16048	31.4	-0.24072	13.6	-0.43329	18.2	-0.49749	14.4	-0.41725	16.4	-0.41725	16.4	-0.4012	20	-0.59377	21.4	-0.85054
29.6	-0.16048	19	-0.12838	31.2	-0.24072	13.4	-0.43329	18.2	-0.49749	14.2	-0.43329	16.2	-0.41725	16.2	-0.4012	19.8	-0.59377	21.2	-0.85054
29.6	-0.17653	19	-0.16048	31.2	-0.24072	13.4	-0.43329	18	-0.51353	14.2	-0.4012	16.2	-0.43329	16.2	-0.3691	19.4	-0.59377	21	-0.86659
29.4	-0.17653	19	-0.16048	30.8	-0.25677	13.2	-0.43329	17.6	-0.49749	13.8	-0.43329	16	-0.41725	15.6	-0.4012	19.4	-0.59377	21	-0.85054
29.4	-0.16048	18.6	-0.14443	30.8	-0.25677	12.8	-0.4012	17.6	-0.49749	13.8	-0.41725	15.6	-0.41725	15.6	-0.4012	19	-0.57773	21	-0.83449
29.4	-0.17653	18.6	-0.12838	30.8	-0.25677	12.8	-0.43329	17.4	-0.51353	13.6	-0.4012	15.6	-0.41725	15.4	-0.4012	19	-0.57773	20.4	-0.83449
29.2	-0.17653	18.4	-0.14443	30.6	-0.25677	12.6	-0.4012	17.2	-0.49749	13.6	-0.4012	15.4	-0.41725	15.4	-0.4012	19	-0.57773	20.4	-0.85054
28.8	-0.17653	18.2	-0.14443	30.4	-0.24072	12.6	-0.41725	17.2	-0.49749	13.4	-0.43329	15.4	-0.4012	15.2	-0.4012	18.6	-0.59377	20.2	-0.85054
28.8	-0.17653	18.2	-0.14443	30.4	-0.25677	12.4	-0.43329	17.2	-0.51353	13.4	-0.4012	15.4	-0.43329	15.2	-0.4012	18.6	-0.59377	20.2	-0.83449
28.6	-0.17653	18	-0.14443	30.4	-0.25677	12	-0.41725	16.6	-0.51353	12.8	-0.4012	15.2	-0.41725	14.8	-0.38515	18.4	-0.57773	20	-0.83449
28.4	-0.17653	17.6	-0.14443	30.2	-0.25677	12	-0.41725	16.6	-0.51353	12.8	-0.43329	14.8	-0.43329	14.8	-0.41725	18.2	-0.59377	20	-0.85054
28.4	-0.19258	17.6	-0.12838	29.8	-0.24072	11.8	-0.41725	16.4	-0.51353	12.6	-0.43329	14.8	-0.43329	14.4	-0.38515	18.2	-0.57773	19.8	-0.85054
28	-0.17653	17.4	-0.14443	29.8	-0.25677	11.8	-0.43329	16.4	-0.51353	12.6	-0.38515	14.6	-0.4012	14.4	-0.38515	18	-0.57773	19.8	-0.85054
28	-0.19258	17.2	-0.14443	29.6	-0.25677	11.6	-0.41725	16.2	-0.51353	12.6	-0.44934	14.4	-0.4012	14.2	-0.4012	18	-0.59377	19.4	-0.85054
27.8	-0.19258	17.2	-0.12838	29.6	-0.24072	11.6	-0.43329	16.2	-0.49749	12.4	-0.41725	14.4	-0.41725	14.2	-0.38515	17.6	-0.59377	19.4	-0.85054
27.8	-0.17653	17	-0.14443	29.4	-0.25677	11.4	-0.43329	16	-0.51353	12	-0.43329	14.2	-0.41725	13.8	-0.4012	17.6	-0.57773	19	-0.85054
27.6	-0.17653	17	-0.14443	29.4	-0.25677	11	-0.43329	16	-0.51353	12	-0.4012	13.8	-0.41725	13.8	-0.4012	17.4	-0.59377	19	-0.83449
27.4	-0.19258	16.6	-0.14443	29.4	-0.25677	11	-0.43329	15.6	-0.49749	11.8	-0.41725	13.8	-0.4012	13.4	-0.4012	17.2	-0.57773	19	-0.86659
27.4	-0.16048	16.6	-0.14443	29.2	-0.22467	11	-0.43329	15.6	-0.49749	11.6	-0.4012	13.6	-0.41725	13.4	-0.4012	17.2	-0.57773	18.6	-0.86659
27	-0.16048	16.4	-0.14443	28.8	-0.24072	10.6	-0.41725	15.4	-0.49749	11.4	-0.4012	13.4	-0.43329	13.2	-0.4012	17	-0.57773	18.6	-0.85054
26.8	-0.17653	16.2	-0.14443	28.8	-0.27281	10.6	-0.41725	15.2	-0.49749	11.4	-0.41725	13.4	-0.41725	12.8	-0.4012	16.6	-0.59377	18.4	-0.85054
26.8	-0.19258	16.2	-0.14443	28.6	-0.24072	10.4	-0.43329	14.8	-0.51353	11	-0.41725	13.2	-0.44934	12.6	-0.38515	16.6	-0.57773	18.2	-0.85054
26.6	-0.17653	16	-0.14443	28.4	-0.25677	10.4	-0.4012	14.8	-0.51353	10.8	-0.41725	12.8	-0.43329	12.6	-0.3691	16.4	-0.57773	18.2	-0.85054
26.6	-0.17653	16	-0.12838	28.4	-0.25677	10	-0.41725	14.6	-0.51353	10.6	-0.41725	12.8	-0.44934	12.4	-0.3691	16.4	-0.59377	18	-0.85054
26.4	-0.17653	15.6	-0.14443	28.4	-0.24072	10	-0.4012	14.6	-0.51353	10.6	-0.41725	12.8	-0.38515	12	-0.41725	16.2	-0.59377	18	-0.85054
26	-0.16048	15.4	-0.12838	28	-0.24072	9.8	-0.41725	14.4	-0.51353	10.4	-0.41725	12.6	-0.4012	11.8	-0.41725	16.2	-0.57773	17.6	-0.83449
26	-0.17653	15.4	-0.12838	28	-0.25677	9.8	-0.41725	14.4	-0.51353	10.4	-0.41725	12.6	-0.43329	11.8	-0.41725	16	-0.59377	17.6	-0.83449
26	-0.16048	15.2	-0.16048	28	-0.25677	9.6	-0.43329	14.2	-0.49749	10	-0.43329	12	-0.43329	11.6	-0.38515	16	-0.57773	17.4	-0.83449
25.8	-0.17653	14.8	-0.14443	27.8	-0.25677	9.6	-0.41725	14.2	-0.49749	10	-0.41725	12	-0.4012	11.6	-0.4012	15.6	-0.57773	17.2	-0.86659
25.6	-0.16048	14.8	-0.16048	27.8	-0.25677	9.2	-0.41725	13.8	-0.51353	9.8	-0.43329	12	-0.44934	11.4	-0.38515	15.6	-0.57773	17	-0.85054
25.6	-0.19258	14.6	-0.14443	27.6	-0.25677	9.2	-0.43329	13.8	-0.51353	9.6	-0.43329	11.8	-0.43329	11.4	-0.41725	15.4	-0.57773	17	-0.85054
25.6	-0.17653	14.4	-0.16048	27.4	-0.24072	9	-0.41725	13.6	-0.49749	9.6	-0.43329	11.6	-0.38515	11	-0.41725	15.4	-0.56168	16.6	-0.85054
25.2	-0.16048	14.4	-0.14443	27.4	-0.25677	8.8	-0.43329	13.6	-0.51353	9.6	-0.4012	11.6	-0.43329	11	-0.41725	15.2	-0.59377	16.6	-0.85054
25	-0.16048	14.4	-0.14443	27	-0.25677	8.8	-0.43329	13.4	-0.51353	9.2	-0.4012	11.4	-0.41725	10.6	-0.41725	14.8	-0.59377	16.4	-0.85054
25	-0.16048	14.2	-0.14443	27	-0.25677	8.6	-0.4012	13.2	-0.51353	9.2	-0.41725	11	-0.4012	10.6	-0.38515	14.8	-0.56168	16.2	-0.85054
24.8	-0.16048	14.2	-0.12838	27	-0.28886	8.2	-0.43329	12.8	-0.51353	8.8	-0.41725	11	-0.4012	10.4	-0.4012	14.6	-0.57773	16.2	-0.83449
24.6	-0.19258	13.8	-0.16048	26.8	-0.20862	8.2	-0.43329	12.8	-0.51353	8.8	-0.41725	10.8	-0.43329	10.4	-0.4012	14.4	-0.57773	16	-0.86659
24.6	-0.19258	13.6	-0.16048	26.6	-0.24072	8	-0.43329	12.8	-0.51353	8.6	-0.41725	10.6	-0.43329	10	-0.4012	14.4	-0.59377	15.6	-0.86659
24.2	-0.16048	13.6	-0.12838	26.6	-0.24072	8	-0.41725	12.6	-0.51353	8.6	-0.41725	10.6	-0.41725	10	-0.4012	14.2	-0.59377	15.6	-0.83449
24.2	-0.19258	13.4	-0.16048	26.6	-0.27281	7.8	-0.41725	12.4	-0.49749	8.2	-0.43329	10.4	-0.41725	9.8	-0.3691	14.2	-0.59377	15.4	-0.85054
24	-0.17653	13.2	-0.12838	26.4	-0.24072	7.6	-0.43329	12.4	-0.51353	8	-0.41725	10.4	-0.4012	9.8	-0.4012	13.8	-0.57773	15.4	-0.83449
23.8	-0.17653	13.2	-0.14443	26	-0.25677	7.2	-0.43329	12	-0.51353	7.8	-0.4012	10	-0.38515	9.6	-0.4012	13.8	-0.59377	15.2	-0.83449
23.8	-0.17653	12.8	-0.12838	26	-0.24072	7.2	-0.41725	11.8	-0.51353	7.8	-0.41725	10	-0.43329	9.2	-0.38515	13.6	-0.59377	15.2	-0.83449
23.8	-0.17653	12.6	-0.14443	25.8	-0.25677	7.2	-0.43329	11.6	-0.51353	7.6	-0.4012	9.8	-0.4012	9.2	-0.4012	13.6	-0.56168	14.8	-0.85054
23.2	-0.19258	12.6	-0.16048	25.8	-0.25677	7	-0.41725	11.6	-0.49749	7.6	-0.41725	9.8	-0.41725	9	-0.41725	13.4	-0.60982	14.8	-0.85054
23.2	-0.17653	12.4	-0.12838	25.6	-0.24072	6.8	-0.43329	11.4	-0.49749	7.2	-0.41725	9.6	-0.43329	8.8	-0.3691	13.4	-0.57773	14.6	-0.83449
23.2	-0.17653	12	-0.14443	25.2	-0.24072	6.8	-0.41725	11.4	-0.51353	7	-0.41725	9.6	-0.41725	8.8	-0.41725	12.8	-0.57773	14.4	-0.83449
23	-0.17653	12	-0.12838	25.2	-0.25677	6.6	-0.41725	11	-0.49749	6.8	-0.43329	9.2	-0.41725	8.6	-0.41725	12.8	-0.60982	14.4	-0.85054
22.8	-0.17653	12	-0.12838	25.2	-0.25677	6.6	-0.41725	11	-0.51353	6.8	-0.4012	9.2	-0.41725	8.6	-0.38515	12.6	-0.57773	14.2	-0.83449
22.8	-0.17653	11.8	-0.12838	25	-0.25677	6.2	-0.43329	10.6	-0.51353	6.6	-0.43329	8.8	-0.43329	8.2	-0.38515	12.6	-0.57773	13.8	-0.83449
22.6	-0.16048	11.6	-0.16048	25	-0.25677	6.2	-0.41725	10.6	-0.51353	6.2	-0.43329	8.8	-0.4012	8.2	-0.38515	12.4	-0.59377	13.8	-0.83449
22.2	-0.17653	11.6	-0.14443	24.8	-0.25677	6	-0.43329	10.4	-0.51353	6.2	-0.4012	8.6	-0.41725	8	-0.4012	12.4	-0.59377	13.6	-0.83449
22.2	-0.19258	11.4	-0.14443	24.8	-0.24072	6	-0.43329	10.4	-0.51353	6	-0.43329	8.6	-0.43329	8	-0.4012	12	-0.57773	13.6	-0.83449
22.2	-0.17653	11.4	-0.16048	24.6	-0.24072	5.8	-0.41725	10	-0.49749	6	-0.43329	8.2	-0.43329	7.8	-0.4012	12	-0.56168	13.4	-0.83449
22	-0.17653	11	-0.14443	24.6	-0.25677	5.4	-0.41725	10	-0.51353	6	-0.41725	8.2	-0.41725	7.8	-0.4012	11.6	-0.57773	13.4	-0.83449
22	-0.17653	10.8	-0.12838	24.2	-0.27281	5.4	-0.43329	9.8	-0.52958	5.4	-0.43329	8	-0.41725	7.6	-0.38515	11.6	-0.60982	13.2	-0.85054
21.8	-0.17653	10.6	-0.14443	24.2	-0.27281	5.2	-0.41725	9.6	-0.49749	5.4	-0.41725	7.8	-0.4012	7.2	-0.4012	11.6	-0.59377	12.8	-0.85054
21.4	-0.17653	10.6	-0.12838	24	-0.25677	5	-0.43329	9.6	-0.52958	5.2	-0.43329	7.6	-0.41725	7.2	-0.4012	11.4	-0.59377	12.6	-0.85054
21.4	-0.17653	10.4	-0.14443	23.8	-0.22467	5	-0.43329	9.6	-0.49749	5.2	-0.43329	7.6	-0.41725	7	-0.38515	11	-0.59377	12.6	-0.85054
21.2	-0.17653	10.4	-0.14443	23.8	-0.22467	4.8	-0.43329	9.2	-0.49749	5	-0.41725	7.2	-0.41725	6.8	-0.38515	11	-0.59377	12.4	-0.85054
21	-0.17653	10	-0.14443	23.8	-0.25677	4.8	-0.41725	9	-0.49749	5	-0.41725	7.2	-0.4012	6.8	-0.4012	10.8	-0.59377	12.4	-0.85054
21	-0.17653	9.8	-0.14443	23.6	-0.25677	4.4	-0.43329	8.8	-0.51353	4.8	-0.43329	7	-0.4012	6.2	-0.4012	10.6	-0.59377	12	-0.85054
21	-0.19258	9.8	-0.12838	23.2	-0.25677	4.2	-0.43329	8.8	-0.51353	4.8	-0.41725	7	-0.4012	6.2	-0.41725	10.4	-0.59377	12	-0.85054
20.8	-0.17653	9.6	-0.14443	23.2	-0.25677	4	-0.43329	8.6	-0.51353	4.4	-0.41725	6.8	-0.41725	6	-0.3691	10.4	-0.59377	11.8	-0.83449
20.4	-0.17653	9.2	-0.12838	23	-0.25677	4	-0.43329	8.2	-0.51353	4.2	-0.43329	6.8	-0.4012	6	-0.3691	10	-0.57773	11.6	-0.85054
20.4	-0.17653	9.2	-0.14443	23	-0.25677	3.8	-0.43329	8.2	-0.52958	4	-0.43329	6.2	-0.41725	5.4	-0.41725	10	-0.59377	11.6	-0.83449
20.2	-0.17653	9	-0.12838	22.8	-0.25677	3.8	-0.41725	8	-0.49749	4	-0.43329	6.2	-0.41725	5.4	-0.3691	9.8	-0.57773	11.4	-0.83449
20.2	-0.17653	8.8	-0.12838	22.8	-0.24072	3.4	-0.43329	7.8	-0.51353	3.8	-0.41725	6.2	-0.41725	5.2	-0.38515	9.8	-0.59377	11	-0.83449
20	-0.17653	8.8	-0.12838	22.8	-0.25677	3.4	-0.41725	7.8	-0.51353	3.8	-0.4012	6	-0.41725	5.2	-0.3691	9.6	-0.60982	11	-0.85054
20	-0.17653	8.6	-0.14443	22.6	-0.25677	3.2	-0.41725	7.6	-0.49749	3.4	-0.4012	5.8	-0.41725	5	-0.4012	9.6	-0.59377	10.8	-0.83449
19.8	-0.17653	8.6	-0.14443	22.2	-0.24072	3.2	-0.4012	7.2	-0.49749	3.4	-0.43329	5.8	-0.4012	5	-0.4012	9.2	-0.57773	10.8	-0.85054
19.4	-0.17653	8.2	-0.16048	22.2	-0.24072	3	-0.43329	7.2	-0.49749	3.2	-0.4012	5.4	-0.43329	4.8	-0.43329	9.2	-0.57773	10.6	-0.83449
19.4	-0.16048	8.2	-0.14443	22	-0.24072	3	-0.41725	7	-0.51353	3.2	-0.43329	5.4	-0.4012	4.8	-0.38515	9	-0.57773	10.6	-0.85054
19.2	-0.17653	8	-0.16048	22	-0.24072	2.6	-0.43329	6.8	-0.51353	3	-0.4012	5.2	-0.43329	4.4	-0.3691	8.8	-0.57773	10.4	-0.85054
19.2	-0.17653	7.8	-0.14443	22	-0.25677	2.6	-0.41725	6.8	-0.49749	3	-0.43329	5.2	-0.4012	4.4	-0.4012	8.8	-0.59377	10	-0.85054
19	-0.16048	7.8	-0.16048	21.8	-0.25677	2.2	-0.41725	6.6	-0.49749	2.6	-0.4012	5	-0.43329	4	-0.4012	8.6	-0.59377	9.8	-0.83449
18.6	-0.17653	7.6	-0.14443	21.4	-0.25677	2.2	-0.43329	6.6	-0.51353	2.4	-0.43329	4.8	-0.41725	4	-0.38515	8.2	-0.59377	9.8	-0.85054
18.6	-0.17653	7.6	-0.12838	21.4	-0.27281	2	-0.41725	6.2	-0.51353	2.2	-0.41725	4.4	-0.43329	3.8	-0.4012	8.2	-0.59377	9.6	-0.83449
18.6	-0.17653	7.2	-0.12838	21.4	-0.25677	2	-0.43329	6.2	-0.49749	2.2	-0.4012	4.4	-0.4012	3.8	-0.41725	8	-0.59377	9.6	-0.83449
18.4	-0.17653	7	-0.16048	21.2	-0.25677	1.6	-0.44934	6	-0.49749	1.6	-0.43329	4	-0.43329	3.4	-0.38515	7.8	-0.57773	9.2	-0.86659
18.2	-0.16048	6.8	-0.14443	21	-0.25677	1.6	-0.41725	6	-0.51353	1.6	-0.4012	4	-0.4012	3.4	-0.41725	7.8	-0.59377	9.2	-0.83449
18.2	-0.17653	6.8	-0.12838	21	-0.25677	1.4	-0.4012	5.8	-0.49749	1.4	-0.41725	4	-0.41725	3.2	-0.4012	7.6	-0.59377	8.8	-0.85054
18	-0.17653	6.6	-0.14443	20.8	-0.25677	1.4	-0.43329	5.4	-0.49749	1.4	-0.43329	3.8	-0.41725	3.2	-0.4012	7.2	-0.59377	8.8	-0.85054
17.6	-0.17653	6.2	-0.14443	20.8	-0.25677	1.2	-0.43329	5.2	-0.48144	1.2	-0.41725	3.4	-0.41725	3	-0.38515	7.2	-0.59377	8.6	-0.85054
17.6	-0.17653	6.2	-0.14443	20.4	-0.25677	1.2	-0.43329	5.2	-0.51353	1.2	-0.41725	3.4	-0.43329	3	-0.41725	7	-0.59377	8.6	-0.85054
17.6	-0.16048	6	-0.14443	20.4	-0.25677	0.6	-0.41725	5	-0.49749	1	-0.41725	3.2	-0.4012	2.6	-0.38515	6.8	-0.57773	8.2	-0.85054
17.4	-0.19258	6	-0.12838	20.2	-0.25677	0.6	-0.41725	5	-0.51353	0.6	-0.41725	3	-0.41725	2.4	-0.4012	6.8	-0.59377	8.2	-0.85054
17.2	-0.17653	5.4	-0.14443	20.2	-0.25677	0.4	-0.43329	4.4	-0.48144	0.6	-0.4012	2.6	-0.3691	2.2	-0.4012	6.8	-0.59377	8	-0.85054
17	-0.17653	5.4	-0.16048	20	-0.24072	0.4	-0.43329	4.4	-0.51353	0.4	-0.4012	2.6	-0.43329	2.2	-0.4012	6.2	-0.57773	8	-0.83449
16.6	-0.17653	5.4	-0.12838	20	-0.24072	0.2	-0.43329	4.4	-0.48144	0.2	-0.4012	2.4	-0.43329	1.6	-0.38515	6.2	-0.57773	7.6	-0.85054
16.6	-0.17653	5	-0.12838	19.8	-0.25677	0.2	-0.41725	4.2	-0.49749	0.2	-0.43329	2.2	-0.43329	1.6	-0.41725	6	-0.59377	7.6	-0.85054
16.6	-0.17653	5	-0.14443	19.4	-0.25677	0	-0.41725	4	-0.51353	0.2	-0.43329	2	-0.41725	1.4	-0.4012	6	-0.57773	7.2	-0.85054
16.4	-0.17653	4.8	-0.12838	19.4	-0.25677			4	-0.48144	0.2	-0.43329	2	-0.44934	1.4	-0.4012	5.8	-0.59377	7.2	-0.83449
16.2	-0.17653	4.4	-0.14443	19.4	-0.25677			3.4	-0.52958	0	-0.4012	1.6	-0.38515	1.2	-0.38515	5.8	-0.57773	7	-0.86659
16.2	-0.17653	4.4	-0.14443	19.2	-0.27281			3.4	-0.51353			1.6	-0.4012	1.2	-0.4012	5.2	-0.59377	7	-0.85054
16.2	-0.17653	4.2	-0.12838	19.2	-0.24072			3.2	-0.51353			1.4	-0.43329	1	-0.4012	5.2	-0.57773	6.8	-0.83449
16	-0.17653	4	-0.14443	19	-0.25677			3.2	-0.51353			1.4	-0.4012	1	-0.38515	5	-0.59377	6.8	-0.85054
15.6	-0.17653	4	-0.14443	19	-0.24072			3	-0.51353			1.2	-0.43329	0.4	-0.4012	5	-0.59377	6.6	-0.85054
15.6	-0.17653	3.8	-0.14443	18.6	-0.25677			3	-0.49749			1.2	-0.41725	0.4	-0.4012	4.8	-0.59377	6.2	-0.83449
15.4	-0.17653	3.4	-0.14443	18.6	-0.25677			2.6	-0.51353			0.6	-0.43329	0.2	-0.38515	4.8	-0.57773	6	-0.85054
15.4	-0.17653	3.4	-0.12838	18.4	-0.25677			2.6	-0.49749			0.6	-0.4012	0.2	-0.38515	4.2	-0.57773	6	-0.83449
15.4	-0.17653	3.4	-0.14443	18.4	-0.27281			2.4	-0.51353			0.6	-0.41725	0.2	-0.4012	4.2	-0.59377	6	-0.85054
15.2	-0.17653	3	-0.14443	18.2	-0.25677			2.4	-0.51353			0.4	-0.4012	0	-0.38515	4	-0.57773	5.8	-0.83449
14.8	-0.17653	3	-0.14443	18.2	-0.20862			2.2	-0.51353			0.2	-0.4012			4	-0.59377	5.4	-0.83449
14.8	-0.17653	3	-0.14443	18	-0.22467			2	-0.51353			0.2	-0.43329			3.8	-0.59377	5.4	-0.83449
14.6	-0.17653	2.6	-0.14443	18	-0.25677			1.6	-0.49749			0.2	-0.43329			3.4	-0.59377	5.2	-0.83449
14.6	-0.17653	2.6	-0.12838	17.6	-0.28886			1.6	-0.49749			0.2	-0.4012			3.4	-0.59377	5	-0.86659
14.4	-0.17653	2.4	-0.14443	17.6	-0.24072			1.4	-0.49749			0	-0.41725			3.2	-0.59377	4.8	-0.85054
14.2	-0.17653	2.2	-0.14443	17.4	-0.28886			1.4	-0.49749							3	-0.57773	4.8	-0.85054
14.2	-0.17653	2.2	-0.12838	17.2	-0.27281			1.2	-0.51353							3	-0.59377	4.4	-0.85054
13.8	-0.17653	2.2	-0.14443	17.2	-0.24072			1.2	-0.49749							2.6	-0.57773	4.4	-0.83449
13.8	-0.17653	1.6	-0.14443	17	-0.27281			1	-0.51353							2.6	-0.59377	4	-0.83449
13.6	-0.17653	1.6	-0.14443	16.6	-0.27281			0.6	-0.49749							2.4	-0.57773	4	-0.83449
13.4	-0.17653	1.6	-0.14443	16.6	-0.27281			0.6	-0.51353							2.4	-0.57773	3.8	-0.83449
13.4	-0.17653	1.4	-0.14443	16.6	-0.24072			0.6	-0.51353							2.2	-0.57773	3.8	-0.85054
13.4	-0.17653	1.2	-0.14443	16.4	-0.24072			0.2	-0.48144							2.2	-0.59377	3.4	-0.83449
12.8	-0.17653	1.2	-0.14443	16.4	-0.25677			0.2	-0.51353							1.6	-0.59377	3.4	-0.85054
12.8	-0.17653	1	-0.14443	16.2	-0.28886			0.2	-0.49749							1.6	-0.57773	3.2	-0.83449
12.8	-0.17653	0.6	-0.14443	16.2	-0.22467			0.2	-0.49749							1.6	-0.59377	3	-0.86659
12.6	-0.17653	0.6	-0.14443	16	-0.22467			0	-0.51353							1.4	-0.59377	3	-0.83449
12.6	-0.17653	0.4	-0.14443	16	-0.22467											1.2	-0.59377	2.6	-0.83449
12.4	-0.17653	0.2	-0.12838	15.6	-0.27281											1.2	-0.57773	2.6	-0.81844
12.4	-0.17653	0.2	-0.14443	15.6	-0.27281											1	-0.57773	2.4	-0.83449
12	-0.19258	0.2	-0.12838	15.4	-0.27281											1	-0.57773	2.2	-0.86659
11.8	-0.17653	0.2	-0.12838	15.4	-0.25677											0.6	-0.59377	2.2	-0.81844
11.8	-0.17653	0.2	-0.14443	15.2	-0.25677											0.6	-0.59377	2	-0.88264
11.6	-0.17653	0	-0.16048	15.2	-0.24072											0.2	-0.57773	1.6	-0.83449
11.6	-0.17653	0	-0.14443	14.8	-0.25677											0.2	-0.59377	1.4	-0.81844
11.4	-0.17653	0	-0.16048	14.8	-0.27281											0.2	-0.59377	1.4	-0.8024
11	-0.17653	0	-0.16048	14.6	-0.24072											0.2	-0.57773	1.2	-0.85054
11	-0.16048	0.2	0.06419	14.4	-0.25677											0	-0.59377	1.2	-0.81844
10.8	-0.17653	0.2	-2.59977	14.4	-0.27281													0.6	-0.83449
10.6	-0.17653	0.2	0.08024	14.4	-0.25677													0.6	-0.86659
10.6	-0.17653	0.2	1.5727	14.2	-0.24072													0.4	-0.83449
10.4	-0.16048	0.2	-2.29486	13.8	-0.27281													0.4	-0.86659
10.4	-0.17653	0.2	-1.86156	13.8	-0.27281													0.2	-0.85054
10	-0.17653	0.2	-1.89366	13.6	-0.27281													0.2	-0.85054
9.8	-0.17653	0.2	0.01605	13.6	-0.25677													0.2	-0.85054
9.8	-0.17653	0.2	1.55665	13.4	-0.24072													0.2	-0.85054
9.6	-0.17653	0.2	1.07521	13.2	-0.25677													0	-0.85054
9.6	-0.17653	0.2	1.5727	13.2	-0.25677
9.2	-0.16048	0.2	1.28384	12.8	-0.24072
9.2	-0.17653	0.2	1.33198	12.8	-0.25677
9.2	-0.17653	0.2	-1.66899	12.8	-0.25677
8.8	-0.17653			12.6	-0.25677
8.8	-0.17653			12.4	-0.25677
8.6	-0.17653			12.4	-0.24072
8.2	-0.16048			12	-0.27281
8.2	-0.17653			12	-0.27281
8	-0.17653			12	-0.25677
7.8	-0.17653			11.8	-0.22467
7.8	-0.16048			11.6	-0.25677
7.6	-0.16048			11.6	-0.25677
7.2	-0.17653			11.4	-0.25677
7.2	-0.17653			11	-0.27281
7	-0.17653			11	-0.25677
6.8	-0.17653			11	-0.25677
6.8	-0.17653			10.8	-0.24072
6.8	-0.17653			10.6	-0.25677
6.8	-0.17653			10.6	-0.24072
6.2	-0.16048			10.4	-0.24072
6.2	-0.17653			10.4	-0.24072
6.2	-0.16048			10	-0.24072
6	-0.16048			9.8	-0.24072
5.8	-0.17653			9.8	-0.25677
5.8	-0.16048			9.6	-0.25677
5.4	-0.17653			9.2	-0.25677
5.4	-0.17653			9.2	-0.24072
5.2	-0.19258			9.2	-0.25677
5	-0.17653			9	-0.25677
5	-0.19258			9	-0.24072
4.8	-0.17653			8.8	-0.24072
4.4	-0.17653			8.6	-0.24072
4.4	-0.17653			8.6	-0.24072
4.2	-0.19258			8.2	-0.24072
4.2	-0.17653			8.2	-0.24072
4	-0.17653			8	-0.25677
3.8	-0.19258			8	-0.25677
3.8	-0.17653			7.8	-0.25677
3.4	-0.17653			7.8	-0.27281
3.2	-0.17653			7.6	-0.25677
3.2	-0.17653			7.2	-0.25677
3	-0.17653			7.2	-0.25677
3	-0.17653			7	-0.25677
2.6	-0.17653			6.8	-0.25677
2.4	-0.17653			6.8	-0.25677
2.4	-0.17653			6.8	-0.25677
2.2	-0.17653			6.6	-0.25677
2.2	-0.19258			6.6	-0.25677
2	-0.17653			6.2	-0.24072
2	-0.17653			6	-0.25677
1.6	-0.19258			6	-0.25677
1.6	-0.14443			6	-0.25677
1.4	-0.16048			5.8	-0.27281
1.4	-0.16048			5.4	-0.25677
1.2	-0.17653			5.4	-0.24072
1	-0.16048			5.2	-0.25677
1	-0.17653			5.2	-0.25677
0.6	-0.16048			5	-0.25677
0.6	-0.17653			4.8	-0.25677
0.4	-0.17653			4.8	-0.24072
0.2	-0.17653			4.4	-0.25677
0.2	-0.17653			4.4	-0.24072
0.2	-0.14443			4.4	-0.25677
0	-0.16048			4.2	-0.25677
0	-0.14443			4	-0.27281
				4	-0.25677
				3.8	-0.27281
				3.4	-0.24072
				3.4	-0.25677
				3.4	-0.25677
				3.2	-0.25677
				3.2	-0.25677
				3	-0.25677
				2.6	-0.25677
				2.6	-0.25677
				2.6	-0.25677
				2.4	-0.25677
				2.4	-0.25677
				2.2	-0.24072
				2	-0.24072
				2	-0.24072
				1.6	-0.25677
				1.6	-0.27281
				1.6	-0.25677
				1.4	-0.25677
				1.2	-0.25677
				1.2	-0.25677
				1	-0.25677
				0.6	-0.25677
				0.6	-0.24072
				0.6	-0.24072
				0.2	-0.22467
				0.2	-0.22467
				0.2	-0.25677
				0.2	-0.27281
				0.2	-0.25677
				0	-0.25677

## Sheet: Fig. 5e
Cycle number	Original （μm）	Supercontracted （μm）
1	125.8	95.3
2	125.6	95.1
3	125.7	95.4
4	125.2	95.2
5	125.9	95.2
6	126.2	95.5
7	125.4	94.9
8	125.6	95.3
9	126.1	95.8
10	125	95

## Sheet: Fig. 5f
	0 mg	40 mg	200 mg
Cycle number	Supercontraction （%）	Supercontraction （%）	Supercontraction （%）
1	43.3	41.3	35.2
2	43.3	41	36.2
3	43.3	40.5	35.6
4	43.3	41	35.6
5	43.3	39.9	35.9
6	43.3	40.5	35.6
7	43.3	40.8	35.9
8	43.3	41	34.9
9	43.3	40.2	35.2
10	43.3	41	34.2
