# Supplementary material for: Aqueous spinning of robust, self-healable, and crack-resistant hydrogel microfibers enabled by hydrogen bond nanoconfinement
Source: Nat Commun. 2023 Mar 13;14:1370. doi: 10.1038/s41467-023-37036-4 (PMC10011413; doi:10.1038/s41467-023-37036-4)
Supplement: Supplementary file 8 — Source Data [file 41467_2023_37036_MOESM8_ESM.zip › Source Data/Supplementary Figures/Source data Supplementary Fig. 10.xlsx]

## Sheet: Sheet1
[APTMA]:[MAA]=1:2						[ViEt]:[MAA]=1:2
Test value 1		Test value 2		Test value 3		Test value 1		Test value 2		Test value 3
Strain （%）	Stress （MPa）	Strain （%）	Stress （MPa）	Strain （%）	Stress （MPa）	Strain （%）	Stress （MPa）	Strain （%）	Stress （MPa）	Strain （%）	Stress （MPa）
0	-0.03314	0	0.62965	0	-0.04971	0	0	0	0	0	0
0	0.49709	0	0.86163	0	0.34797	0	0.02209	0	0	0	-0.01105
0	0.76221	0.2	1.45814	0	0.56337	0	0.03977	0	0	0	-0.00994
0.2	1.39186	0.2	1.65698	0	1.27587	0	0.04308	0	0.00663	0	-0.01326
0.2	1.55756	0.2	2.33634	0.2	1.54099	0	0.03977	0	0.01988	0	-0.01657
0.2	2.20378	0.2	2.55175	0.2	2.22035	0	0.01988	0	0.0232	0	-0.02651
0.2	2.41919	0.4	3.24768	0.2	2.36948	0	-0.00994	0	0.01988	0	-0.03977
0.2	2.99913	0.4	3.54593	0.2	2.93285	0	-0.02651	0	0.01988	0	-0.02651
0.4	3.1814	0.6	4.25844	0.4	3.09855	0	-0.04308	0	0.00994	0.16	-0.0232
0.4	3.8939	0.6	4.4407	0.4	3.64535	0.2	-0.05302	0	-0.00994	0.16	-0.00663
0.6	4.40756	0.6	5.10349	0.4	3.87733	0.2	-0.0464	0.2	-0.00994	0.16	0.01326
1	6.29652	0.6	5.28576	0.6	4.65611	0.2	-0.0232	0.2	-0.01326	0.16	0.02983
1	6.47879	1	5.86571	0.6	4.83838	0.2	-0.00663	0.2	-0.00994	0.16	0.03314
1.2	7.05873	1	6.0314	0.6	5.55088	0.2	0.01988	0.2	-0.00331	0.16	0.03314
1.2	7.27414	1	6.76047	1	5.71658	0.4	0.02983	0.4	1.38778e-18	0.32	0.03314
1.2	7.87065	1.2	6.9096	1	6.3628	0.4	0.03977	0.4	1.38778e-18	0.32	0.01657
1.2	8.03635	1.2	7.6221	1	6.54507	0.4	0.02983	0.4	0.00994	0.32	0.01326
1.4	8.89798	1.2	7.75466	1.2	7.10844	0.4	0.01988	0.6	0.00994	0.48	0.00331
1.6	9.03053	1.4	8.38431	1.2	7.25757	0.6	0.01657	0.6	0.00331	0.48	0.00994
1.6	9.59391	1.4	8.51687	1.2	7.98664	0.6	0.00663	0.6	0.00994	0.48	-0.00331
1.6	9.72647	1.4	9.11338	1.4	8.15234	0.6	-0.00994	0.6	0.00331	0.48	0.00994
2	10.207	1.6	9.27908	1.6	8.91455	0.6	-0.01326	0.6	1.38778e-18	0.48	-2.08167e-18
2	10.3395	1.6	9.89216	1.6	9.06367	0.6	-0.00331	1	1.38778e-18	0.8	-2.08167e-18
2	10.8366	1.6	10.0247	1.6	9.69333	1	-0.01988	1	0.00663	0.8	-0.00663
2.2	10.9692	2	10.5384	1.6	9.87559	1	-0.01326	1.2	0.00331	0.96	0.00331
2.2	11.4497	2	10.6709	2	10.4887	1	0.00663	1.2	0.00663	0.96	-1.38778e-18
2.2	11.5989	2.2	11.168	2	10.6709	1.2	0.01326	1.2	0.00663	0.96	0.00663
2.4	11.9965	2.2	11.2509	2.2	11.2012	1.2	0.00663	1.2	0.00331	0.96	0.01657
2.4	12.096	2.2	11.748	2.2	11.3337	1.2	0.00663	1.4	-0.00331	1.12	0.01326
2.4	12.4936	2.2	11.8474	2.2	11.7811	1.2	0.01326	1.4	1.38778e-18	1.12	0.00994
2.6	12.593	2.4	12.2782	2.4	11.8805	1.4	-0.00331	1.6	1.38778e-18	1.12	0.00994
2.6	12.9741	2.4	12.3776	2.4	12.2948	1.4	-6.93889e-18	1.6	0.00331	1.28	0.00331
2.6	13.0404	2.6	12.7753	2.6	12.3942	1.4	-6.93889e-18	1.6	0.00994	1.28	-1.38778e-18
2.6	13.3387	2.6	12.8747	2.6	12.7919	1.6	0.01657	1.6	0.01326	1.28	0.00663
3	13.4547	2.6	13.2227	2.6	12.8747	1.6	0.00994	2	0.01326	1.28	0.00331
3	13.7861	2.6	13.3221	3	13.2227	2	0.01326	2	0.01657	1.6	0.00331
3	13.8689	3	13.6535	3	13.289	2	0.00663	2.2	0.01326	1.6	0.01326
3.2	14.1175	3	13.7198	3	13.5872	2.2	-8.32667e-18	2.2	0.00994	1.6	0.00994
3.2	14.1837	3	14.0346	3	13.6867	2.2	-0.00663	2.2	0.01326	1.76	0.00663
3.4	14.4654	3	14.1009	3.2	13.8523	2.2	-0.00663	2.4	0.00994	1.76	0.00994
3.4	14.5151	3.2	14.3494	3.2	13.9186	2.2	0.00331	2.6	0.00994	1.76	0.00663
3.4	14.7637	3.2	14.3992	3.4	14.1175	2.4	0.00994	2.6	0.01326	1.76	0.00331
3.4	14.7968	3.4	14.598	3.4	14.1672	2.4	0.00994	2.6	0.00994	1.92	0.00663
3.8	14.9625	3.4	14.6643	3.4	14.366	2.4	0.00994	2.6	0.00994	1.92	0.00663
3.8	15.0122	3.4	14.8962	3.4	14.4157	2.6	0.01657	3	0.01326	2.08	0.00663
4	15.1779	3.8	14.9294	3.8	14.5483	2.6	0.01657	3	0.01326	2.08	0.00994
4	15.1945	3.8	15.1282	3.8	14.598	2.6	0.01326	3	0.01326	2.08	0.00994
4	15.2939	3.8	15.1614	4	14.6808	2.6	0.01657	3.2	0.01657	2.08	0.00663
4	15.327	4	15.2939	4	14.7471	3	0.01657	3.2	0.01657	2.4	0.00994
4.2	15.443	4	15.327	4	14.8465	3	0.01326	3.2	0.01657	2.4	0.00994
4.2	15.4762	4	15.443	4.2	14.8631	3	0.00663	3.4	0.01657	2.4	0.00663
4.4	15.559	4.2	15.4762	4.2	14.9294	3	0.00994	3.4	0.01326	2.4	0.00663
4.4	15.559	4.2	15.5756	4.2	14.9294	3.2	0.01326	3.4	0.01326	2.56	0.00994
4.4	15.6253	4.4	15.6087	4.4	14.9957	3.2	0.01326	3.4	0.01326	2.56	0.00994
4.4	15.6419	4.4	15.6585	4.4	14.9957	3.2	0.01326	3.8	0.01326	2.72	0.01326
4.8	15.6585	4.4	15.6916	4.4	15.0122	3.4	0.01657	3.8	0.01326	2.72	0.01657
4.8	15.675	5	15.7744	4.8	15.0122	3.4	0.01326	3.8	0.01657	2.72	0.01657
4.8	15.7082	5	15.791	4.8	15.0454	3.4	0.00994	4	0.01657	2.72	0.01657
5	15.7082	5	15.791	4.8	15.0454	3.4	0.00994	4	0.01657	3.04	0.01657
5	15.7579	5	15.8076	5	15.0619	3.8	0.01326	4	0.01657	3.04	0.01657
5	15.7413	5.2	15.791	5	15.0785	3.8	0.00994	4	0.01657	3.04	0.01657
5.2	15.7413	5.2	15.7744	5.2	15.0785	4	0.00663	4.2	0.01657	3.2	0.01657
5.2	15.7413	5.4	15.7247	5.2	15.0785	4	0.00663	4.2	0.01657	3.2	0.01657
5.2	15.7082	5.4	15.7247	5.2	15.0619	4	0.00663	4.4	0.01657	3.2	0.01326
5.4	15.6916	5.4	15.7082	5.4	15.0619	4	0.00331	4.4	0.01657	3.2	0.00994
5.4	15.675	5.4	15.6916	5.4	15.0619	4.2	0.00663	4.4	0.01988	3.2	0.00663
5.4	15.675	5.8	15.675	5.4	15.0619	4.2	0.00994	4.4	0.01988	3.36	0.00663
5.8	15.6585	5.8	15.6419	5.8	15.0454	4.2	0.01326	4.8	0.01988	3.36	0.00663
5.8	15.6419	6	15.5922	5.8	15.0454	4.2	0.00994	4.8	0.0232	3.52	0.01326
5.8	15.6087	6	15.559	5.8	15.0619	4.4	0.01326	4.8	0.0232	3.52	0.01988
6	15.5922	6	15.4927	6	15.0619	4.4	0.01326	5	0.01988	3.52	0.0232
6	15.5425	6	15.4927	6	15.0122	4.4	0.01326	5	0.01988	3.52	0.0232
6	15.5093	6.2	15.443	6	15.0122	4.4	0.01326	5	0.01988	3.84	0.0232
6	15.4596	6.2	15.4265	6.2	14.9791	4.8	0.01657	5	0.01657	3.84	0.01988
6.2	15.4265	6.6	15.3602	6.2	14.9957	4.8	0.01657	5	0.01988	4	0.01657
6.2	15.3768	6.6	15.327	6.2	14.9459	5	0.01326	5.2	0.0232	4	0.01326
6.2	15.3602	6.6	15.2442	6.2	14.9459	5	0.01326	5.2	0.0232	4	0.01326
6.6	15.2939	6.8	15.2276	6.6	14.8962	5	0.01326	5.4	0.0232	4	0.01326
6.6	15.2774	6.8	15.1779	6.6	14.8962	5	0.01326	5.4	0.0232	4.16	0.01326
6.6	15.1779	6.8	15.1614	6.8	14.8465	5.2	0.01326	5.4	0.01988	4.16	0.00994
6.8	15.1614	7	15.0785	6.8	14.8631	5.2	0.01988	5.4	0.01988	4.16	0.01326
6.8	15.0785	7	15.0619	6.8	14.8134	5.2	0.01988	5.8	0.0232	4.32	0.01326
6.8	15.0785	7	14.9957	6.8	14.8134	5.4	0.01988	5.8	0.02651	4.32	0.01326
6.8	15.0122	7	14.9625	7	14.7803	5.4	0.01988	6	0.02651	4.32	0.01326
7	14.9957	7.2	14.8797	7	14.7637	5.4	0.01988	6	0.02651	4.32	0.01657
7	14.9294	7.2	14.8465	7.2	14.714	5.4	0.01657	6	0.0232	4.64	0.01657
7	14.9128	7.2	14.7968	7.2	14.6974	5.4	0.01657	6	0.01988	4.64	0.01657
7.2	14.83	7.6	14.7637	7.2	14.6643	5.8	0.01657	6.2	0.01657	4.64	0.01657
7.2	14.7968	7.6	14.6808	7.2	14.6477	5.8	0.01657	6.2	0.01988	4.8	0.01657
7.2	14.6974	7.8	14.6643	7.6	14.6311	6	0.0232	6.2	0.01988	4.8	0.01657
7.6	14.6808	7.8	14.5814	7.6	14.6145	6	0.01988	6.2	0.0232	4.8	0.01657
7.6	14.6145	7.8	14.5814	7.8	14.5648	6	0.01988	6.6	0.0232	4.8	0.01657
7.6	14.598	8	14.482	7.8	14.5483	6	0.01988	6.6	0.0232	4.96	0.01657
7.8	14.5151	8	14.4654	7.8	14.482	6.2	0.01988	6.6	0.0232	4.96	0.01657
7.8	14.4986	8	14.3992	8	14.482	6.2	0.01326	6.8	0.02651	4.96	0.01657
7.8	14.3992	8.2	14.3826	8	14.4489	6.2	0.01657	6.8	0.0232	4.96	0.01657
7.8	14.3826	8.2	14.3163	8	14.4323	6.2	0.01657	6.8	0.02651	5.28	0.01657
8	14.2997	8.2	14.2832	8.2	14.3992	6.6	0.01657	6.8	0.02651	5.28	0.01657
8	14.2666	8.6	14.2003	8.2	14.3992	6.6	0.01988	7	0.0232	5.44	0.01657
8.2	14.2169	8.6	14.1672	8.2	14.3329	6.6	0.01988	7	0.01988	5.44	0.01657
8.2	14.2003	8.6	14.0843	8.6	14.3329	6.8	0.01988	7	0.0232	5.44	0.01657
8.2	14.1175	8.8	14.0678	8.6	14.2832	6.8	0.02651	7.2	0.01988	5.44	0.01657
8.2	14.1009	8.8	14.0015	8.8	14.25	6.8	0.01657	7.2	0.01988	5.6	0.01657
8.6	14.018	8.8	13.9849	8.8	14.2169	6.8	0.00663	7.2	0.01988	5.6	0.01988
8.6	13.9849	9	13.8855	8.8	14.2169	7	-9.71445e-18	7.2	0.0232	5.6	0.0232
8.8	13.8855	9	13.8689	9	14.1672	7	0.00663	7.6	0.0232	5.76	0.0232
8.8	13.8689	9.2	13.7861	9	14.1506	7	-0.00663	7.6	0.0232	5.76	0.0232
8.8	13.8026	9.2	13.7695	9.2	14.0843	7.2	0.00331	7.8	0.02651	5.76	0.0232
8.8	13.7695	9.2	13.6535	9.2	14.0843	7.2	0.00994	7.8	0.02983	5.76	0.0232
9	13.7198	9.2	13.6369	9.2	14.0346	7.2	0.01326	7.8	0.02983	6.08	0.0232
9	13.7032	9.6	13.5541	9.2	14.018	7.2	0.01326	7.8	0.02651	6.08	0.0232
9.2	13.6204	9.6	13.5209	9.6	13.9849	7.6	0.0232	8	0.02983	6.08	0.02651
9.2	13.6038	9.6	13.4381	9.6	13.9683	7.6	0.01988	8	0.02983	6.24	0.02651
9.2	13.5209	9.6	13.4215	9.6	13.9186	7.8	0.01657	8	0.02651	6.24	0.02651
9.2	13.5044	9.8	13.3221	9.6	13.9186	7.8	0.01988	8.2	0.02983	6.24	0.0232
9.6	13.4381	9.8	13.2724	9.8	13.8523	7.8	0.00994	8.2	0.02983	6.24	0.0232
9.6	13.405	10	13.173	9.8	13.8358	7.8	0.00994	8.2	0.02651	6.4	0.01988
9.6	13.3718	10	13.1398	10	13.7861	8	0.00994	8.6	0.0232	6.4	0.0232
9.6	13.3552	10	13.0901	10	13.7695	8	0.01326	8.6	0.02651	6.56	0.0232
9.8	13.289	10	13.057	10	13.7363	8	0.01988	8.6	0.01988	6.56	0.0232
9.8	13.2724	10.4	12.9741	10.4	13.7363	8.2	0.01988	8.6	0.0232	6.56	0.02651
10	13.2227	10.4	12.941	10.4	13.6867	8.2	0.01657	8.8	0.02651	6.56	0.02651
10	13.1896	10.6	12.8582	10.6	13.6867	8.2	0.0232	8.8	0.03314	6.88	0.02651
10	13.1233	10.6	12.825	10.6	13.6204	8.2	0.02983	8.8	0.03314	6.88	0.02651
10	13.1067	10.6	12.7422	10.6	13.6038	8.6	0.0232	8.8	0.03645	6.88	0.02651
10.4	13.0901	10.8	12.709	10.8	13.5707	8.6	0.02983	9	0.03645	7.04	0.02651
10.4	13.0736	10.8	12.6593	10.8	13.5375	8.6	0.02983	9	0.03645	7.04	0.02651
10.6	13.0238	10.8	12.6262	11	13.5044	8.8	0.02651	9.2	0.02983	7.04	0.02651
10.6	13.0073	11	12.593	11	13.4878	8.8	0.01657	9.2	0.02983	7.04	0.02651
10.6	12.9576	11	12.5765	11	13.4381	8.8	0.01988	9.2	0.02983	7.2	0.02983
10.6	12.941	11	12.5102	11	13.4381	8.8	0.01657	9.2	0.02983	7.2	0.02983
10.8	12.8747	11.4	12.4771	11.4	13.405	9	0.01657	9.6	0.02983	7.2	0.03314
10.8	12.8747	11.4	12.3942	11.4	13.3884	9	0.01657	9.6	0.03314	7.36	0.03314
11	12.8416	11.4	12.3942	11.6	13.3387	9.2	0.0232	9.6	0.03314	7.36	0.03314
11	12.825	11.6	12.3611	11.6	13.3221	9.2	0.01988	9.6	0.02983	7.36	0.03314
11	12.7753	11.6	12.3445	11.8	13.2724	9.2	0.02651	9.8	0.02983	7.36	0.02983
11	12.7753	11.6	12.2948	11.8	13.2558	9.2	0.01988	9.8	0.02983	7.68	0.02651
11.4	12.7422	11.8	12.2948	12	13.2227	9.6	0.0232	9.8	0.02983	7.68	0.02651
11.4	12.709	11.8	12.2285	12	13.2227	9.6	0.01657	9.8	0.02651	7.68	0.02651
11.4	12.6593	11.8	12.2119	12	13.1896	9.6	0.01657	10	0.02983	7.68	0.02651
11.6	12.6593	12	12.1788	12	13.173	9.6	0.00994	10	0.02983	7.84	0.02983
11.6	12.593	12	12.1457	12.4	13.1233	9.6	0.0232	10	0.02983	7.84	0.02983
11.6	12.593	12	12.1291	12.4	13.1067	9.8	0.01988	10	0.02983	8	0.02983
11.6	12.5599	12	12.1291	12.6	13.057	9.8	0.02651	10.4	0.03314	8	0.02651
11.8	12.5433	12.4	12.0794	12.6	13.057	9.8	0.02983	10.4	0.03314	8	0.02651
11.8	12.4936	12.4	12.0794	12.8	13.0073	10	0.02651	10.6	0.03314	8	0.0232
11.8	12.4936	12.6	12.0131	12.8	13.0073	10	0.01988	10.6	0.03314	8.32	0.02651
12	12.4273	12.6	11.9965	12.8	12.9741	10	0.01988	10.6	0.03314	8.32	0.02651
12	12.4273	12.6	11.9468	12.8	12.941	10	0.01988	10.6	0.03314	8.48	0.02983
12	12.3776	12.8	11.9468	13.2	12.8747	10.4	0.0232	10.8	0.03314	8.48	0.02651
12	12.3611	12.8	11.9302	13.2	12.8582	10.4	0.0464	10.8	0.03314	8.48	0.02651
12.4	12.3279	12.8	11.9137	13.4	12.8416	10.6	0.0464	10.8	0.03314	8.48	0.02651
12.4	12.3113	13.2	11.8805	13.4	12.8416	10.6	0.06959	11	0.03645	8.64	0.02651
12.6	12.2782	13.2	11.864	13.4	12.7919	10.6	0.05302	11	0.03977	8.64	0.02651
12.6	12.2616	13.4	11.7977	13.6	12.7919	10.6	0.05302	11	0.04308	8.64	0.02983
12.6	12.2119	13.4	11.7811	13.6	12.7422	10.8	0.03314	11	0.04308	8.8	0.03314
12.6	12.1954	13.4	11.7645	13.8	12.7256	10.8	0.03977	11.4	0.04308	8.8	0.03314
12.8	12.1291	13.4	11.7645	13.8	12.6759	10.8	0.02983	11.4	0.03645	8.8	0.03314
12.8	12.1125	13.6	11.748	13.8	12.6759	11	0.02983	11.4	0.03645	8.8	0.03314
12.8	12.0794	13.6	11.7314	14.2	12.6427	11	0.00994	11.6	0.03645	9.12	0.03314
12.8	12.0628	13.8	11.6983	14.2	12.6427	11	0.01988	11.6	0.03645	9.12	0.03314
13.2	12.0297	13.8	11.6817	14.4	12.5599	11	0.00994	11.6	0.03977	9.12	0.03314
13.2	12.0131	13.8	11.6486	14.4	12.5433	11.4	-0.00663	11.6	0.0464	9.28	0.03314
13.4	11.9468	13.8	11.6154	14.6	12.5268	11.4	-0.00331	11.8	0.0464	9.28	0.03645
13.4	11.9302	14.2	11.5823	14.6	12.5102	11.4	0.00994	11.8	0.04308	9.28	0.03645
13.4	11.864	14.2	11.5823	14.8	12.4605	11.6	-0.00663	12	0.04308	9.28	0.03645
13.4	11.864	14.4	11.5491	14.8	12.4439	11.6	0.00663	12	0.03645	9.44	0.03645
13.6	11.7977	14.4	11.5657	14.8	12.4108	11.6	0.01657	12	0.03314	9.44	0.03645
13.6	11.7811	14.4	11.516	14.8	12.4108	11.6	0.03645	12	0.02983	9.6	0.03314
13.8	11.748	14.4	11.4994	15.2	12.3611	11.8	0.04971	12.4	0.02983	9.6	0.03314
13.8	11.7314	14.6	11.4829	15.2	12.3611	11.8	0.04971	12.4	0.02983	9.6	0.03314
13.8	11.6983	14.6	11.4663	15.4	12.3445	12	0.03645	12.4	0.03314	9.6	0.03645
13.8	11.6817	14.8	11.4497	15.4	12.3279	12	0.02651	12.6	0.03314	9.92	0.03645
14.2	11.6486	14.8	11.4331	15.6	12.2782	12	0.00994	12.6	0.03314	9.92	0.03645
14.2	11.6486	14.8	11.4166	15.6	12.2616	12	-0.00663	12.6	0.03645	10.08	0.03977
14.2	11.5823	15.2	11.4	15.6	12.2119	12.4	0.00331	12.6	0.03977	10.08	0.03977
14.4	11.5823	15.2	11.3669	15.6	12.2119	12.4	0.01657	12.8	0.03977	10.08	0.03314
14.4	11.5657	15.2	11.3669	16	12.1954	12.4	0.02983	12.8	0.03977	10.08	0.03645
14.4	11.5491	15.4	11.3172	16	12.1788	12.6	0.0464	12.8	0.03977	10.24	0.03645
14.6	11.516	15.4	11.3006	16.2	12.1622	12.6	0.05634	12.8	0.03977	10.24	0.03314
14.6	11.4994	15.4	11.284	16.2	12.1622	12.6	0.05302	13.2	0.03977	10.24	0.03314
14.6	11.4829	15.6	11.284	16.4	12.1125	12.6	0.04971	13.2	0.03977	10.24	0.03314
14.8	11.4829	15.6	11.2509	16.4	12.096	12.8	0.03977	13.2	0.03977	10.56	0.02983
14.8	11.4663	15.6	11.2509	16.6	12.0628	12.8	0.02983	13.4	0.04308	10.56	0.02983
14.8	11.4497	16	11.2509	16.6	12.0628	12.8	0.02983	13.4	0.03977	10.56	0.02983
14.8	11.4331	16	11.2343	16.6	12.0462	12.8	0.03314	13.4	0.03645	10.72	0.02983
15.2	11.4497	16.2	11.2012	17	12.0297	12.8	0.02983	13.4	0.03645	10.72	0.03314
15.2	11.4166	16.2	11.1846	17	12.0131	13.2	0.03977	13.6	0.03645	10.72	0.03314
15.2	11.4166	16.2	11.168	17	11.9965	13.2	0.0464	13.6	0.03314	10.72	0.03645
15.4	11.4166	16.2	11.168	17.2	11.9634	13.4	0.0464	13.8	0.03645	10.88	0.03645
15.4	11.3834	16.4	11.168	17.2	11.9634	13.4	0.0464	13.8	0.03977	10.88	0.03645
15.4	11.3834	16.4	11.1349	17.4	11.9634	13.4	0.04971	13.8	0.03977	10.88	0.03977
15.6	11.3669	16.6	11.1183	17.4	11.9634	13.4	0.04308	13.8	0.04308	11.04	0.03977
15.6	11.3337	16.6	11.1018	17.6	11.9302	13.6	0.03645	14.2	0.04308	11.04	0.03977
15.6	11.3337	16.6	11.0852	17.6	11.9137	13.6	0.03314	14.2	0.03977	11.04	0.03977
15.6	11.3337	16.6	11.0852	17.6	11.864	13.8	0.03314	14.2	0.03645	11.04	0.03977
16	11.3172	17	11.0686	17.6	11.8474	13.8	0.02983	14.4	0.03977	11.36	0.03645
16	11.3172	17	11.052	18	11.864	13.8	0.02651	14.4	0.03977	11.36	0.03977
16.2	11.3006	17.2	11.052	18	11.864	13.8	0.03314	14.4	0.04308	11.52	0.03645
16.2	11.284	17.2	11.052	18.2	11.8308	14.2	0.03314	14.4	0.0464	11.52	0.03977
16.2	11.2675	17.2	11.0189	18.2	11.8143	14.2	0.03645	14.6	0.0464	11.52	0.03977
16.2	11.2343	17.2	11.0189	18.4	11.7811	14.2	0.03977	14.6	0.04308	11.52	0.03977
16.4	11.2343	17.4	10.9858	18.4	11.7811	14.4	0.04308	14.6	0.03977	11.68	0.03645
16.4	11.2343	17.4	10.9692	18.6	11.7645	14.4	0.03977	14.8	0.03645	11.68	0.03645
16.4	11.1846	17.6	10.9526	18.6	11.748	14.4	0.03645	14.8	0.03645	11.84	0.03645
16.6	11.168	17.6	10.9361	18.6	11.7314	14.4	0.03314	14.8	0.03977	11.84	0.03977
16.6	11.1846	17.6	10.9195	19	11.7314	14.6	0.02983	14.8	0.04308	11.84	0.03977
16.6	11.168	17.6	10.9195	19	11.6983	14.6	0.03314	15.2	0.04308	11.84	0.03977
17	11.1349	18	10.8864	19	11.6817	14.6	0.03645	15.2	0.04308	12.16	0.03977
17	11.1018	18	10.8698	19.2	11.6486	14.8	0.04308	15.4	0.03977	12.16	0.03977
17	11.1018	18.2	10.8366	19.2	11.6486	14.8	0.04308	15.4	0.03977	12.16	0.03645
17.2	11.0686	18.2	10.8201	19.4	11.632	14.8	0.04308	15.4	0.03977	12.32	0.03977
17.2	11.0686	18.2	10.8201	19.4	11.632	14.8	0.03977	15.4	0.04308	12.32	0.03977
17.2	11.052	18.2	10.8201	19.4	11.5989	15.2	0.03977	15.6	0.0464	12.32	0.03977
17.4	11.0355	18.4	10.7869	19.8	11.5823	15.2	0.03645	15.6	0.04971	12.32	0.03645
17.4	11.0189	18.4	10.7704	19.8	11.5491	15.4	0.03645	15.6	0.0464	12.48	0.03977
17.4	11.0023	18.6	10.7372	20	11.5491	15.4	0.03645	15.6	0.0464	12.48	0.03977
17.6	10.9858	18.6	10.7372	20	11.5326	15.4	0.03645	16	0.0464	12.48	0.04308
17.6	10.9858	18.6	10.7041	20	11.5326	15.4	0.03645	16	0.0464	12.48	0.04308
17.6	10.9692	18.6	10.6875	20.2	11.516	15.6	0.03977	16.2	0.0464	12.8	0.0464
17.6	10.9692	19	10.6709	20.2	11.516	15.6	0.03977	16.2	0.0464	12.8	0.0464
18	10.9692	19	10.6544	20.4	11.4663	15.6	0.03977	16.2	0.04308	12.8	0.04308
18	10.9361	19	10.6212	20.4	11.4497	15.6	0.03977	16.2	0.03977	12.96	0.04308
18.2	10.9029	19.2	10.6212	20.4	11.4331	16	0.03645	16.4	0.03977	12.96	0.0464
18.2	10.9195	19.2	10.5715	20.8	11.4331	16	0.03645	16.4	0.03645	12.96	0.0464
18.2	10.8698	19.2	10.5715	21	11.4166	16.2	0.03645	16.4	0.03977	12.96	0.0464
18.2	10.8864	19.4	10.5384	21	11.4166	16.2	0.03977	16.6	0.04308	13.12	0.04971
18.4	10.8532	19.4	10.5218	21	11.3834	16.2	0.04308	16.6	0.0464	13.12	0.0464
18.4	10.8532	19.4	10.5218	21	11.3669	16.2	0.04308	16.6	0.0464	13.28	0.04308
18.6	10.8366	19.8	10.5053	21.2	11.3503	16.4	0.03977	16.6	0.04971	13.28	0.03977
18.6	10.8366	19.8	10.4887	21.2	11.3337	16.4	0.04308	17	0.04971	13.28	0.03645
18.6	10.8201	19.8	10.4887	21.4	11.3337	16.4	0.03977	17	0.04971	13.28	0.03645
18.6	10.8201	20	10.4555	21.4	11.3337	16.6	0.03977	17	0.0464	13.6	0.03977
19	10.8035	20	10.439	21.8	11.3172	16.6	0.04308	17.2	0.0464	13.6	0.04308
19	10.7704	20	10.4058	21.8	11.3006	16.6	0.0464	17.2	0.04308	13.6	0.0464
19	10.7704	20.2	10.4058	21.8	11.3006	16.6	0.0464	17.2	0.04308	13.76	0.0464
19	10.8201	20.2	10.3893	22	11.284	17	0.04971	17.2	0.04308	13.76	0.04308
19.2	10.8035	20.4	10.3893	22	11.2675	17	0.04971	17.4	0.0464	13.76	0.04308
19.2	10.7704	20.4	10.3561	22	11.2675	17	0.04308	17.4	0.0464	13.76	0.03977
19.4	10.7538	20.4	10.3561	22.2	11.2509	17.2	0.03645	17.6	0.04971	13.92	0.03977
19.4	10.7538	20.8	10.3395	22.2	11.2509	17.2	0.03645	17.6	0.0464	13.92	0.04308
19.4	10.7206	20.8	10.323	22.2	11.2178	17.2	0.03645	17.6	0.04308	13.92	0.04308
19.4	10.7041	20.8	10.3064	22.6	11.2178	17.2	0.02983	17.6	0.04308	14.08	0.03977
19.8	10.6875	21	10.2898	22.6	11.1846	17.4	0.03314	18	0.04308	14.08	0.04308
19.8	10.7041	21	10.2567	22.8	11.1846	17.4	0.03645	18	0.04308	14.08	0.04308
20	10.7041	21	10.2567	22.8	11.1846	17.6	0.03314	18	0.0464	14.08	0.04308
20	10.6875	21.2	10.2236	22.8	11.1846	17.6	0.03314	18.2	0.04971	14.4	0.0464
20	10.6875	21.2	10.2236	23	11.1846	17.6	0.03977	18.2	0.04971	14.4	0.04971
20	10.6709	21.4	10.1904	23	11.168	17.6	0.04308	18.2	0.04971	14.56	0.04971
20.2	10.6709	21.4	10.1738	23.2	11.1515	18	0.0464	18.2	0.04971	14.56	0.04971
20.2	10.6544	21.4	10.1573	23.2	11.1349	18	0.0464	18.4	0.04971	14.56	0.04971
20.4	10.6378	21.4	10.1573	23.2	11.1349	18	0.0464	18.4	0.04971	14.56	0.04971
20.4	10.6378	21.8	10.1241	23.6	11.1349	18.2	0.04308	18.4	0.0464	14.72	0.0464
20.4	10.6212	21.8	10.1241	23.6	11.1018	18.2	0.03977	18.6	0.0464	14.72	0.0464
20.4	10.6212	22	10.1241	23.8	11.1018	18.2	0.03977	18.6	0.04308	14.88	0.0464
20.8	10.6047	22	10.1076	23.8	11.0852	18.2	0.03977	18.6	0.04308	14.88	0.0464
20.8	10.5881	22	10.0744	23.8	11.0852	18.4	0.03977	18.6	0.04308	14.88	0.0464
21	10.5715	22	10.0579	24	11.052	18.4	0.04308	19	0.0464	14.88	0.04971
21	10.5715	22.2	10.0579	24	11.052	18.4	0.04308	19	0.0464	15.2	0.04971
21	10.5715	22.2	10.0413	24.2	11.0355	18.6	0.04308	19	0.04971	15.2	0.04971
21	10.555	22.2	10.0247	24.2	11.0355	18.6	0.04308	19	0.04971	15.2	0.04971
21.2	10.5715	22.2	10.0247	24.2	11.0189	18.6	0.04308	19.2	0.04971	15.2	0.04971
21.2	10.555	22.6	9.99158	24.6	11.0189	18.6	0.04308	19.2	0.04971	15.36	0.04971
21.2	10.5218	22.6	9.97501	24.6	11.0023	19	0.0464	19.4	0.0464	15.36	0.04971
21.4	10.5384	22.8	9.95844	24.8	10.9858	19	0.0464	19.4	0.0464	15.36	0.04971
21.4	10.5053	22.8	9.95844	24.8	11.0023	19	0.04971	19.4	0.0464	15.52	0.04971
21.4	10.4887	22.8	9.97501	24.8	10.9858	19.2	0.04971	19.4	0.0464	15.52	0.04971
21.8	10.4887	23	9.95844	25	10.9858	19.2	0.04971	19.8	0.0464	15.52	0.04971
21.8	10.4887	23	9.94187	25	10.9692	19.2	0.04971	19.8	0.04971	15.52	0.04971
21.8	10.4555	23	9.95844	25.2	10.9692	19.4	0.04971	20	0.04971	15.84	0.04971
22	10.4555	23.2	9.90873	25.2	10.9361	19.4	0.04971	20	0.04971	15.84	0.04971
22	10.439	23.2	9.90873	25.6	10.9526	19.4	0.04971	20	0.04971	15.84	0.04971
22	10.4555	23.2	9.89216	25.6	10.9526	19.4	0.04971	20	0.04971	16	0.04971
22	10.4058	23.6	9.89216	25.6	10.9526	19.8	0.04971	20	0.04971	16	0.04971
22.2	10.3893	23.6	9.89216	25.6	10.9361	19.8	0.04971	20.2	0.04971	16	0.04971
22.2	10.4058	23.8	9.89216	25.8	10.9692	20	0.0464	20.2	0.04971	16	0.0464
22.2	10.4224	23.8	9.87559	25.8	10.9361	20	0.04308	20.2	0.04971	16.16	0.0464
22.6	10.4058	23.8	9.87559	26	10.9195	20	0.04308	20.4	0.04971	16.16	0.0464
22.6	10.3727	24	9.84245	26	10.9195	20	0.04308	20.4	0.04971	16.32	0.0464
22.8	10.3561	24	9.85902	26.4	10.9029	20.2	0.04308	20.4	0.05302	16.32	0.0464
22.8	10.3561	24	9.82588	26.4	10.9029	20.2	0.0464	20.4	0.05302	16.32	0.04971
22.8	10.3395	24.2	9.80931	26.6	10.9029	20.2	0.04971	20.8	0.04971	16.32	0.04971
22.8	10.3395	24.2	9.80931	26.6	10.8864	20.4	0.04971	20.8	0.05302	16.64	0.04971
23	10.323	24.2	9.80931	26.6	10.8698	20.4	0.04971	21	0.05302	16.64	0.04971
23	10.323	24.6	9.80931	26.8	10.8532	20.4	0.04971	21	0.05302	16.8	0.04971
23.2	10.3064	24.6	9.80931	26.8	10.8698	20.4	0.04971	21	0.05634	16.8	0.04971
23.2	10.3064	24.8	9.77618	27	10.8698	20.8	0.04971	21	0.05634	16.8	0.04971
23.2	10.2898	24.8	9.77618	27	10.8532	20.8	0.04971	21.2	0.04971	16.8	0.04971
23.2	10.2898	24.8	9.75961	27	10.8532	20.8	0.04971	21.2	0.0464	16.96	0.04971
23.6	10.2567	24.8	9.75961	27.4	10.8201	21	0.04971	21.2	0.03977	16.96	0.04971
23.6	10.2567	25	9.74304	27.4	10.8201	21	0.04971	21.4	0.03977	17.12	0.04971
23.6	10.2401	25	9.74304	27.6	10.8201	21	0.04971	21.4	0.0464	17.12	0.04971
23.8	10.2567	25.2	9.72647	27.6	10.8201	21	0.04971	21.4	0.05302	17.12	0.04971
23.8	10.2401	25.2	9.7099	27.6	10.7869	21.2	0.0464	21.8	0.05965	17.12	0.04971
23.8	10.2401	25.2	9.7099	27.6	10.8035	21.2	0.0464	21.8	0.06297	17.44	0.04971
24	10.2236	25.2	9.7099	27.8	10.7704	21.4	0.0464	21.8	0.05965	17.44	0.04971
24	10.207	25.6	9.7099	28	10.7538	21.4	0.0464	22	0.05634	17.44	0.04971
24	10.1904	25.6	9.69333	28	10.7538	21.4	0.0464	22	0.05302	17.44	0.04971
24.2	10.1904	25.6	9.67676	28	10.7372	21.4	0.04971	22	0.05302	17.6	0.05302
24.2	10.1904	25.8	9.67676	28.4	10.7538	21.8	0.04971	22	0.05634	17.6	0.05302
24.2	10.1904	25.8	9.64362	28.4	10.7372	21.8	0.04971	22.2	0.05634	17.6	0.05302
24.6	10.1738	25.8	9.64362	28.4	10.7372	21.8	0.04971	22.2	0.05634	17.6	0.05302
24.6	10.1738	26	9.64362	28.6	10.7372	22	0.05302	22.2	0.05965	17.76	0.05634
24.8	10.1738	26	9.64362	28.6	10.7041	22	0.05302	22.2	0.05634	17.76	0.05302
24.8	10.1573	26	9.62705	28.8	10.7041	22	0.05302	22.6	0.05302	17.76	0.05302
24.8	10.1573	26.4	9.64362	28.8	10.7041	22.2	0.05302	22.6	0.05634	17.76	0.05634
24.8	10.1573	26.4	9.62705	28.8	10.6875	22.2	0.05302	22.6	0.05634	18.08	0.05965
25	10.1573	26.4	9.61048	29.2	10.6709	22.2	0.04971	22.8	0.05302	18.08	0.05965
25	10.1241	26.6	9.61048	29.2	10.6709	22.2	0.04971	22.8	0.05302	18.24	0.05965
25.2	10.1241	26.6	9.61048	29.4	10.6544	22.6	0.04971	22.8	0.05302	18.24	0.05965
25.2	10.1076	26.6	9.59391	29.4	10.6544	22.6	0.04971	22.8	0.04971	18.24	0.05634
25.2	10.091	26.8	9.59391	29.6	10.6544	22.6	0.04971	23	0.05302	18.24	0.05302
25.2	10.0744	26.8	9.59391	29.6	10.6709	22.8	0.04971	23	0.05302	18.4	0.04971
25.6	10.0744	27	9.59391	29.8	10.6378	22.8	0.04971	23.2	0.05302	18.4	0.04971
25.6	10.0744	27	9.59391	29.8	10.6544	22.8	0.04971	23.2	0.05302	18.56	0.04971
25.6	10.0579	27	9.59391	29.8	10.6212	22.8	0.04971	23.2	0.05302	18.56	0.04971
25.6	10.0579	27.4	9.56077	29.8	10.6047	23	0.04971	23.2	0.04971	18.56	0.04971
25.8	10.0413	27.4	9.56077	30.2	10.6047	23	0.04971	23.6	0.05302	18.56	0.04971
25.8	10.0579	27.6	9.57734	30.2	10.6212	23	0.04971	23.6	0.05634	18.88	0.04971
26	10.0082	27.6	9.57734	30.4	10.6047	23.2	0.05302	23.8	0.05634	18.88	0.04971
26	10.0247	27.6	9.57734	30.4	10.6047	23.2	0.04971	23.8	0.05634	18.88	0.04971
26	10.0082	27.6	9.59391	30.6	10.5715	23.2	0.05302	23.8	0.05634	19.04	0.05302
26	10.0082	27.8	9.57734	30.6	10.5715	23.6	0.05302	23.8	0.05302	19.04	0.05302
26.4	10.0082	27.8	9.56077	30.8	10.5715	23.6	0.05302	24	0.0464	19.04	0.05302
26.4	10.0082	28	9.5442	30.8	10.555	23.6	0.05302	24	0.0464	19.04	0.05302
26.6	9.99158	28	9.5442	30.8	10.555	23.8	0.05634	24	0.04971	19.2	0.05302
26.6	9.99158	28	9.5442	31.2	10.555	23.8	0.05302	24.2	0.05302	19.2	0.04971
26.6	9.97501	28	9.5442	31.2	10.5384	23.8	0.05302	24.2	0.05634	19.2	0.04971
26.6	9.97501	28.4	9.52763	31.4	10.5218	23.8	0.05302	24.2	0.05965	19.36	0.04971
26.8	9.95844	28.4	9.52763	31.4	10.5218	24	0.04971	24.2	0.05965	19.36	0.04971
26.8	9.94187	28.8	9.51106	31.4	10.5218	24	0.04971	24.6	0.05634	19.36	0.04971
27	9.95844	28.8	9.49449	31.6	10.5218	24.2	0.04971	24.6	0.05302	19.36	0.04971
27	9.97501	29.2	9.47792	31.6	10.5053	24.2	0.04971	24.6	0.05302	19.68	0.04971
27	9.97501	29.2	9.46135	32	10.5053	24.2	0.04971	24.8	0.05302	19.68	0.04971
27	9.95844	29.4	9.44478	32	10.4887	24.2	0.04971	24.8	0.05634	19.84	0.04971
27.4	9.94187	29.4	9.44478	32.2	10.4887	24.6	0.04971	24.8	0.05965	19.84	0.04971
27.4	9.9253	29.6	9.46135	32.2	10.4887	24.6	0.04971	24.8	0.06297	19.84	0.04971
27.6	9.9253	29.6	9.44478	32.2	10.4887	24.6	0.04971	25	0.05965	19.84	0.05302
27.6	9.9253	29.8	9.44478	32.2	10.4555	24.6	0.05302	25	0.05965	20	0.05634
27.6	9.89216	29.8	9.42821	32.4	10.4555	24.8	0.05634	25.2	0.05965	20	0.05965
27.8	9.89216	29.8	9.39507	32.4	10.439	24.8	0.05965	25.2	0.05634	20.16	0.05965
27.8	9.85902	29.8	9.39507	32.6	10.439	24.8	0.05965	25.2	0.05302	20.16	0.05965
27.8	9.87559	30.2	9.39507	32.6	10.439	24.8	0.05965	25.2	0.05634	20.16	0.05634
28	9.84245	30.2	9.39507	33	10.4224	25	0.05634	25.6	0.05965	20.16	0.05302
28	9.80931	30.4	9.39507	33	10.4224	25	0.05302	25.6	0.05634	20.48	0.05302
28	9.80931	30.4	9.39507	33.2	10.4058	25.2	0.04971	25.6	0.06297	20.48	0.05634
28	9.80931	30.6	9.36193	33.2	10.4058	25.2	0.05302	25.6	0.06297	20.48	0.05634
28.4	9.79275	30.6	9.3785	33.2	10.4224	25.2	0.05302	25.8	0.06628	20.48	0.05634
28.4	9.79275	30.8	9.36193	33.4	10.4058	25.2	0.05302	25.8	0.05965	20.64	0.05634
28.4	9.77618	30.8	9.36193	33.4	10.3893	25.6	0.05302	26	0.06297	20.64	0.05302
28.6	9.75961	30.8	9.34536	33.6	10.3893	25.6	0.05302	26	0.05634	20.64	0.04971
28.6	9.74304	30.8	9.34536	33.6	10.3727	25.6	0.04971	26	0.05634	20.8	0.04971
28.6	9.74304	31.2	9.32879	33.6	10.3727	25.6	0.04971	26	0.05302	20.8	0.04971
28.8	9.74304	31.2	9.31222	34	10.3561	25.8	0.04971	26.4	0.05634	20.8	0.05302
28.8	9.74304	31.4	9.27908	34	10.3561	25.8	0.04971	26.4	0.05302	20.8	0.05302
28.8	9.74304	31.4	9.29565	34.2	10.3561	25.8	0.04971	26.6	0.05302	21.12	0.05634
29.2	9.74304	31.6	9.29565	34.2	10.3561	25.8	0.04971	26.6	0.05634	21.12	0.05965
29.2	9.72647	31.6	9.29565	34.4	10.3395	26	0.04971	26.6	0.05634	21.12	0.05965
29.2	9.74304	31.6	9.27908	34.4	10.3395	26	0.05302	26.6	0.05965	21.28	0.05634
29.4	9.72647	31.6	9.27908	34.6	10.323	26	0.05302	26.8	0.05965	21.28	0.05634
29.4	9.72647	32	9.24594	34.6	10.323	26	0.05302	26.8	0.05965	21.28	0.05302
29.4	9.72647	32	9.24594	34.6	10.3064	26.4	0.05302	26.8	0.05965	21.28	0.04971
29.6	9.74304	32.2	9.22937	35	10.3064	26.4	0.05302	27	0.05302	21.44	0.05302
29.6	9.75961	32.2	9.22937	35	10.2898	26.6	0.04971	27	0.04971	21.44	0.05302
29.6	9.74304	32.2	9.22937	35	10.2733	26.6	0.04971	27	0.05302	21.6	0.05634
29.8	9.74304	32.2	9.24594	35.2	10.2898	26.6	0.04971	27	0.05302	21.6	0.05634
29.8	9.72647	32.4	9.2128	35.2	10.2733	26.6	0.04971	27.4	0.05302	21.6	0.05634
29.8	9.72647	32.4	9.2128	35.4	10.2567	26.8	0.04971	27.4	0.05634	21.6	0.05302
30.2	9.72647	32.6	9.19623	35.4	10.2733	26.8	0.05302	27.4	0.05965	21.92	0.05634
30.2	9.72647	32.6	9.17966	35.8	10.2567	26.8	0.05634	27.6	0.05965	21.92	0.05634
30.4	9.72647	32.6	9.17966	35.8	10.2401	27	0.05634	27.6	0.05965	21.92	0.05634
30.4	9.72647	32.6	9.17966	36	10.2401	27	0.05634	27.6	0.05634	22.08	0.05965
30.4	9.72647	33	9.16309	36	10.2401	27	0.05634	27.6	0.05634	22.08	0.06297
30.6	9.7099	33	9.16309	36	10.2236	27	0.05634	27.8	0.05302	22.08	0.05965
30.6	9.72647	33.2	9.16309	36.2	10.2236	27.4	0.05302	27.8	0.05302	22.24	0.05634
30.6	9.72647	33.2	9.16309	36.2	10.207	27.4	0.05634	28	0.05302	22.24	0.05634
30.8	9.7099	33.2	9.12995	36.4	10.1904	27.4	0.05634	28	0.05634	22.24	0.05634
30.8	9.7099	33.2	9.12995	36.4	10.1738	27.6	0.05965	28	0.05965	22.4	0.05634
30.8	9.7099	33.4	9.12995	36.4	10.1904	27.6	0.05302	28	0.06297	22.4	0.05634
31.2	9.69333	33.4	9.14652	36.8	10.1904	27.6	0.05302	28.4	0.06297	22.4	0.05965
31.2	9.7099	33.6	9.14652	36.8	10.1738	27.6	0.05634	28.4	0.06297	22.4	0.06297
31.2	9.7099	33.6	9.12995	37	10.1904	27.8	0.06297	28.4	0.05965	22.72	0.05965
31.4	9.72647	33.6	9.12995	37	10.1738	27.8	0.06628	28.4	0.05965	22.72	0.05634
31.4	9.69333	34	9.12995	37.2	10.1573	28	0.06959	28.6	0.05965	22.72	0.05965
31.4	9.67676	34	9.09681	37.2	10.1738	28	0.07291	28.6	0.05965	22.72	0.05965
31.6	9.67676	34.2	9.09681	37.4	10.1573	28	0.06959	28.8	0.06297	22.88	0.05965
31.6	9.67676	34.2	9.11338	37.4	10.1573	28	0.06297	28.8	0.06297	22.88	0.06297
31.6	9.67676	34.2	9.11338	37.4	10.1573	28.4	0.05634	28.8	0.05965	22.88	0.06628
31.6	9.66019	34.4	9.11338	37.8	10.1407	28.4	0.05634	28.8	0.05634	23.04	0.06297
32	9.67676	34.4	9.11338	37.8	10.1241	28.4	0.05634	29.2	0.05302	23.04	0.05965
32	9.67676	34.4	9.09681	38	10.1241	28.4	0.05634	29.2	0.05302	23.04	0.05634
32.2	9.66019	34.6	9.09681	38	10.1241	28.6	0.05302	29.2	0.05302	23.36	0.05634
32.2	9.66019	34.6	9.06367	38	10.1241	28.6	0.05634	29.4	0.05634	23.36	0.05965
32.2	9.64362	34.6	9.08024	38.2	10.1076	28.8	0.05965	29.4	0.05965	23.36	0.06628
32.2	9.64362	35	9.09681	38.2	10.1076	28.8	0.05634	29.4	0.06297	23.52	0.06628
32.4	9.64362	35	9.11338	38.6	10.091	28.8	0.05634	29.6	0.06297	23.52	0.06959
32.4	9.64362	35	9.09681	38.6	10.091	28.8	0.05965	29.6	0.06628	23.52	0.06959
32.6	9.64362	35	9.09681	38.8	10.091	29.2	0.05634	29.6	0.06628	23.52	0.06628
32.6	9.64362	35.2	9.09681	38.8	10.091	29.2	0.05634	29.6	0.06628	23.68	0.06297
32.6	9.62705	35.2	9.08024	38.8	10.0744	29.2	0.05634	29.8	0.06628	23.68	0.06628
32.6	9.61048	35.4	9.08024	38.8	10.0744	29.4	0.05302	29.8	0.06628	23.84	0.06297
33	9.61048	35.4	9.09681	39	10.0579	29.4	0.05302	29.8	0.06628	23.84	0.06297
33	9.62705	35.4	9.09681	39.2	10.0744	29.4	0.05634	29.8	0.06297	23.84	0.06297
33.2	9.62705	35.4	9.09681	39.2	10.0579	29.4	0.05634	30.2	0.06297	23.84	0.06297
33.2	9.62705	35.8	9.09681	39.2	10.0579	29.6	0.05634	30.2	0.06297	24.16	0.05965
33.2	9.61048	35.8	9.08024	39.6	10.0413	29.6	0.05965	30.4	0.06297	24.16	0.06297
33.4	9.59391	36	9.08024	39.6	10.0579	29.6	0.05965	30.4	0.06297	24.32	0.05965
33.4	9.59391	36	9.08024	39.8	10.0247	29.8	0.05965	30.4	0.06628	24.32	0.05965
33.4	9.59391	36	9.06367	39.8	10.0247	29.8	0.05965	30.4	0.06628	24.32	0.05965
33.6	9.57734	36.2	9.06367	40	10.0082	29.8	0.06297	30.6	0.06628	24.32	0.06297
33.6	9.57734	36.2	9.08024	40	10.0247	29.8	0.05965	30.6	0.06628	24.48	0.06297
33.6	9.57734	36.2	9.08024	40.2	10.0082	30.2	0.06297	30.8	0.06628	24.48	0.06297
34	9.57734	36.4	9.08024	40.2	10.0247	30.2	0.06297	30.8	0.06628	24.48	0.06297
34	9.56077	36.4	9.09681	40.2	9.99158	30.4	0.05965	30.8	0.06628	24.64	0.05965
34.2	9.56077	36.4	9.08024	40.6	9.99158	30.4	0.05965	30.8	0.06628	24.64	0.05634
34.2	9.5442	36.8	9.08024	40.6	9.97501	30.4	0.05965	31.2	0.06628	24.64	0.05302
34.2	9.5442	36.8	9.08024	40.8	9.97501	30.4	0.05965	31.2	0.06628	24.64	0.05302
34.4	9.5442	36.8	9.08024	40.8	9.97501	30.6	0.05634	31.4	0.06628	24.96	0.05634
34.4	9.5442	37	9.09681	40.8	9.97501	30.6	0.05965	31.4	0.06628	24.96	0.05965
34.4	9.52763	37	9.08024	41	9.95844	30.6	0.05965	31.4	0.06297	24.96	0.06297
34.6	9.52763	37.2	9.08024	41	9.95844	30.8	0.06297	31.4	0.06297	25.12	0.06628
34.6	9.52763	37.2	9.08024	41.4	9.94187	30.8	0.06297	31.6	0.06297	25.12	0.06628
34.6	9.52763	37.2	9.08024	41.4	9.94187	30.8	0.06628	31.6	0.06297	25.12	0.05965
35	9.49449	37.4	9.08024	41.6	9.95844	30.8	0.06297	31.6	0.06297	25.12	0.05965
35	9.49449	37.4	9.0471	41.6	9.94187	30.8	0.06297	31.6	0.06628	25.28	0.05965
35	9.49449	37.4	9.0471	41.6	9.94187	31.2	0.05965	32	0.06628	25.28	0.05965
35	9.49449	37.8	9.06367	41.8	9.94187	31.2	0.05965	32	0.06628	25.28	0.06297
35.2	9.49449	37.8	9.0471	41.8	9.90873	31.4	0.05965	32.2	0.06628	25.28	0.06628
35.2	9.49449	38	9.0471	42	9.90873	31.4	0.06297	32.2	0.06959	25.6	0.06628
35.4	9.47792	38	9.06367	42	9.90873	31.4	0.06297	32.2	0.06628	25.6	0.06628
35.4	9.47792	38	9.0471	42	9.90873	31.4	0.06297	32.2	0.06628	25.76	0.06297
35.4	9.44478	38	9.0471	42.4	9.89216	31.6	0.06297	32.4	0.06959	25.76	0.06297
35.4	9.46135	38.2	9.03053	42.4	9.90873	31.6	0.05965	32.4	0.06959	25.76	0.06297
35.8	9.46135	38.2	9.03053	42.6	9.90873	31.6	0.05634	32.6	0.06628	25.76	0.06297
35.8	9.46135	38.2	9.03053	42.6	9.89216	31.6	0.05634	32.6	0.06959	25.92	0.06297
36	9.44478	38.2	9.03053	42.8	9.89216	32	0.05965	32.6	0.06959	25.92	0.06628
36	9.44478	38.6	9.03053	42.8	9.89216	32	0.05965	32.6	0.06628	26.08	0.06628
36	9.41164	38.6	9.03053	43	9.87559	32.2	0.05965	33	0.06628	26.08	0.06628
36.2	9.42821	38.8	9.01397	43	9.87559	32.2	0.06297	33	0.06628	26.08	0.06628
36.2	9.41164	38.8	9.01397	43	9.85902	32.2	0.06297	33	0.06628	26.08	0.06628
36.2	9.39507	38.8	9.0471	43.4	9.85902	32.2	0.05965	33.2	0.06628	26.4	0.06628
36.4	9.41164	38.8	9.0471	43.4	9.85902	32.4	0.05965	33.2	0.06628	26.4	0.06297
36.4	9.41164	39	9.03053	43.6	9.85902	32.4	0.05965	33.2	0.06628	26.56	0.06297
36.4	9.41164	39	9.03053	43.6	9.84245	32.4	0.05965	33.2	0.06628	26.56	0.06297
36.8	9.41164	39.2	9.01397	43.6	9.84245	32.6	0.05965	33.4	0.06959	26.56	0.06297
36.8	9.41164	39.2	9.01397	43.8	9.82588	32.6	0.06297	33.4	0.06959	26.56	0.06297
36.8	9.41164	39.2	8.9974	43.8	9.82588	32.6	0.06297	33.4	0.06959	26.72	0.06628
37	9.41164	39.6	8.9974	44	9.80931	32.6	0.06628	33.6	0.06959	26.72	0.06628
37	9.3785	39.6	8.9974	44	9.80931	33	0.06628	33.6	0.06959	26.72	0.06628
37	9.39507	39.6	8.9974	44.4	9.80931	33	0.06297	33.6	0.06628	26.88	0.06628
37.2	9.39507	39.8	8.9974	44.4	9.79275	33	0.06297	33.6	0.06628	26.88	0.06628
37.2	9.39507	39.8	8.9974	44.4	9.79275	33.2	0.05965	34	0.06628	26.88	0.06628
37.4	9.39507	39.8	8.9974	44.6	9.79275	33.2	0.06297	34	0.06628	26.88	0.06628
37.4	9.39507	40	8.9974	44.6	9.77618	33.2	0.06297	34.2	0.06628	27.2	0.06628
37.4	9.3785	40	8.96426	44.8	9.77618	33.2	0.06628	34.2	0.06628	27.2	0.06628
37.4	9.3785	40.2	8.96426	44.8	9.75961	33.4	0.06628	34.2	0.06628	27.2	0.06628
37.8	9.3785	40.2	8.96426	44.8	9.75961	33.4	0.06959	34.2	0.06628	27.36	0.06628
37.8	9.39507	40.2	8.98083	45.2	9.75961	33.6	0.06628	34.4	0.06628	27.36	0.06628
38	9.41164	40.6	8.94769	45.2	9.75961	33.6	0.06628	34.4	0.06959	27.36	0.06959
38	9.41164	40.6	8.94769	45.4	9.75961	33.6	0.06628	34.6	0.06959	27.36	0.06959
38	9.39507	40.6	8.96426	45.4	9.74304	33.6	0.06628	34.6	0.06959	27.52	0.06959
38.2	9.39507	40.8	8.94769	45.6	9.74304	34	0.06628	34.6	0.06959	27.52	0.06959
38.2	9.39507	40.8	8.93112	45.6	9.75961	34	0.06628	34.6	0.06959	27.68	0.06959
38.2	9.39507	40.8	8.93112	45.8	9.75961	34.2	0.06628	35	0.06628	27.68	0.06628
38.2	9.41164	41	8.93112	45.8	9.74304	34.2	0.06628	35	0.06628	27.68	0.06628
38.6	9.41164	41	8.94769	46.2	9.72647	34.2	0.06628	35	0.06628	27.68	0.06959
38.6	9.41164	41	8.93112	46.2	9.74304	34.2	0.06297	35	0.06628	28	0.06959
38.8	9.41164	41	8.93112	46.4	9.74304	34.4	0.05965	35.2	0.06959	28	0.06959
38.8	9.41164	41.4	8.91455	46.4	9.74304	34.4	0.05965	35.2	0.06959	28	0.07291
38.8	9.41164	41.4	8.93112	46.4	9.72647	34.4	0.05965	35.2	0.06959	28	0.07291
38.8	9.42821	41.6	8.91455	46.6	9.7099	34.6	0.05965	35.4	0.06959	28.16	0.06959
39	9.44478	41.6	8.93112	46.6	9.72647	34.6	0.06297	35.4	0.07291	28.16	0.06628
39	9.42821	41.6	8.94769	46.8	9.72647	34.6	0.06628	35.4	0.06959	28.32	0.06628
39.2	9.42821	41.6	8.93112	46.8	9.72647	34.6	0.06628	35.8	0.06959	28.32	0.06297
39.2	9.44478	41.8	8.93112	46.8	9.74304	35	0.06628	35.8	0.06959	28.32	0.06297
39.2	9.44478	41.8	8.93112	47.2	9.72647	35	0.06628	35.8	0.06959	28.32	0.06297
39.2	9.44478	42	8.94769	47.2	9.7099	35	0.06628	36	0.06959	28.64	0.06628
39.6	9.44478	42	8.94769	47.4	9.7099	35.2	0.06628	36	0.06959	28.64	0.06297
39.6	9.42821	42	8.91455	47.4	9.7099	35.2	0.06628	36	0.07291	28.8	0.06628
39.8	9.41164	42	8.91455	47.6	9.72647	35.2	0.06628	36	0.07291	28.8	0.06628
39.8	9.42821	42.4	8.93112	47.6	9.7099	35.2	0.06297	36.2	0.07291	28.8	0.06628
39.8	9.42821	42.4	8.93112	47.6	9.7099	35.4	0.06297	36.2	0.07291	28.8	0.06628
40	9.41164	42.6	8.93112	48	9.69333	35.4	0.06297	36.2	0.07291	28.96	0.07291
40	9.3785	42.6	8.91455	48	9.7099	35.4	0.06297	36.4	0.07291	28.96	0.06959
40.2	9.39507	42.6	8.91455	48.2	9.69333	35.4	0.06297	36.4	0.07291	28.96	0.07291
40.2	9.3785	42.6	8.93112	48.2	9.7099	35.8	0.06628	36.4	0.07291	28.96	0.06959
40.2	9.3785	42.8	8.91455	48.2	9.7099	35.8	0.06959	36.8	0.07291	29.12	0.06959
40.6	9.36193	42.8	8.91455	48.4	9.69333	36	0.06628	36.8	0.07291	29.12	0.06628
40.6	9.36193	43	8.93112	48.4	9.67676	36	0.06628	36.8	0.06959	29.12	0.06628
40.6	9.34536	43	8.93112	48.6	9.69333	36	0.06628	37	0.06959	29.12	0.06297
40.8	9.34536	43	8.91455	48.6	9.67676	36	0.06628	37	0.06959	29.44	0.06959
40.8	9.32879	43.4	8.91455	49	9.69333	36.2	0.06297	37	0.06628	29.44	0.06959
40.8	9.34536	43.4	8.91455	49	9.67676	36.2	0.06297	37.2	0.06628	29.6	0.07291
41	9.32879	43.4	8.89798	49.2	9.67676	36.4	0.06297	37.2	0.06628	29.6	0.07291
41	9.32879	43.6	8.91455	49.2	9.66019	36.4	0.06297	37.2	0.06959	29.6	0.06628
41	9.31222	43.6	8.91455	49.4	9.66019	36.4	0.05965	37.4	0.06959	29.6	0.06297
41	9.31222	43.8	8.91455	49.4	9.67676	36.4	0.05965	37.4	0.07291	29.76	0.05965
41.4	9.31222	43.8	8.89798	49.6	9.67676	36.8	0.06297	37.4	0.07291	29.76	0.06297
41.4	9.31222	43.8	8.89798	49.6	9.66019	36.8	0.06297	37.4	0.06959	29.92	0.05634
41.6	9.32879	44	8.89798	49.6	9.66019	36.8	0.06297	37.8	0.06628	29.92	0.06628
41.6	9.31222	44	8.89798	50	9.66019	37	0.06297	37.8	0.06959	29.92	0.07291
41.6	9.31222	44	8.89798	50	9.64362	37	0.05965	38	0.06628	29.92	0.07291
41.6	9.31222	44.4	8.89798	50.2	9.66019	37	0.05965	38	0.06959	30.24	0.06628
41.8	9.29565	44.4	8.91455	50.2	9.62705	37	0.05634	38	0.07291	30.24	0.07953
41.8	9.31222	44.4	8.89798	50.2	9.64362	37.2	0.05634	38	0.07291	30.24	0.07953
42	9.29565	44.4	8.88141	50.4	9.62705	37.2	0.05965	38.2	0.07291	30.4	0.07622
42	9.29565	44.6	8.89798	50.4	9.62705	37.2	0.06297	38.2	0.07291	30.4	0.07622
42	9.31222	44.6	8.88141	50.6	9.64362	37.4	0.06628	38.2	0.07622	30.4	0.07953
42	9.31222	44.8	8.84827	50.6	9.64362	37.4	0.06628	38.2	0.08285	30.4	0.07622
42.4	9.32879	44.8	8.84827	51	9.62705	37.4	0.06959	38.6	0.07953	30.56	0.06959
42.4	9.32879	44.8	8.86484	51	9.62705	37.4	0.06959	38.6	0.07622	30.56	0.06297
42.6	9.32879	44.8	8.86484	51	9.62705	37.8	0.06959	38.8	0.08285	30.56	0.06628
42.6	9.31222	45.2	8.84827	51.2	9.61048	37.8	0.06959	38.8	0.07622	30.88	0.05965
42.6	9.32879	45.2	8.84827	51.4	9.61048	38	0.07622	38.8	0.07291	30.88	0.05965
42.8	9.32879	45.4	8.8317	51.4	9.61048	38	0.07291	38.8	0.07622	30.88	0.06297
42.8	9.36193	45.4	8.8317	51.4	9.61048	38	0.07291	39	0.07291	30.88	0.06959
42.8	9.36193	45.4	8.8317	51.4	9.61048	38	0.07291	39	0.07291	31.04	0.07622
43	9.36193	45.4	8.81513	51.8	9.59391	38.2	0.06959	39.2	0.06959	31.04	0.07953
43	9.36193	45.6	8.8317	52	9.59391	38.2	0.06628	39.2	0.06628	31.04	0.07953
43	9.39507	45.6	8.8317	52	9.59391	38.2	0.06628	39.2	0.07291	31.2	0.08285
43.4	9.39507	45.8	8.79856	52	9.59391	38.2	0.06959	39.2	0.07291	31.2	0.07953
43.4	9.39507	45.8	8.79856	52.2	9.59391	38.6	0.06959	39.6	0.07291	31.2	0.07622
43.6	9.39507	45.8	8.79856	52.2	9.57734	38.6	0.06628	39.6	0.07622	31.36	0.07622
43.6	9.41164	46.2	8.78199	52.4	9.57734	38.8	0.06297	39.8	0.07953	31.36	0.07622
43.6	9.41164	46.2	8.78199	52.4	9.57734	38.8	0.05965	39.8	0.07953	31.36	0.07622
43.8	9.44478	46.2	8.78199	52.8	9.59391	38.8	0.05302	39.8	0.08616	31.36	0.07622
43.8	9.44478	46.4	8.76542	52.8	9.57734	38.8	0.04971	39.8	0.07953	31.68	0.07291
43.8	9.44478	46.4	8.76542	53	9.57734	39	0.05302	40	0.08285	31.68	0.07291
44	9.44478	46.4	8.76542	53	9.59391	39	0.06297	40	0.07953	31.84	0.06959
44	9.44478	46.6	8.74885	53.2	9.56077	39	0.06959	40.2	0.07622	31.84	0.06959
44	9.44478	46.6	8.76542	53.2	9.56077	39.2	0.06959	40.2	0.07622	31.84	0.06959
44.4	9.44478	46.8	8.78199	53.4	9.57734	39.2	0.06959	40.2	0.07622	31.84	0.07291
44.4	9.46135	46.8	8.76542	53.4	9.57734	39.2	0.06628	40.2	0.07622	32	0.07622
44.4	9.46135	46.8	8.76542	53.4	9.56077	39.2	0.05634	40.6	0.07622	32	0.07622
44.4	9.46135	47.2	8.76542	53.8	9.57734	39.6	0.05634	40.6	0.07622	32.16	0.07622
44.6	9.46135	47.2	8.74885	53.8	9.56077	39.6	0.05965	40.8	0.07291	32.16	0.07953
44.6	9.46135	47.2	8.74885	53.8	9.56077	39.6	0.06628	40.8	0.07291	32.16	0.07622
44.8	9.44478	47.4	8.76542	54	9.5442	39.8	0.07291	40.8	0.06959	32.16	0.07622
44.8	9.44478	47.4	8.74885	54	9.5442	39.8	0.07291	40.8	0.07291	32.48	0.07622
44.8	9.46135	47.4	8.74885	54.2	9.56077	39.8	0.06959	41	0.06959	32.48	0.07291
45.2	9.46135	47.6	8.76542	54.2	9.56077	39.8	0.06628	41	0.07291	32.64	0.07291
45.2	9.44478	47.6	8.76542	54.6	9.5442	40	0.06628	41	0.07291	32.64	0.07291
45.2	9.44478	47.6	8.76542	54.6	9.5442	40	0.05965	41	0.07291	32.64	0.06959
45.4	9.46135	47.6	8.76542	54.8	9.5442	40.2	0.05965	41.4	0.07291	32.64	0.07291
45.4	9.41164	48	8.74885	54.8	9.5442	40.2	0.05965	41.4	0.07622	32.8	0.07622
45.4	9.41164	48	8.74885	55	9.5442	40.2	0.06628	41.6	0.07291	32.8	0.07291
45.6	9.41164	48.2	8.76542	55	9.5442	40.2	0.06297	41.6	0.07622	32.8	0.07291
45.6	9.39507	48.2	8.76542	55.2	9.5442	40.6	0.06628	41.6	0.07622	32.8	0.07291
45.8	9.41164	48.2	8.78199	55.2	9.5442	40.6	0.07291	41.6	0.07622	33.12	0.07291
45.8	9.39507	48.2	8.79856	55.2	9.5442	40.8	0.07291	41.8	0.07291	33.12	0.06959
45.8	9.39507	48.4	8.76542	55.6	9.56077	40.8	0.06959	41.8	0.07291	33.28	0.06959
46.2	9.39507	48.4	8.76542	55.8	9.5442	40.8	0.06959	42	0.07291	33.28	0.07291
46.2	9.3785	48.6	8.78199	55.8	9.5442	40.8	0.07622	42	0.07622	33.28	0.07291
46.2	9.3785	48.6	8.78199	55.8	9.52763	41	0.07622	42	0.07291	33.28	0.07291
46.4	9.3785	48.6	8.78199	55.8	9.52763	41	0.07622	42	0.07622	33.44	0.07291
46.4	9.39507	49	8.79856	56	9.5442	41	0.07622	42.4	0.07953	33.44	0.07291
46.4	9.39507	49	8.79856	56.2	9.52763	41	0.07622	42.4	0.07953	33.44	0.07291
46.6	9.3785	49.2	8.79856	56.2	9.5442	41.4	0.06959	42.6	0.07953	33.6	0.07291
46.6	9.3785	49.2	8.8317	56.2	9.52763	41.4	0.06628	42.6	0.08285	33.6	0.07291
46.8	9.36193	49.2	8.81513	56.6	9.52763	41.4	0.06628	42.6	0.07953	33.6	0.07291
46.8	9.36193	49.4	8.81513	56.6	9.52763	41.6	0.06959	42.6	0.07622	33.6	0.07291
46.8	9.3785	49.4	8.8317	56.8	9.52763	41.6	0.07291	42.8	0.07291	33.92	0.07291
46.8	9.39507	49.6	8.84827	56.8	9.52763	41.6	0.07291	42.8	0.07291	33.92	0.07291
47.2	9.3785	49.6	8.8317	57	9.52763	41.6	0.06959	43	0.06959	33.92	0.07291
47.2	9.3785	49.6	8.86484	57	9.51106	41.8	0.06628	43	0.06959	34.08	0.07953
47.4	9.3785	49.6	8.86484	57	9.51106	41.8	0.05965	43	0.07291	34.08	0.07953
47.4	9.3785	50	8.84827	57	9.51106	41.8	0.05965	43	0.07622	34.08	0.07953
47.4	9.3785	50	8.86484	57.4	9.52763	42	0.06297	43.4	0.07622	34.24	0.08285
47.4	9.3785	50.2	8.84827	57.6	9.52763	42	0.06959	43.4	0.07953	34.24	0.07953
47.6	9.39507	50.2	8.86484	57.6	9.51106	42	0.07622	43.6	0.08285	34.24	0.07622
47.6	9.39507	50.2	8.88141	57.6	9.49449	42	0.07953	43.6	0.08285	34.4	0.07953
47.6	9.39507	50.2	8.88141	57.8	9.51106	42.4	0.07622	43.6	0.08285	34.4	0.07622
48	9.39507	50.4	8.89798	57.8	9.52763	42.4	0.07291	43.8	0.07953	34.4	0.07953
48	9.3785	50.4	8.88141	58	9.52763	42.6	0.06959	43.8	0.07953	34.72	0.07953
48	9.39507	50.6	8.88141	58	9.51106	42.6	0.06628	43.8	0.07622	34.72	0.08285
48.2	9.3785	50.6	8.88141	58.4	9.52763	42.6	0.06959	44	0.07291	34.72	0.08285
48.2	9.3785	50.6	8.89798	58.4	9.49449	42.6	0.06959	44	0.07291	34.88	0.08616
48.2	9.39507	50.6	8.91455	58.6	9.49449	42.8	0.06959	44	0.07622	34.88	0.07953
48.4	9.39507	51	8.91455	58.6	9.49449	42.8	0.06628	44	0.07291	34.88	0.08616
48.4	9.39507	51	8.91455	58.8	9.51106	43	0.06628	44.4	0.07291	34.88	0.07953
48.6	9.39507	51	8.93112	58.8	9.51106	43	0.06297	44.4	0.07622	35.04	0.07953
48.6	9.3785	51.2	8.94769	59	9.49449	43	0.06628	44.4	0.07291	35.04	0.07953
48.6	9.3785	51.2	8.91455	59	9.49449	43	0.06628	44.6	0.07291	35.2	0.07953
49	9.3785	51.2	8.91455	59.4	9.49449	43.4	0.06959	44.6	0.07291	35.2	0.07953
49	9.3785	51.4	8.94769	59.4	9.49449	43.4	0.06959	44.6	0.07622	35.2	0.07953
49	9.39507	51.4	8.94769	59.6	9.49449	43.4	0.07291	44.8	0.07622	35.2	0.07622
49.2	9.3785	51.8	8.96426	59.6	9.49449	43.6	0.06959	44.8	0.07953	35.52	0.07953
49.2	9.3785	51.8	8.96426	59.6	9.47792	43.6	0.06959	44.8	0.07953	35.52	0.07953
49.2	9.3785	51.8	8.94769	59.8	9.47792	43.6	0.06959	45.2	0.08285	35.52	0.07291
49.4	9.36193	52	8.94769	60	9.47792	43.6	0.06628	45.2	0.07953	35.52	0.07953
49.4	9.34536	52	8.94769	60	9.49449	43.8	0.07291	45.2	0.07953	35.68	0.07953
49.6	9.36193	52	8.94769	60	9.47792	43.8	0.07622	45.4	0.07953	35.68	0.07953
49.6	9.36193	52.2	8.96426	60.4	9.47792	43.8	0.09279	45.4	0.07953	35.84	0.08285
49.6	9.36193	52.2	8.96426	60.4	9.46135	44	0.08948	45.4	0.07953	35.84	0.08616
49.6	9.36193	52.4	8.94769	60.4	9.46135	44	0.09942	45.6	0.07953	35.84	0.08616
50	9.36193	52.4	8.94769	60.6	9.46135	44	0.09279	45.6	0.07953	35.84	0.08948
50	9.36193	52.4	8.94769	60.6	9.46135	44	0.08616	45.6	0.07953	36.16	0.08616
50.2	9.34536	52.4	8.94769	60.8	9.46135	44.4	0.07291	45.8	0.07622	36.16	0.08616
50.2	9.32879	52.8	8.94769	60.8	9.46135	44.4	0.07953	45.8	0.07291	36.32	0.08616
50.2	9.34536	52.8	8.93112	61.2	9.46135	44.4	0.07622	45.8	0.07291	36.32	0.08285
50.2	9.34536	53	8.94769	61.2	9.46135	44.4	0.07622	46.2	0.07291	36.32	0.08285
50.4	9.34536	53	8.96426	61.4	9.44478	44.6	0.08285	46.2	0.07291	36.32	0.08285
50.4	9.34536	53	8.94769	61.4	9.46135	44.6	0.07953	46.2	0.07622	36.48	0.07953
50.6	9.32879	53	8.96426	61.6	9.46135	44.8	0.08285	46.4	0.07622	36.48	0.07953
50.6	9.34536	53.2	8.94769	61.6	9.46135	44.8	0.07622	46.4	0.07953	36.64	0.07953
50.6	9.31222	53.2	8.94769	61.8	9.44478	44.8	0.07291	46.4	0.07953	36.64	0.07953
50.6	9.31222	53.4	8.94769	61.8	9.46135	44.8	0.07622	46.6	0.07622	36.64	0.07622
51	9.31222	53.4	8.94769	61.8	9.46135	45.2	0.07622	46.6	0.07622	36.64	0.07953
51	9.32879	53.4	8.94769	62.2	9.46135	45.2	0.07291	46.8	0.07953	36.96	0.07953
51.2	9.32879	53.4	8.94769	62.2	9.44478	45.4	0.07291	46.8	0.07622	36.96	0.07953
51.2	9.31222	53.8	8.94769	62.4	9.44478	45.4	0.07291	46.8	0.07622	36.96	0.07953
51.2	9.31222	53.8	8.94769	62.4	9.44478	45.4	0.06959	47.2	0.07953	37.12	0.08285
51.4	9.29565	53.8	8.94769	62.4	9.44478	45.4	0.06959	47.2	0.07622	37.12	0.08285
51.4	9.27908	54	8.94769	62.6	9.42821	45.6	0.06628	47.2	0.07622	37.12	0.08285
51.4	9.27908	54	8.94769	62.6	9.44478	45.6	0.07291	47.4	0.07953	37.28	0.07953
51.8	9.27908	54	8.94769	62.8	9.44478	45.6	0.07291	47.4	0.07953	37.28	0.07953
51.8	9.27908	54.2	8.96426	62.8	9.44478	45.8	0.07291	47.4	0.07953	37.28	0.07953
52	9.26251	54.2	8.96426	63.2	9.44478	45.8	0.07622	47.6	0.08285	37.44	0.07953
52	9.26251	54.6	8.96426	63.2	9.42821	45.8	0.07622	47.6	0.08285	37.44	0.07953
52	9.24594	54.6	8.96426	63.4	9.42821	45.8	0.07622	47.6	0.08285	37.44	0.07953
52	9.24594	54.6	8.93112	63.4	9.42821	46.2	0.07622	47.6	0.08285	37.76	0.07953
52.2	9.22937	54.8	8.94769	63.6	9.42821	46.2	0.07291	48	0.08285	37.76	0.07953
52.2	9.22937	54.8	8.93112	63.6	9.42821	46.2	0.07291	48	0.08285	37.76	0.07953
52.4	9.22937	54.8	8.94769	63.6	9.41164	46.4	0.07291	48.2	0.08285	37.92	0.07622
52.4	9.22937	55	8.94769	64	9.41164	46.4	0.07291	48.2	0.08285	37.92	0.07953
52.4	9.22937	55	8.94769	64.2	9.41164	46.4	0.07622	48.2	0.08285	37.92	0.07622
52.4	9.22937	55.2	8.94769	64.2	9.42821	46.4	0.07953	48.2	0.08285	37.92	0.07622
52.8	9.22937	55.2	8.93112	64.2	9.41164	46.6	0.08285	48.4	0.08285	38.08	0.07622
52.8	9.2128	55.2	8.91455	64.4	9.41164	46.6	0.08285	48.4	0.08285	38.08	0.07953
53	9.19623	55.2	8.91455	64.4	9.41164	46.8	0.07953	48.6	0.08285	38.08	0.07953
53	9.19623	55.6	8.91455	64.6	9.39507	46.8	0.07622	48.6	0.08285	38.4	0.08285
53	9.2128	55.6	8.93112	64.6	9.39507	46.8	0.07291	48.6	0.08285	38.4	0.07953
53	9.19623	55.8	8.91455	64.6	9.41164	46.8	0.06959	48.6	0.08285	38.4	0.07953
53.2	9.19623	55.8	8.91455	65	9.39507	47.2	0.07291	49	0.08285	38.56	0.07953
53.2	9.19623	55.8	8.93112	65.2	9.41164	47.2	0.07291	49	0.08285	38.56	0.07953
53.4	9.19623	55.8	8.93112	65.2	9.39507	47.4	0.07622	49	0.08285	38.56	0.08285
53.4	9.19623	56	8.91455	65.2	9.39507	47.4	0.07953	49.2	0.08616	38.72	0.08616
53.4	9.17966	56	8.91455	65.4	9.41164	47.4	0.07953	49.2	0.08616	38.72	0.08948
53.4	9.19623	56.2	8.93112	65.4	9.39507	47.4	0.07953	49.2	0.08616	38.72	0.08948
53.8	9.19623	56.2	8.93112	65.6	9.39507	47.6	0.08285	49.4	0.08616	38.88	0.08616
53.8	9.19623	56.2	8.93112	65.6	9.39507	47.6	0.08285	49.4	0.08616	38.88	0.08616
53.8	9.19623	56.6	8.93112	66	9.39507	47.6	0.08285	49.4	0.08616	38.88	0.08616
54	9.22937	56.6	8.91455	66	9.39507	47.6	0.07953	49.6	0.08616	39.2	0.08285
54	9.22937	56.6	8.91455	66.2	9.39507	48	0.07622	49.6	0.08616	39.2	0.08285
54.2	9.22937	56.8	8.88141	66.2	9.39507	48	0.07291	49.6	0.08616	39.36	0.08616
54.2	9.24594	56.8	8.89798	66.4	9.3785	48	0.06959	50	0.08616	39.36	0.08285
54.2	9.22937	56.8	8.89798	66.4	9.39507	48.2	0.06959	50	0.08285	39.36	0.08285
54.6	9.22937	57	8.91455	66.4	9.3785	48.2	0.07291	50	0.08285	39.36	0.08285
54.6	9.22937	57	8.89798	66.8	9.3785	48.2	0.07291	50.2	0.08285	39.52	0.08616
54.6	9.24594	57	8.91455	66.8	9.39507	48.2	0.07622	50.2	0.08285	39.52	0.08616
54.8	9.24594	57.4	8.91455	67	9.39507	48.4	0.07953	50.2	0.08616	39.68	0.08948
54.8	9.24594	57.4	8.89798	67	9.39507	48.4	0.07622	50.4	0.08616	39.68	0.09279
54.8	9.24594	57.6	8.88141	67	9.3785	48.4	0.07622	50.4	0.08616	39.68	0.0961
55	9.27908	57.6	8.89798	67.2	9.3785	48.6	0.07622	50.6	0.08616	39.68	0.09279
55	9.27908	57.6	8.89798	67.4	9.3785	48.6	0.07622	50.6	0.08616	40	0.09279
55.2	9.29565	57.6	8.88141	67.4	9.3785	48.6	0.07622	50.6	0.08285	40	0.08948
55.2	9.27908	57.8	8.88141	67.4	9.3785	48.6	0.07622	50.6	0.08285	40.16	0.08616
55.2	9.31222	57.8	8.88141	67.8	9.3785	49	0.07622	51	0.08285	40.16	0.08285
55.2	9.31222	58	8.88141	67.8	9.3785	49	0.07622	51	0.08285	40.16	0.08285
55.6	9.31222	58	8.86484	68	9.3785	49.2	0.07622	51	0.08616	40.16	0.08285
55.6	9.31222	58	8.86484	68	9.36193	49.2	0.07291	51	0.08616	40.32	0.08285
55.8	9.34536	58	8.84827	68.2	9.39507	49.2	0.07291	51.2	0.08616	40.32	0.08285
55.8	9.34536	58.4	8.86484	68.2	9.3785	49.2	0.07291	51.2	0.08616	40.32	0.08285
55.8	9.36193	58.4	8.86484	68.4	9.3785	49.4	0.07291	51.4	0.08616	40.48	0.08285
55.8	9.36193	58.6	8.88141	68.4	9.3785	49.4	0.07291	51.4	0.08285	40.48	0.08285
56	9.3785	58.6	8.88141	68.8	9.36193	49.6	0.07622	51.4	0.08285	40.48	0.08285
56	9.39507	58.6	8.88141	68.8	9.3785	49.6	0.07622	51.4	0.08285	40.48	0.08285
56.2	9.39507	58.6	8.88141	69	9.3785	49.6	0.07622	51.8	0.08616	40.8	0.08285
56.2	9.3785	58.8	8.86484	69	9.3785	49.6	0.07622	51.8	0.08616	40.8	0.08616
56.2	9.41164	58.8	8.88141	69.2	9.3785	50	0.07622	52	0.08616	40.8	0.08616
56.2	9.41164	59	8.91455	69.2	9.3785	50	0.07291	52	0.08948	40.96	0.08616
56.6	9.42821	59	8.88141	69.4	9.39507	50	0.07622	52	0.08948	40.96	0.08616
56.6	9.41164	59	8.88141	69.4	9.3785	50.2	0.07622	52	0.08616	40.96	0.08616
56.8	9.44478	59.4	8.88141	69.8	9.3785	50.2	0.07953	52.2	0.08616	41.12	0.08616
56.8	9.42821	59.4	8.88141	69.8	9.39507	50.2	0.07622	52.2	0.08948	41.12	0.08948
56.8	9.42821	59.6	8.88141	69.8	9.36193	50.4	0.07953	52.4	0.08616	41.12	0.09279
56.8	9.44478	59.6	8.88141	70	9.3785	50.4	0.07953	52.4	0.08616	41.12	0.09279
57	9.46135	59.6	8.88141	70.2	9.3785	50.4	0.07953	52.4	0.08616	41.44	0.09279
57	9.46135	59.8	8.88141	70.2	9.39507	50.4	0.08285	52.4	0.08948	41.44	0.09279
57	9.46135	59.8	8.88141	70.2	9.3785	50.6	0.08616	52.8	0.08616	41.6	0.09279
57.4	9.46135	59.8	8.89798	70.6	9.36193	50.6	0.08616	52.8	0.08948	41.6	0.08948
57.4	9.47792	60	8.89798	70.8	9.36193	50.6	0.08948	53	0.08616	41.6	0.08948
57.6	9.47792	60	8.86484	70.8	9.3785	51	0.08285	53	0.08616	41.6	0.08948
57.6	9.47792	60	8.88141	70.8	9.3785	51	0.08285	53	0.08616	41.76	0.08616
57.6	9.49449	60.4	8.88141	71	9.36193	51	0.07622	53	0.08616	41.76	0.08616
57.8	9.51106	60.4	8.88141	71.2	9.3785	51	0.06959	53.2	0.08285	41.92	0.08948
57.8	9.51106	60.4	8.88141	71.2	9.3785	51.2	0.06297	53.2	0.08616	41.92	0.08948
57.8	9.51106	60.4	8.89798	71.2	9.36193	51.2	0.06628	53.4	0.08616	41.92	0.09279
58	9.51106	60.6	8.89798	71.6	9.3785	51.2	0.06628	53.4	0.08285	42.24	0.09279
58	9.52763	60.6	8.88141	71.6	9.3785	51.4	0.07622	53.4	0.08285	42.24	0.08948
58	9.52763	60.8	8.89798	71.8	9.3785	51.4	0.07622	53.8	0.08285	42.24	0.08616
58.4	9.51106	60.8	8.88141	71.8	9.34536	51.4	0.07622	53.8	0.08616	42.4	0.08948
58.4	9.51106	60.8	8.88141	71.8	9.36193	51.4	0.07291	53.8	0.08616	42.4	0.08616
58.6	9.5442	60.8	8.91455	72	9.34536	51.8	0.06959	54	0.08616	42.4	0.08948
58.6	9.52763	61.2	8.89798	72.2	9.3785	51.8	0.06297	54	0.08948	42.56	0.09279
58.6	9.52763	61.2	8.88141	72.2	9.3785	52	0.06628	54	0.08948	42.56	0.0961
58.6	9.5442	61.4	8.88141	72.2	9.3785	52	0.07291	54.2	0.08616	42.72	0.09279
58.8	9.5442	61.4	8.86484	72.6	9.3785	52	0.08285	54.2	0.08948	42.72	0.0961
58.8	9.52763	61.4	8.86484	72.8	9.36193	52	0.08616	54.2	0.08948	42.72	0.0961
59	9.52763	61.6	8.91455	72.8	9.36193	52.2	0.08948	54.6	0.08948	42.72	0.0961
59	9.56077	61.6	8.88141	72.8	9.36193	52.2	0.09279	54.6	0.08948	43.04	0.0961
59	9.56077	61.8	8.88141	73	9.34536	52.4	0.08948	54.6	0.08948	43.04	0.09942
59	9.5442	61.8	8.89798	73	9.34536	52.4	0.08948	54.8	0.08948	43.04	0.0961
59.4	9.52763	61.8	8.88141	73.4	9.36193	52.4	0.08285	54.8	0.08948	43.04	0.0961
59.4	9.5442	62.2	8.88141	73.4	9.36193	52.4	0.08616	54.8	0.08616	43.2	0.09279
59.6	9.5442	62.2	8.86484	73.6	9.36193	52.8	0.08285	55	0.08948	43.2	0.08948
59.6	9.52763	62.4	8.88141	73.6	9.36193	52.8	0.08616	55	0.08948	43.36	0.08948
59.6	9.5442	62.4	8.86484	73.8	9.36193	53	0.07953	55	0.08616	43.36	0.08948
59.6	9.56077	62.4	8.88141	73.8	9.36193	53	0.07953	55.2	0.08616	43.36	0.08948
59.8	9.5442	62.4	8.88141	74	9.3785	53	0.06959	55.2	0.08948	43.36	0.09279
59.8	9.5442	62.6	8.84827	74	9.3785	53	0.07622	55.2	0.08616	43.68	0.09279
60	9.5442	62.6	8.86484	74	9.36193	53.2	0.06959	55.6	0.08948	43.68	0.08948
60	9.56077	62.8	8.86484	74.4	9.34536	53.2	0.07291	55.6	0.08948	43.84	0.09279
60	9.5442	62.8	8.86484	74.6	9.36193	53.2	0.07291	55.8	0.08948	43.84	0.08948
60	9.5442	62.8	8.88141	74.6	9.36193	53.4	0.07622	55.8	0.08948	43.84	0.08948
60.4	9.56077	62.8	8.88141	74.6	9.3785	53.4	0.07291	55.8	0.08948	43.84	0.09279
60.4	9.56077	63.2	8.86484	74.8	9.36193	53.4	0.07291	55.8	0.08616	44	0.0961
60.6	9.59391	63.2	8.86484	75	9.36193	53.8	0.07622	56	0.08616	44	0.0961
60.6	9.57734	63.4	8.86484	75	9.36193	53.8	0.07622	56	0.08948	44.16	0.0961
60.6	9.57734	63.4	8.86484	75	9.3785	53.8	0.08285	56.2	0.08616	44.16	0.09279
60.8	9.56077	63.4	8.88141	75.4	9.36193	53.8	0.08616	56.2	0.08616	44.16	0.08948
60.8	9.56077	63.6	8.86484	75.6	9.36193	54	0.09279	56.2	0.08948	44.16	0.08616
60.8	9.56077	63.6	8.86484	75.6	9.36193	54	0.08616	56.2	0.08948	44.48	0.08616
61.2	9.57734	63.6	8.88141	75.6	9.34536	54.2	0.09279	56.6	0.08948	44.48	0.08948
61.2	9.57734	64	8.88141	75.8	9.34536	54.2	0.08616	56.6	0.09279	44.64	0.08948
61.4	9.59391	64	8.86484	76	9.3785	54.2	0.08285	56.8	0.09279	44.64	0.09279
61.4	9.59391	64.2	8.84827	76	9.36193	54.2	0.07953	56.8	0.09279	44.64	0.09279
61.4	9.56077	64.2	8.86484	76	9.3785	54.6	0.08285	56.8	0.09279	44.64	0.08948
61.4	9.57734	64.2	8.88141	76.4	9.36193	54.6	0.07953	56.8	0.08948	44.8	0.08948
61.6	9.57734	64.2	8.88141	76.4	9.34536	54.6	0.07953	57	0.08948	44.8	0.09279
61.6	9.59391	64.4	8.88141	76.4	9.3785	54.8	0.07622	57	0.09279	44.96	0.08948
61.8	9.57734	64.4	8.88141	76.6	9.3785	54.8	0.07291	57	0.09279	44.96	0.09279
61.8	9.57734	64.6	8.88141	76.8	9.36193	54.8	0.06959	57.4	0.09279	44.96	0.0961
61.8	9.57734	64.6	8.88141	76.8	9.3785	54.8	0.06959	57.4	0.09279	44.96	0.0961
61.8	9.61048	64.6	8.86484	76.8	9.3785	55	0.07291	57.6	0.08948	45.28	0.09279
62.2	9.59391	65	8.86484	77.2	9.36193	55	0.07622	57.6	0.08948	45.28	0.09279
62.2	9.61048	65	8.88141	77.4	9.39507	55.2	0.07953	57.6	0.08616	45.44	0.09279
62.4	9.59391	65	8.88141	77.4	9.3785	55.2	0.08285	58	0.08616	45.44	0.09279
62.4	9.59391	65.2	8.86484	77.4	9.3785	55.2	0.08285	58	0.08948	45.44	0.08948
62.4	9.59391	65.2	8.86484	77.6	9.3785	55.6	0.08285	58.4	0.09279	45.6	0.09279
62.4	9.59391	65.4	8.84827	77.8	9.3785	55.6	0.08285	58.4	0.08948	45.6	0.09279
62.6	9.59391	65.4	8.84827	77.8	9.3785	55.6	0.08285	58.6	0.09279	45.6	0.09279
62.6	9.59391	65.4	8.88141	77.8	9.3785	55.6	0.08616	58.6	0.0961	45.92	0.08948
62.8	9.61048	65.6	8.86484	78.2	9.3785	55.8	0.08616	58.6	0.09279	45.92	0.08948
62.8	9.61048	65.6	8.86484	78.4	9.39507	55.8	0.08616	58.8	0.09279	45.92	0.08616
62.8	9.62705	65.6	8.88141	78.4	9.3785	55.8	0.08948	58.8	0.0961	46.08	0.08948
62.8	9.61048	66	8.86484	78.4	9.3785	56	0.08616	59	0.0961	46.08	0.08616
63.2	9.62705	66	8.84827	78.6	9.3785	56	0.07953	59	0.0961	46.08	0.08948
63.2	9.62705	66.2	8.84827	78.8	9.3785	56	0.07622	59	0.09942	46.24	0.08948
63.4	9.61048	66.2	8.86484	78.8	9.3785	56.2	0.07953	59.4	0.09942	46.24	0.09942
63.4	9.61048	66.2	8.88141	78.8	9.3785	56.2	0.07622	59.4	0.09942	46.24	0.09942
63.4	9.62705	66.2	8.86484	79.2	9.3785	56.2	0.07953	59.6	0.0961	46.4	0.0961
63.6	9.62705	66.4	8.86484	79.2	9.3785	56.6	0.07953	59.6	0.09279	46.4	0.0961
63.6	9.64362	66.4	8.86484	79.4	9.3785	56.6	0.08616	59.6	0.09279	46.4	0.09942
63.6	9.64362	66.4	8.88141	79.4	9.3785	56.6	0.08285	59.6	0.08948	46.72	0.08948
64	9.64362	66.8	8.88141	79.6	9.3785	56.8	0.07953	59.8	0.08948	46.72	0.08616
64	9.64362	66.8	8.88141	79.6	9.3785	56.8	0.07953	59.8	0.09279	46.72	0.09279
64	9.64362	67	8.86484	80	9.3785	56.8	0.08616	60	0.0961	46.88	0.09279
64.2	9.64362	67	8.89798	80	9.3785	57	0.08285	60	0.0961	46.88	0.08948
64.2	9.64362	67	8.89798	80.2	9.3785	57	0.08285	60	0.09942	46.88	0.09279
64.2	9.66019	67.2	8.89798	80.2	9.36193	57	0.08948	60	0.0961	47.04	0.08948
64.4	9.64362	67.2	8.89798	80.4	9.3785	57	0.08948	60.4	0.0961	47.04	0.08616
64.4	9.64362	67.4	8.89798	80.4	9.36193	57.4	0.08616	60.4	0.0961	47.2	0.08948
64.6	9.64362	67.4	8.89798	80.6	9.34536	57.4	0.08616	60.6	0.0961	47.2	0.09279
64.6	9.66019	67.4	8.89798	80.6	9.36193	57.6	0.08616	60.6	0.09279	47.2	0.08948
64.6	9.64362	67.4	8.89798	81	9.36193	57.6	0.08285	60.8	0.09279	47.2	0.0961
64.6	9.64362	67.8	8.88141	81	9.36193	57.6	0.07953	60.8	0.09279	47.52	0.09279
65	9.64362	67.8	8.91455	81.2	9.34536	57.8	0.07953	60.8	0.09279	47.52	0.08948
65	9.64362	68	8.89798	81.2	9.36193	57.8	0.08285	60.8	0.09279	47.68	0.08948
65.2	9.66019	68	8.88141	81.4	9.36193	57.8	0.08285	61.2	0.09279	47.68	0.08948
65.2	9.66019	68	8.89798	81.4	9.34536	58	0.07953	61.2	0.09279	47.68	0.08948
65.2	9.66019	68	8.91455	81.6	9.36193	58	0.08285	61.4	0.08948	47.68	0.0961
65.2	9.64362	68.2	8.91455	81.6	9.36193	58	0.08616	61.4	0.08616	47.84	0.0961
65.4	9.66019	68.2	8.91455	82	9.34536	58.4	0.08285	61.4	0.08616	47.84	0.0961
65.4	9.67676	68.4	8.91455	82	9.36193	58.4	0.08285	61.4	0.08948	48	0.09942
65.6	9.66019	68.4	8.93112	82.2	9.3785	58.4	0.08616	61.6	0.09279	48	0.09942
65.6	9.67676	68.8	8.91455	82.2	9.36193	58.6	0.08948	61.6	0.0961	48	0.0961
65.6	9.66019	68.8	8.89798	82.4	9.36193	58.6	0.08948	61.8	0.0961	48	0.0961
66	9.67676	69	8.93112	82.4	9.36193	58.6	0.08948	61.8	0.0961	48.32	0.0961
66	9.66019	69	8.93112	82.4	9.36193	58.8	0.09279	61.8	0.0961	48.32	0.09279
66	9.66019	69	8.93112	82.8	9.36193	58.8	0.08948	61.8	0.0961	48.32	0.08948
66.2	9.66019	69	8.93112	83	9.36193	58.8	0.09279	62.2	0.0961	48.48	0.09279
66.2	9.66019	69.2	8.91455	83	9.3785	58.8	0.07622	62.2	0.09942	48.48	0.08948
66.4	9.67676	69.2	8.91455	83	9.36193	59	0.08616	62.4	0.09942	48.48	0.08616
66.4	9.66019	69.4	8.91455	83.2	9.36193	59	0.07622	62.4	0.09942	48.64	0.08948
66.4	9.67676	69.4	8.91455	83.4	9.36193	59	0.07953	62.4	0.09942	48.64	0.09279
66.4	9.67676	69.4	8.93112	83.4	9.36193	59.4	0.06959	62.6	0.09942	48.64	0.08948
66.8	9.67676	69.4	8.93112	83.4	9.36193	59.4	0.08616	62.6	0.09942	48.96	0.09279
66.8	9.66019	69.8	8.91455	83.8	9.36193	59.4	0.07953	62.6	0.09942	48.96	0.0961
67	9.66019	69.8	8.91455	84	9.39507	59.6	0.08948	62.8	0.09942	48.96	0.09279
67	9.67676	70	8.91455	84	9.36193	59.6	0.09279	62.8	0.0961	49.12	0.09279
67	9.67676	70	8.91455	84.2	9.36193	59.6	0.09942	63.2	0.09279	49.12	0.0961
67	9.67676	70	8.91455	84.2	9.36193	59.8	0.09942	63.2	0.09279	49.12	0.0961
67.2	9.67676	70.2	8.91455	84.4	9.36193	59.8	0.0961	63.2	0.09279	49.28	0.0961
67.2	9.67676	70.2	8.93112	84.4	9.36193	59.8	0.09279	63.4	0.09279	49.28	0.09942
67.4	9.67676	70.2	8.93112	84.4	9.36193	60	0.09279	63.4	0.0961	49.44	0.09942
67.4	9.67676	70.6	8.93112	84.8	9.36193	60	0.08948	63.4	0.09942	49.44	0.09942
67.4	9.69333	70.6	8.93112	85	9.34536	60	0.08616	63.6	0.09942	49.44	0.0961
67.4	9.69333	70.8	8.91455	85	9.36193	60.4	0.08948	63.6	0.09942	49.76	0.0961
67.8	9.7099	70.8	8.91455	85	9.34536	60.4	0.08616	63.6	0.09942	49.76	0.0961
67.8	9.7099	70.8	8.91455	85.2	9.36193	60.4	0.08616	63.6	0.09942	49.76	0.0961
68	9.69333	71	8.91455	85.4	9.36193	60.6	0.08616	64	0.09942	49.92	0.0961
68	9.69333	71	8.91455	85.4	9.34536	60.6	0.08285	64	0.09942	49.92	0.09942
68	9.67676	71	8.93112	85.4	9.34536	60.8	0.08285	64.2	0.0961	49.92	0.09942
68	9.69333	71.2	8.89798	85.8	9.36193	60.8	0.08616	64.2	0.09279	50.08	0.09942
68.2	9.67676	71.2	8.89798	85.8	9.34536	60.8	0.08285	64.2	0.09279	50.08	0.09942
68.2	9.69333	71.6	8.91455	86	9.34536	60.8	0.07953	64.2	0.09279	50.24	0.09942
68.4	9.67676	71.6	8.91455	86.2	9.34536	61.2	0.08285	64.4	0.09279	50.24	0.09942
68.4	9.67676	71.6	8.93112	86.2	9.34536	61.2	0.08285	64.4	0.0961	50.24	0.09942
68.4	9.67676	71.8	8.91455	86.2	9.34536	61.2	0.08285	64.6	0.0961	50.24	0.09942
68.8	9.67676	71.8	8.91455	86.6	9.34536	61.4	0.08285	64.6	0.09279	50.56	0.09942
68.8	9.67676	71.8	8.91455	86.8	9.34536	61.4	0.08948	64.6	0.08948	50.56	0.09942
68.8	9.67676	72	8.89798	86.8	9.34536	61.4	0.08948	64.6	0.08948	50.72	0.09942
69	9.67676	72	8.89798	86.8	9.34536	61.6	0.08616	65	0.08948	50.72	0.09942
69	9.67676	72.2	8.91455	87	9.34536	61.6	0.08616	65	0.08948	50.72	0.09942
69	9.67676	72.2	8.91455	87.2	9.36193	61.6	0.08616	65.2	0.09279	50.72	0.09942
69.2	9.67676	72.2	8.91455	87.2	9.32879	61.8	0.08285	65.2	0.09279	50.88	0.09942
69.2	9.66019	72.2	8.89798	87.2	9.34536	61.8	0.08285	65.2	0.09279	50.88	0.09942
69.4	9.66019	72.6	8.88141	87.6	9.34536	61.8	0.07953	65.4	0.09279	50.88	0.09942
69.4	9.64362	72.6	8.88141	87.8	9.34536	62.2	0.08285	65.4	0.0961	51.2	0.09942
69.4	9.66019	72.8	8.88141	87.8	9.34536	62.2	0.08616	65.4	0.0961	51.2	0.09942
69.8	9.66019	72.8	8.89798	87.8	9.34536	62.4	0.08616	65.6	0.0961	51.2	0.09942
69.8	9.66019	72.8	8.89798	88	9.36193	62.4	0.08616	65.6	0.0961	51.36	0.09942
69.8	9.67676	73	8.91455	88.2	9.36193	62.4	0.09279	65.6	0.0961	51.36	0.0961
69.8	9.67676	73	8.91455	88.2	9.34536	62.4	0.08948	66	0.0961	51.36	0.0961
70	9.67676	73	8.89798	88.6	9.36193	62.6	0.08948	66	0.0961	51.52	0.0961
70	9.67676	73.4	8.91455	88.6	9.36193	62.6	0.09279	66.2	0.09942	51.52	0.0961
70.2	9.69333	73.4	8.91455	88.8	9.36193	62.8	0.09279	66.2	0.09942	51.68	0.0961
70.2	9.69333	73.6	8.91455	88.8	9.36193	62.8	0.09279	66.2	0.09942	51.68	0.09942
70.2	9.7099	73.6	8.89798	89	9.3785	62.8	0.09279	66.4	0.09942	51.68	0.09942
70.2	9.7099	73.6	8.89798	89	9.36193	62.8	0.08948	66.4	0.09942	52	0.09942
70.6	9.72647	73.6	8.91455	89	9.34536	63.2	0.08948	66.4	0.09942	52	0.09942
70.6	9.72647	73.8	8.91455	89.4	9.36193	63.2	0.08948	66.4	0.09942	52.16	0.09942
70.8	9.72647	73.8	8.89798	89.6	9.3785	63.4	0.08616	66.8	0.09942	52.16	0.09942
70.8	9.72647	74	8.89798	89.6	9.3785	63.4	0.08616	66.8	0.09942	52.16	0.09942
70.8	9.75961	74	8.91455	89.8	9.36193	63.4	0.08616	67	0.09942	52.16	0.09942
71	9.75961	74	8.91455	89.8	9.3785	63.4	0.08616	67	0.09942	52.32	0.09942
71	9.75961	74.4	8.91455	90	9.34536	63.6	0.08616	67	0.09942	52.32	0.09942
71	9.75961	74.4	8.93112	90	9.36193	63.6	0.08616	67	0.09942	52.48	0.09942
71.2	9.75961	74.6	8.94769	90.4	9.3785	63.6	0.08948	67.2	0.09942	52.48	0.09942
71.2	9.77618	74.6	8.93112	90.4	9.36193	63.6	0.08948	67.2	0.09942	52.48	0.09942
71.2	9.77618	74.6	8.93112	90.6	9.3785	64	0.08616	67.4	0.09942	52.48	0.0961
71.6	9.77618	74.8	8.93112	90.6	9.36193	64	0.08616	67.4	0.09942	52.8	0.0961
71.6	9.79275	74.8	8.93112	90.8	9.3785	64.2	0.08948	67.4	0.09942	52.8	0.0961
71.6	9.79275	75	8.94769	90.8	9.3785	64.2	0.08948	67.4	0.09942	52.96	0.0961
71.8	9.80931	75	8.94769	91	9.36193	64.2	0.08948	67.8	0.09942	52.96	0.0961
71.8	9.80931	75	8.96426	91	9.3785	64.2	0.09279	67.8	0.09942	52.96	0.09942
72	9.80931	75	8.94769	91.4	9.39507	64.4	0.09279	68	0.09942	52.96	0.09942
72	9.82588	75.4	8.96426	91.4	9.3785	64.4	0.08948	68	0.09942	53.12	0.09942
72	9.82588	75.4	8.96426	91.6	9.3785	64.6	0.08616	68	0.09942	53.12	0.09942
72.2	9.82588	75.6	8.98083	91.6	9.3785	64.6	0.08948	68.2	0.09942	53.12	0.09942
72.2	9.84245	75.6	8.96426	91.8	9.3785	64.6	0.08616	68.2	0.09942	53.44	0.09942
72.2	9.84245	75.6	8.98083	91.8	9.3785	65	0.08616	68.2	0.09942	53.44	0.09942
72.6	9.85902	75.8	8.98083	92.2	9.3785	65	0.08285	68.4	0.09942	53.44	0.09942
72.6	9.85902	75.8	8.96426	92.2	9.3785	65	0.08948	68.4	0.09942	53.6	0.09942
72.6	9.85902	76	8.98083	92.4	9.39507	65.2	0.08616	68.8	0.09942	53.6	0.09942
72.8	9.85902	76	8.9974	92.4	9.3785	65.2	0.08948	68.8	0.0961	53.6	0.09942
72.8	9.85902	76	8.98083	92.6	9.3785	65.4	0.08616	68.8	0.0961	53.76	0.09942
72.8	9.85902	76.4	8.9974	92.6	9.39507	65.4	0.09279	69	0.0961	53.76	0.0961
73	9.87559	76.4	8.9974	92.8	9.3785	65.4	0.08948	69	0.09279	53.92	0.0961
73	9.87559	76.4	9.01397	92.8	9.3785	65.6	0.09279	69	0.09279	53.92	0.09942
73	9.89216	76.4	9.01397	93.2	9.3785	65.6	0.09279	69.2	0.0961	53.92	0.09942
73	9.89216	76.6	9.01397	93.2	9.3785	65.6	0.09942	69.2	0.0961	53.92	0.09942
73.4	9.89216	76.6	9.01397	93.4	9.39507	66	0.0961	69.4	0.0961	54.24	0.10273
73.4	9.89216	76.8	9.01397	93.4	9.3785	66	0.0961	69.4	0.09942	54.24	0.10273
73.6	9.89216	76.8	9.01397	93.6	9.39507	66.4	0.0961	69.4	0.09942	54.4	0.09942
73.6	9.89216	76.8	9.03053	93.6	9.3785	66.4	0.08948	69.4	0.09942	54.4	0.09942
73.6	9.89216	77.2	9.03053	93.8	9.39507	66.4	0.08616	69.8	0.09942	54.4	0.09942
73.8	9.89216	77.2	9.03053	93.8	9.3785	66.8	0.09279	69.8	0.09942	54.56	0.09942
73.8	9.90873	77.4	9.03053	94.2	9.3785	66.8	0.09279	69.8	0.10273	54.56	0.09942
73.8	9.90873	77.4	9.01397	94.2	9.3785	67	0.08948	69.8	0.10273	54.72	0.09942
74	9.89216	77.4	9.01397	94.4	9.3785	67	0.0961	70	0.10605	54.72	0.09279
74	9.90873	77.6	9.03053	94.4	9.3785	67	0.10273	70	0.10605	54.72	0.0961
74	9.89216	77.6	9.03053	94.6	9.3785	67.2	0.09942	70.2	0.10605	54.72	0.09942
74.4	9.90873	77.8	9.03053	94.6	9.39507	67.2	0.09942	70.2	0.10273	55.04	0.09942
74.4	9.89216	77.8	9.0471	94.8	9.39507	67.4	0.10273	70.2	0.10273	55.04	0.09942
74.4	9.89216	77.8	9.0471	94.8	9.39507	67.4	0.0961	70.2	0.09942	55.2	0.10273
74.6	9.89216	77.8	9.0471	95.2	9.3785	67.4	0.08948	70.6	0.09942	55.2	0.0961
74.6	9.90873	78.2	9.0471	95.2	9.41164	67.8	0.08616	70.6	0.09942	55.2	0.08948
74.8	9.90873	78.2	9.0471	95.4	9.3785	67.8	0.08616	70.8	0.09942	55.2	0.08948
74.8	9.90873	78.4	9.0471	95.4	9.39507	68	0.08616	70.8	0.09942	55.36	0.09279
74.8	9.90873	78.4	9.0471	95.6	9.39507	68	0.09279	70.8	0.09942	55.36	0.09942
75	9.90873	78.4	9.0471	95.6	9.39507	68	0.0961	71	0.09942	55.52	0.09942
75	9.9253	78.6	9.03053	96	9.39507	68.2	0.09942	71	0.09942	55.52	0.10273
75	9.9253	78.6	9.03053	96.2	9.39507	68.2	0.09942	71	0.09942	55.52	0.09942
75.4	9.9253	78.6	9.0471	96.2	9.41164	68.4	0.0961	71.2	0.09942	55.52	0.0961
75.4	9.9253	78.8	9.0471	96.2	9.42821	68.4	0.0961	71.2	0.09942	55.84	0.09279
75.6	9.9253	78.8	9.06367	96.4	9.39507	68.8	0.0961	71.2	0.09942	55.84	0.0961
75.6	9.9253	79.2	9.06367	96.6	9.42821	68.8	0.0961	71.6	0.09942	55.84	0.09942
75.6	9.9253	79.2	9.06367	96.6	9.41164	69	0.0961	71.6	0.09942	56	0.10605
75.6	9.90873	79.2	9.06367	97	9.44478	69	0.09942	71.6	0.09942	56	0.10605
75.8	9.9253	79.2	9.06367	97	9.41164	69	0.09942	71.8	0.09942	56.16	0.10605
75.8	9.90873	79.4	9.0471	97.2	9.42821	69	0.09942	71.8	0.09942	56.16	0.10605
76	9.95844	79.4	9.06367	97.2	9.42821	69.2	0.09942	72	0.09942	56.16	0.10273
76	9.95844	79.6	9.08024	97.4	9.42821	69.2	0.09942	72	0.09942	56.48	0.10273
76	9.9253	79.6	9.08024	97.6	9.42821	69.4	0.09942	72	0.09942	56.48	0.10605
76	9.94187	79.6	9.06367	97.6	9.42821	69.4	0.09942	72.2	0.09942	56.64	0.10273
76.4	9.9253	80	9.08024	97.6	9.44478	69.4	0.09942	72.2	0.09942	56.64	0.10273
76.4	9.94187	80	9.08024	98	9.44478	69.4	0.09942	72.2	0.09942	56.64	0.09942
76.4	9.94187	80.2	9.09681	98.2	9.44478	69.8	0.09942	72.6	0.09942	56.64	0.0961
76.6	9.94187	80.2	9.08024	98.2	9.44478	69.8	0.09942	72.6	0.09942	56.8	0.0961
76.6	9.95844	80.2	9.08024	98.2	9.46135	69.8	0.09942	72.8	0.09942	56.8	0.09942
76.6	9.95844	80.4	9.06367	98.4	9.46135	70	0.0961	72.8	0.09942	56.96	0.09942
76.8	9.94187	80.4	9.06367	98.4	9.46135	70	0.0961	72.8	0.09942	56.96	0.10605
76.8	9.9253	80.6	9.08024	98.8	9.47792	70	0.0961	72.8	0.09942	56.96	0.10273
77.2	9.95844	80.6	9.08024	99	9.46135	70.2	0.0961	73	0.09942	56.96	0.09942
77.2	9.95844	80.6	9.08024	99	9.46135	70.2	0.09279	73	0.09942	57.28	0.0961
77.2	9.94187	80.6	9.06367	99	9.46135	70.2	0.0961	73	0.09942	57.28	0.0961
77.4	9.95844	81	9.08024	99.2	9.46135	70.6	0.0961	73	0.09942	57.44	0.0961
77.4	9.95844	81	9.08024	99.4	9.46135	70.6	0.0961	73.4	0.10273	57.44	0.10273
77.4	9.94187	81.2	9.06367	99.4	9.47792	70.8	0.0961	73.4	0.10273	57.44	0.10605
77.6	9.9253	81.2	9.08024	99.8	9.47792	70.8	0.09942	73.6	0.10273	57.44	0.10936
77.6	9.94187	81.2	9.06367	99.8	9.46135	70.8	0.09942	73.6	0.10273	57.6	0.10936
77.8	9.94187	81.4	9.08024	100	9.46135	71	0.09942	73.6	0.10273	57.6	0.10273
77.8	9.94187	81.4	9.08024	100	9.47792	71	0.0961	73.8	0.10273	57.76	0.09942
77.8	9.95844	81.6	9.06367	100.2	9.47792	71	0.0961	73.8	0.10605	57.76	0.0961
77.8	9.94187	81.6	9.06367	100.2	9.46135	71.2	0.09279	73.8	0.10605	57.76	0.0961
78.2	9.94187	81.6	9.08024	100.4	9.46135	71.2	0.09279	74	0.10605	57.76	0.09942
78.2	9.94187	82	9.08024	100.4	9.44478	71.2	0.09279	74	0.10605	58.08	0.10273
78.4	9.94187	82	9.08024	100.8	9.46135	71.6	0.0961	74	0.10273	58.08	0.10273
78.4	9.94187	82	9.06367	100.8	9.46135	71.6	0.0961	74.4	0.09942	58.24	0.10273
78.4	9.95844	82.2	9.06367	101	9.47792	71.8	0.09942	74.4	0.09942	58.24	0.10273
78.4	9.95844	82.2	9.06367	101	9.47792	71.8	0.09942	74.6	0.09942	58.24	0.09942
78.6	9.94187	82.2	9.06367	101.2	9.46135	71.8	0.09942	74.6	0.09942	58.4	0.09942
78.6	9.94187	82.4	9.08024	101.2	9.47792	71.8	0.0961	74.6	0.09942	58.4	0.09942
78.8	9.95844	82.4	9.08024	101.4	9.47792	72	0.09279	74.6	0.09942	58.4	0.09942
78.8	9.94187	82.4	9.08024	101.4	9.46135	72	0.09279	74.8	0.10273	58.72	0.09942
78.8	9.94187	82.8	9.08024	101.8	9.47792	72.2	0.09279	74.8	0.10273	58.72	0.09942
78.8	9.9253	82.8	9.08024	101.8	9.46135	72.2	0.09279	75	0.10605	58.72	0.09942
79.2	9.94187	82.8	9.08024	102	9.46135	72.2	0.09279	75	0.10605	58.88	0.09942
79.2	9.94187	83	9.09681	102	9.49449	72.2	0.0961	75	0.10605	58.88	0.09942
79.4	9.94187	83	9.08024	102.2	9.46135	72.6	0.0961	75.4	0.10605	58.88	0.09942
79.4	9.94187	83.2	9.09681	102.2	9.49449	72.6	0.0961	75.4	0.10605	59.04	0.09942
79.4	9.94187	83.2	9.09681	102.6	9.47792	72.8	0.0961	75.6	0.10273	59.04	0.09942
79.6	9.94187	83.4	9.08024	102.6	9.47792	72.8	0.09942	75.6	0.10273	59.2	0.09942
79.6	9.95844	83.4	9.08024	102.8	9.47792	72.8	0.09942	75.6	0.10273	59.2	0.10273
79.6	9.95844	83.4	9.09681	102.8	9.47792	72.8	0.09942	75.6	0.09942	59.2	0.10605
80	9.94187	83.4	9.09681	103	9.46135	73	0.09942	75.8	0.09942	59.2	0.10605
80	9.95844	83.8	9.09681	103	9.47792	73	0.09942	75.8	0.10273	59.52	0.10605
80.2	9.95844	83.8	9.09681	103.2	9.47792	73	0.09942	76	0.10605	59.52	0.10936
80.2	9.94187	84	9.11338	103.2	9.47792	73.4	0.0961	76	0.10605	59.68	0.10936
80.2	9.94187	84	9.11338	103.6	9.49449	73.4	0.0961	76	0.10605	59.68	0.10936
80.2	9.94187	84	9.11338	103.6	9.47792	73.6	0.0961	76	0.10605	59.68	0.10936
80.4	9.97501	84.2	9.11338	103.8	9.47792	73.6	0.09942	76.4	0.10273	59.68	0.10936
80.4	9.95844	84.2	9.11338	103.8	9.47792	73.6	0.09942	76.4	0.10273	59.84	0.10605
80.6	9.95844	84.4	9.12995	104	9.49449	73.8	0.10273	76.4	0.10273	59.84	0.10273
80.6	9.95844	84.4	9.12995	104	9.47792	73.8	0.10273	76.4	0.10273	60	0.10273
80.6	9.94187	84.4	9.12995	104.2	9.49449	73.8	0.09942	76.6	0.09942	60	0.10605
80.6	9.94187	84.8	9.12995	104.2	9.49449	74	0.09279	76.6	0.10273	60	0.10605
81	9.94187	84.8	9.12995	104.6	9.47792	74	0.09279	76.8	0.10273	60	0.10605
81	9.95844	85	9.14652	104.6	9.49449	74	0.0961	76.8	0.10273	60.32	0.10936
81.2	9.94187	85	9.11338	104.8	9.49449	74.4	0.09942	76.8	0.10273	60.32	0.10605
81.2	9.95844	85	9.12995	104.8	9.49449	74.4	0.10273	77.2	0.10605	60.48	0.10273
81.2	9.9253	85	9.12995	105	9.49449	74.6	0.10605	77.2	0.10273	60.48	0.10273
81.4	9.94187	85.2	9.11338	105	9.49449	74.6	0.10273	77.2	0.09942	60.48	0.10605
81.4	9.9253	85.2	9.14652	105.4	9.47792	74.6	0.09942	77.4	0.09942	60.48	0.10605
81.6	9.9253	85.4	9.14652	105.4	9.49449	74.6	0.0961	77.4	0.10273	60.64	0.10605
81.6	9.95844	85.4	9.12995	105.6	9.51106	74.8	0.10273	77.4	0.10273	60.64	0.10605
81.6	9.94187	85.8	9.12995	105.6	9.49449	74.8	0.10605	77.6	0.10273	60.8	0.10605
82	9.94187	85.8	9.14652	105.8	9.51106	75	0.10936	77.6	0.10273	60.8	0.09942
82	9.94187	85.8	9.12995	106	9.49449	75	0.10605	77.8	0.10273	60.8	0.09279
82	9.94187	85.8	9.14652	106	9.49449	75	0.10273	77.8	0.09942	61.12	0.09279
82.2	9.94187	86	9.12995	106.4	9.51106	75	0.0961	77.8	0.0961	61.12	0.0961
82.2	9.94187	86	9.12995	106.6	9.52763	75.4	0.09279	78.2	0.0961	61.12	0.09942
82.2	9.94187	86.2	9.14652	106.6	9.52763	75.4	0.08948	78.2	0.09942	61.28	0.10273
82.4	9.94187	86.2	9.16309	106.6	9.51106	75.6	0.09279	78.4	0.09942	61.28	0.10605
82.4	9.94187	86.2	9.14652	106.8	9.49449	75.6	0.09942	78.4	0.09942	61.28	0.10605
82.4	9.95844	86.6	9.12995	107	9.52763	75.6	0.09942	78.4	0.10605	61.44	0.09942
82.4	9.94187	86.6	9.12995	107	9.51106	75.6	0.0961	78.4	0.10936	61.44	0.0961
82.8	9.9253	86.8	9.11338	107	9.52763	75.8	0.0961	78.6	0.10936	61.44	0.09942
82.8	9.94187	86.8	9.12995	107.4	9.52763	75.8	0.0961	78.6	0.11267	61.76	0.10273
83	9.94187	86.8	9.12995	107.6	9.52763	76	0.09279	78.8	0.11267	61.76	0.10273
83	9.94187	87	9.12995	107.6	9.52763	76	0.0961	78.8	0.10936	61.92	0.10605
83	9.95844	87	9.12995	107.8	9.52763	76	0.0961	78.8	0.10605	61.92	0.10605
83.2	9.94187	87.2	9.11338	107.8	9.5442	76	0.0961	78.8	0.10273	61.92	0.10605
83.2	9.95844	87.2	9.11338	107.8	9.5442	76.4	0.0961	79.2	0.10273	61.92	0.10605
83.2	9.95844	87.2	9.11338	108.2	9.5442	76.4	0.0961	79.2	0.10273	62.08	0.10936
83.4	9.95844	87.2	9.11338	108.4	9.5442	76.6	0.09279	79.2	0.10273	62.08	0.10936
83.4	9.95844	87.6	9.11338	108.4	9.5442	76.6	0.0961	79.2	0.10273	62.24	0.10936
83.4	9.9253	87.6	9.11338	108.6	9.52763	76.6	0.10273	79.4	0.10273	62.24	0.10605
83.8	9.95844	87.8	9.09681	108.6	9.5442	76.8	0.10605	79.4	0.10273	62.24	0.10273
83.8	9.97501	87.8	9.09681	108.8	9.5442	76.8	0.10605	79.6	0.10273	62.24	0.10273
84	9.97501	88	9.08024	108.8	9.56077	76.8	0.10273	79.6	0.10605	62.56	0.10605
84	9.95844	88	9.08024	109.2	9.5442	77.2	0.10273	79.6	0.10605	62.56	0.10936
84	9.95844	88.2	9.08024	109.2	9.5442	77.2	0.09942	80	0.10605	62.72	0.10936
84.2	9.94187	88.2	9.08024	109.4	9.5442	77.4	0.0961	80	0.10273	62.72	0.10936
84.2	9.97501	88.2	9.08024	109.4	9.56077	77.4	0.0961	80	0.10273	62.72	0.10936
84.4	9.95844	88.2	9.08024	109.6	9.56077	77.4	0.09942	80.2	0.09942	62.72	0.10936
84.4	9.97501	88.6	9.0471	109.6	9.56077	77.4	0.09942	80.2	0.09942	62.88	0.10936
84.4	9.95844	88.6	9.06367	109.8	9.56077	77.6	0.09942	80.2	0.09942	62.88	0.11267
84.4	9.95844	88.8	9.06367	109.8	9.56077	77.6	0.09942	80.4	0.09942	63.04	0.11599
84.8	9.95844	88.8	9.0471	110.2	9.57734	77.8	0.09942	80.4	0.09942	63.04	0.11267
84.8	9.95844	88.8	9.08024	110.4	9.57734	77.8	0.09942	80.6	0.10273	63.04	0.10936
85	9.95844	89	9.0471	110.4	9.57734	77.8	0.09942	80.6	0.10273	63.36	0.10605
85	9.97501	89	9.06367	110.6	9.57734	77.8	0.09942	80.6	0.10273	63.36	0.10273
85	9.97501	89	9.06367	110.8	9.59391	78.2	0.09942	81	0.10273	63.36	0.10273
85.2	9.97501	89.4	9.06367	110.8	9.57734	78.2	0.09942	81	0.10273	63.52	0.10605
85.2	9.97501	89.4	9.06367	110.8	9.57734	78.4	0.09942	81.2	0.10273	63.52	0.10936
85.2	9.95844	89.6	9.08024	111.2	9.59391	78.4	0.10273	81.2	0.10273	63.52	0.10936
85.4	9.97501	89.6	9.08024	111.2	9.59391	78.4	0.10605	81.2	0.10273	63.68	0.11267
85.4	9.95844	89.6	9.09681	111.2	9.57734	78.4	0.10605	81.2	0.10273	63.68	0.10936
85.8	9.97501	89.8	9.08024	111.4	9.59391	78.6	0.10605	81.4	0.10273	63.68	0.10605
85.8	9.97501	89.8	9.08024	111.6	9.62705	78.6	0.10605	81.4	0.09942	64	0.10273
85.8	9.99158	89.8	9.08024	111.6	9.62705	78.8	0.10273	81.6	0.09942	64	0.10605
85.8	9.99158	90	9.08024	112	9.59391	78.8	0.09942	81.6	0.09942	64.16	0.10273
86	9.97501	90	9.08024	112.2	9.61048	78.8	0.09942	81.6	0.09942	64.16	0.10605
86	9.97501	90.4	9.09681	112.2	9.61048	79.2	0.09942	81.6	0.10273	64.16	0.10605
86.2	9.97501	90.4	9.09681	112.2	9.61048	79.2	0.09942	82	0.10273	64.16	0.10605
86.2	9.97501	90.6	9.09681	112.4	9.62705	79.2	0.09942	82	0.10605	64.32	0.10273
86.2	9.97501	90.6	9.09681	112.6	9.62705	79.4	0.09942	82.2	0.10273	64.32	0.10605
86.2	9.99158	90.6	9.08024	112.6	9.62705	79.4	0.09942	82.2	0.10273	64.48	0.10605
86.6	9.99158	90.6	9.08024	112.6	9.62705	79.6	0.09942	82.2	0.09942	64.48	0.10936
86.6	9.99158	90.8	9.09681	113	9.62705	79.6	0.09942	82.4	0.10605	64.48	0.10936
86.8	9.97501	90.8	9.09681	113.2	9.62705	79.6	0.09942	82.4	0.09942	64.48	0.10936
86.8	9.99158	91	9.09681	113.2	9.62705	79.6	0.09942	82.4	0.10605	64.8	0.10936
86.8	9.97501	91	9.08024	113.4	9.66019	80	0.09942	82.8	0.10936	64.8	0.10936
87	9.99158	91	9.08024	113.4	9.64362	80	0.0961	82.8	0.10936	64.96	0.10936
87	9.99158	91.4	9.06367	113.6	9.64362	80.2	0.0961	83	0.10605	64.96	0.11267
87.2	9.99158	91.4	9.06367	113.6	9.66019	80.2	0.09279	83	0.11267	64.96	0.11267
87.2	9.99158	91.6	9.06367	114	9.66019	80.2	0.09279	83	0.11267	64.96	0.10936
87.2	9.99158	91.6	9.06367	114.2	9.67676	80.2	0.0961	83	0.10936	65.12	0.10605
87.6	9.99158	91.6	9.08024	114.2	9.66019	80.4	0.09942	83.2	0.10936	65.12	0.10273
87.6	10.0082	91.8	9.06367	114.2	9.66019	80.4	0.09942	83.2	0.10936	65.28	0.10273
87.8	9.99158	91.8	9.0471	114.4	9.66019	80.6	0.10273	83.4	0.11267	65.28	0.10605
87.8	9.99158	91.8	9.0471	114.4	9.66019	80.6	0.09942	83.4	0.10936	65.28	0.10605
87.8	10.0082	91.8	9.03053	114.8	9.66019	80.6	0.09942	83.4	0.10936	65.6	0.10936
87.8	10.0082	92.2	9.0471	115	9.67676	80.6	0.10273	83.4	0.11267	65.6	0.10936
88	9.97501	92.2	9.0471	115	9.67676	81	0.10273	83.8	0.11267	65.6	0.10936
88	9.99158	92.4	9.06367	115.2	9.67676	81	0.10605	83.8	0.10605	65.76	0.10936
88.6	9.99158	92.4	9.06367	115.4	9.69333	81.2	0.10936	84	0.10936	65.76	0.10936
88.6	9.97501	92.6	9.0471	115.4	9.69333	81.2	0.10273	84	0.10936	65.76	0.10605
89	9.97501	92.6	9.03053	115.4	9.69333	81.2	0.09942	84	0.10605	65.92	0.10936
89	9.99158	92.8	9.0471	115.8	9.69333	81.2	0.09942	84.2	0.10605	65.92	0.10605
89	9.97501	92.8	9.0471	116	9.69333	81.4	0.0961	84.2	0.10605	65.92	0.10605
89	9.95844	92.8	9.06367	116	9.69333	81.4	0.0961	84.2	0.10273	66.24	0.10605
89.4	9.95844	92.8	9.06367	116.2	9.7099	81.6	0.10273	84.4	0.10273	66.24	0.10605
89.4	9.95844	93.2	9.0471	116.2	9.7099	81.6	0.10273	84.4	0.10605	66.24	0.10273
89.6	9.94187	93.2	9.0471	116.4	9.7099	81.6	0.09942	84.8	0.10273	66.4	0.10605
89.6	9.95844	93.4	9.03053	116.4	9.7099	81.6	0.0961	84.8	0.10605	66.4	0.10605
89.8	9.95844	93.4	9.03053	116.8	9.7099	82	0.0961	85	0.10936	66.4	0.10936
89.8	9.94187	93.4	9.06367	116.8	9.7099	82	0.0961	85	0.11267	66.56	0.10936
90	9.94187	93.6	9.0471	117	9.72647	82.2	0.09942	85	0.11267	66.56	0.10936
90	9.94187	93.6	9.06367	117	9.72647	82.2	0.10273	85	0.11599	66.72	0.10605
90	9.9253	93.8	9.06367	117.2	9.74304	82.2	0.10605	85.2	0.11267	66.72	0.10605
90.4	9.95844	93.8	9.06367	117.2	9.74304	82.4	0.10605	85.2	0.10936	66.72	0.10936
90.6	9.94187	93.8	9.06367	117.6	9.75961	82.4	0.10605	85.4	0.10605	66.72	0.11599
90.6	9.9253	94.2	9.06367	117.8	9.74304	82.4	0.10605	85.4	0.10273	67.04	0.11599
90.6	9.9253	94.2	9.06367	117.8	9.75961	82.8	0.10936	85.4	0.10273	67.04	0.1193
90.6	9.9253	94.4	9.08024	118	9.74304	82.8	0.10936	85.4	0.10273	67.2	0.11599
90.8	9.9253	94.4	9.09681	118.2	9.75961	83	0.11267	85.8	0.10605	67.2	0.10936
91	9.9253	94.4	9.09681	118.2	9.75961	83	0.11267	85.8	0.10605	67.2	0.10273
91	9.9253	94.6	9.08024	118.2	9.77618	83	0.10936	85.8	0.10936	67.2	0.10273
91	9.9253	94.6	9.08024	118.6	9.77618	83	0.10273	85.8	0.10605	67.36	0.10273
91.4	9.9253	94.8	9.08024	118.8	9.77618	83.2	0.10605	86	0.10605	67.36	0.10605
91.4	9.90873	94.8	9.08024	118.8	9.77618	83.2	0.09942	86	0.10273	67.52	0.10936
91.6	9.9253	94.8	9.09681	119	9.77618	83.4	0.09279	86.2	0.10605	67.52	0.11267
91.6	9.9253	95.2	9.09681	119	9.77618	83.4	0.0961	86.2	0.10605	67.52	0.11599
91.6	9.9253	95.2	9.09681	119.2	9.79275	83.4	0.10273	86.6	0.10605	67.84	0.11599
91.8	9.9253	95.2	9.09681	119.2	9.79275	83.4	0.10273	86.6	0.10936	67.84	0.11599
91.8	9.90873	95.2	9.09681	119.6	9.79275	83.8	0.10605	86.6	0.10936	67.84	0.11599
91.8	9.90873	95.4	9.09681	119.8	9.79275	83.8	0.10936	86.8	0.10605	68	0.11599
92.2	9.89216	95.4	9.09681	119.8	9.79275	84	0.10605	86.8	0.10605	68	0.11267
92.2	9.89216	95.6	9.11338	120	9.80931	84	0.10605	86.8	0.10936	68	0.10936
92.4	9.89216	95.6	9.11338	120.2	9.80931	84	0.10273	87	0.10605	68.16	0.10936
92.4	9.87559	96	9.09681	120.2	9.82588	84	0.10273	87	0.10936	68.16	0.10936
92.4	9.89216	96	9.11338	120.2	9.80931	84.2	0.10273	87.2	0.10936	68.32	0.10605
92.4	9.87559	96.2	9.09681	120.6	9.80931	84.2	0.10273	87.2	0.10936	68.32	0.10605
92.6	9.84245	96.2	9.09681	120.6	9.82588	84.4	0.10273	87.2	0.10936	68.32	0.10605
92.6	9.85902	96.2	9.09681	120.8	9.80931	84.4	0.10605	87.2	0.11267	68.64	0.10273
92.8	9.80931	96.2	9.09681	121	9.82588	84.4	0.10605	87.6	0.11267	68.64	0.10605
92.8	9.79275	96.4	9.08024	121	9.85902	84.8	0.10605	87.6	0.11599	68.64	0.11267
92.8	5.08693	96.4	9.09681	121.4	9.80931	84.8	0.10605	87.8	0.11599	68.64	0.11599
93.2	0.3314	96.6	9.09681	121.4	9.84245	84.8	0.10273	87.8	0.11599	68.8	0.11599
		96.6	9.09681	121.6	9.84245	85	0.09942	87.8	0.11267	68.8	0.11599
		96.6	9.09681	121.6	9.85902	85	0.09942	88	0.11267	68.96	0.10936
		97	9.09681	121.8	9.84245	85	0.0961	88	0.10936	68.96	0.10605
		97	9.11338	121.8	9.82588	85.2	0.09942	88.2	0.10605	68.96	0.10605
		97.2	9.11338	122	9.84245	85.2	0.0961	88.2	0.10605	68.96	0.10936
		97.2	9.11338	122	9.84245	85.4	0.09942	88.2	0.10605	69.28	0.11267
		97.2	9.11338	122.4	9.85902	85.4	0.10273	88.6	0.10273	69.28	0.11599
		97.4	9.11338	122.6	9.84245	85.4	0.10936	88.6	0.10273	69.44	0.11599
		97.4	9.09681	122.6	9.85902	85.8	0.10605	88.8	0.10273	69.44	0.11599
		97.6	9.11338	122.6	9.85902	85.8	0.10605	88.8	0.10273	69.44	0.11599
		97.6	9.11338	122.8	9.85902	85.8	0.09942	88.8	0.10273	69.44	0.11599
		97.6	9.11338	123	9.85902	85.8	0.0961	88.8	0.10605	69.6	0.11599
		97.6	9.11338	123	9.85902	86	0.0961	89	0.10605	69.6	0.11599
		98	9.12995	123.4	9.85902	86	0.09942	89	0.10936	69.76	0.11267
		98	9.11338	123.6	9.87559	86.2	0.10273	89	0.10605	69.76	0.11267
		98.2	9.09681	123.6	9.87559	86.2	0.10605	89.4	0.10605	69.76	0.11267
		98.2	9.11338	123.8	9.89216	86.2	0.10605	89.4	0.10273	69.76	0.11267
		98.2	9.11338	123.8	9.89216	86.2	0.10273	89.4	0.10273	70.08	0.11267
		98.4	9.12995	124.2	9.87559	86.6	0.09942	89.6	0.09942	70.08	0.11267
		98.4	9.12995	124.2	9.89216	86.6	0.10273	89.6	0.09942	70.24	0.11267
		98.4	9.12995	124.4	9.89216	86.8	0.10605	89.8	0.09942	70.24	0.11267
		98.8	9.12995	124.4	9.89216	86.8	0.10605	89.8	0.10273	70.24	0.11599
		98.8	9.11338	124.6	9.89216	86.8	0.10605	90	0.10273	70.4	0.11599
		99	9.12995	124.6	9.90873	86.8	0.10605	90	0.10273	70.4	0.1193
		99	9.12995	124.8	9.89216	87	0.10273	90	0.10273	70.4	0.1193
		99	9.16309	124.8	9.90873	87	0.09942	90	0.10273	70.56	0.1193
		99.2	9.14652	125.2	9.9253	87.2	0.09942	90.4	0.10273	70.56	0.11599
		99.2	9.14652	125.4	9.90873	87.2	0.09942	90.4	0.10605	70.56	0.11599
		99.2	9.14652	125.4	9.9253	87.2	0.09942	90.6	0.10605	70.88	0.11599
		99.4	9.14652	125.6	9.9253	87.6	0.09942	90.6	0.10936	70.88	0.11599
		99.4	9.14652	125.6	9.9253	87.6	0.09942	90.6	0.11267	71.04	0.11267
		99.8	9.14652	125.8	9.9253	87.8	0.09942	90.6	0.11267	71.04	0.11267
		99.8	9.14652	125.8	9.9253	87.8	0.09942	90.8	0.11267	71.04	0.11267
		100	9.16309	126.2	9.9253	87.8	0.10273	90.8	0.11599	71.2	0.11267
		100	9.16309	126.4	9.94187	88	0.10273	91	0.11267	71.2	0.11267
		100	9.16309	126.4	9.94187	88	0.10605	91	0.11267	71.2	0.11267
		100	9.16309	126.6	9.94187	88.2	0.11267	91	0.10936	71.2	0.10936
		100.2	9.16309	126.6	9.94187	88.2	0.11599	91.4	0.10605	71.52	0.10936
		100.2	9.16309	126.8	9.97501	88.2	0.11599	91.4	0.10605	71.52	0.10936
		100.4	9.19623	126.8	9.97501	88.2	0.1193	91.6	0.10936	71.68	0.10936
		100.4	9.19623	127.2	9.99158	88.6	0.11267	91.6	0.10936	71.68	0.11267
		100.4	9.19623	127.2	9.99158	88.6	0.10605	91.6	0.10936	71.68	0.11599
		100.8	9.19623	127.4	9.99158	88.8	0.10605	91.8	0.10936	71.68	0.11599
		100.8	9.19623	127.4	10.0082	88.8	0.10605	91.8	0.10605	71.84	0.11599
		100.8	9.19623	127.6	9.99158	88.8	0.10605	91.8	0.10273	71.84	0.11267
		101	9.2128	127.6	9.99158	88.8	0.10936	91.8	0.10273	72	0.11267
		101	9.19623	128	9.99158	89	0.10605	92.2	0.10605	72	0.11267
		101.2	9.19623	128.2	9.99158	89	0.10605	92.2	0.10936	72	0.11267
		101.2	9.2128	128.2	9.99158	89	0.10273	92.4	0.11267	72	0.11267
		101.4	9.19623	128.4	10.0082	89	0.10273	92.4	0.11599	72.32	0.11599
		101.4	9.19623	128.4	10.0082	89.4	0.10936	92.4	0.11599	72.32	0.11599
		101.4	9.22937	128.6	10.0247	89.4	0.11599	92.6	0.11599	72.48	0.11267
		101.4	9.22937	128.6	10.0247	89.6	0.11599	92.6	0.11599	72.48	0.11267
		101.8	9.22937	129	10.0247	89.6	0.1193	92.8	0.11599	72.48	0.10936
		101.8	9.22937	129.2	10.0247	89.6	0.1193	92.8	0.11599	72.64	0.10605
		102	9.22937	129.2	10.0247	89.8	0.11599	92.8	0.11599	72.64	0.10605
		102	9.22937	129.4	10.0413	89.8	0.11599	93.2	0.11267	72.8	0.10605
		102	9.2128	129.4	10.0413	90	0.11267	93.2	0.11267	72.8	0.10605
		102.2	9.22937	129.6	10.0744	90	0.10936	93.4	0.11267	72.8	0.11267
		102.2	9.24594	129.6	10.0744	90	0.10936	93.4	0.11267	73.12	0.11599
		102.2	9.24594	130	10.0413	90.4	0.10605	93.4	0.10936	73.12	0.11267
		102.6	9.24594	130	10.0579	90.4	0.10273	93.4	0.10936	73.12	0.11267
		102.6	9.22937	130.2	10.0579	90.4	0.10605	93.6	0.10605	73.28	0.11267
		102.8	9.22937	130.2	10.0579	90.6	0.10936	93.6	0.10273	73.28	0.10936
		102.8	9.22937	130.4	10.0579	90.6	0.10936	93.8	0.10273	73.28	0.10936
		102.8	9.24594	130.4	10.0579	90.6	0.10936	93.8	0.10273	73.44	0.11267
		103	9.24594	130.8	10.0579	90.8	0.10936	93.8	0.10273	73.44	0.1193
		103	9.24594	131	10.0579	90.8	0.10605	94.2	0.10605	73.44	0.1193
		103.2	9.24594	131	10.0579	91	0.10936	94.2	0.10605	73.44	0.1193
		103.2	9.24594	131.2	10.0579	91	0.10936	94.2	0.10273	73.76	0.1193
		103.2	9.22937	131.2	10.0579	91	0.11267	94.4	0.10605	73.76	0.12262
		103.6	9.24594	131.4	10.0579	91	0.11599	94.4	0.10936	73.92	0.1193
		103.6	9.22937	131.4	9.97501	91.4	0.1193	94.6	0.11267	73.92	0.1193
		103.8	9.26251	131.8	2.27006	91.4	0.11267	94.6	0.11599	73.92	0.12262
		103.8	9.26251	132	-5.99826	91.6	0.10936	94.8	0.12262	73.92	0.12262
		103.8	9.26251			91.6	0.10605	94.8	0.12262	74.08	0.11599
		104	9.26251			91.6	0.10273	94.8	0.12593	74.08	0.11599
		104	9.24594			91.6	0.09942	94.8	0.1193	74.24	0.11599
		104.2	9.24594			91.8	0.10605	95.2	0.1193	74.24	0.11599
		104.2	9.26251			91.8	0.10273	95.2	0.11599	74.24	0.11599
		104.2	9.26251			91.8	0.10273	95.2	0.11267	74.24	0.1193
		104.6	9.24594			92.2	0.09942	95.4	0.10936	74.56	0.11599
		104.6	9.26251			92.2	0.0961	95.4	0.11267	74.56	0.11267
		104.6	9.24594			92.4	0.0961	95.6	0.11267	74.72	0.10605
		104.8	9.24594			92.4	0.10605	95.6	0.11267	74.72	0.10605
		104.8	9.26251			92.4	0.10605	95.6	0.11599	74.72	0.10605
		105	9.24594			92.6	0.11267	96	0.11267	74.88	0.11267
		105	9.27908			92.6	0.11267	96	0.10936	74.88	0.1193
		105	9.27908			92.8	0.11267	96.2	0.10936	74.88	0.12262
		105.4	9.27908			92.8	0.10936	96.2	0.10605	75.04	0.12262
		105.4	9.27908			92.8	0.11267	96.2	0.10273	75.04	0.1193
		105.6	9.29565			92.8	0.10936	96.2	0.10273	75.04	0.11599
		105.6	9.29565			93.2	0.11267	96.4	0.10605	75.36	0.11599
		105.6	9.31222			93.2	0.10605	96.4	0.10605	75.36	0.11599
		105.6	9.29565			93.4	0.10605	96.6	0.10936	75.52	0.11599
		105.8	9.31222			93.4	0.10605	96.6	0.11267	75.52	0.11599
		105.8	9.31222			93.4	0.10936	96.6	0.11599	75.52	0.11599
		106	9.32879			93.6	0.11267	97	0.11267	75.68	0.10936
		106	9.32879			93.6	0.1193	97	0.11267	75.68	0.11267
		106.4	9.34536			93.6	0.12262	97.2	0.11267	75.68	0.11599
		106.4	9.34536			93.8	0.12262	97.2	0.10936	75.84	0.1193
		106.6	9.36193			93.8	0.12593	97.2	0.10605	75.84	0.1193
		106.6	9.36193			94.2	0.12593	97.4	0.10936	75.84	0.1193
		106.6	9.36193			94.2	0.12262	97.4	0.10936	76.16	0.11599
		106.6	9.36193			94.2	0.11599	97.6	0.11267	76.16	0.11267
		106.8	9.39507			94.4	0.11599	97.6	0.11599	76.16	0.11267
		106.8	9.39507			94.4	0.11267	97.6	0.1193	76.16	0.11267
		107	9.41164			94.4	0.10936	97.6	0.12262	76.32	0.11599
		107	9.39507			94.6	0.10605	98	0.12262	76.32	0.11599
		107.4	9.41164			94.6	0.10936	98	0.1193	76.48	0.11599
		107.4	9.41164			94.8	0.10605	98.2	0.11599	76.48	0.11599
		107.6	9.42821			94.8	0.10273	98.2	0.11599	76.48	0.11267
		107.6	9.42821			94.8	0.10273	98.2	0.11267	76.48	0.10936
		107.6	9.44478			94.8	0.10605	98.4	0.10936	76.8	0.10605
		107.6	9.44478			95.2	0.10605	98.4	0.10605	76.8	0.10605
		107.8	9.44478			95.2	0.10936	98.4	0.10936	76.96	0.10605
		107.8	9.44478			95.2	0.10936	98.8	0.10936	76.96	0.11267
		108.2	9.44478			95.4	0.11267	98.8	0.11267	76.96	0.1193
		108.2	9.44478			95.4	0.10936	99	0.11267	77.12	0.12262
		108.4	9.46135			95.4	0.10605	99	0.11267	77.12	0.12262
		108.4	9.46135			95.6	0.10605	99	0.11267	77.12	0.1193
		108.4	9.44478			95.6	0.10936	99	0.11267	77.28	0.11599
		108.4	9.46135			96	0.10936	99.2	0.10936	77.28	0.11267
		108.6	9.46135			96	0.11267	99.2	0.11267	77.28	0.11599
		108.6	9.46135			96.2	0.11599	99.4	0.11599	77.6	0.1193
		108.8	9.47792			96.2	0.11599	99.4	0.11599	77.6	0.12262
		108.8	9.47792			96.2	0.1193	99.4	0.11599	77.6	0.1193
		108.8	9.46135			96.2	0.1193	99.8	0.11599	77.76	0.1193
		109.2	9.46135			96.4	0.12262	99.8	0.11599	77.76	0.11267
		109.2	9.46135			96.4	0.1193	99.8	0.11599	77.76	0.10605
		109.4	9.46135			96.6	0.12262	100	0.11599	77.92	0.10605
		109.4	9.46135			96.6	0.11599	100	0.11599	77.92	0.10936
		109.4	9.46135			96.6	0.11599	100	0.11599	78.08	0.11267
		109.6	9.46135			96.6	0.11267	100.2	0.11599	78.08	0.11599
		109.6	9.47792			97	0.11267	100.2	0.11599	78.08	0.1193
		109.8	9.46135			97	0.10605	100.4	0.11599	78.4	0.1193
		109.8	9.46135			97.2	0.10936	100.4	0.11599	78.4	0.12262
		109.8	9.46135			97.2	0.10605	100.4	0.11599	78.56	0.1193
		110.2	9.46135			97.2	0.10273	100.8	0.11599	78.56	0.1193
		110.2	9.46135			97.4	0.10273	100.8	0.11599	78.56	0.1193
		110.4	9.44478			97.4	0.10936	101	0.11599	78.56	0.1193
		110.4	9.44478			97.6	0.11267	101	0.11599	78.72	0.11599
		110.4	9.44478			97.6	0.11599	101	0.11599	78.72	0.11599
		110.6	9.42821			97.6	0.12262	101	0.11599	78.72	0.11599
		110.6	9.41164			98	0.12924	101.2	0.11599	79.04	0.11599
		110.8	9.41164			98	0.12262	101.2	0.11599	79.04	0.11599
		110.8	9.41164			98.2	0.1193	101.4	0.11267	79.04	0.11267
		110.8	9.41164			98.2	0.1193	101.4	0.11267	79.2	0.10936
		110.8	9.41164			98.2	0.11267	101.4	0.11267	79.2	0.11267
		111.2	9.3785			98.2	0.10605	101.8	0.11267	79.2	0.11599
		111.2	9.36193			98.4	0.10936	101.8	0.11267	79.36	0.1193
		111.4	9.32879			98.4	0.10605	101.8	0.11267	79.36	0.12593
		111.4	9.31222			98.8	0.10936	102	0.11267	79.52	0.12924
		111.6	-3.86076			98.8	0.11267	102	0.11267	79.52	0.12593
						98.8	0.1193	102.2	0.11267	79.52	0.1193
						99	0.1193	102.2	0.11267	79.84	0.1193
						99	0.12262	102.2	0.11599	79.84	0.11599
						99	0.1193	102.6	0.11267	80	0.11599
						99.2	0.1193	102.6	0.11267	80	0.11267
						99.2	0.11599	102.6	0.11267	80	0.11267
						99.4	0.11599	102.8	0.11599	80	0.11267
						99.4	0.11599	102.8	0.11599	80.16	0.11267
						99.4	0.1193	103	0.1193	80.16	0.11267
						99.4	0.12262	103	0.1193	80.32	0.11599
						99.8	0.12262	103.2	0.11599	80.32	0.1193
						99.8	0.12593	103.2	0.11267	80.32	0.11599
						100	0.12924	103.2	0.11267	80.32	0.1193
						100	0.12262	103.2	0.11267	80.64	0.1193
						100	0.1193	103.6	0.10936	80.64	0.12262
						100.2	0.12262	103.6	0.11267	80.8	0.12593
						100.2	0.1193	103.8	0.11267	80.8	0.12593
						100.4	0.11599	103.8	0.11267	80.8	0.12593
						100.4	0.1193	103.8	0.11599	80.96	0.12593
						100.4	0.11599	104	0.1193	80.96	0.12262
						100.8	0.11267	104	0.1193	80.96	0.1193
						100.8	0.11267	104.2	0.1193	81.12	0.1193
						101	0.11267	104.2	0.1193	81.12	0.1193
						101	0.11267	104.2	0.11599	81.12	0.12262
						101	0.1193	104.6	0.11599	81.44	0.12593
						101	0.11599	104.6	0.11599	81.44	0.12593
						101.2	0.1193	104.6	0.11599	81.44	0.12262
						101.2	0.11599	104.6	0.11599	81.6	0.1193
						101.4	0.11267	104.8	0.1193	81.6	0.11599
						101.4	0.10605	104.8	0.1193	81.76	0.11267
						101.4	0.10605	105	0.1193	81.76	0.11267
						101.4	0.10273	105	0.12262	81.76	0.11599
						101.8	0.10273	105.4	0.12262	81.76	0.1193
						101.8	0.10605	105.4	0.12262	82.08	0.12262
						102	0.10605	105.4	0.12262	82.08	0.12593
						102	0.10605	105.6	0.12262	82.24	0.12924
						102	0.10273	105.6	0.1193	82.24	0.12924
						102.2	0.10936	105.6	0.1193	82.24	0.12593
						102.2	0.11267	105.8	0.11599	82.24	0.12262
						102.2	0.11599	105.8	0.11599	82.4	0.11599
						102.6	0.1193	106	0.11599	82.4	0.11267
						102.6	0.1193	106	0.11267	82.56	0.11267
						102.8	0.11599	106	0.11267	82.56	0.11267
						102.8	0.10936	106	0.10936	82.56	0.11267
						102.8	0.11267	106.4	0.10936	82.56	0.11599
						102.8	0.11267	106.4	0.10936	82.88	0.11599
						103	0.11599	106.6	0.11267	82.88	0.11599
						103	0.11267	106.6	0.11267	83.04	0.11599
						103.2	0.11267	106.8	0.11599	83.04	0.1193
						103.2	0.10605	106.8	0.11599	83.2	0.1193
						103.2	0.10605	106.8	0.1193	83.2	0.1193
						103.6	0.10605	107	0.1193	83.2	0.12262
						103.6	0.11267	107	0.12262	83.36	0.12262
						103.8	0.11599	107	0.12593	83.36	0.12262
						103.8	0.1193	107.4	0.12262	83.36	0.12593
						103.8	0.1193	107.4	0.1193	83.68	0.12593
						104	0.1193	107.6	0.12262	83.68	0.12262
						104	0.11267	107.6	0.11599	83.68	0.12593
						104.2	0.10936	107.6	0.11267	83.68	0.12593
						104.2	0.10936	107.8	0.11599	83.84	0.12262
						104.2	0.10936	107.8	0.11267	83.84	0.12593
						104.2	0.10936	107.8	0.10936	84	0.12593
						104.6	0.11267	108.2	0.11267	84	0.12262
						104.6	0.11599	108.2	0.11267	84.32	0.1193
						104.8	0.11599	108.4	0.11599	84.32	0.1193
						104.8	0.1193	108.4	0.12262	84.48	0.11599
						105	0.1193	108.4	0.12262	84.48	0.1193
						105	0.1193	108.6	0.12262	84.48	0.1193
						105	0.12262	108.6	0.12593	84.48	0.1193
						105	0.12262	108.6	0.12262	84.64	0.12262
						105.4	0.1193	108.8	0.1193	84.64	0.12593
						105.4	0.1193	108.8	0.1193	84.8	0.12262
						105.6	0.1193	109.2	0.1193	84.8	0.12262
						105.6	0.11599	109.2	0.11599	84.8	0.12593
						105.6	0.11599	109.4	0.1193	84.8	0.12262
						105.8	0.11599	109.4	0.11599	85.12	0.1193
						105.8	0.11599	109.4	0.11599	85.12	0.1193
						106	0.11267	109.4	0.10936	85.28	0.1193
						106	0.11267	109.6	0.11267	85.28	0.11599
						106	0.11267	109.6	0.11267	85.28	0.11599
						106.4	0.11267	109.8	0.11599	85.28	0.11599
						106.4	0.11267	109.8	0.1193	85.44	0.11599
						106.6	0.11599	109.8	0.12924	85.44	0.11599
						106.6	0.1193	110.2	0.12593	85.6	0.11599
						106.6	0.1193	110.2	0.12593	85.6	0.11599
						106.6	0.1193	110.2	0.12924	85.92	0.11599
						106.8	0.11599	110.4	0.12924	85.92	0.11599
						106.8	0.11599	110.4	0.12924	85.92	0.11599
						107	0.11267	110.6	0.13256	86.08	0.1193
						107	0.11599	110.6	0.12924	86.08	0.12262
						107	0.11267	110.8	0.12924	86.08	0.12593
						107	0.1193	110.8	0.12593	86.24	0.12924
						107.4	0.1193	110.8	0.12262	86.24	0.12924
						107.4	0.12262	110.8	0.12262	86.24	0.12924
						107.6	0.1193	111.2	0.1193	86.24	0.12593
						107.6	0.12262	111.2	0.11599	86.56	0.12262
						107.8	0.1193	111.4	0.11599	86.56	0.1193
						107.8	0.12262	111.4	0.1193	86.72	0.1193
						107.8	0.12262	111.6	0.11599	86.72	0.11599
						107.8	0.12593	111.6	0.1193	86.72	0.1193
						108.2	0.12924	111.6	0.1193	86.88	0.12262
						108.2	0.13256	111.6	0.1193	86.88	0.12593
						108.4	0.13256	112	0.1193	86.88	0.12924
						108.4	0.13256	112	0.1193	87.04	0.13256
						108.4	0.12924	112.2	0.1193	87.04	0.13256
						108.6	0.12924	112.2	0.12262	87.36	0.12924
						108.6	0.12924	112.2	0.12593	87.36	0.12593
						108.8	0.12924	112.4	0.12262	87.36	0.12262
						108.8	0.12924	112.4	0.12262	87.52	0.1193
						108.8	0.12924	112.6	0.12924	87.52	0.11599
						109.2	0.12924	112.6	0.13256	87.52	0.1193
						109.2	0.12593	112.6	0.13587	87.68	0.12262
						109.4	0.12262	113	0.14581	87.68	0.12593
						109.4	0.1193	113	0.14581	87.84	0.12593
						109.4	0.1193	113.2	0.13256	87.84	0.12924
						109.4	0.11599	113.2	0.1193	87.84	0.12593
						109.6	0.11599	113.2	0.1193	87.84	0.12593
						109.6	0.11599	113.4	0.11599	88.16	0.12593
						109.8	0.11599	113.4	0.11599	88.16	0.12924
						109.8	0.11599	113.6	0.12924	88.32	0.12924
						109.8	0.11599	113.6	0.13256	88.32	0.13256
						110.2	0.1193	113.6	0.12262	88.32	0.13256
						110.2	0.1193	114	0.1193	88.48	0.12924
						110.4	0.1193	114	0.12593	88.48	0.12924
						110.4	0.1193	114.2	0.11599	88.64	0.12593
						110.4	0.1193	114.2	0.12593	88.64	0.12262
						110.6	0.11599	114.2	0.13256	88.64	0.1193
						110.6	0.11599	114.2	0.13256	88.96	0.12262
						110.8	0.11599	114.4	0.12262	88.96	0.12262
						110.8	0.11599	114.4	0.12262	88.96	0.12262
						110.8	0.11599	114.8	0.1193	88.96	0.12262
						110.8	0.11599	114.8	0.12262	89.12	0.12593
						111.2	0.11599	114.8	0.12593	89.12	0.12262
						111.2	0.11599	115	0.13256	89.28	0.1193
						111.2	0.11599	115	0.1425	89.28	0.1193
						111.4	0.10936	115	0.1425	89.28	0.1193
						111.4	0.10605	115.2	0.13256	89.6	0.11599
						111.6	0.10936	115.2	0.12924	89.6	0.11599
						111.6	0.11599	115.4	0.12593	89.6	0.1193
						111.6	0.12262	115.4	0.12262	89.76	0.1193
						112	0.12593	115.4	0.11599	89.76	0.12262
						112	0.12262	115.8	0.11599	89.92	0.12262
						112.2	0.12262	115.8	0.11599	89.92	0.12593
						112.2	0.1193	115.8	0.11267	89.92	0.12593
						112.2	0.11599	116	0.10936	90.08	0.12924
						112.2	0.12262	116	0.11267	90.08	0.12593
						112.4	0.13256	116.2	0.1193	90.08	0.12924
						112.4	0.13256	116.2	0.1193	90.4	0.12593
						112.6	0.13587	116.4	0.1193	90.4	0.12593
						112.6	0.12924	116.4	0.11599	90.56	0.12262
						112.6	0.12924	116.4	0.11599	90.56	0.12593
						113	0.12262	116.4	0.10936	90.56	0.12262
						113	0.12262	116.8	0.10936	90.56	0.12262
						113.2	0.1193	117	0.11599	90.72	0.12262
						113.2	0.12262	117	0.11599	90.72	0.12593
						113.2	0.11599	117	0.11599	90.88	0.12262
						113.4	0.12262	117.2	0.1193	90.88	0.12593
						113.4	0.12593	117.2	0.1193	90.88	0.12924
						113.6	0.12262	117.2	0.11267	91.2	0.12924
						113.6	0.12593	117.2	0.11599	91.2	0.12924
						113.6	0.12924	117.6	0.11599	91.36	0.13256
						114	0.12924	117.8	0.11267	91.36	0.13256
						114	0.12262	117.8	0.11267	91.36	0.13256
						114.2	0.12262	117.8	0.11599	91.52	0.13256
						114.2	0.1193	118	0.1193	91.52	0.13256
						114.2	0.1193	118	0.1193	91.52	0.13256
						114.4	0.11599	118.2	0.13256	91.52	0.12924
						114.4	0.11267	118.2	0.12924	91.84	0.12924
						114.4	0.11267	118.2	0.12262	91.84	0.12924
						114.4	0.11267	118.2	0.11267	92	0.12924
						114.8	0.11599	118.6	0.11599	92	0.12924
						114.8	0.1193	118.6	0.11267	92	0.13256
						115	0.12262	118.8	0.10936	92	0.12924
						115	0.12593	118.8	0.1193	92.16	0.12593
						115.2	0.12593	119	0.12262	92.16	0.12593
						115.2	0.12262	119	0.1193	92.32	0.12262
						115.2	0.1193	119.2	0.11599	92.32	0.1193
						115.4	0.12262	119.2	0.12593	92.32	0.1193
						115.4	0.1193	119.2	0.1193	92.64	0.12262
						115.4	0.1193	119.2	0.1193	92.64	0.12262
						115.8	0.1193	119.6	0.12262	92.8	0.12593
						115.8	0.1193	119.6	0.11599	92.8	0.12924
						116	0.1193	119.8	0.11599	92.8	0.13256
						116	0.12262	119.8	0.12593	92.96	0.12924
						116	0.12593	119.8	0.12593	92.96	0.12924
						116	0.12593	120	0.12262	93.12	0.12593
						116.2	0.12924	120	0.12924	93.12	0.12593
						116.2	0.12593	120.2	0.1193	93.12	0.12593
						116.4	0.12593	120.2	0.10936	93.12	0.12924
						116.4	0.12593	120.2	0.11599	93.44	0.12924
						116.8	0.12593	120.6	0.11599	93.44	0.13256
						116.8	0.12593	120.6	0.10936	93.6	0.13256
						117	0.12593	120.6	0.10936	93.6	0.12924
						117	0.12593	120.8	0.10936	93.6	0.12924
						117	0.12262	120.8	0.10936	93.76	0.12924
						117	0.12262	121	0.11267	93.76	0.12924
						117.2	0.12262	121	0.11267	93.76	0.12924
						117.2	0.12593	121	0.1193	94.08	0.12924
						117.2	0.12262	121.4	0.12593	94.08	0.12924
						117.6	0.12262	121.4	0.12262	94.24	0.12924
						117.6	0.12262	121.6	0.11599	94.24	0.12593
						117.8	0.1193	121.6	0.11599	94.24	0.12262
						117.8	0.1193	121.6	0.10936	94.24	0.12593
						117.8	0.12262	121.8	0.10936	94.4	0.12593
						118	0.12262	121.8	0.10936	94.4	0.12593
						118	0.12262	122	0.11267	94.56	0.12924
						118.2	0.12262	122	0.1193	94.56	0.13256
						118.2	0.1193	122	0.12262	94.56	0.12924
						118.2	0.11599	122.4	0.12262	94.88	0.12924
						118.2	0.1193	122.4	0.12593	94.88	0.12593
						118.6	0.11599	122.6	0.12593	95.04	0.12262
						118.6	0.11267	122.6	0.12262	95.04	0.12262
						118.8	0.11599	122.6	0.12593	95.04	0.12924
						118.8	0.11599	122.8	0.12593	95.2	0.12593
						119	0.11599	122.8	0.12262	95.2	0.12924
						119	0.12262	123	0.12593	95.36	0.13256
						119.2	0.12593	123	0.12593	95.36	0.12924
						119.2	0.12262	123	0.12262	95.36	0.12593
						119.2	0.12593	123.4	0.12262	95.36	0.12924
						119.2	0.12593	123.4	0.12593	95.68	0.12593
						119.6	0.12593	123.6	0.12593	95.68	0.12262
						119.6	0.12924	123.6	0.12593	95.84	0.12262
						119.8	0.12924	123.6	0.12593	95.84	0.12262
						119.8	0.12593	123.8	0.12262	96	0.12593
						119.8	0.12593	123.8	0.12262	96	0.12924
						120	0.12262	123.8	0.12262	96	0.12924
						120	0.12262	124.2	0.12593	96.16	0.13256
						120	0.12593	124.2	0.12924	96.16	0.13256
						120.2	0.12924	124.4	0.12924	96.16	0.12924
						120.2	0.12924	124.4	0.12593	96.48	0.12924
						120.6	0.13256	124.4	0.12593	96.48	0.13256
						120.6	0.12924	124.4	0.12262	96.64	0.13256
						120.6	0.12924	124.6	0.12262	96.64	0.13256
						120.6	0.12924	124.6	0.12593	96.8	0.13256
						120.8	0.12924	124.8	0.12593	96.8	0.13256
						120.8	0.13256	124.8	0.12262	97.12	0.13256
						121	0.13256	125.2	0.12593	97.12	0.12924
						121	0.12924	125.2	0.12593	97.28	0.12924
						121	0.12924	125.4	0.12262	97.28	0.12924
						121.4	0.12593	125.4	0.12593	97.44	0.12924
						121.4	0.12262	125.4	0.12593	97.44	0.12924
						121.6	0.12593	125.4	0.12262	97.6	0.12924
						121.6	0.12924	125.6	0.12262	97.6	0.12924
						121.6	0.12924	125.6	0.12262	97.92	0.12924
						121.8	0.12924	125.8	0.12262	97.92	0.12924
						121.8	0.12924	125.8	0.12593	98.08	0.12924
						122	0.12593	126.2	0.12593	98.08	0.13256
						122	0.12924	126.2	0.12262	98.08	0.12924
						122	0.12924	126.2	0.12262	98.24	0.12593
						122.4	0.12924	126.4	0.1193	98.24	0.1193
						122.4	0.12924	126.4	0.1193	98.4	0.11599
						122.6	0.13256	126.4	0.12262	98.4	0.1193
						122.6	0.12593	126.6	0.12262	98.4	0.12262
						122.6	0.12262	126.6	0.12262	98.72	0.12924
						122.8	0.12593	126.8	0.12593	98.72	0.13587
						122.8	0.12593	126.8	0.12262	98.88	0.1425
						123	0.12593	126.8	0.12262	98.88	0.1425
						123	0.12924	127.2	0.12593	99.04	0.1425
						123	0.12924	127.2	0.12924	99.04	0.1425
						123	0.12924	127.2	0.12593	99.04	0.1425
						123.4	0.12593	127.4	0.12924	99.36	0.13587
						123.4	0.12593	127.4	0.12593	99.36	0.13256
						123.6	0.12593	127.6	0.12593	99.36	0.13256
						123.6	0.12924	127.6	0.12593	99.52	0.12593
						123.8	0.12924	127.6	0.12593	99.52	0.12262
						123.8	0.13256	128	0.12593	99.68	0.12593
						123.8	0.13256	128	0.12924	99.68	0.12262
						123.8	0.12924	128.2	0.12924	99.84	0.12262
						124.2	0.12924	128.2	0.12593	99.84	0.12593
						124.2	0.12924	128.2	0.12593	99.84	0.12924
						124.4	0.12924	128.4	0.12593	99.84	0.12924
						124.4	0.12924	128.4	0.12262	100.16	0.13256
						124.6	0.13256	128.6	0.12262	100.16	0.13256
						124.6	0.12924	128.6	0.12593	100.32	0.13256
						124.8	0.12924	128.6	0.12593	100.32	0.13256
						124.8	0.12593	128.6	0.12593	100.32	0.13256
						124.8	0.12593	129	0.12593	100.48	0.13256
						124.8	0.12593	129	0.12262	100.48	0.13587
						125.2	0.12924	129.2	0.1193	100.48	0.13919
						125.2	0.12924	129.2	0.1193	100.64	0.13919
						125.4	0.13256	129.4	0.1193	100.64	0.13919
						125.4	0.13256	129.4	0.12262	100.64	0.13919
						125.6	0.13256	129.6	0.12593	100.96	0.13587
						125.6	0.13256	129.6	0.12924	100.96	0.13256
						125.6	0.13256	129.6	0.12924	101.12	0.13256
						125.8	0.12924	129.6	0.12593	101.12	0.12924
						125.8	0.12924	130	0.12593	101.12	0.12924
						125.8	0.12593	130	0.12262	101.28	0.12924
						126.2	0.12262	130.2	0.12262	101.28	0.12593
						126.2	0.1193	130.2	0.12593	101.44	0.12593
						126.4	0.12593	130.4	0.12593	101.44	0.12924
						126.4	0.12593	130.4	0.12593	101.44	0.12924
						126.4	0.12593	130.4	0.12924	101.44	0.12924
						126.6	0.12924	130.4	0.12924	101.76	0.13256
						126.6	0.13256	130.8	0.12924	101.76	0.13256
						126.8	0.12924	130.8	0.13256	101.76	0.13256
						126.8	0.12593	131	0.12924	101.92	0.12924
						126.8	0.12924	131	0.12924	101.92	0.12593
						127.2	0.12924	131.2	0.12924	101.92	0.12593
						127.2	0.12924	131.2	0.12924	102.08	0.12593
						127.2	0.12924	131.4	0.12924	102.08	0.12593
						127.4	0.13256	131.4	0.13256	102.4	0.12924
						127.4	0.12924	131.4	0.13256	102.4	0.13256
						127.4	0.12593	131.4	0.12924	102.56	0.13587
						127.6	0.12593	131.8	0.12924	102.56	0.13587
						127.6	0.12593	131.8	0.12593	102.56	0.13587
						128	0.12262	132	0.12593	102.56	0.13587
						128	0.12593	132	0.12593	102.72	0.13587
						128.2	0.12924	132.2	0.12924	102.72	0.13256
						128.2	0.12924	132.2	0.12593	102.88	0.13256
						128.2	0.12593	132.4	0.12924	102.88	0.13256
						128.2	0.12593	132.4	0.12924	102.88	0.13256
						128.4	0.12593	132.4	0.12924	102.88	0.13256
						128.4	0.12593	132.4	0.12924	103.2	0.13256
						128.6	0.12593	132.8	0.13256	103.2	0.13256
						128.6	0.12924	132.8	0.13256	103.36	0.13256
						129	0.12924	133	0.12924	103.36	0.13256
						129	0.12924	133	0.13256	103.52	0.13256
						129.2	0.12924	133.2	0.13256	103.52	0.13256
						129.2	0.12924	133.2	0.13256	103.52	0.13256
						129.2	0.12924	133.2	0.13256	103.68	0.13256
						129.2	0.13256	133.2	0.13587	103.68	0.13256
						129.4	0.13256	133.6	0.13256	103.68	0.13256
						129.4	0.12924	133.6	0.13256	104	0.12924
						129.6	0.12924	133.8	0.13256	104	0.12924
						129.6	0.12924	133.8	0.13256	104	0.12924
						130	0.12924	133.8	0.13256	104	0.12924
						130	0.12924	134	0.12924	104.16	0.13256
						130	0.12924	134	0.12924	104.16	0.13587
						130	0.12924	134.2	0.12924	104.32	0.13587
						130.2	0.12924	134.2	0.12924	104.32	0.13256
						130.2	0.12593	134.2	0.12924	104.64	0.13256
						130.4	0.12593	134.6	0.13256	104.64	0.12924
						130.4	0.13256	134.6	0.13256	104.64	0.13256
						130.8	0.12924	134.8	0.1425	104.8	0.13587
						130.8	0.12924	134.8	0.14581	104.8	0.1425
						130.8	0.13256	134.8	0.14913	104.8	0.14581
						131	0.13256	135	0.14913	104.96	0.14581
						131	0.12262	135	0.13919	104.96	0.14581
						131	0.13256	135.2	0.12593	105.12	0.13919
						131.2	0.13919	135.2	0.12593	105.12	0.13256
						131.2	0.1425	135.2	0.12593	105.12	0.12593
						131.4	0.13587	135.6	0.12924	105.12	0.12593
						131.4	0.13587	135.6	0.13919	105.44	0.12262
						131.4	0.13587	135.8	0.13919	105.44	0.12593
						131.8	0.13587	135.8	0.12924	105.6	0.13256
						131.8	0.12593	135.8	0.12924	105.6	0.13256
						132	0.12262	135.8	0.12593	105.6	0.12924
						132	0.13919	136	0.12262	105.76	0.12924
						132	0.1425	136	0.12924	105.76	0.12924
						132.2	0.13919	136.2	0.13256	105.76	0.12262
						132.2	0.15576	136.2	0.13256	105.92	0.12593
						132.4	0.15576	136.6	0.13256	105.92	0.12924
						132.4	0.13587	136.6	0.13587	106.24	0.12924
						132.4	0.13256	136.6	0.13587	106.24	0.12924
						132.8	0.12262	136.6	0.1425	106.4	0.13256
						132.8	0.11599	136.8	0.13587	106.4	0.13256
						133	0.12262	136.8	0.13256	106.4	0.13256
						133	0.12593	137	0.13256	106.4	0.13256
						133	0.1193	137	0.12593	106.56	0.13256
						133.2	0.1193	137.4	0.12262	106.56	0.13256
						133.2	0.11599	137.4	0.12924	106.56	0.13256
						133.2	0.12262	137.6	0.12924	106.88	0.13256
						133.6	0.12924	137.6	0.12593	106.88	0.13256
						133.6	0.12924	137.6	0.12924	107.04	0.13256
						133.8	0.13256	137.6	0.12924	107.04	0.13256
						133.8	0.13587	137.8	0.12593	107.04	0.13256
						133.8	0.12924	137.8	0.12924	107.2	0.13256
						134	0.13256	138	0.12924	107.2	0.13256
						134	0.13587	138	0.12924	107.36	0.13256
						134.2	0.13256	138.4	0.12924	107.36	0.13256
						134.2	0.12924	138.4	0.12924	107.36	0.13256
						134.2	0.12924	138.6	0.12924	107.36	0.13256
						134.6	0.12262	138.6	0.13256	107.68	0.13256
						134.6	0.12262	138.6	0.12924	107.68	0.13256
						134.8	0.12924	138.6	0.12593	107.84	0.13256
						134.8	0.12924	138.8	0.12593	107.84	0.13256
						134.8	0.13256	138.8	0.12262	107.84	0.13256
						135	0.13256	139	0.12593	107.84	0.13256
						135	0.12924	139	0.12924	108	0.13256
						135.2	0.12593	139.4	0.13256	108	0.13256
						135.2	0.12924	139.4	0.13256	108.16	0.13256
						135.2	0.13256	139.6	0.13256	108.16	0.13256
						135.2	0.13919	139.6	0.12924	108.48	0.13256
						135.6	0.13919	139.6	0.12924	108.48	0.13256
						135.6	0.1425	139.6	0.12924	108.64	0.13256
						135.8	0.13587	139.8	0.12593	108.64	0.13256
						135.8	0.12924	139.8	0.12924	108.64	0.13256
						136	0.12593	140.2	0.12924	108.64	0.13587
						136	0.12924	140.2	0.12593	108.8	0.13587
						136.2	0.12924	140.4	0.12593	108.8	0.13587
						136.2	0.13256	140.4	0.12924	108.96	0.13587
						136.2	0.13587	140.4	0.12924	108.96	0.13587
						136.2	0.13587	140.4	0.13256	108.96	0.13256
						136.6	0.13256	140.6	0.13587	108.96	0.13587
						136.6	0.13587	140.6	0.13587	109.28	0.13587
						136.8	0.13587	140.8	0.13587	109.28	0.13587
						136.8	0.13587	140.8	0.13587	109.28	0.13587
						137	0.13587	141.2	0.13256	109.44	0.13587
						137	0.13587	141.2	0.13256	109.44	0.13256
						137	0.13256	141.4	0.13256	109.6	0.13256
						137	0.13256	141.4	0.13256	109.6	0.13256
						137.4	0.13256	141.4	0.13256	109.6	0.13256
						137.4	0.13256	141.4	0.13256	109.92	0.13256
						137.6	0.13256	141.6	0.13587	109.92	0.13256
						137.6	0.13256	141.6	0.13587	110.08	0.13587
						137.6	0.13256	141.8	0.13587	110.08	0.13587
						137.8	0.13256	141.8	0.13587	110.08	0.13587
						137.8	0.13256	142.2	0.13587	110.08	0.13587
						138	0.13256	142.2	0.13256	110.24	0.13587
						138	0.13587	142.4	0.13256	110.24	0.13256
						138	0.13919	142.4	0.13256	110.4	0.13587
						138.4	0.13919	142.4	0.13256	110.4	0.13587
						138.4	0.13919	142.4	0.13256	110.4	0.13919
						138.6	0.13919	142.6	0.13256	110.72	0.13919
						138.6	0.13587	142.6	0.13256	110.72	0.13919
						138.8	0.13256	143	0.13256	110.88	0.13919
						138.8	0.13256	143	0.13256	110.88	0.13919
						139	0.13256	143.2	0.13256	110.88	0.13919
						139	0.13256	143.2	0.12924	111.04	0.13919
						139	0.13256	143.2	0.12924	111.04	0.13919
						139	0.13256	143.2	0.13256	111.2	0.13587
						139.4	0.13256	143.4	0.13256	111.2	0.13587
						139.4	0.13256	143.4	0.12924	111.2	0.13256
						139.6	0.13256	143.6	0.13256	111.2	0.13256
						139.6	0.13256	143.6	0.12924	111.52	0.13256
						139.6	0.13256	144	0.12593	111.52	0.13256
						139.8	0.13256	144	0.12593	111.68	0.13256
						139.8	0.13256	144.2	0.13256	111.68	0.13256
						139.8	0.13256	144.2	0.12924	111.84	0.13256
						140.2	0.13256	144.2	0.13256	111.84	0.13587
						140.2	0.13256	144.2	0.13256	111.84	0.13587
						140.4	0.13256	144.4	0.13256	111.84	0.13919
						140.4	0.13256	144.4	0.13256	112.16	0.1425
						140.4	0.13256	144.6	0.13256	112.16	0.1425
						140.6	0.13256	144.6	0.12924	112.32	0.13919
						140.6	0.13256	145	0.12924	112.32	0.13919
						140.8	0.13256	145	0.13256	112.48	0.13587
						140.8	0.13256	145.2	0.13256	112.48	0.13256
						140.8	0.13256	145.2	0.13919	112.48	0.13256
						141.2	0.13256	145.2	0.13919	112.64	0.13256
						141.2	0.13256	145.2	0.13587	112.64	0.13256
						141.4	0.13256	145.4	0.13256	112.64	0.13256
						141.4	0.13256	145.4	0.12924	112.96	0.13256
						141.4	0.13587	145.6	0.12593	112.96	0.13256
						141.4	0.13587	145.6	0.12924	113.12	0.13256
						141.6	0.13587	146	0.13256	113.12	0.13256
						141.6	0.13587	146	0.12924	113.12	0.13256
						141.8	0.13919	146	0.12593	113.12	0.13256
						141.8	0.13587	146	0.13256	113.28	0.13256
						142.2	0.13587	146.2	0.13587	113.28	0.13256
						142.2	0.13587	146.2	0.1425	113.44	0.13587
						142.4	0.13587	146.4	0.1425	113.44	0.13587
						142.4	0.13256	146.4	0.13919	113.44	0.13587
						142.4	0.13256	146.8	0.13256	113.76	0.13587
						142.4	0.13256	146.8	0.12924	113.76	0.13587
						142.6	0.13256	147	0.1193	113.92	0.13256
						142.6	0.13587	147	0.12593	113.92	0.13256
						143	0.13587	147	0.13256	113.92	0.13256
						143	0.13587	147	0.13587	114.08	0.13256
						143.2	0.13587	147.2	0.13256	114.08	0.13256
						143.2	0.13256	147.2	0.13256	114.08	0.13256
						143.2	0.12924	147.4	0.12924	114.08	0.13587
						143.2	0.13256	147.4	0.12924	114.4	0.13587
						143.4	0.13256	147.8	0.12924	114.4	0.13587
						143.4	0.12924	147.8	0.13587	114.56	0.13587
						143.6	0.13587	148	0.1425	114.56	0.13587
						143.6	0.13587	148	0.1425	114.72	0.13256
						144	0.13587	148	0.1425	114.72	0.13256
						144	0.13919	148	0.1425	114.72	0.13256
						144.2	0.1425	148.2	0.13919	114.88	0.13256
						144.2	0.13919	148.4	0.13256	114.88	0.13587
						144.2	0.13919	148.4	0.13256	114.88	0.13587
						144.2	0.13587	148.4	0.12924	115.2	0.13587
						144.4	0.13587	148.8	0.12262	115.2	0.13587
						144.4	0.13919	148.8	0.12593	115.36	0.13919
						144.6	0.13919	149	0.13256	115.36	0.13587
						144.6	0.13919	149	0.13587	115.36	0.13919
						145	0.1425	149	0.13919	115.52	0.1425
						145	0.1425	149.2	0.1425	115.52	0.1425
						145.2	0.13919	149.2	0.13587	115.68	0.13919
						145.2	0.13919	149.2	0.13587	115.68	0.1425
						145.2	0.13919	149.6	0.13587	115.68	0.13919
						145.2	0.13256	149.6	0.13587	116	0.13919
						145.4	0.13256	149.8	0.13919	116	0.1425
						145.4	0.13587	149.8	0.1425	116.16	0.1425
						145.6	0.13256	149.8	0.1425	116.16	0.1425
						145.6	0.13587	150	0.1425	116.16	0.1425
						145.6	0.13587	150	0.14581	116.16	0.13919
						146	0.12924	150.2	0.1425	116.32	0.13587
						146	0.12924	150.2	0.1425	116.32	0.13587
						146	0.13256	150.2	0.13919	116.48	0.13587
						146.2	0.13256	150.6	0.13587	116.48	0.13919
						146.2	0.13919	150.6	0.13587	116.48	0.13919
						146.4	0.1425	150.8	0.13587	116.8	0.1425
						146.4	0.1425	150.8	0.13587	116.8	0.1425
						146.4	0.13587	150.8	0.13587	116.8	0.1425
						146.8	0.12924	151	0.13587	116.96	0.13919
						146.8	0.12262	151	0.13587	116.96	0.1425
						147	0.11599	151.2	0.13587	117.12	0.13919
						147	0.11267	151.2	0.13587	117.12	0.13919
						147	0.1193	151.2	0.13587	117.12	0.13919
						147.2	0.11599	151.6	0.13587	117.12	0.13919
						147.2	0.11599	151.6	0.13256	117.44	0.13919
						147.4	0.1193	151.8	0.13256	117.44	0.1425
						147.4	0.1193	151.8	0.13587	117.6	0.1425
						147.4	0.12262	151.8	0.13587	117.6	0.13587
						147.8	0.13256	152	0.13587	117.76	0.1425
						147.8	0.13587	152	0.13587	117.76	0.13587
						148	0.13919	152.2	0.13919	117.76	0.13587
						148	0.13919	152.2	0.13587	117.92	0.13919
						148	0.13587	152.2	0.13587	117.92	0.1425
						148.2	0.13587	152.6	0.13587	117.92	0.13919
						148.2	0.13919	152.6	0.13587	118.24	0.1425
						148.4	0.1425	152.8	0.13256	118.24	0.1425
						148.4	0.13919	152.8	0.13256	118.4	0.13587
						148.4	0.13919	153	0.13587	118.4	0.13256
						148.8	0.13919	153	0.13587	118.4	0.12593
						149	0.13587	153	0.13587	118.56	0.13256
						149	0.13587	153	0.13919	118.56	0.12593
						149	0.13919	153.4	0.13919	118.72	0.12593
						149	0.13587	153.4	0.13587	118.72	0.12924
						149.2	0.13256	153.6	0.13587	118.72	0.12924
						149.2	0.13256	153.6	0.13919	119.04	0.12593
						149.6	0.13256	153.8	0.13587	119.04	0.13587
						149.6	0.13587	153.8	0.13587	119.2	0.13587
						149.8	0.13919	154	0.13919	119.2	0.13256
						149.8	0.13919	154	0.1425	119.2	0.13587
						149.8	0.1425	154	0.1425	119.2	0.12924
						149.8	0.1425	154	0.1425	119.36	0.12262
						150	0.13919	154.4	0.1425	119.36	0.12924
						150	0.13919	154.4	0.1425	119.68	0.13256
						150.2	0.1425	154.6	0.13919	119.68	0.12924
						150.2	0.13919	154.6	0.13587	119.84	0.13587
						150.2	0.13919	154.8	0.13919	119.84	0.13587
						150.6	0.13919	154.8	0.13919	119.84	0.13587
						150.6	0.1425	155	0.13587	119.84	0.13256
						150.8	0.13919	155	0.13587	120	0.13919
						150.8	0.1425	155	0.13587	120	0.13919
						150.8	0.13919	155	0.13256	120.16	0.1425
						151	0.13919	155.4	0.13256	120.16	0.1425
						151	0.13587	155.4	0.13256	120.48	0.1425
						151.2	0.13587	155.6	0.13256	120.48	0.13919
						151.2	0.13256	155.6	0.13256	120.48	0.1425
						151.2	0.13256	155.8	0.13256	120.64	0.1425
						151.6	0.13256	155.8	0.13256	120.64	0.13919
						151.6	0.13256	155.8	0.13256	120.64	0.13919
						151.8	0.13256	156.2	0.13919	120.8	0.14581
						151.8	0.13256	156.2	0.1425	120.8	0.1425
						151.8	0.13256	156.4	0.14581	120.96	0.13919
						152	0.13256	156.4	0.14913	120.96	0.1425
						152	0.13587	156.4	0.15244	120.96	0.14913
						152.2	0.13587	156.6	0.1425	121.28	0.14581
						152.2	0.13919	156.6	0.13919	121.28	0.1425
						152.2	0.13919	156.8	0.13587	121.44	0.14581
						152.6	0.13919	156.8	0.13256	121.44	0.13919
						152.6	0.13587	157.2	0.12924	121.44	0.13919
						152.6	0.13587	157.2	0.13256	121.6	0.13587
						152.8	0.13256	157.4	0.13256	121.6	0.13587
						152.8	0.13256	157.4	0.13256	121.76	0.13587
						153	0.13256	157.4	0.13256	121.76	0.13919
						153	0.13256	157.4	0.13256	121.76	0.13919
						153	0.13256	157.6	0.13587	121.76	0.13919
						153.4	0.13256	157.6	0.13919	122.08	0.1425
						153.4	0.13587	157.8	0.13919	122.08	0.13919
						153.6	0.13919	157.8	0.13919	122.24	0.1425
						153.6	0.13919	158.2	0.13919	122.24	0.14581
						153.6	0.13919	158.2	0.13919	122.4	0.14581
						153.8	0.1425	158.4	0.13587	122.4	0.14581
						153.8	0.1425	158.4	0.13587	122.4	0.14581
						154	0.1425	158.4	0.13587	122.4	0.1425
						154	0.14581	158.4	0.13587	122.72	0.13919
						154	0.14581	158.6	0.13256	122.72	0.1425
						154.4	0.14581	158.6	0.13256	122.88	0.13919
						154.4	0.1425	159	0.13256	122.88	0.13587
						154.6	0.13919	159	0.13256	123.04	0.13919
						154.6	0.13919	159.2	0.13256	123.04	0.13587
						154.6	0.1425	159.2	0.13256	123.2	0.13256
						154.8	0.13919	159.2	0.12924	123.2	0.13587
						154.8	0.13919	159.2	0.12924	123.2	0.13919
						155	0.13919	159.4	0.12924	123.2	0.13919
						155	0.13587	159.4	0.13256	123.52	0.13587
						155	0.13587	159.6	0.13587	123.52	0.13256
						155.4	0.13587	159.6	0.13919	123.68	0.13256
						155.4	0.13587	160	0.13919	123.68	0.12924
						155.4	0.13587	160	0.13919	123.84	0.12924
						155.6	0.13587	160.2	0.13919	123.84	0.13587
						155.6	0.13587	160.2	0.13919	124	0.13919
						155.8	0.13919	160.2	0.1425	124	0.13919
						155.8	0.13919	160.4	0.1425	124	0.13919
						155.8	0.1425	160.4	0.1425	124	0.13256
						156.2	0.14581	160.6	0.13919	124.32	0.13256
						156.4	0.14581	160.6	0.13587	124.32	0.13256
						156.4	0.1425	160.6	0.13256	124.32	0.13256
						156.4	0.14581	161	0.13256	124.48	0.1425
						156.4	0.14581	161	0.13256	124.48	0.1425
						156.6	0.1425	161.2	0.13256	124.64	0.13587
						156.6	0.13919	161.2	0.13256	124.64	0.13919
						156.8	0.1425	161.4	0.13587	124.64	0.13587
						156.8	0.13919	161.4	0.13587	124.96	0.13256
						157.2	0.13919	161.6	0.13256	124.96	0.13919
						157.2	0.13919	161.6	0.13256	125.12	0.1425
						157.4	0.13919	161.6	0.13256	125.12	0.1425
						157.4	0.13919	161.6	0.12924	125.12	0.1425
						157.4	0.13919	162	0.12924	125.12	0.13587
						157.6	0.13919	162	0.13256	125.28	0.13587
						157.6	0.13919	162.2	0.12924	125.28	0.13919
						157.8	0.1425	162.2	0.13256	125.44	0.13587
						157.8	0.13587	162.4	0.13256	125.44	0.13587
						157.8	0.13587	162.4	0.13256	125.76	0.1425
						158.2	0.13919	162.4	0.13256	125.76	0.13919
						158.2	0.1425	162.8	0.13587	125.92	0.13919
						158.4	0.1425	162.8	0.13256	125.92	0.1425
						158.4	0.14913	163	0.13256	125.92	0.14581
						158.6	0.15244	163	0.13256	125.92	0.14581
						158.6	0.14581	163	0.13256	126.08	0.14913
						158.6	0.14581	163.2	0.13256	126.08	0.14581
						158.6	0.14581	163.2	0.13256	126.24	0.14581
						159	0.14581	163.4	0.13256	126.24	0.1425
						159	0.14913	163.4	0.13587	126.24	0.1425
						159.2	0.15576	163.4	0.13919	126.56	0.1425
						159.2	0.15244	163.8	0.1425	126.56	0.14581
						159.4	0.15244	164	0.14581	126.72	0.14581
						159.4	0.15244	164	0.14581	126.72	0.14913
						159.6	0.14913	164	0.14581	126.72	0.14581
						159.6	0.14581	164	0.1425	126.88	0.14581
						159.6	0.14913	164.2	0.1425	126.88	0.14581
						160	0.14581	164.2	0.1425	126.88	0.1425
						160	0.13919	164.4	0.14581	127.2	0.13919
						160.2	0.13587	164.4	0.14581	127.2	0.1425
						160.2	0.12924	164.4	0.14581	127.36	0.1425
						160.2	0.12593	164.8	0.14581	127.36	0.13919
						160.4	0.12593	165	0.14581	127.36	0.13919
						160.4	0.12924	165	0.1425	127.52	0.13919
						160.6	0.12924	165	0.13919	127.52	0.13919
						160.6	0.13256	165	0.13919	127.68	0.13919
						160.6	0.13587	165.2	0.13919	127.68	0.1425
						161	0.13587	165.2	0.13919	127.68	0.1425
						161	0.13587	165.6	0.1425	128	0.1425
						161.2	0.13919	165.6	0.14581	128	0.1425
						161.2	0.13919	165.8	0.14913	128.16	0.13919
						161.2	0.13919	165.8	0.14913	128.16	0.13587
						161.4	0.13919	165.8	0.14913	128.16	0.13919
						161.4	0.1425	166	0.14913	128.32	0.1425
						161.6	0.13919	166	0.14581	128.32	0.1425
						161.6	0.13919	166.2	0.14581	128.48	0.14581
						161.6	0.13587	166.2	0.1425	128.48	0.14581
						162	0.13919	166.2	0.13919	128.48	0.14581
						162	0.13587	166.6	0.13587	128.8	0.1425
						162	0.13587	166.6	0.13587	128.8	0.13919
						162.2	0.13587	166.8	0.13256	128.96	0.13919
						162.2	0.13587	166.8	0.13256	128.96	0.13587
						162.4	0.13256	167	0.13587	128.96	0.13256
						162.4	0.13256	167	0.13919	129.12	0.13587
						162.8	0.13256	167.2	0.1425	129.12	0.13919
						162.8	0.13256	167.2	0.14581	129.28	0.13919
						163	0.13256	167.2	0.14913	129.28	0.1425
						163	0.13256	167.2	0.15244	129.28	0.1425
						163	0.13256	167.6	0.15244	129.28	0.13919
						163	0.13587	167.6	0.15244	129.6	0.13919
						163.2	0.13587	167.8	0.15244	129.6	0.13587
						163.2	0.13919	167.8	0.14913	129.76	0.13587
						163.4	0.13919	168	0.1425	129.76	0.1425
						163.4	0.13919	168	0.1425	129.92	0.1425
						163.8	0.13919	168	0.1425	129.92	0.13919
						163.8	0.13919	168.4	0.1425	129.92	0.13919
						164	0.13587	168.6	0.1425	129.92	0.1425
						164	0.13919	168.6	0.1425	130.24	0.13587
						164	0.1425	168.6	0.13919	130.24	0.13256
						164.2	0.13919	168.6	0.13919	130.4	0.13587
						164.2	0.13919	168.8	0.14581	130.4	0.13587
						164.4	0.13919	168.8	0.14581	130.56	0.13587
						164.4	0.13919	169	0.15244	130.56	0.13587
						164.4	0.13919	169	0.15244	130.72	0.13919
						164.8	0.1425	169.4	0.14913	130.72	0.13919
						164.8	0.1425	169.4	0.14581	130.72	0.1425
						165	0.13919	169.6	0.14581	130.72	0.1425
						165	0.12924	169.6	0.1425	131.04	0.14581
						165.2	0.12262	169.6	0.14581	131.04	0.14913
						165.2	0.11599	169.8	0.14913	131.2	0.14581
						165.2	0.11267	169.8	0.14581	131.2	0.1425
						165.2	0.11599	170	0.14913	131.36	0.13919
						165.6	0.1193	170	0.14913	131.36	0.13587
						165.6	0.1193	170	0.14913	131.52	0.13587
						165.8	0.1193	170.4	0.14913	131.52	0.13919
						165.8	0.1193	170.4	0.14913	131.52	0.13919
						166	0.1193	170.6	0.14913	131.52	0.1425
						166	0.12262	170.6	0.14913	131.84	0.1425
						166.2	0.12924	170.6	0.14913	131.84	0.13919
						166.2	0.13256	170.8	0.14581	132	0.13919
						166.2	0.1425	170.8	0.1425	132	0.1425
						166.2	0.14581	171	0.1425	132	0.1425
						166.6	0.14913	171	0.1425	132.16	0.14581
						166.6	0.14913	171	0.1425	132.16	0.14913
						166.8	0.15244	171.4	0.14581	132.16	0.14581
						166.8	0.14581	171.4	0.14913	132.48	0.14581
						167	0.14581	171.6	0.14913	132.48	0.14581
						167	0.14581	171.6	0.14581	132.64	0.1425
						167.2	0.14581	171.8	0.1425	132.64	0.1425
						167.2	0.1425	171.8	0.1425	132.64	0.1425
						167.2	0.1425	171.8	0.1425	132.8	0.13919
						167.6	0.13919	171.8	0.13919	132.8	0.13587
						167.6	0.13587	172.2	0.13919	132.96	0.13919
						167.8	0.13587	172.4	0.13919	132.96	0.13919
						167.8	0.13919	172.4	0.13919	132.96	0.13919
						167.8	0.13919	172.4	0.13587	133.28	0.13919
						168	0.13919	172.6	0.13919	133.28	0.13919
						168	0.13919	172.6	0.1425	133.44	0.13919
						168.4	0.13919	172.8	0.14581	133.44	0.13919
						168.4	0.13919	172.8	0.14581	133.44	0.1425
						168.6	0.1425	172.8	0.14913	133.44	0.14581
						168.6	0.13919	173.2	0.14581	133.6	0.14913
						168.6	0.1425	173.2	0.1425	133.6	0.14913
						168.8	0.14581	173.4	0.13919	133.76	0.14581
						168.8	0.14913	173.4	0.13587	133.76	0.14581
						169	0.14581	173.4	0.13587	134.08	0.1425
						169	0.14913	173.6	0.13587	134.08	0.1425
						169	0.14581	173.6	0.1425	134.24	0.1425
						169.4	0.13919	173.8	0.14913	134.24	0.14581
						169.4	0.13587	173.8	0.14913	134.24	0.1425
						169.6	0.13919	174.2	0.15244	134.24	0.1425
						169.6	0.1425	174.2	0.15244	134.4	0.13919
						169.8	0.14581	174.4	0.14581	134.4	0.13919
						169.8	0.14913	174.4	0.1425	134.72	0.13587
						170	0.14581	174.4	0.14581	134.72	0.13587
						170	0.14581	174.6	0.14913	134.88	0.13919
						170	0.14581	174.6	0.15576	134.88	0.1425
						170	0.14581	174.6	0.15576	134.88	0.13919
						170.4	0.14581	175	0.14913	134.88	0.13919
						170.4	0.14913	175	0.15244	135.04	0.1425
						170.6	0.15244	175.2	0.14581	135.04	0.1425
						170.6	0.15244	175.2	0.1425	135.2	0.1425
						170.8	0.15244	175.4	0.14581	135.2	0.14581
						170.8	0.15244	175.4	0.14913	135.52	0.14581
						171	0.14913	175.6	0.1425	135.52	0.1425
						171	0.1425	175.6	0.1425	135.68	0.14581
						171	0.1425	175.6	0.1425	135.68	0.14913
						171	0.1425	176	0.13919	135.68	0.14581
						171.4	0.1425	176	0.13919	135.68	0.14913
						171.4	0.14581	176.2	0.1425	135.84	0.15244
						171.6	0.14581	176.2	0.13587	135.84	0.14913
						171.6	0.1425	176.2	0.13587	136	0.14581
						171.8	0.13919	176.4	0.13587	136	0.15244
						171.8	0.13587	176.4	0.13587	136	0.15244
						171.8	0.12924	176.6	0.13587	136.32	0.15244
						172.2	0.13256	176.6	0.13919	136.48	0.15244
						172.2	0.13587	177	0.13919	136.48	0.15244
						172.4	0.13587	177	0.1425	136.48	0.14581
						172.4	0.13587	177.2	0.14581	136.48	0.1425
						172.4	0.1425	177.2	0.14581	136.64	0.1425
						172.6	0.1425	177.4	0.14581	136.64	0.1425
						172.6	0.1425	177.4	0.14581	136.8	0.1425
						172.8	0.14581	177.6	0.14581	136.8	0.14581
						172.8	0.14581	177.6	0.14581	136.8	0.14581
						173.2	0.1425	177.6	0.1425	137.12	0.1425
						173.2	0.1425	177.6	0.14581	137.12	0.1425
						173.4	0.14581	178	0.14581	137.12	0.1425
						173.4	0.1425	178	0.1425	137.28	0.1425
						173.4	0.14581	178.2	0.1425	137.28	0.14581
						173.4	0.14581	178.2	0.14581	137.44	0.14913
						173.6	0.14581	178.4	0.14581	137.44	0.14913
						173.8	0.1425	178.4	0.14581	137.44	0.14913
						173.8	0.14581	178.4	0.14913	137.76	0.14913
						173.8	0.14581	178.8	0.14913	137.76	0.14913
						174.2	0.14581	178.8	0.14913	137.92	0.14913
						174.2	0.1425	179	0.14581	137.92	0.14581
						174.4	0.1425	179	0.14581	137.92	0.1425
						174.4	0.1425	179	0.14581	138.08	0.1425
						174.6	0.1425	179.2	0.14581	138.08	0.1425
						174.6	0.14581	179.2	0.1425	138.24	0.13919
[truncated: 7,055 more rows]
