# Supplementary material for: Aqueous spinning of robust, self-healable, and crack-resistant hydrogel microfibers enabled by hydrogen bond nanoconfinement
Source: Nat Commun. 2023 Mar 13;14:1370. doi: 10.1038/s41467-023-37036-4 (PMC10011413; doi:10.1038/s41467-023-37036-4)
Supplement: Supplementary file 8 — Source Data [file 41467_2023_37036_MOESM8_ESM.zip › Source Data/Supplementary Figures/Source data Supplementary Fig. 11.xlsx]

## Sheet: Sheet1
[SPMA]:[MAA]=1:2
Test value 1		Test value 2		Test value 3
Strain （%）	Stress （MPa）	Strain （%）	Stress （MPa）	Strain （%）	Stress （MPa）
0	0.09942	0	0.03314	0	0.14913
0	0.53023	0	0.03314	0	0.49709
0	0.94448	0	0.04971	0	0.92791
0	1.45814	0	0.08285	0	1.39186
0	1.87239	0	0.14913	0	1.78954
0.2	2.35291	0	0.28169	0.2	2.18721
0.2	2.76715	0	0.44738	0.2	2.61803
0.2	3.21454	0	0.64622	0.2	3.03227
0.2	3.66192	0	0.8782	0.2	3.46309
0.2	4.09274	0.2	1.12675	0.2	3.96018
0.2	4.54012	0.2	1.39186	0.2	4.30815
0.2	4.9378	0.2	1.70669	0.2	4.73896
0.4	5.33547	0.2	2.03808	0.4	5.18634
0.4	5.78286	0.2	2.40262	0.4	5.56745
0.4	6.18053	0.2	2.81686	0.4	5.99826
0.4	6.57821	0.2	3.19797	0.4	6.37937
0.4	6.99245	0.4	3.64535	0.4	6.77704
0.6	7.42327	0.4	4.4407	0.6	7.15815
0.6	8.25175	0.4	4.92123	0.6	7.55582
0.6	8.666	0.6	5.63373	0.6	8.35117
0.6	9.09681	0.6	5.96512	0.6	8.68257
0.6	9.52763	0.6	6.69419	0.6	9.08024
0.6	9.94187	0.6	7.00902	0.6	9.49449
1	10.323	0.6	7.39013	1	9.85902
1	10.7372	0.6	7.83751	1	10.6212
1	11.4331	1	8.69914	1	10.8864
1	11.6983	1	9.12995	1.2	11.6154
1.2	12.3942	1	9.57734	1.2	11.8971
1.2	12.6759	1	10.0082	1.2	12.593
1.2	13.0736	1	10.4721	1.2	12.8582
1.2	13.7363	1.2	10.9029	1.2	13.4878
1.2	13.9849	1.2	11.3337	1.2	13.7529
1.4	14.598	1.2	12.1291	1.4	14.366
1.4	14.9625	1.2	12.4273	1.4	14.6311
1.4	15.7247	1.2	13.2227	1.4	15.327
1.4	16.0893	1.2	13.5375	1.4	15.5756
1.6	16.4207	1.4	13.9518	1.4	15.9401
1.6	16.7686	1.4	14.714	1.6	16.3212
1.6	17.1332	1.4	15.1116	1.6	16.6858
1.6	17.448	1.6	15.5425	1.6	17.0172
1.6	17.796	1.6	15.9899	1.6	17.4149
1.6	18.1273	1.6	16.4538	1.6	17.7628
1.6	18.4587	1.6	16.8018	1.6	18.0942
2	18.8233	1.6	17.1994	1.6	18.4422
2	19.6021	1.6	17.8788	2	18.757
2	19.9169	1.6	18.2102	2	19.3866
2.2	20.2814	2	18.8564	2	19.6518
2.2	20.6625	2	19.1878	2.2	20.182
2.2	21.2093	2	19.8506	2.2	20.7288
2.2	21.4413	2.2	20.1489	2.2	20.9774
2.2	21.955	2.2	20.8448	2.2	21.5242
2.2	22.2532	2.2	21.1265	2.2	21.8058
2.4	22.5515	2.2	21.5407	2.2	22.1207
2.4	22.8995	2.2	21.9218	2.4	22.4355
2.4	23.1811	2.2	22.3195	2.4	22.7669
2.4	23.4462	2.2	22.7669	2.4	23.0817
2.4	23.7445	2.4	23.1149	2.4	23.38
2.6	24.0428	2.4	23.4794	2.4	23.6782
2.6	24.3742	2.4	23.8771	2.6	23.9931
2.6	24.8878	2.6	24.573	2.6	24.2913
2.6	25.0867	2.6	24.8547	2.6	24.5896
2.6	25.5837	2.6	25.5009	2.6	24.921
2.6	25.8157	2.6	25.7992	2.6	25.2358
3	26.0809	2.6	26.3957	2.6	25.5506
3	26.346	2.6	26.7934	2.6	25.8323
3	26.8431	3	27.1413	3	26.114
3	27.1082	3	27.5058	3	26.3957
3	27.3567	3	27.8869	3	26.6939
3	27.5887	3	28.2184	3	26.9591
3.2	27.8207	3	28.5497	3	27.2407
3.2	28.0692	3	28.8977	3	27.5058
3.2	28.5497	3	29.196	3.2	27.7875
3.4	28.7817	3.2	29.5439	3.2	28.0526
3.4	29.2125	3.2	29.8588	3.2	28.5497
3.4	29.3782	3.2	30.5381	3.2	28.848
3.4	29.5605	3.4	30.8198	3.4	29.08
3.4	29.7759	3.4	31.1678	3.4	29.3617
3.4	29.9913	3.4	31.814	3.4	29.8256
3.4	30.1901	3.4	32.1785	3.4	30.0245
3.8	30.621	3.4	32.4768	3.4	30.5216
3.8	30.7867	3.4	32.775	3.8	30.6872
3.8	31.0021	3.8	33.1064	3.8	31.0683
4	31.1843	3.8	33.3881	3.8	31.3169
4	31.35	3.8	33.7195	4	31.7311
4	31.5654	3.8	33.9681	4	31.9631
4	31.7477	3.8	34.2663	4	32.2117
4	31.9631	4	34.5646	4	32.4271
4	32.1288	4	34.8463	4	32.6259
4	32.3277	4	35.1445	4	32.8413
4.2	32.4934	4	35.3931	4	33.0567
4.2	32.6425	4	35.6748	4.2	33.2556
4.2	32.8082	4	36.1718	4.2	33.4544
4.2	32.9573	4.2	36.3541	4.2	33.8189
4.2	33.0899	4.2	36.8346	4.2	34.0178
4.4	33.2556	4.2	37.0335	4.4	34.2
4.4	33.3881	4.2	37.3152	4.4	34.3823
4.4	33.5207	4.4	37.5471	4.4	34.5314
4.4	33.6532	4.4	38.0608	4.4	34.7303
4.4	33.7692	4.4	38.2762	4.4	34.8794
4.4	33.9018	4.4	38.5248	4.4	35.0285
4.8	34.0178	4.4	38.7567	4.8	35.1942
4.8	34.1503	4.4	38.9887	4.8	35.3434
4.8	34.3657	4.8	39.2207	4.8	35.5091
4.8	34.432	4.8	39.4527	4.8	35.8073
5	34.5977	4.8	39.6846	5	35.973
5	34.664	4.8	39.9166	5	36.1387
5	34.7634	4.8	40.132	5	36.2547
5	34.8628	5	40.3474	5	36.4038
5	34.9457	5	40.5628	5	36.5364
5	35.0285	5	40.7617	5	36.6689
5	35.0948	5	40.9771	5	36.7849
5.2	35.1611	5	41.1594	5.2	36.9009
5.2	35.2108	5	41.3582	5.2	37.05
5.2	35.3268	5	41.5405	5.2	37.1495
5.2	35.3599	5.2	41.7062	5.2	37.2655
5.4	35.4428	5.2	41.9216	5.4	37.398
5.4	35.4925	5.2	42.2198	5.4	37.4974
5.4	35.5256	5.2	42.3524	5.4	37.7294
5.4	35.5422	5.4	42.6341	5.4	37.8123
5.4	35.5588	5.4	42.7998	5.4	37.9282
5.4	35.5588	5.4	42.9655	5.4	38.0277
5.8	35.5753	5.4	43.1312	5.8	38.1105
5.8	35.5919	5.4	43.2969	5.8	38.2099
5.8	35.5422	5.4	43.4791	5.8	38.3425
5.8	35.5091	5.8	43.6283	5.8	38.4088
5.8	35.4594	5.8	43.7774	6	38.5082
6	35.4096	5.8	43.9265	6	38.591
6	35.2605	5.8	44.0591	6	38.6407
6	35.1611	5.8	44.1916	6	38.7236
6	34.9788	6	44.5065	6	38.7899
6	23.5457	6	44.639	6	38.8561
6	18.7901	6	44.755	6	38.9224
6.2	-6.97588	6.2	44.9704	6.2	38.9887
			45.1195	6.2	39.0716
			-23.4462	6.2	39.1876
				6.2	39.2538
				6.2	39.287
				6.2	39.3201
				6.6	39.3698
				6.6	39.403
				6.6	39.4692
				6.6	39.5024
				6.8	39.5687
				6.8	39.5852
				6.8	-16.9343
