# Supplementary material for: Aqueous spinning of robust, self-healable, and crack-resistant hydrogel microfibers enabled by hydrogen bond nanoconfinement
Source: Nat Commun. 2023 Mar 13;14:1370. doi: 10.1038/s41467-023-37036-4 (PMC10011413; doi:10.1038/s41467-023-37036-4)
Supplement: Supplementary file 8 — Source Data [file 41467_2023_37036_MOESM8_ESM.zip › Source Data/Supplementary Figures/Source data Supplementary Fig. 14.xlsx]

## Sheet: Sheet1
2θ （degree）	Intensity
10.0128	641.717
10.0333	665.59
10.0537	656.628
10.0742	663.734
10.0946	664.331
10.1151	661.839
10.1356	663.209
10.156	652.89
10.1765	655.901
10.197	659.061
10.2174	653.322
10.2379	661.624
10.2583	660.788
10.2788	670.398
10.2993	670.01
10.3197	655.624
10.3402	666.308
10.3606	667.645
10.3811	659.577
10.4016	669.649
10.422	659.383
10.4425	653.882
10.4629	662.48
10.4834	668.335
10.5039	668.593
10.5243	666.224
10.5448	690.389
10.5653	683.469
10.5857	677.565
10.6062	686.422
10.6266	674.592
10.6471	667.79
10.6676	680.122
10.688	680.275
10.7085	686.013
10.7289	687.53
10.7494	691.551
10.7698	692.869
10.7903	701.678
10.8108	691.295
10.8312	696.663
10.8517	697.405
10.8721	699.768
10.8926	693.069
10.9131	689.929
10.9335	687.3
10.954	692.381
10.9745	699.466
10.9949	699.983
11.0154	709.001
11.0358	721.234
11.0563	721.771
11.0768	720.793
11.0972	725.733
11.1177	725.425
11.1381	719.519
11.1586	719.036
11.1791	703.557
11.1995	709.694
11.22	716.155
11.2404	724.057
11.2609	739.397
11.2814	749.671
11.3018	761.932
11.3223	760.199
11.3427	752.753
11.3632	751.461
11.3837	745.999
11.4041	749.766
11.4246	736.017
11.4451	758.709
11.4655	766.751
11.486	763.274
11.5064	769.509
11.5269	770.899
11.5473	767.131
11.5678	776.185
11.5883	779.954
11.6087	774.196
11.6292	766.483
11.6496	771.971
11.6701	773.735
11.6906	779.7
11.711	786.356
11.7315	788.506
11.752	782.793
11.7724	797.085
11.7929	793.35
11.8133	792.655
11.8338	789.996
11.8543	783.832
11.8747	793.695
11.8952	794.295
11.9156	799.971
11.9361	805.272
11.9566	811.239
11.977	817.51
11.9975	815.069
12.0179	830.982
12.0384	842.059
12.0589	833.781
12.0793	833.209
12.0998	828.934
12.1202	836.202
12.1407	829.813
12.1612	840.394
12.1816	834.068
12.2021	840.654
12.2225	856.842
12.243	867.723
12.2635	845.541
12.2839	843.025
12.3044	847.312
12.3248	851.671
12.3453	843.709
12.3658	861.269
12.3862	863.002
12.4067	866.028
12.4271	870.067
12.4476	879.907
12.4681	874.366
12.4885	871.578
12.509	871.298
12.5295	876.288
12.5499	876.046
12.5704	883.418
12.5908	883.864
12.6113	879.92
12.6318	888.624
12.6522	896.515
12.6727	897.422
12.6931	895.257
12.7136	896.071
12.7341	904.884
12.7545	907.924
12.775	921.289
12.7954	917.225
12.8159	918.842
12.8364	926.063
12.8568	921.065
12.8773	924.035
12.8977	941.367
12.9182	930.575
12.9387	936.232
12.9591	944.419
12.9796	953.741
13	934.936
13.0205	942.649
13.041	957.069
13.0614	965.793
13.0819	963.113
13.1023	966.59
13.1228	953.818
13.1433	953.474
13.1637	950.207
13.1842	954.468
13.2046	952.321
13.2251	962.876
13.2456	978.971
13.266	991.205
13.2865	983.022
13.307	991.939
13.3274	989.831
13.3479	991.965
13.3683	996.934
13.3888	1017.27
13.4093	1027.44
13.4297	1024.64
13.4502	1024.28
13.4706	1023
13.4911	1012.5
13.5115	1004.25
13.532	1008.51
13.5525	1003.53
13.5729	994.485
13.5934	996.369
13.6138	1009.92
13.6343	1025.09
13.6548	1027.04
13.6752	1043.84
13.6957	1044.39
13.7162	1051.18
13.7366	1071.03
13.7571	1059.55
13.7775	1052.05
13.798	1043.92
13.8185	1052.27
13.8389	1062.37
13.8594	1067.06
13.8798	1070.71
13.9003	1067.88
13.9208	1067.16
13.9412	1062.65
13.9617	1069.29
13.9821	1076.12
14.0026	1088.82
14.0231	1095.84
14.0435	1103.51
14.064	1124.09
14.0845	1126.05
14.1049	1127.42
14.1254	1105.41
14.1458	1106.46
14.1663	1121.83
14.1867	1136.88
14.2072	1154.4
14.2277	1155.19
14.2481	1155.8
14.2686	1162.68
14.289	1162.44
14.3095	1160.8
14.33	1137.37
14.3504	1136.95
14.3709	1140.5
14.3913	1159.54
14.4118	1161.93
14.4323	1177.38
14.4527	1184.04
14.4732	1191.67
14.4937	1211.79
14.5141	1220.55
14.5346	1208.13
14.555	1198.28
14.5755	1203.51
14.596	1217.96
14.6164	1213.51
14.6369	1220
14.6573	1224.92
14.6778	1232.81
14.6983	1243.01
14.7187	1247.2
14.7392	1237.28
14.7596	1235.58
14.7801	1246.2
14.8006	1262.64
14.821	1271
14.8415	1275.03
14.8619	1279.62
14.8824	1276.06
14.9029	1274.07
14.9233	1272.86
14.9438	1277.95
14.9642	1287.29
14.9847	1296.72
15.0052	1321.96
15.0256	1342.91
15.0461	1343.92
15.0665	1335.32
15.087	1312.59
15.1075	1308.63
15.1279	1302.93
15.1484	1315.52
15.1689	1327.6
15.1893	1351.89
15.2098	1366.22
15.2302	1382.87
15.2507	1393.5
15.2712	1379.64
15.2916	1362.19
15.3121	1363.09
15.3325	1359.44
15.353	1362.23
15.3735	1367.22
15.3939	1391.73
15.4144	1406.02
15.4348	1430.29
15.4553	1455.09
15.4758	1459.7
15.4962	1468.55
15.5167	1465.58
15.5371	1464.35
15.5576	1458.15
15.5781	1453.18
15.5985	1466.49
15.619	1464.5
15.6394	1458.97
15.6599	1459.19
15.6804	1464.71
15.7008	1464.85
15.7213	1462.63
15.7417	1468.27
15.7622	1483.99
15.7827	1479.93
15.8031	1490.84
15.8236	1501.92
15.844	1510.78
15.8645	1493.55
15.885	1485.18
15.9054	1496.93
15.9259	1512.42
15.9464	1514.32
15.9668	1527.4
15.9873	1515.57
16.0077	1520.14
16.0282	1537.18
16.0486	1541.26
16.0691	1515.67
16.0896	1509.39
16.11	1540
16.1305	1555.59
16.151	1560.46
16.1714	1558.68
16.1919	1560.39
16.2123	1573.47
16.2328	1585.26
16.2533	1571.84
16.2737	1575.8
16.2942	1577.21
16.3146	1587.48
16.3351	1576.85
16.3556	1587.69
16.376	1597.9
16.3965	1609.74
16.4169	1609.17
16.4374	1616.95
16.4579	1604.85
16.4783	1618.94
16.4988	1627.07
16.5192	1621.66
16.5397	1606
16.5602	1617.72
16.5806	1624.02
16.6011	1600.22
16.6215	1603.67
16.642	1623.74
16.6625	1609.28
16.6829	1614.09
16.7034	1635.09
16.7238	1638.81
16.7443	1622.06
16.7648	1634.22
16.7852	1648
16.8057	1649.54
16.8261	1670.46
16.8466	1668.93
16.8671	1660.73
16.8875	1672.53
16.908	1671.61
16.9285	1654.08
16.9489	1636.01
16.9694	1655.04
16.9898	1652.07
17.0103	1640.04
17.0308	1636.05
17.0512	1642.64
17.0717	1642.97
17.0921	1652.85
17.1126	1650.31
17.1331	1643.53
17.1535	1649.69
17.174	1665.12
17.1944	1639.14
17.2149	1627.27
17.2354	1618.87
17.2558	1632.23
17.2763	1634.39
17.2967	1650.82
17.3172	1662.59
17.3377	1654.07
17.3581	1642.06
17.3786	1635.98
17.399	1617.62
17.4195	1622.74
17.44	1630.87
17.4604	1638.74
17.4809	1656.74
17.5013	1676.58
17.5218	1667.02
17.5423	1640.19
17.5627	1627.74
17.5832	1612.05
17.6036	1619.83
17.6241	1632.57
17.6446	1631.66
17.665	1626.17
17.6855	1642.68
17.706	1653.46
17.7264	1616.36
17.7469	1596.99
17.7673	1591.83
17.7878	1588.1
17.8083	1602.29
17.8287	1609.88
17.8492	1619.9
17.8696	1622.68
17.8901	1656.46
17.9106	1666.78
17.931	1632.61
17.9515	1617.15
17.9719	1596.33
17.9924	1589.35
18.0129	1577.5
18.0333	1575.98
18.0538	1587
18.0742	1579.54
18.0947	1616.39
18.1152	1609.26
18.1356	1588.58
18.1561	1579.37
18.1765	1571.46
18.197	1578.7
18.2175	1584.68
18.2379	1584.58
18.2584	1586.26
18.2788	1584.63
18.2993	1595.85
18.3198	1584.3
18.3402	1577.04
18.3607	1569.53
18.3811	1565.52
18.4016	1563.32
18.4221	1558.14
18.4425	1546.33
18.463	1540.07
18.4835	1552.02
18.5039	1574.69
18.5244	1586.7
18.5448	1570.03
18.5653	1551.06
18.5858	1542.32
18.6062	1526.39
18.6267	1519.14
18.6471	1519.26
18.6676	1521.06
18.6881	1522.7
18.7085	1532.29
18.729	1523.51
18.7494	1503.69
18.7699	1494.37
18.7904	1492.82
18.8108	1477.24
18.8313	1488.32
18.8517	1498.06
18.8722	1496.8
18.8926	1494
18.9131	1498.65
18.9336	1481.44
18.954	1480.21
18.9745	1483.23
18.995	1475.45
19.0154	1443.66
19.0359	1448.09
19.0563	1455
19.0768	1480.37
19.0973	1497.23
19.1177	1472.07
19.1382	1438.38
19.1586	1430.33
19.1791	1444.53
19.1996	1442.73
19.22	1429.78
19.2405	1436.16
19.2609	1450.06
19.2814	1476.78
19.3019	1482.82
19.3223	1459.22
19.3428	1445.79
19.3632	1430.62
19.3837	1423.75
19.4042	1416.82
19.4246	1414.07
19.4451	1418.21
19.4656	1424.28
19.486	1440.77
19.5065	1435.36
19.5269	1427.53
19.5474	1425.54
19.5678	1421.38
19.5883	1412.25
19.6088	1408.85
19.6292	1427.8
19.6497	1436.15
19.6701	1436.85
19.6906	1432.38
19.7111	1418.84
19.7315	1422.49
19.752	1424.01
19.7724	1435.48
19.7929	1420.76
19.8134	1412.37
19.8338	1418.77
19.8543	1400.54
19.8748	1398.07
19.8952	1374.44
19.9157	1377.44
19.9361	1376.79
19.9566	1386.13
19.9771	1399.45
19.9975	1382.68
20.018	1392.47
20.0384	1413.4
20.0589	1413.33
20.0794	1428.1
20.0998	1407.65
20.1203	1403.06
20.1407	1391.81
20.1612	1397.32
20.1817	1386.54
20.2021	1372.85
20.2226	1372.92
20.243	1376.61
20.2635	1357.61
20.284	1368.93
20.3044	1372.7
20.3249	1365.81
20.3453	1359.78
20.3658	1368.58
20.3863	1365.64
20.4067	1370.09
20.4272	1361.29
20.4476	1359.9
20.4681	1343.32
20.4886	1350.5
20.509	1366.53
20.5295	1362.71
20.5499	1355.42
20.5704	1345.88
20.5909	1338.15
20.6113	1343.92
20.6318	1325.45
20.6522	1331.97
20.6727	1332.36
20.6932	1336.7
20.7136	1348.26
20.7341	1352.04
20.7546	1358.67
20.775	1348.88
20.7955	1352.61
20.8159	1348.99
20.8364	1334.48
20.8569	1332.61
20.8773	1314.31
20.8978	1305.39
20.9182	1315.2
20.9387	1335.64
20.9592	1334.37
20.9796	1332.55
21.0001	1342.55
21.0205	1350.78
21.041	1350.99
21.0615	1332.59
21.0819	1320.13
21.1024	1319.27
21.1228	1322.02
21.1433	1323.92
21.1638	1322.19
21.1842	1330.97
21.2047	1330.16
21.2251	1324.4
21.2456	1315.67
21.2661	1300.59
21.2865	1307.11
21.307	1322.98
21.3274	1338.66
21.3479	1356.46
21.3684	1374.31
21.3888	1370.91
21.4093	1347.57
21.4297	1335.51
21.4502	1325.39
21.4707	1300.14
21.4911	1303.2
21.5116	1331.22
21.5321	1339.15
21.5525	1328.52
21.573	1315.88
21.5934	1304.28
21.6139	1296.15
21.6344	1300.28
21.6548	1288.27
21.6753	1276.89
21.6957	1300.53
21.7162	1328.17
21.7367	1323.63
21.7571	1316.4
21.7776	1314.26
21.798	1324.91
21.8185	1333.3
21.839	1333.06
21.8594	1316.15
21.8799	1300.91
21.9003	1304.55
21.9208	1300.42
21.9413	1281.31
21.9617	1287.5
21.9822	1296.99
22.0026	1310
22.0231	1320.35
22.0436	1320.93
22.064	1308.8
22.0845	1289.97
22.1049	1299.06
22.1254	1291.09
22.1459	1284.81
22.1663	1275.6
22.1868	1282.37
22.2072	1292.5
22.2277	1297.56
22.2482	1292.41
22.2686	1290.67
22.2891	1288.38
22.3096	1308.02
22.33	1298.76
22.3505	1304.94
22.3709	1274.59
22.3914	1300.56
22.4119	1306.25
22.4323	1303.4
22.4528	1296.12
22.4732	1295.53
22.4937	1295.44
22.5142	1290.58
22.5346	1286.68
22.5551	1294.17
22.5755	1291.46
22.596	1315.5
22.6165	1312.01
22.6369	1302.7
22.6574	1293.21
22.6778	1306.57
22.6983	1298.47
22.7188	1289.07
22.7392	1276.21
22.7597	1294.06
22.7801	1284.01
22.8006	1280.95
22.8211	1278.73
22.8415	1273.66
22.862	1271.16
22.8824	1279.2
22.9029	1276.39
22.9234	1296.96
22.9438	1295.06
22.9643	1317
22.9847	1297.31
23.0052	1297.03
23.0257	1304.36
23.0461	1302.32
23.0666	1293.9
23.0871	1283.85
23.1075	1281.35
23.128	1292.57
23.1484	1288.45
23.1689	1284.33
23.1894	1267.83
23.2098	1256.17
23.2303	1267.73
23.2507	1271.35
23.2712	1286.4
23.2917	1277.01
23.3121	1262.32
23.3326	1272.08
23.353	1280.31
23.3735	1286.06
23.394	1273.11
23.4144	1265.65
23.4349	1277.53
23.4553	1290.23
23.4758	1282.32
23.4963	1266.17
23.5167	1258.97
23.5372	1270.77
23.5576	1269.82
23.5781	1270.47
23.5986	1242.71
23.619	1243.35
23.6395	1246.84
23.6599	1263.19
23.6804	1253.1
23.7009	1273.76
23.7213	1278.09
23.7418	1288.18
23.7622	1283.3
23.7827	1274.91
23.8032	1248.39
23.8236	1255.04
23.8441	1249.42
23.8646	1261.93
23.885	1253.16
23.9055	1262.93
23.9259	1266.7
23.9464	1271.13
23.9669	1261.25
23.9873	1257.7
24.0078	1253.25
24.0282	1270.2
24.0487	1257.75
24.0692	1256.88
24.0896	1251.52
24.1101	1269.94
24.1305	1278.59
24.151	1271.11
24.1715	1248.81
24.1919	1245.72
24.2124	1242.07
24.2328	1257.67
24.2533	1248.72
24.2738	1253.96
24.2942	1253.94
24.3147	1270.42
24.3351	1260.64
24.3556	1261.08
24.3761	1238.94
24.3965	1238.96
24.417	1225.8
24.4374	1243.9
24.4579	1238.95
24.4784	1241.28
24.4988	1251.03
24.5193	1261.82
24.5397	1262.84
24.5602	1256.39
24.5807	1242.04
24.6011	1250.63
24.6216	1247.93
24.642	1267.08
24.6625	1252.39
24.683	1258.01
24.7034	1265.41
24.7239	1265.27
24.7444	1263.68
24.7648	1262.15
24.7853	1261.54
24.8057	1256.25
24.8262	1254.29
24.8467	1248.69
24.8671	1237.03
24.8876	1233.85
24.908	1223.82
24.9285	1222.24
24.9489	1217.15
24.9694	1232.31
24.9899	1237.82
25.0103	1226.98
25.0308	1227.95
25.0512	1225.27
25.0717	1235.22
25.0922	1246.62
25.1126	1246.71
25.1331	1254.9
25.1536	1256.07
25.174	1274.01
25.1945	1280.62
25.2149	1267.1
25.2354	1250.6
25.2559	1243.07
25.2763	1238.32
25.2968	1243.19
25.3172	1247.85
25.3377	1259.65
25.3582	1244.49
25.3786	1239.33
25.3991	1227.74
25.4195	1222.3
25.44	1218.13
25.4605	1226.9
25.4809	1227.58
25.5014	1238.5
25.5218	1245.93
25.5423	1238.57
25.5628	1230.39
25.5832	1235.22
25.6037	1235.49
25.6242	1233.42
25.6446	1230.81
25.6651	1226.98
25.6855	1237.13
25.706	1241.89
25.7264	1245.19
25.7469	1245
25.7674	1256.37
25.7878	1241.43
25.8083	1236.95
25.8287	1230.08
25.8492	1236.4
25.8697	1242.14
25.8901	1262.72
25.9106	1263.47
25.931	1279.67
25.9515	1270.65
25.972	1249.17
25.9924	1223.26
26.0129	1213.98
26.0334	1212.74
26.0538	1226.12
26.0743	1239.4
26.0947	1248.77
26.1152	1265.31
26.1357	1276.29
26.1561	1264.01
26.1766	1250.24
26.197	1242.93
26.2175	1232.35
26.238	1239.22
26.2584	1247.21
26.2789	1249.8
26.2993	1254.73
26.3198	1262.24
26.3403	1263.71
26.3607	1256.66
26.3812	1254.81
26.4016	1250.72
26.4221	1249.09
26.4426	1258.54
26.463	1259.09
26.4835	1261.38
26.5039	1269.66
26.5244	1279.3
26.5449	1281.96
26.5653	1273.27
26.5858	1273.67
26.6062	1274.26
26.6267	1267.63
26.6472	1261.49
26.6676	1242.8
26.6881	1240.48
26.7085	1244.01
26.729	1254.14
26.7495	1258.55
26.7699	1263.37
26.7904	1274.45
26.8108	1271.46
26.8313	1263.21
26.8518	1259.76
26.8722	1270.99
26.8927	1280.03
26.9132	1288.38
26.9336	1297.84
26.9541	1290.01
26.9745	1273.71
26.995	1259.59
27.0155	1228.82
27.0359	1218.44
27.0564	1224.67
27.0768	1250.86
27.0973	1262.48
27.1178	1278.51
27.1382	1292.38
27.1587	1278.7
27.1791	1266.32
27.1996	1258.71
27.2201	1253.21
27.2405	1265.21
27.261	1273.76
27.2814	1274.13
27.3019	1275.33
27.3224	1273.9
27.3428	1274.71
27.3633	1266.8
27.3837	1269.49
27.4042	1278.83
27.4247	1289.37
27.4451	1308.26
27.4656	1315.93
27.486	1317.98
27.5065	1313.17
27.527	1301.14
27.5474	1314.2
27.5679	1313.35
27.5883	1307.43
27.6088	1294.04
27.6293	1288.79
27.6497	1282.22
27.6702	1291.55
27.6907	1294.74
27.7111	1291.26
27.7316	1293.54
27.752	1314.04
27.7725	1311.75
27.793	1294.51
27.8134	1288.32
27.8339	1289.11
27.8543	1290.43
27.8748	1306.66
27.8953	1296.45
27.9157	1293.51
27.9362	1297.41
27.9566	1310.65
27.9771	1310.81
27.9976	1292.61
28.018	1288.02
28.0385	1290.83
28.0589	1307.98
28.0794	1318.25
28.0999	1306.55
28.1203	1313.07
28.1408	1300.91
28.1612	1305.92
28.1817	1298.87
28.2022	1303.29
28.2226	1309.5
28.2431	1315.22
28.2635	1333.3
28.284	1340.95
28.3045	1335.73
28.3249	1340.47
28.3454	1322.93
28.3658	1330.18
28.3863	1322.53
28.4068	1332.97
28.4272	1320.86
28.4477	1311.2
28.4682	1310.99
28.4886	1318.65
28.5091	1322.51
28.5295	1344.19
28.55	1341.69
28.5705	1346.45
28.5909	1345.5
28.6114	1357.75
28.6318	1365.37
28.6523	1368.7
28.6728	1371.84
28.6932	1376.72
28.7137	1370.96
28.7341	1369.93
28.7546	1340.03
28.7751	1330.43
28.7955	1322.18
28.816	1324.91
28.8364	1340.57
28.8569	1339.71
28.8774	1347.36
28.8978	1346.85
28.9183	1347.76
28.9387	1357.22
28.9592	1353.77
28.9797	1356.35
29.0001	1360.94
29.0206	1371.05
29.041	1378.3
29.0615	1358.45
29.082	1360.65
29.1024	1354.18
29.1229	1350.61
29.1434	1345.57
29.1638	1332.88
29.1843	1333.47
29.2047	1347.09
29.2252	1367.18
29.2457	1373.99
29.2661	1375.33
29.2866	1391.82
29.307	1405.84
29.3275	1419.28
29.348	1425.46
29.3684	1433.98
29.3889	1437.23
29.4093	1423.83
29.4298	1399.54
29.4503	1384.35
29.4707	1376.61
29.4912	1381.09
29.5116	1396.09
29.5321	1407.68
29.5526	1407.15
29.573	1414.62
29.5935	1410.98
29.6139	1395.71
29.6344	1380.54
29.6549	1386.9
29.6753	1400.91
29.6958	1416.52
29.7162	1416.99
29.7367	1409.71
29.7572	1385.09
29.7776	1380.49
29.7981	1376.18
29.8185	1378.71
29.839	1374.57
29.8595	1369.13
29.8799	1368.66
29.9004	1379.58
29.9208	1396.99
29.9413	1414.13
29.9618	1416.47
29.9822	1421.31
30.0027	1416.15
30.0232	1405.76
30.0436	1389.45
30.0641	1375.04
30.0845	1360.91
30.105	1394.81
30.1255	1409.67
30.1459	1415.98
30.1664	1418.75
30.1868	1394.25
30.2073	1391.29
30.2278	1392.93
30.2482	1389.34
30.2687	1398.94
30.2891	1402.95
30.3096	1434.09
30.33	1438.79
30.3505	1443.39
30.371	1437.64
30.3914	1410.42
30.4119	1409.9
30.4324	1401.58
30.4528	1394.92
30.4733	1400.15
30.4937	1398.56
30.5142	1414.45
30.5347	1413.88
30.5551	1409.44
30.5756	1403.1
30.596	1408.3
30.6165	1405.49
30.637	1411.59
30.6574	1419.06
30.6779	1418.39
30.6983	1422.1
30.7188	1428.82
30.7393	1427.27
30.7597	1438.59
30.7802	1453.16
30.8006	1465.46
30.8211	1451.29
30.8416	1445.22
30.862	1429.9
30.8825	1414.53
30.9029	1401.44
30.9234	1411.56
30.9439	1413.82
30.9643	1396.47
30.9848	1387.25
31.0053	1371.24
31.0257	1354.3
31.0462	1360.6
31.0666	1364.1
31.0871	1387.83
31.1075	1399.82
31.128	1426.3
31.1485	1426.28
31.1689	1411.38
31.1894	1420.56
31.2098	1405.28
31.2303	1395.57
31.2508	1398.09
31.2712	1393.25
31.2917	1391.24
31.3121	1383.83
31.3326	1373.59
31.3531	1380.12
31.3735	1415.12
31.394	1449.07
31.4145	1469.31
31.4349	1478.84
31.4554	1474.37
31.4758	1440.86
31.4963	1400.31
31.5168	1366.16
31.5372	1334.55
31.5577	1338.65
31.5781	1364.96
31.5986	1399.16
31.6191	1431.1
31.6395	1447.49
31.66	1444.39
31.6804	1413.66
31.7009	1387.28
31.7214	1361.48
31.7418	1349.79
31.7623	1369.94
31.7827	1379.07
31.8032	1412.22
31.8237	1427.51
31.8441	1435.94
31.8646	1435.77
31.885	1403.51
31.9055	1389.63
31.926	1378.63
31.9464	1381.2
31.9669	1402.6
31.9873	1391.54
32.0078	1396.72
32.0283	1382.51
32.0487	1377.41
32.0692	1384.85
32.0896	1382.49
32.1101	1396.2
32.1306	1400.52
32.151	1413.09
32.1715	1413.57
32.1919	1404.69
32.2124	1402.22
32.2329	1379.88
32.2533	1383.72
32.2738	1371.43
32.2943	1352.13
32.3147	1338.53
32.3352	1329.15
32.3556	1333.53
32.3761	1348.3
32.3966	1380.22
32.417	1404.29
32.4375	1403.35
32.4579	1414.77
32.4784	1375.98
32.4989	1348.81
32.5193	1337.59
32.5398	1326.52
32.5602	1330.36
32.5807	1360.06
32.6012	1383.01
32.6216	1395.63
32.6421	1397.6
32.6626	1384.64
32.683	1360.7
32.7035	1357.39
32.7239	1346.32
32.7444	1362.74
32.7649	1361.22
32.7853	1362.93
32.8058	1353.99
32.8262	1357.19
32.8467	1352.91
32.8672	1333.11
32.8876	1346.09
32.9081	1348.52
32.9285	1358.53
32.949	1376.2
32.9695	1343.37
32.9899	1330.18
33.0104	1309.57
33.0308	1308.39
33.0513	1307.32
33.0718	1317.85
33.0922	1339.15
33.1127	1346.96
33.1331	1360.2
33.1536	1350.73
33.1741	1338.63
33.1945	1329.82
33.215	1297.49
33.2354	1285.44
33.2559	1291.8
33.2764	1288.38
33.2968	1303.42
33.3173	1325.74
33.3377	1324.81
33.3582	1334.19
33.3787	1331.18
33.3991	1313.89
33.4196	1311.92
33.44	1305.33
33.4605	1307.98
33.481	1319.08
33.5014	1328.33
33.5219	1334.73
33.5423	1315.5
33.5628	1294.57
33.5833	1270.78
33.6037	1262.06
33.6242	1285.11
33.6446	1298.36
33.6651	1311.27
33.6856	1340.7
33.706	1321.99
33.7265	1309.7
33.7469	1283.7
33.7674	1258.57
33.7879	1267.46
33.8083	1270.55
33.8288	1291.37
33.8492	1315.33
33.8697	1291.64
33.8902	1297.28
33.9106	1271.29
33.9311	1240.46
33.9515	1235.82
33.972	1247.15
33.9925	1254.77
34.0129	1270.39
34.0334	1273.14
34.0539	1266.74
34.0743	1244.12
34.0948	1252.07
34.1152	1238.02
34.1357	1229.03
34.1562	1244.71
34.1766	1255.64
34.1971	1243.82
34.2175	1262.73
34.238	1259.53
34.2585	1266.83
34.2789	1272.37
34.2994	1282.79
34.3198	1283.28
34.3403	1271.23
34.3608	1253.19
34.3812	1230.51
34.4017	1206.05
34.4222	1203.45
34.4426	1206.14
34.4631	1223.55
34.4835	1224.2
34.504	1253.18
34.5245	1247.15
34.5449	1245.28
34.5654	1237.23
34.5858	1222.21
34.6063	1218.38
34.6268	1221.08
34.6472	1226.02
34.6677	1232.35
34.6881	1231.17
34.7086	1245.56
34.7291	1234.08
34.7495	1237.95
34.77	1237.82
34.7904	1234.51
34.8109	1240.4
34.8314	1244.28
34.8518	1233.97
34.8723	1217.51
34.8927	1220.1
34.9132	1210.04
34.9337	1202.44
34.9541	1210.13
34.9746	1210.56
34.995	1208.61
35.0155	1209.37
35.036	1210.88
35.0564	1192.12
35.0769	1184.6
35.0973	1199.03
35.1178	1184.15
35.1383	1192
35.1587	1214.7
35.1792	1207.23
35.1996	1204.66
35.2201	1203.23
35.2406	1194.51
35.261	1171.7
35.2815	1176.5
35.3019	1181.61
35.3224	1182.46
35.3429	1195.11
35.3633	1209
35.3838	1205.01
35.4042	1192.62
35.4247	1180.54
35.4452	1169.37
35.4656	1156.85
35.4861	1151.95
35.5065	1154.23
35.527	1162.77
35.5475	1172.84
35.5679	1194.92
35.5884	1203.93
35.6088	1196.88
35.6293	1194.32
35.6498	1192.15
35.6702	1166.26
35.6907	1142.59
35.7112	1130.5
35.7316	1109.6
35.7521	1115.17
35.7725	1127.82
35.793	1135.91
35.8135	1146.07
35.8339	1158.69
35.8544	1181.81
35.8748	1176.93
35.8953	1170.89
35.9158	1164.28
35.9362	1146.44
35.9567	1149.54
35.9771	1144.84
35.9976	1143
36.0181	1133.18
36.0385	1130.76
36.059	1126.56
36.0794	1112.29
36.0999	1103.3
36.1204	1112.89
36.1408	1120.93
36.1613	1145.36
36.1817	1170.72
36.2022	1181.76
36.2227	1176.83
36.2431	1174.88
36.2636	1162.26
36.2841	1148.06
36.3045	1133.11
36.325	1134.98
36.3454	1128.39
36.3659	1132.9
36.3864	1130.44
36.4068	1116.21
36.4273	1112.67
36.4477	1114.32
36.4682	1112.82
36.4886	1127.74
36.5091	1139.27
36.5296	1146.58
36.55	1146.5
36.5705	1148.64
36.5909	1128.55
36.6114	1118.08
36.6319	1108.13
36.6523	1095.23
36.6728	1095.01
36.6933	1109.49
36.7137	1104.89
36.7342	1088.25
36.7546	1081.83
36.7751	1073.71
36.7956	1057.47
36.816	1065.19
36.8365	1066.27
36.8569	1081.8
36.8774	1101.86
36.8979	1101.18
36.9183	1100.24
36.9388	1096.61
36.9592	1087.53
36.9797	1079.37
37.0002	1079.75
37.0206	1087.02
37.0411	1101.75
37.0615	1114.68
37.082	1117.18
37.1025	1101.66
37.1229	1098.88
37.1434	1092.86
37.1638	1087.58
37.1843	1081.02
37.2048	1080.66
37.2252	1086.85
37.2457	1089.74
37.2662	1076.37
37.2866	1068.77
37.3071	1052.01
37.3275	1051.78
37.348	1058.02
37.3685	1066
37.3889	1071.63
37.4094	1089.01
37.4298	1080.62
37.4503	1060.07
37.4708	1046.41
37.4912	1040.37
37.5117	1028.63
37.5321	1034.33
37.5526	1042.97
37.5731	1049.72
37.5935	1054.92
37.614	1065.43
37.6344	1055.45
37.6549	1050.26
37.6754	1054.32
37.6958	1064.12
37.7163	1061.52
37.7367	1064.42
37.7572	1061.42
37.7777	1058.11
37.7981	1040.43
37.8186	1031.56
37.839	1031.7
37.8595	1031.81
37.88	1043.55
37.9004	1062.03
37.9209	1063.46
37.9413	1063.58
37.9618	1056.71
37.9823	1035.81
38.0027	1011.94
38.0232	988.69
38.0436	993.723
38.0641	1011.58
38.0846	1024.14
38.105	1044.33
38.1255	1050.57
38.1459	1048.63
38.1664	1037.96
38.1869	1028.69
38.2073	1016.77
38.2278	1008.83
38.2482	1011.21
38.2687	1011.86
38.2892	1008.9
38.3096	1024.3
38.3301	1028.17
38.3505	1035.45
38.371	1040.14
38.3915	1059.75
38.4119	1046.96
38.4324	1044.31
38.4529	1034.72
38.4733	1014.68
38.4938	1019.53
38.5142	1030.11
38.5347	1029.54
38.5552	1032.7
38.5756	1043.89
38.5961	1036.64
38.6165	1018.95
38.637	1018.58
38.6575	1010.12
38.6779	1018.5
38.6984	1035.04
38.7188	1048.21
38.7393	1049.7
38.7598	1040.49
38.7802	1044.16
38.8007	1027.04
38.8211	1013.18
38.8416	995.415
38.8621	988.17
38.8825	999.53
38.903	989.898
38.9235	999.219
38.9439	1016.71
38.9644	1018.24
38.9848	1029.75
39.0053	1046.47
39.0258	1028.49
39.0462	1011.54
39.0667	1005.49
39.0871	997
39.1076	969.665
39.1281	976.333
39.1485	991.148
39.169	977.477
39.1894	977.768
39.2099	1008.03
39.2304	1012.5
39.2508	1016.77
39.2713	1033.42
39.2917	1040.03
39.3122	1018.77
39.3327	1009.22
39.3531	995.683
39.3736	963.3
39.394	948.273
39.4145	963.71
39.435	965.394
39.4554	973.039
39.4759	1001.19
39.4963	1012.55
39.5168	1011.06
39.5373	1012.09
39.5577	1007.5
39.5782	997.917
39.5986	980.443
39.6191	979.553
39.6396	970.244
39.66	972.706
39.6805	974.97
39.7009	981.566
39.7214	977.571
39.7419	979.152
39.7623	974.648
39.7828	975.524
39.8032	978.048
39.8237	985.297
39.8442	989.827
39.8646	992.573
39.8851	984.609
39.9055	998.056
39.926	993.983
39.9465	992.8
39.9669	990.817
39.9874	984.771
40.0078	966.142
40.0283	959.941
40.0488	953.063
40.0692	939.444
40.0897	934.559
40.1101	965.899
40.1306	977.898
40.1511	988.91
40.1715	1006.94
40.192	1005.6
40.2124	980.374
40.2329	980.339
40.2534	961.97
40.2738	933.26
40.2943	922.093
40.3148	934.52
40.3352	923.874
40.3557	928.905
40.3761	940.032
40.3966	947.976
40.4171	944.353
40.4375	952.34
40.458	949.345
40.4784	941.013
40.4989	948.454
40.5194	956.41
40.5398	950.081
40.5603	957.805
40.5807	946.47
40.6012	953.504
40.6217	957.271
40.6421	956.392
40.6626	954.616
40.6831	963.775
40.7035	970.049
40.724	962.689
40.7444	947.332
40.7649	940.952
40.7854	914.234
40.8058	921.825
40.8263	936.235
40.8467	935.34
40.8672	948.057
40.8877	959.219
40.9081	969.592
40.9286	969.512
40.949	966.397
40.9695	962.38
40.99	940.025
41.0104	941.173
41.0309	935.321
41.0513	926.135
41.0718	926.355
41.0923	914.699
41.1127	916.628
41.1332	913.491
41.1536	922.028
41.1741	919.638
41.1946	924.299
41.215	930.819
41.2355	941.143
41.2559	954.096
41.2764	960.969
41.2969	947.412
41.3173	922.095
41.3378	905.437
41.3582	895.643
41.3787	887.447
41.3992	890.925
41.4196	892.532
41.4401	913.565
41.4605	930.627
41.481	944.018
41.5015	944.367
41.5219	931.428
41.5424	917.314
41.5628	898.155
41.5833	896.745
41.6038	890.788
41.6242	887.592
41.6447	902.796
41.6651	913.254
41.6856	934.497
41.7061	947.344
41.7265	951.112
41.747	929.028
41.7674	929.664
41.7879	928.821
41.8084	912.869
41.8288	907.37
41.8493	917.842
41.8698	903.377
41.8902	901.163
41.9107	891.457
41.9311	878.265
41.9516	863.677
41.9721	875.635
41.9925	872.405
42.013	858.662
42.0334	879.871
42.0539	880.595
42.0744	883.753
42.0948	894.015
42.1153	902.355
42.1357	903.354
42.1562	920.071
42.1767	924.762
42.1971	921.939
42.2176	906.992
42.238	911.791
42.2585	888.287
42.279	880.28
42.2994	884.081
42.3199	877.24
42.3403	879.14
42.3608	882.406
42.3813	876.501
42.4017	874.332
42.4222	879.436
42.4427	878.809
42.4631	879.53
42.4836	878.71
42.504	891.91
42.5245	883.371
42.545	877.872
42.5654	864.558
42.5859	860.703
42.6063	872.052
42.6268	873.387
42.6472	869.115
42.6677	877.85
42.6882	885.42
42.7086	881.214
42.7291	867.876
42.7495	853.545
42.77	836.689
42.7905	829.347
42.8109	827.766
42.8314	814.433
42.8519	810.877
42.8723	823.311
42.8928	829.369
42.9132	848.844
42.9337	865.648
42.9542	873.001
42.9746	862.119
42.9951	855.297
43.0155	841.65
43.036	841.482
43.0565	831.249
43.0769	833.737
43.0974	840.904
43.1178	864.108
43.1383	865.793
43.1588	865.973
43.1792	858.438
43.1997	842.827
43.2201	819.423
43.2406	810.552
43.2611	797.899
43.2815	793.799
43.302	804.885
43.3225	824.432
43.3429	837.079
43.3634	856.301
43.3838	861.572
43.4043	859.982
43.4248	841.943
43.4452	811.09
43.4657	791.908
43.4861	779.944
43.5066	777.371
43.5271	794.547
43.5475	816.423
43.568	834.655
43.5884	851.888
43.6089	853.133
43.6294	843.459
43.6498	815.264
43.6703	800.121
43.6907	782.358
43.7112	757.407
43.7317	750.466
43.7521	760.893
43.7726	772.463
43.793	786.967
43.8135	803.175
43.834	819.3
43.8544	823.835
43.8749	823.825
43.8953	816.796
43.9158	804.955
43.9363	793.989
43.9567	786.529
43.9772	787.029
43.9976	783.253
44.0181	774.626
44.0386	768.636
44.059	777.169
44.0795	780.127
44.0999	786.965
44.1204	790.686
44.1409	793.175
44.1613	797.881
44.1818	812.419
44.2022	803.934
44.2227	779.204
44.2432	775.488
44.2636	770.231
44.2841	747.786
44.3045	733.704
44.325	725.003
44.3455	741.117
44.3659	756.177
44.3864	776.93
44.4068	794.033
44.4273	796.152
44.4478	801.203
44.4682	790.437
44.4887	776.434
44.5091	757.576
44.5296	753.781
44.5501	751.445
44.5705	753.276
44.591	758.458
44.6114	766.733
44.6319	767.251
44.6524	766.657
44.6728	771.021
44.6933	776.487
44.7138	774.099
44.7342	787.148
44.7547	777.411
44.7751	784.343
44.7956	766.246
44.8161	751.043
44.8365	738.182
44.857	721.969
44.8774	719.91
44.8979	708.982
44.9184	724.256
44.9388	738.708
44.9593	751.119
44.9797	755.246
45.0002	751.888
45.0207	751.664
45.0411	740.509
45.0616	722.529
45.0821	716.159
45.1025	714.11
45.123	714.862
45.1434	707.639
45.1639	724.931
45.1844	711.108
45.2048	717.399
45.2253	716.552
45.2457	710.985
45.2662	703.002
45.2867	709.911
45.3071	721.882
45.3276	718.443
45.348	725.035
45.3685	737.056
45.389	725.137
45.4094	722.396
45.4299	718.254
45.4503	704.583
45.4708	690.684
45.4913	691.189
45.5117	690.819
45.5322	691.877
45.5526	699.979
45.5731	709.969
45.5936	714.264
45.614	710.5
45.6345	716.606
45.6549	710.451
45.6754	708.715
45.6959	705.023
45.7163	694.534
45.7368	708.313
45.7572	711.269
45.7777	718.98
45.7982	716.619
45.8186	719.592
45.8391	722.445
45.8595	722.119
45.88	715.78
45.9005	706.422
45.9209	692.084
45.9414	692.833
45.9618	677.496
45.9823	672.362
46.0028	663.061
46.0232	662.45
46.0437	667.72
46.0641	682.481
46.0846	696.775
46.1051	708.219
46.1255	710.124
46.146	723.642
46.1664	707.559
46.1869	704.551
46.2074	686.218
46.2278	664.247
46.2483	650.716
46.2687	634.823
46.2892	637.881
46.3097	638.884
46.3301	644.974
46.3506	656.644
46.371	650.747
46.3915	670.676
46.412	671.637
46.4324	682.154
46.4529	681.812
46.4734	682.566
46.4938	689.201
46.5143	683.976
46.5347	683.1
46.5552	669.03
46.5757	664.96
46.5961	665.37
46.6166	663.675
46.637	674.755
46.6575	675.2
46.678	675.663
46.6984	664.184
46.7189	663.598
46.7393	660.638
46.7598	643.811
46.7803	650.172
46.8007	653.737
46.8212	660.371
46.8417	659.203
46.8621	660.164
46.8826	658.663
46.903	647.764
46.9235	650.567
46.944	647.762
46.9644	658.318
46.9849	664.531
47.0053	678.922
47.0258	691.065
47.0463	681.653
47.0667	683.636
47.0872	667.657
47.1076	648.186
47.1281	636.108
47.1486	615.758
47.169	619.468
47.1895	604.641
47.2099	611.766
47.2304	617.336
47.2508	623.193
47.2713	651.39
47.2918	655.628
47.3122	672.152
47.3327	677.23
47.3532	676.563
47.3736	690.788
47.3941	667.31
47.4145	655.305
47.435	649.578
47.4555	647.962
47.4759	655.503
47.4964	634.239
47.5168	641.002
47.5373	642.294
47.5578	640.285
47.5782	633.64
47.5987	621.391
47.6191	630.113
47.6396	638.147
47.6601	635.228
47.6805	641.982
47.701	635.582
47.7214	649.802
47.7419	640.877
47.7624	627.693
47.7828	621.106
47.8033	616.607
47.8237	618.165
47.8442	613.814
47.8647	614.665
47.8851	625.045
47.9056	633.498
47.926	648.263
47.9465	643.521
47.967	643.773
47.9874	637.682
48.0079	631.362
48.0284	631.146
48.0488	623.617
48.0693	626.477
48.0897	627.996
48.1102	638.309
48.1307	641.424
48.1511	632.401
48.1716	627.715
48.192	616.593
48.2125	602.465
48.233	589.29
48.2534	580.278
48.2739	580.848
48.2943	582.194
48.3148	607.605
48.3353	630.607
48.3557	666.201
48.3762	686.687
48.3966	698.185
48.4171	698.317
48.4376	680.863
48.458	650.57
48.4785	622.997
48.4989	606.133
48.5194	605.607
48.5399	596.021
48.5603	598.549
48.5808	600.673
48.6012	612.446
48.6217	606.185
48.6422	592.753
48.6626	585.187
48.6831	589.764
48.7035	591.41
48.724	593.788
48.7445	589.906
48.7649	596.957
48.7854	605.109
48.8058	615.131
48.8263	616.499
48.8468	627.507
48.8672	626.287
48.8877	624.787
48.9081	621.332
48.9286	605.926
48.9491	587.722
48.9695	578.297
48.99	569.292
49.0104	574.713
49.0309	579.521
49.0514	586.526
49.0718	579.908
49.0923	591.146
49.1128	600.987
49.1332	593.326
49.1537	596.084
49.1741	599.159
49.1946	602.902
49.2151	605.608
49.2355	604.56
49.256	610.085
49.2764	592.659
49.2969	594.331
49.3174	596.867
49.3378	591.883
49.3583	590.747
49.3787	582.117
49.3992	574.572
49.4197	564.411
49.4401	553.736
49.4606	550.717
49.4811	541.299
49.5015	548.504
49.522	560.57
49.5424	567.499
49.5629	578.924
49.5834	587.222
49.6038	596.13
49.6243	600.372
49.6447	599.014
49.6652	600.089
49.6857	601.2
49.7061	589.303
49.7266	583.858
49.747	570.915
49.7675	561.594
49.788	563.752
49.8084	567.83
49.8289	571.568
49.8493	571.628
49.8698	575.926
49.8903	581.879
49.9107	580.231
49.9312	569.879
49.9516	556.91
49.9721	554.546
49.9926	549.335
50.013	546.685
50.0335	546.828
50.0539	541.167
50.0744	552.537
50.0949	564.829
50.1153	574.48
50.1358	571.296
50.1562	591.291
50.1767	597.608
50.1972	595.382
50.2176	592.285
50.2381	583.017
50.2585	571.942
50.279	559.052
50.2995	547.258
50.3199	537.954
50.3404	537.197
50.3608	553.097
50.3813	547.297
50.4018	551.743
50.4222	561.879
50.4427	571.279
50.4631	579.137
50.4836	584.026
50.5041	594.3
50.5245	596.155
50.545	587.188
50.5654	582.125
50.5859	568.896
50.6064	552.242
50.6268	550.907
50.6473	542.709
50.6677	546.133
50.6882	552.274
50.7087	552.612
50.7291	551.807
50.7496	547.797
50.77	557.568
50.7905	562.337
50.811	555.097
50.8314	552.952
50.8519	548.056
50.8724	549.018
50.8928	545.312
[truncated: 445 more rows]
