# Supplementary material for: Aqueous spinning of robust, self-healable, and crack-resistant hydrogel microfibers enabled by hydrogen bond nanoconfinement
Source: Nat Commun. 2023 Mar 13;14:1370. doi: 10.1038/s41467-023-37036-4 (PMC10011413; doi:10.1038/s41467-023-37036-4)
Supplement: Supplementary file 8 — Source Data [file 41467_2023_37036_MOESM8_ESM.zip › Source Data/Supplementary Figures/Source data Supplementary Fig. 15.xlsx]

## Sheet: Sheet1
Spinning dope		Beaucage fitting curve
q (nm-1)	I(q) (cm-1)	q (nm-1)	I(q) (cm-1)
0.10872	1.66614	0.1	1.71677
0.11335	1.64267	0.10145	1.70658
0.11798	1.60368	0.10292	1.69633
0.1226	1.56712	0.10442	1.68603
0.12723	1.53411	0.10593	1.67567
0.13186	1.5088	0.10747	1.66527
0.13648	1.48605	0.10903	1.65483
0.14111	1.45915	0.11061	1.64436
0.14574	1.43812	0.11222	1.63386
0.15036	1.41886	0.11385	1.62334
0.15499	1.39988	0.1155	1.61281
0.15962	1.38475	0.11718	1.60228
0.16424	1.36795	0.11888	1.59174
0.16887	1.35265	0.1206	1.58122
0.1735	1.33737	0.12235	1.57071
0.17812	1.32063	0.12413	1.56022
0.18275	1.30594	0.12593	1.54976
0.18738	1.29295	0.12776	1.53934
0.192	1.27905	0.12961	1.52895
0.19663	1.26539	0.13149	1.51862
0.20125	1.25079	0.1334	1.50834
0.20588	1.2357	0.13534	1.49811
0.21051	1.22315	0.1373	1.48796
0.21513	1.2084	0.13929	1.47787
0.21976	1.19443	0.14132	1.46785
0.22439	1.18196	0.14337	1.45792
0.22901	1.16891	0.14545	1.44806
0.23364	1.15536	0.14756	1.43829
0.23827	1.14072	0.1497	1.42861
0.24289	1.1272	0.15187	1.41901
0.24752	1.11317	0.15408	1.40951
0.25215	1.10039	0.15631	1.4001
0.25677	1.08655	0.15858	1.39077
0.2614	1.07222	0.16088	1.38154
0.26603	1.06072	0.16322	1.37239
0.27065	1.04825	0.16559	1.36333
0.27528	1.03232	0.16799	1.35434
0.27991	1.01969	0.17043	1.34544
0.28453	1.00625	0.1729	1.33661
0.28916	0.9933	0.17541	1.32784
0.29379	0.98138	0.17796	1.31914
0.29841	0.96762	0.18054	1.31049
0.30304	0.95409	0.18316	1.30188
0.30767	0.94096	0.18582	1.29332
0.31229	0.9295	0.18852	1.28478
0.31692	0.91668	0.19125	1.27625
0.32154	0.90321	0.19403	1.26774
0.32617	0.89197	0.19685	1.25922
0.3308	0.88014	0.1997	1.25069
0.33542	0.86712	0.2026	1.24214
0.34005	0.85519	0.20554	1.23355
0.34468	0.84459	0.20853	1.22491
0.3493	0.83195	0.21155	1.21621
0.35393	0.82058	0.21462	1.20744
0.35856	0.80954	0.21774	1.19859
0.36318	0.7999	0.2209	1.18965
0.36781	0.78896	0.2241	1.1806
0.37244	0.77637	0.22736	1.17144
0.37706	0.76734	0.23066	1.16216
0.38169	0.75683	0.234	1.15274
0.38632	0.74632	0.2374	1.14318
0.39094	0.73665	0.24085	1.13348
0.39557	0.72625	0.24434	1.12362
0.4002	0.71696	0.24789	1.1136
0.40482	0.70723	0.25149	1.10342
0.40945	0.698	0.25514	1.09307
0.41408	0.6895	0.25884	1.08256
0.4187	0.67801	0.2626	1.07187
0.42333	0.66993	0.26641	1.06101
0.42796	0.66102	0.27027	1.04998
0.43258	0.65254	0.2742	1.03879
0.43721	0.64394	0.27818	1.02743
0.44184	0.63568	0.28221	1.01592
0.44646	0.62824	0.28631	1.00426
0.45109	0.61986	0.29047	0.99244
0.45571	0.61219	0.29468	0.9805
0.46034	0.60554	0.29896	0.96842
0.46497	0.5971	0.3033	0.95622
0.46959	0.5892	0.3077	0.94392
0.47422	0.58214	0.31217	0.93152
0.47885	0.5755	0.3167	0.91903
0.48347	0.56735	0.32129	0.90646
0.4881	0.56093	0.32596	0.89384
0.49273	0.55325	0.33069	0.88116
0.49735	0.54615	0.33549	0.86845
0.50198	0.5412	0.34036	0.85571
0.50661	0.53446	0.3453	0.84296
0.51123	0.52717	0.35031	0.83021
0.51586	0.52218	0.35539	0.81748
0.52049	0.51599	0.36055	0.80477
0.52511	0.50957	0.36578	0.7921
0.52974	0.50393	0.37109	0.77948
0.53437	0.49826	0.37648	0.76692
0.53899	0.49334	0.38194	0.75443
0.54362	0.48687	0.38749	0.74202
0.54825	0.48223	0.39311	0.72971
0.55287	0.47714	0.39882	0.71749
0.5575	0.47185	0.4046	0.70538
0.56213	0.46675	0.41048	0.69338
0.56675	0.46175	0.41643	0.68151
0.57138	0.45743	0.42248	0.66976
0.576	0.45248	0.42861	0.65815
0.58063	0.4477	0.43483	0.64667
0.58526	0.44311	0.44114	0.63534
0.58988	0.43758	0.44755	0.62415
0.59451	0.43372	0.45404	0.61311
0.59914	0.42924	0.46063	0.60222
0.60376	0.42492	0.46732	0.59148
0.60839	0.42071	0.4741	0.5809
0.61302	0.41611	0.48098	0.57047
0.61764	0.41241	0.48796	0.5602
0.62227	0.40806	0.49504	0.55008
0.6269	0.40461	0.50223	0.54012
0.63152	0.40099	0.50952	0.53031
0.63615	0.39626	0.51691	0.52066
0.64078	0.39384	0.52442	0.51116
0.6454	0.38921	0.53203	0.50181
0.65003	0.38615	0.53975	0.49261
0.65466	0.38283	0.54758	0.48356
0.65928	0.37886	0.55553	0.47466
0.66391	0.37501	0.56359	0.46591
0.66854	0.37177	0.57177	0.45731
0.67316	0.36822	0.58007	0.44884
0.67779	0.36528	0.58849	0.44053
0.68242	0.36198	0.59703	0.43235
0.68704	0.35891	0.6057	0.42432
0.69167	0.3555	0.61449	0.41642
0.69629	0.35252	0.62341	0.40866
0.70092	0.34983	0.63246	0.40104
0.70555	0.34686	0.64163	0.39356
0.71017	0.34399	0.65095	0.38622
0.7148	0.34102	0.6604	0.37901
0.71943	0.33742	0.66998	0.37193
0.72405	0.33431	0.6797	0.36499
0.72868	0.33224	0.68957	0.35818
0.73331	0.32984	0.69958	0.35151
0.73793	0.32777	0.70973	0.34497
0.74256	0.32463	0.72003	0.33856
0.74719	0.32224	0.73048	0.33228
0.75181	0.31949	0.74109	0.32613
0.75644	0.31732	0.75184	0.32012
0.76107	0.3151	0.76275	0.31423
0.76569	0.31256	0.77382	0.30847
0.77032	0.30948	0.78506	0.30283
0.77495	0.30829	0.79645	0.29733
0.77957	0.3059	0.80801	0.29195
0.7842	0.30337	0.81974	0.28669
0.78883	0.30101	0.83164	0.28156
0.79345	0.29904	0.84371	0.27655
0.79808	0.29668	0.85595	0.27166
0.80271	0.29465	0.86837	0.26689
0.80733	0.29268	0.88098	0.26223
0.81196	0.29008	0.89376	0.25769
0.81659	0.28824	0.90674	0.25326
0.82121	0.28648	0.9199	0.24894
0.82584	0.28447	0.93325	0.24473
0.83046	0.28263	0.94679	0.24062
0.83509	0.28077	0.96054	0.23661
0.83972	0.27847	0.97448	0.2327
0.84434	0.27691	0.98862	0.22889
0.84897	0.27508	1.00297	0.22516
0.8536	0.27336	1.01753	0.22153
0.85822	0.27183	1.03229	0.21798
0.86285	0.26988	1.04728	0.21451
0.86748	0.26809	1.06248	0.21112
0.8721	0.26688	1.0779	0.20781
0.87673	0.26452	1.09354	0.20456
0.88136	0.26311	1.10941	0.20138
0.88598	0.26145	1.12552	0.19826
0.89061	0.25987	1.14185	0.1952
0.89524	0.25795	1.15843	0.19219
0.89986	0.2565	1.17524	0.18923
0.90449	0.25527	1.1923	0.18632
0.90912	0.25386	1.2096	0.18346
0.91374	0.25204	1.22716	0.18063
0.91837	0.25018	1.24497	0.17784
0.923	0.24886	1.26304	0.17509
0.92762	0.24739	1.28137	0.17236
0.93225	0.24592	1.29997	0.16966
0.93688	0.24438	1.31883	0.16699
0.9415	0.24302	1.33798	0.16433
0.94613	0.24155	1.3574	0.1617
0.95075	0.24052	1.3771	0.15909
0.95538	0.23905	1.39708	0.15649
0.96001	0.23761	1.41736	0.1539
0.96463	0.23657	1.43793	0.15133
0.96926	0.2352	1.4588	0.14878
0.97389	0.23375	1.47998	0.14623
0.97851	0.2323	1.50146	0.14369
0.98314	0.23093	1.52325	0.14117
0.98777	0.22995	1.54536	0.13865
0.99239	0.22916	1.56779	0.13615
0.99702	0.22775	1.59054	0.13366
1.00165	0.22611	1.61363	0.13118
1.00627	0.22473	1.63705	0.12871
1.0109	0.22401	1.66081	0.12625
1.01553	0.22258	1.68491	0.12381
1.02015	0.22127	1.70937	0.12139
1.02478	0.22034	1.73418	0.11898
1.02941	0.21886	1.75935	0.11659
1.03403	0.2182	1.78488	0.11422
1.03866	0.21678	1.81079	0.11187
1.04329	0.21568	1.83707	0.10955
1.04791	0.21463	1.86373	0.10725
1.05254	0.21351	1.89078	0.10498
1.05717	0.21292	1.91823	0.10273
1.06179	0.21149	1.94607	0.10052
1.06642	0.21047	1.97431	0.09833
1.07105	0.20948	2.00297	0.09618
1.07567	0.20833	2.03204	0.09407
1.0803	0.20742	2.06153	0.09198
1.08492	0.20638	2.09145	0.08994
1.08955	0.2055	2.12181	0.08793
1.09418	0.20436	2.1526	0.08596
1.0988	0.20347	2.18385	0.08403
1.10343	0.20251	2.21554	0.08214
1.10806	0.20161	2.2477	0.08029
1.11268	0.20109	2.28032	0.07848
1.11731	0.19971	2.31342	0.07671
1.12194	0.19846	2.347	0.07499
1.12656	0.19771	2.38106	0.0733
1.13119	0.19677	2.41562	0.07166
1.13582	0.19595	2.45068	0.07006
1.14044	0.19497	2.48625	0.06849
1.14507	0.19422	2.52233	0.06697
1.1497	0.19381	2.55894	0.06549
1.15432	0.19295	2.59608	0.06405
1.15895	0.19195	2.63376	0.06265
1.16358	0.19153	2.67199	0.06128
1.1682	0.19058	2.71077	0.05995
1.17283	0.18944	2.75011	0.05866
1.17746	0.18866	2.79003	0.05741
1.18208	0.18813	2.83052	0.05619
1.18671	0.18714	2.87161	0.055
1.19134	0.1859	2.91328	0.05385
1.19596	0.18548	2.95557	0.05273
1.20059	0.18481	2.99847	0.05165
1.20521	0.18423	3.04199	0.05059
1.20984	0.18311	3.08614	0.04956
1.21447	0.18246	3.13093	0.04857
1.21909	0.18189	3.17637	0.0476
1.22372	0.1811	3.22247	0.04666
1.22835	0.18025	3.26924	0.04575
1.23297	0.17958	3.31669	0.04486
1.2376	0.17871	3.36483	0.044
1.24223	0.17763	3.41367	0.04316
1.24685	0.17709	3.46322	0.04235
1.25148	0.17658	3.51348	0.04156
1.25611	0.17552	3.56448	0.0408
1.26073	0.17489	3.61621	0.04005
1.26536	0.1741	3.6687	0.03933
1.26999	0.17353	3.72194	0.03863
1.27461	0.17286	3.77596	0.03795
1.27924	0.17202	3.83077	0.03729
1.28387	0.17157	3.88637	0.03664
1.28849	0.17076	3.94277	0.03602
1.29312	0.17029
1.29775	0.16946
1.30237	0.16859
1.307	0.16822
1.31163	0.1674
1.31625	0.16683
1.32088	0.16625
1.3255	0.16563
1.33013	0.16495
1.33476	0.16409
1.33938	0.1636
1.34401	0.16313
1.34864	0.16239
1.35326	0.16169
1.35789	0.1611
1.36252	0.16072
1.36714	0.16021
1.37177	0.15942
1.3764	0.15898
1.38102	0.15834
1.38565	0.1576
1.39028	0.15676
1.3949	0.15642
1.39953	0.15599
1.40416	0.15525
1.40878	0.15453
1.41341	0.15392
1.41804	0.15317
1.42266	0.1531
1.42729	0.15233
1.43192	0.15172
1.43654	0.15134
1.44117	0.15071
1.4458	0.14985
1.45042	0.14948
1.45505	0.14918
1.45967	0.14853
1.4643	0.14763
1.46893	0.14707
1.47355	0.14675
1.47818	0.14629
1.48281	0.14566
1.48743	0.14508
1.49206	0.14441
1.49669	0.14417
1.50131	0.14349
1.50594	0.14303
1.51057	0.14272
1.51519	0.14207
1.51982	0.14101
1.52445	0.14056
1.52907	0.14026
1.5337	0.13979
1.53833	0.1393
1.54295	0.13878
1.54758	0.13856
1.55221	0.13783
1.55683	0.13718
1.56146	0.13702
1.56609	0.13631
1.57071	0.13566
1.57534	0.13533
1.57997	0.13468
1.58459	0.13423
1.58922	0.13366
1.59384	0.13299
1.59847	0.13266
1.6031	0.13227
1.60772	0.13171
1.61235	0.13115
1.61698	0.13075
1.6216	0.13008
1.62623	0.12993
1.63086	0.1294
1.63548	0.12897
1.64011	0.12858
1.64474	0.12808
1.64936	0.12745
1.65399	0.12681
1.65862	0.12651
1.66324	0.12601
1.66787	0.12542
1.6725	0.12495
1.67712	0.12463
1.68175	0.1243
1.68638	0.12382
1.691	0.12328
1.69563	0.12275
1.70026	0.12247
1.70488	0.12206
1.70951	0.12128
1.71413	0.121
1.71876	0.12076
1.72339	0.12008
1.72801	0.11968
1.73264	0.11919
1.73727	0.11864
1.74189	0.11816
1.74652	0.11793
1.75115	0.11756
1.75577	0.11694
1.7604	0.1166
1.76503	0.11627
1.76965	0.11573
1.77428	0.11543
1.77891	0.11507
1.78353	0.11454
1.78816	0.11414
1.79279	0.11379
1.79741	0.11339
1.80204	0.11299
1.80667	0.11236
1.81129	0.11202
1.81592	0.11145
1.82055	0.11121
1.82517	0.11095
1.8298	0.11063
1.83443	0.11009
1.83905	0.10958
1.84368	0.10938
1.8483	0.10869
1.85293	0.10851
1.85756	0.10806
1.86218	0.10765
1.86681	0.1071
1.87144	0.1069
1.87606	0.10639
1.88069	0.10614
1.88532	0.10574
1.88994	0.10556
1.89457	0.10504
1.8992	0.10472
1.90382	0.1041
1.90845	0.10372
1.91308	0.10345
1.9177	0.1031
1.92233	0.10267
1.92696	0.10236
1.93158	0.10207
1.93621	0.1018
1.94084	0.10121
1.94546	0.10103
1.95009	0.10067
1.95472	0.10026
1.95934	0.09981
1.96397	0.0994
1.96859	0.09909
1.97322	0.09901
1.97785	0.09844
1.98247	0.09793
1.9871	0.09772
1.99173	0.09734
1.99635	0.09689
2.00098	0.09656
2.00561	0.09632
2.01023	0.09598
2.01486	0.09563
2.01949	0.09531
2.02411	0.09483
2.02874	0.09458
2.03337	0.09432
2.03799	0.09392
2.04262	0.0937
2.04725	0.09326
2.05187	0.09303
2.0565	0.09283
2.06113	0.09227
2.06575	0.092
2.07038	0.09161
2.07501	0.09121
2.07963	0.091
2.08426	0.09062
2.08888	0.09038
2.09351	0.08986
2.09814	0.08978
2.10276	0.08951
2.10739	0.08925
2.11202	0.08896
2.11664	0.08869
2.12127	0.0883
2.1259	0.088
2.13052	0.08775
2.13515	0.08715
2.13978	0.08698
2.1444	0.08672
2.14903	0.08645
2.15366	0.08626
2.15828	0.08589
2.16291	0.08557
2.16754	0.08516
2.17216	0.08493
2.17679	0.0845
2.18142	0.0845
2.18604	0.08424
2.19067	0.08379
2.1953	0.08361
2.19992	0.08326
2.20455	0.08295
2.20918	0.0827
2.2138	0.08252
2.21843	0.08218
2.22305	0.08189
2.22768	0.08144
2.23231	0.08142
2.23693	0.08126
2.24156	0.08083
2.24619	0.08055
2.25081	0.08004
2.25544	0.07995
2.26007	0.07972
2.26469	0.07951
2.26932	0.07934
2.27395	0.07905
2.27857	0.07876
2.2832	0.07839
2.28783	0.07831
2.29245	0.07789
2.29708	0.07767
2.30171	0.07744
2.30633	0.07725
2.31096	0.07707
2.31559	0.07672
2.32021	0.07642
2.32484	0.07618
2.32947	0.07599
2.33409	0.07573
2.33872	0.0754
2.34334	0.07526
2.34797	0.07495
2.3526	0.07463
2.35722	0.07436
2.36185	0.07423
2.36648	0.07411
2.3711	0.07389
2.37573	0.07365
2.38036	0.07322
2.38498	0.07314
2.38961	0.07304
2.39424	0.07277
2.39886	0.07248
2.40349	0.07207
2.40812	0.07192
2.41274	0.0718
2.41737	0.07141
2.422	0.07122
2.42662	0.07101
2.43125	0.07093
2.43588	0.07059
2.4405	0.07049
2.44513	0.07021
2.44976	0.07002
2.45438	0.06979
2.45901	0.06969
2.46364	0.06936
2.46826	0.0692
2.47289	0.06897
2.47751	0.06882
2.48214	0.06873
2.48677	0.06843
2.49139	0.06815
2.49602	0.06793
2.50065	0.06778
2.50527	0.06761
2.5099	0.06742
2.51453	0.06732
2.51915	0.06713
2.52378	0.06689
2.52841	0.06671
2.53303	0.06658
2.53766	0.0662
2.54229	0.06603
2.54691	0.06585
2.55154	0.06564
2.55617	0.06547
2.56079	0.06527
2.56542	0.06495
2.57005	0.06491
2.57467	0.06467
2.5793	0.0645
2.58393	0.06432
2.58855	0.06422
2.59318	0.0641
2.5978	0.06388
2.60243	0.06369
2.60706	0.06347
2.61168	0.06328
2.61631	0.0632
2.62094	0.06294
2.62556	0.0628
2.63019	0.06252
2.63482	0.06235
2.63944	0.06224
2.64407	0.06218
2.6487	0.06187
2.65332	0.06169
2.65795	0.06146
2.66258	0.06131
2.6672	0.06119
2.67183	0.06111
2.67646	0.06084
2.68108	0.06072
2.68571	0.06048
2.69034	0.06042
2.69496	0.06017
2.69959	0.06005
2.70422	0.05992
2.70884	0.05975
2.71347	0.05964
2.7181	0.05957
2.72272	0.05932
2.72735	0.05913
2.73197	0.05898
2.7366	0.05881
2.74123	0.05879
2.74585	0.05853
2.75048	0.05847
2.75511	0.05842
2.75973	0.05808
2.76436	0.05793
2.76899	0.05773
2.77361	0.05757
2.77824	0.05744
2.78287	0.05731
2.78749	0.05726
2.79212	0.05699
2.79675	0.05675
2.80137	0.05676
2.806	0.05672
2.81063	0.05655
2.81525	0.05644
2.81988	0.0562
2.82451	0.05608
2.82913	0.05592
2.83376	0.05583
2.83839	0.05565
2.84301	0.05554
2.84764	0.05547
2.85226	0.05529
2.85689	0.05515
2.86152	0.05506
2.86614	0.05483
2.87077	0.05476
2.8754	0.0546
2.88002	0.05443
2.88465	0.05419
2.88928	0.05419
2.8939	0.05411
2.89853	0.05403
2.90316	0.05391
2.90778	0.05364
2.91241	0.05355
2.91704	0.05355
2.92166	0.05324
2.92629	0.05317
2.93092	0.05304
2.93554	0.05292
2.94017	0.05278
2.9448	0.05266
2.94942	0.05269
2.95405	0.05238
2.95868	0.05229
2.9633	0.05224
2.96793	0.05204
2.97255	0.05198
2.97718	0.05194
2.98181	0.05187
2.98643	0.05159
2.99106	0.05139
2.99569	0.0514
3.00031	0.0512
3.00494	0.05116
3.00957	0.05106
3.01419	0.05095
3.01882	0.05089
3.02345	0.05065
3.02807	0.05054
3.0327	0.05053
3.03733	0.05034
3.04195	0.05039
3.04658	0.05021
3.05121	0.05005
3.05583	0.05001
3.06046	0.04994
3.06509	0.04977
3.06971	0.04973
3.07434	0.04962
3.07897	0.04944
3.08359	0.04929
3.08822	0.04922
3.09285	0.0492
3.09747	0.04905
3.1021	0.04902
3.10672	0.04874
3.11135	0.04873
3.11598	0.04871
3.1206	0.04854
3.12523	0.04839
3.12986	0.04832
3.13448	0.04821
3.13911	0.04812
3.14374	0.04793
3.14836	0.04781
3.15299	0.04777
3.15762	0.04764
3.16224	0.0476
3.16687	0.04745
3.1715	0.04744
3.17612	0.04743
3.18075	0.04738
3.18538	0.04714
3.19	0.04693
3.19463	0.04683
3.19926	0.04678
3.20388	0.04681
3.20851	0.04667
3.21314	0.04659
3.21776	0.04652
3.22239	0.04637
3.22701	0.04626
3.23164	0.04628
3.23627	0.0462
3.24089	0.04613
3.24552	0.04598
3.25015	0.0459
3.25477	0.04586
3.2594	0.04572
3.26403	0.04563
3.26865	0.04552
3.27328	0.04541
3.27791	0.04539
3.28253	0.04525
3.28716	0.04513
3.29179	0.04502
3.29641	0.045
3.30104	0.04493
3.30567	0.04472
3.31029	0.04469
3.31492	0.04469
3.31955	0.0446
3.32417	0.04456
3.3288	0.04444
3.33343	0.04429
3.33805	0.04426
3.34268	0.0442
3.34731	0.04416
3.35193	0.04407
3.35656	0.04397
3.36118	0.0439
3.36581	0.04384
3.37044	0.04372
3.37506	0.04364
3.37969	0.04365
3.38432	0.04345
3.38894	0.04333
3.39357	0.04335
3.3982	0.04314
3.40282	0.04322
3.40745	0.04311
3.41208	0.04297
3.4167	0.04288
3.42133	0.04274
3.42596	0.0427
3.43058	0.04257
3.43521	0.04255
3.43984	0.04246
3.44446	0.04237
3.44909	0.0423
3.45372	0.04228
3.45834	0.04229
3.46297	0.04224
3.4676	0.04222
3.47222	0.042
3.47685	0.04191
3.48147	0.04198
3.4861	0.04189
3.49073	0.04173
3.49535	0.04175
3.49998	0.04179
3.50461	0.04165
3.50923	0.04146
3.51386	0.04143
3.51849	0.04144
3.52311	0.04127
3.52774	0.04125
3.53237	0.04121
3.53699	0.04119
3.54162	0.04107
3.54625	0.04097
3.55087	0.04095
3.5555	0.04098
3.56013	0.04088
3.56475	0.04075
3.56938	0.0405
3.57401	0.04059
3.57863	0.04062
3.58326	0.04052
3.58789	0.04055
3.59251	0.04031
3.60176	0.04018
3.60639	0.04011
3.61102	0.04014
3.61564	0.04017
3.62027	0.04012
3.6249	0.04002
3.62952	0.03988
3.63415	0.03987
3.63878	0.03976
3.6434	0.0397
3.64803	0.03968
3.65266	0.03969
3.65728	0.03966
3.66191	0.03947
3.66654	0.03941
3.67116	0.03936
3.67579	0.03935
3.68042	0.03923
3.68504	0.03921
3.68967	0.03919
3.6943	0.03916
3.69892	0.03906
3.70355	0.03902
3.70818	0.03892
3.7128	0.03884
3.71743	0.03885
3.72206	0.03873
3.72668	0.03877
3.73131	0.03877
3.73593	0.03862
3.74056	0.03852
3.74519	0.03853
3.74981	0.03849
3.75444	0.0384
3.75907	0.03841
3.76369	0.03829
3.76832	0.03821
3.77295	0.03822
3.77757	0.03815
3.7822	0.03819
3.78683	0.038
3.79145	0.03794
3.79608	0.03791
3.80071	0.03787
3.80533	0.03785
3.80996	0.03781
3.81459	0.03767
3.81921	0.03767
3.82384	0.03742
3.82847	0.03757
3.83309	0.03748
3.83772	0.03761
3.84235	0.03746
3.84697	0.03744
3.8516	0.03742
3.85623	0.03724
3.86085	0.03735
3.86548	0.0373
3.8701	0.03716
3.87473	0.03726
3.87936	0.03701
3.88398	0.03713
3.88861	0.03702
3.89324	0.03676
3.89786	0.03681
3.90249	0.03688
3.90712	0.03688
3.91174	0.03698
3.91637	0.03673
3.921	0.0367
3.92562	0.0367
3.93025	0.03649
3.93488	0.03644
3.9395	0.03646
3.94413	0.03644
3.94876	0.03662
3.95338	0.03646
3.95801	0.03618
3.96264	0.03627
3.96726	0.03623
3.97189	0.0362
3.97652	0.03608
3.98114	0.03609
3.98577	0.03599
3.99039	0.03611
3.99502	0.03609
3.99965	0.036
4.00427	0.03596
4.0089	0.03594
4.01353	0.03584
4.01815	0.0358
4.02278	0.03565
4.02741	0.03562
4.03203	0.03556
4.03666	0.03557
4.04129	0.03561
4.04591	0.0356
4.05054	0.03533
4.05517	0.03526
4.05979	0.03536
4.06442	0.03532
4.06905	0.03537
4.07367	0.03519
4.0783	0.03527
4.08293	0.03519
4.08755	0.03519
4.09218	0.03522
4.09681	0.03511
4.10143	0.03504
4.10606	0.03489
4.11068	0.03493
4.11531	0.03477
4.11994	0.03478
4.12456	0.03487
4.12919	0.03473
4.13382	0.03465
4.13844	0.03465
4.14307	0.03461
4.1477	0.03461
4.15232	0.03463
4.15695	0.03455
4.16158	0.03419
4.1662	0.03434
4.17083	0.03452
4.17546	0.03435
4.18008	0.03419
4.18471	0.03422
4.18934	0.03414
4.19396	0.03408
4.19859	0.03394
4.20322	0.03416
4.20784	0.03388
4.21247	0.03392
4.2171	0.03383
4.22172	0.03363
4.22635	0.03385
4.23098	0.03373
4.2356	0.03355
4.24023	0.03357
4.24485	0.03354
4.24948	0.03347
4.25411	0.0335
4.25873	0.03353
4.26336	0.0334
4.26799	0.03337
4.27261	0.03328
4.27724	0.03326
4.28187	0.03319
4.28649	0.03311
4.29112	0.03325
4.29575	0.03309
4.30037	0.03302
4.305	0.03283
4.30963	0.03277
4.31425	0.03281
4.31888	0.03259
4.32351	0.03281
4.32813	0.03269
4.33276	0.03263
4.33739	0.03258
4.34201	0.03254
4.34664	0.03248
4.35127	0.03236
4.35589	0.03237
4.36052	0.03233
4.36514	0.03228
4.36977	0.03222
4.3744	0.03219
4.37902	0.03224
4.38365	0.03216
4.38828	0.03197
4.3929	0.03195
4.39753	0.03223
4.40216	0.03199
4.40678	0.03187
4.41141	0.03176
4.41604	0.0318
4.42066	0.0318
4.42529	0.03164
4.42992	0.03165
4.43454	0.03166
4.43917	0.03165
4.4438	0.03154
4.44842	0.0315
4.45305	0.03163
4.45768	0.0316
4.4623	0.03141
4.46693	0.03141
4.47156	0.03129
4.47618	0.0312
4.48081	0.03131
4.48543	0.03121
4.49006	0.03118
4.49469	0.03096
4.49931	0.03092
4.50394	0.03104
4.50857	0.0311
4.51319	0.03091
4.51782	0.03085
4.52245	0.0307
4.52707	0.03096
4.5317	0.03088
4.53633	0.0308
4.54095	0.03078
4.54558	0.03062
4.55021	0.03049
4.55483	0.03056
4.55946	0.03037
4.56409	0.03039
4.56871	0.03052
4.57334	0.0305
4.57797	0.03044
4.58259	0.03051
4.58722	0.03061
4.59185	0.03041
4.59647	0.03044
4.6011	0.03026
4.60573	0.02997
4.61035	0.03032
4.61498	0.03007
4.61961	0.03006
4.62423	0.03009
4.62886	0.0302
4.63348	0.02977
4.63811	0.02999
4.64274	0.02991
4.64736	0.02983
4.65199	0.02983
4.65662	0.02984
4.66124	0.02984
4.66587	0.02972
4.6705	0.0297
4.67512	0.02959
4.67975	0.02959
4.68438	0.02958
4.689	0.0297
4.69363	0.02953
4.69826	0.02963
4.70288	0.02967
4.70751	0.02948
4.71214	0.02949
4.71676	0.02941
4.72139	0.02934
4.72602	0.02928
4.73064	0.02938
4.73527	0.02925
4.73989	0.02918
4.74452	0.02922
4.74915	0.02934
4.75377	0.02934
4.7584	0.02888
4.76303	0.02918
4.76765	0.0291
4.77228	0.02919
4.77691	0.02894
4.78153	0.02894
4.78616	0.0289
4.79079	0.02883
4.79541	0.0289
4.80004	0.02883
4.80467	0.0289
4.80929	0.02873
4.81392	0.02896
4.81855	0.02886
4.82317	0.02892
4.8278	0.0287
4.83243	0.02875
4.83705	0.02857
4.84168	0.02886
4.84631	0.02861
4.85093	0.02872
4.85556	0.02869
4.86019	0.02863
4.86481	0.02848
4.86944	0.02865
4.87406	0.0285
4.87869	0.02841
4.88332	0.02833
4.88794	0.02833
4.89257	0.02832
4.8972	0.02824
4.90182	0.02811
4.90645	0.02825
4.91108	0.02806
4.9157	0.02813
4.92033	0.02786
4.92496	0.02805
4.92958	0.028
4.93421	0.02769
4.93884	0.02823
4.94346	0.02786
4.94809	0.02781
4.95272	0.02765
4.95734	0.02786
4.96197	0.02782
4.9666	0.0279
4.97122	0.02772
4.97585	0.02791
4.98048	0.02791
4.9851	0.02781
4.98973	0.02769
4.99435	0.0274
4.99898	0.02743
5.00361	0.02762
5.00823	0.02749
5.01286	0.02738
5.01749	0.02765
5.02211	0.02756
5.02674	0.02744
5.03137	0.02731
5.03599	0.02748
5.04062	0.02728
5.04525	0.0274
5.04987	0.0273
5.0545	0.02752
5.05913	0.02735
5.06375	0.02742
5.06838	0.02732
5.07301	0.02739
5.07763	0.02689
5.08226	0.0273
5.08689	0.02719
5.09151	0.0266
5.09614	0.02689
5.10077	0.02679
5.10539	0.0272
5.11002	0.02705
5.11464	0.02692
5.11927	0.02697
5.1239	0.02651
5.12852	0.02656
5.13315	0.02703
5.13778	0.0267
5.1424	0.02678
5.14703	0.02697
5.15166	0.02661
5.15628	0.02671
5.16091	0.02654
5.16554	0.0266
5.17016	0.02645
5.17479	0.0266
5.17942	0.02649
5.18404	0.0262
5.18867	0.02607
5.1933	0.0261
5.19792	0.02631
5.20255	0.02678
5.20718	0.02624
5.2118	0.02648
5.21643	0.02657
5.22106	0.02647
5.22568	0.02618
5.23031	0.02634
5.23494	0.02624
5.23956	0.0265
5.24419	0.02607
5.24882	0.02646
5.25344	0.02615
5.25807	0.02598
5.26269	0.02604
5.26732	0.02607
5.27195	0.02604
5.27657	0.02582
5.2812	0.02575
5.28583	0.02584
5.29045	0.02605
5.29508	0.02598
5.29971	0.02595
5.30433	0.02583
5.30896	0.02598
5.31359	0.02585
5.31821	0.02589
5.32284	0.02558
5.32747	0.02536
5.33209	0.02559
5.33672	0.02557
5.34135	0.0256
5.34597	0.02544
5.3506	0.02558
5.35523	0.02576
5.35985	0.02544
5.36448	0.02545
5.3691	0.02514
5.37373	0.02489
5.37836	0.02486
5.38298	0.0256
5.38761	0.02565
5.39224	0.02544
5.39686	0.02491
5.40149	0.02492
5.40612	0.02511
5.41074	0.02499
5.41537	0.02496
5.42	0.02484
5.42462	0.02527
5.42925	0.02492
5.43388	0.02526
5.4385	0.02524
5.44313	0.02414
5.44776	0.02496
5.45238	0.02548
5.45701	0.02493
5.46164	0.02528
5.46626	0.0249
5.47089	0.02453
5.47552	0.02436
5.48014	0.025
5.48477	0.02535
5.4894	0.02495
5.49402	0.02524
5.49865	0.02516
5.50327	0.02467
5.5079	0.02419
5.51253	0.0228
5.51715	0.02337
5.52178	0.02492
5.52641	0.02341
5.53103	0.02173
5.53566	0.0198
