# Supplementary material for: Aqueous spinning of robust, self-healable, and crack-resistant hydrogel microfibers enabled by hydrogen bond nanoconfinement
Source: Nat Commun. 2023 Mar 13;14:1370. doi: 10.1038/s41467-023-37036-4 (PMC10011413; doi:10.1038/s41467-023-37036-4)
Supplement: Supplementary file 8 — Source Data [file 41467_2023_37036_MOESM8_ESM.zip › Source Data/Supplementary Figures/Source data Supplementary Fig. 16.xlsx]

## Sheet: Sheet1
RH = 0%		RH = 60%
Wavenumber （cm-1）	Absorbance	Wavenumber （cm-1）	Absorbance
1571.7	0	1571.7	0
1573.63	0.000822808	1573.63	0.00108
1575.56	0.00173	1575.56	0.00229
1577.49	0.00267	1577.49	0.00361
1579.41	0.00363	1579.41	0.00514
1581.34	0.00462	1581.34	0.00677
1583.27	0.00567	1583.27	0.00848
1585.2	0.00678	1585.2	0.0102
1587.13	0.00787	1587.13	0.01202
1589.06	0.00898	1589.06	0.01398
1590.98	0.01024	1590.98	0.01608
1592.91	0.01157	1592.91	0.01826
1594.84	0.01297	1594.84	0.02058
1596.77	0.0145	1596.77	0.02298
1598.7	0.01606	1598.7	0.02549
1600.63	0.01767	1600.63	0.02801
1602.56	0.01931	1602.56	0.0306
1604.48	0.02093	1604.48	0.03321
1606.41	0.02256	1606.41	0.03585
1608.34	0.02429	1608.34	0.03843
1610.27	0.02615	1610.27	0.04095
1612.2	0.02798	1612.2	0.04338
1614.13	0.02987	1614.13	0.04581
1616.06	0.03178	1616.06	0.04813
1617.98	0.03367	1617.98	0.05042
1619.91	0.03549	1619.91	0.05253
1621.84	0.03732	1621.84	0.05457
1623.77	0.0391	1623.77	0.05635
1625.7	0.04091	1625.7	0.05793
1627.63	0.04271	1627.63	0.0593
1629.55	0.04452	1629.55	0.06065
1631.48	0.04641	1631.48	0.0619
1633.41	0.0483	1633.41	0.06315
1635.34	0.05002	1635.34	0.06431
1637.27	0.05174	1637.27	0.06552
1639.2	0.0535	1639.2	0.06667
1641.12	0.05527	1641.12	0.06803
1643.05	0.05709	1643.05	0.06953
1644.98	0.05921	1644.98	0.07106
1646.91	0.06144	1646.91	0.0724
1648.84	0.06381	1648.84	0.0739
1650.77	0.06622	1650.77	0.07547
1652.7	0.06864	1652.7	0.0772
1654.62	0.07116	1654.62	0.07906
1656.55	0.0738	1656.55	0.0813
1658.48	0.07638	1658.48	0.08377
1660.41	0.07907	1660.41	0.08626
1662.34	0.08194	1662.34	0.08857
1664.27	0.08486	1664.27	0.09115
1666.19	0.08797	1666.19	0.09384
1668.12	0.09143	1668.12	0.09659
1670.05	0.09492	1670.05	0.09934
1671.98	0.09851	1671.98	0.1022
1673.91	0.10201	1673.91	0.10515
1675.84	0.10566	1675.84	0.10822
1677.77	0.10929	1677.77	0.11113
1679.69	0.11274	1679.69	0.11399
1681.62	0.1158	1681.62	0.11667
1683.55	0.11861	1683.55	0.11914
1685.48	0.12094	1685.48	0.12118
1687.41	0.12256	1687.41	0.12289
1689.34	0.12378	1689.34	0.12407
1691.27	0.12424	1691.27	0.12448
1693.19	0.12384	1693.19	0.12429
1695.12	0.12277	1695.12	0.123
1697.05	0.12099	1697.05	0.12093
1698.98	0.11876	1698.98	0.11853
1700.91	0.11603	1700.91	0.11564
1702.84	0.11301	1702.84	0.11256
1704.76	0.10986	1704.76	0.1093
1706.69	0.10676	1706.69	0.1059
1708.62	0.10354	1708.62	0.10269
1710.55	0.10019	1710.55	0.09916
1712.48	0.09702	1712.48	0.09516
1714.41	0.09364	1714.41	0.09075
1716.34	0.09019	1716.34	0.086
1718.26	0.08675	1718.26	0.08098
1720.19	0.08314	1720.19	0.07574
1722.12	0.07957	1722.12	0.07053
1724.05	0.07605	1724.05	0.0655
1725.98	0.07233	1725.98	0.06072
1727.91	0.06866	1727.91	0.05572
1729.83	0.06492	1729.83	0.05007
1731.76	0.06093	1731.76	0.04467
1733.69	0.05678	1733.69	0.03944
1735.62	0.0525	1735.62	0.03441
1737.55	0.04805	1737.55	0.02976
1739.48	0.04345	1739.48	0.02557
1741.4	0.03879	1741.4	0.02199
1743.33	0.034	1743.33	0.01881
1745.26	0.02932	1745.26	0.01539
1747.19	0.02471	1747.19	0.0123
1749.12	0.02011	1749.12	0.00951
1751.05	0.01589	1751.05	0.00704
1752.98	0.01194	1752.98	0.00488
1754.9	0.00838	1754.9	0.00318
1756.83	0.00518	1756.83	0.00184
1758.76	0.00239	1758.76	0.000872
1760.69	0	1760.69	0
