# Supplementary material for: Aqueous spinning of robust, self-healable, and crack-resistant hydrogel microfibers enabled by hydrogen bond nanoconfinement
Source: Nat Commun. 2023 Mar 13;14:1370. doi: 10.1038/s41467-023-37036-4 (PMC10011413; doi:10.1038/s41467-023-37036-4)
Supplement: Supplementary file 8 — Source Data [file 41467_2023_37036_MOESM8_ESM.zip › Source Data/Supplementary Figures/Source data Supplementary Fig. 18.xlsx]

## Sheet: Sheet1
Test value 1		Test value 2		Test value 3
Strain (%)	Stress (MPa)	Strain (%)	Stress (MPa)	Strain (%)	Stress (MPa)
0	0	0	0.04971	0	0.34797
0	0.01657	0	0.49709	0	0.28169
0	0.06628	0	1.06047	0	0.46395
0	0.21541	0	1.17645	0	1.11018
0.2	1.01076	0.2	1.77297	0	1.24273
0.2	1.14332	0.2	2.12093	0.2	1.70669
0.2	1.67355	0.4	2.60146	0.2	2.23692
0.2	1.80611	0.4	2.68431	0.2	2.40262
0.4	2.23692	0.6	3.14826	0.4	2.76715
0.4	2.36948	0.6	3.49623	0.4	3.23111
0.6	2.88314	1	3.87733	0.6	3.33053
0.6	2.99913	1	3.96018	0.6	3.76134
0.6	3.5625	1.2	4.29158	0.6	4.17559
0.6	3.64535	1.2	4.57326	1	4.25844
1	4.2253	1.4	4.88809	1	4.6064
1.2	4.34128	1.4	4.95437	1.2	4.98751
1.2	4.80524	1.6	5.21948	1.2	5.07036
1.2	4.88809	1.6	5.43489	1.2	5.38518
1.4	5.40175	2	5.73315	1.4	5.816
1.4	5.4846	2	5.76629	1.4	5.86571
1.6	5.86571	2.2	6.01483	1.6	6.16396
1.6	5.94855	2.2	6.1971	1.6	6.49536
2	6.37937	2.4	6.37937	1.6	6.56164
2	6.44565	2.4	6.41251	2	6.79361
2.2	6.81018	2.6	6.57821	2.2	7.10844
2.2	6.84332	2.6	6.71076	2.2	7.15815
2.4	7.25757	3	6.85989	2.2	7.39013
2.4	7.30728	3	6.89303	2.4	7.58896
2.6	7.55582	3	7.00902	2.4	7.63867
2.6	7.60553	3.2	7.12501	2.6	7.82094
3	7.97007	3.4	7.241	2.6	8.05292
3	8.00321	3.4	7.25757	2.6	8.08606
3.2	8.16891	3.4	7.35699	3	8.23518
3.2	8.21862	3.8	7.4067	3	8.41745
3.4	8.45059	4	7.47297	3	8.43402
3.4	8.48373	4	7.47297	3.2	8.55001
3.8	8.63286	4.2	7.55582	3.4	8.68257
3.8	8.64943	4.2	7.6221	3.4	8.73228
4	8.79856	4.4	7.65524	3.4	8.81513
4	8.8317	4.4	7.65524	3.8	8.91455
4.2	8.91455	4.8	7.70495	3.8	8.94769
4.2	8.93112	4.8	7.73809	4	8.9974
4.4	8.98083	5	7.7878	4	9.08024
4.4	8.98083	5	7.77123	4	9.11338
4.8	9.0471	5.2	7.7878	4.2	9.16309
4.8	9.0471	5.4	7.82094	4.4	9.22937
5	9.11338	5.4	7.83751	4.4	9.24594
5	9.11338	5.4	7.83751	4.4	9.26251
5.2	9.11338	5.8	7.85408	4.8	9.32879
5.2	9.12995	6	7.83751	4.8	9.32879
5.4	9.14652	6	7.85408	5	9.36193
5.8	9.14652	6	7.85408	5	9.3785
5.8	9.14652	6.2	7.87065	5	9.3785
6	9.12995	6.2	7.87065	5.2	9.3785
6	9.12995	6.6	7.85408	5.4	9.3785
6.2	9.12995	6.6	7.85408	5.4	9.3785
6.2	9.12995	6.8	7.85408	5.4	9.41164
6.2	9.09681	6.8	7.87065	5.8	9.39507
6.2	9.11338	7	7.87065	5.8	9.39507
6.6	9.08024	7	7.87065	6	9.3785
6.6	9.08024	7.2	7.83751	6	9.36193
6.8	9.08024	7.2	7.82094	6	9.36193
6.8	9.08024	7.6	7.83751	6.2	9.3785
7	9.0471	7.6	7.83751	6.2	9.34536
7	9.0471	7.8	7.83751	6.2	9.34536
7.2	9.01397	7.8	7.82094	6.6	9.31222
7.2	9.01397	8	7.80437	6.8	9.29565
7.6	8.98083	8	7.80437	6.8	9.31222
7.8	8.98083	8.2	7.80437	6.8	9.31222
7.8	8.94769	8.2	7.80437	7	9.29565
7.8	8.94769	8.6	7.7878	7	9.27908
8.2	8.93112	8.6	7.80437	7.2	9.26251
8.2	8.93112	8.6	7.77123	7.2	9.2128
8.2	8.89798	8.8	7.77123	7.2	9.2128
8.2	8.89798	8.8	7.77123	7.6	9.19623
8.8	8.86484	8.8	7.77123	7.8	9.17966
8.8	8.84827	9	7.75466	7.8	9.17966
8.8	8.8317	9.2	7.75466	7.8	9.14652
8.8	8.8317	9.2	7.73809	8	9.09681
9.2	8.78199	9.2	7.72152	8	9.08024
9.2	8.76542	9.6	7.73809	8	9.06367
9.2	8.73228	9.6	7.72152	8.2	9.0471
9.6	8.73228	9.8	7.70495	8.2	9.03053
9.6	8.69914	9.8	7.70495	8.6	9.01397
9.8	8.69914	10	7.67181	8.6	8.96426
9.8	8.64943	10	7.67181	8.8	8.96426
10	8.64943	10.4	7.67181	8.8	8.93112
10	8.63286	10.4	7.67181	8.8	8.89798
10.4	8.61629	10.6	7.65524	9	8.88141
10.6	8.58315	10.6	7.6221	9	8.86484
10.6	8.58315	10.8	7.63867	9.2	8.8317
10.6	8.51687	10.8	7.6221	9.2	8.81513
10.8	8.51687	11	7.63867	9.2	8.79856
10.8	8.51687	11	7.6221	9.6	8.78199
11	8.5003	11.4	7.58896	9.6	8.76542
11	8.46716	11.4	7.58896	9.6	8.74885
11	8.45059	11.6	7.60553	9.8	8.69914
11.4	8.41745	11.6	7.58896	9.8	8.68257
11.6	8.41745	11.8	7.57239	10	8.666
11.6	8.38431	11.8	7.58896	10	8.64943
11.6	8.38431	12	7.55582	10.4	8.63286
11.8	8.38431	12	7.55582	10.4	8.61629
11.8	8.35117	12.4	7.55582	10.6	8.58315
12	8.3346	12.4	7.55582	10.6	8.58315
12	8.31803	12.6	7.55582	10.6	8.55001
12.4	8.30146	12.6	7.55582	10.8	8.55001
12.4	8.30146	12.8	7.53925	10.8	8.53344
12.6	8.28489	12.8	7.53925	11	8.53344
12.6	8.26832	12.8	7.53925	11	8.48373
12.8	8.23518	13.2	7.52268	11.4	8.48373
12.8	8.23518	13.2	7.52268	11.4	8.46716
13.2	8.21862	13.4	7.50611	11.6	8.46716
13.2	8.21862	13.4	7.50611	11.6	8.45059
13.4	8.18548	13.6	7.50611	11.8	8.45059
13.4	8.18548	13.6	7.50611	11.8	8.41745
13.6	8.15234	13.8	7.50611	11.8	8.40088
13.6	8.16891	13.8	7.48954	12	8.38431
13.8	8.13577	13.8	7.48954	12	8.38431
13.8	8.1192	14.2	7.48954	12.4	8.38431
14.2	8.10263	14.2	7.48954	12.4	8.36774
14.2	8.10263	14.4	7.48954	12.6	8.35117
14.4	8.06949	14.4	7.47297	12.6	8.35117
14.4	8.06949	14.6	7.47297	12.6	8.31803
14.6	8.03635	14.6	7.47297	12.8	8.31803
14.6	8.03635	14.8	7.47297	12.8	8.31803
14.8	8.03635	14.8	7.47297	13.2	8.31803
15.2	8.01978	15.2	7.4564	13.2	8.30146
15.4	8.00321	15.2	7.4564	13.4	8.30146
15.4	7.98664	15.4	7.4564	13.4	8.26832
15.6	7.98664	15.4	7.47297	13.6	8.26832
15.6	7.98664	15.6	7.4564	13.6	8.26832
15.6	7.97007	15.6	7.4564	13.6	8.26832
16	7.9535	16	7.43984	13.8	8.26832
16.2	7.92036	16	7.42327	13.8	8.26832
16.2	7.92036	16.2	7.43984	13.8	8.23518
16.2	7.92036	16.2	7.43984	14.2	8.21862
16.4	7.90379	16.4	7.43984	14.2	8.21862
16.6	7.88722	16.4	7.42327	14.4	8.20205
16.6	7.88722	16.6	7.42327	14.4	8.20205
16.6	7.87065	16.6	7.4067	14.6	8.18548
16.6	7.88722	17	7.42327	14.6	8.16891
17	7.85408	17	7.4067	14.8	8.16891
17	7.87065	17.2	7.4067	14.8	8.16891
17.2	7.83751	17.2	7.4067	15.2	8.16891
17.2	7.83751	17.4	7.42327	15.2	8.15234
17.4	7.83751	17.4	7.42327	15.4	8.13577
17.4	7.83751	17.6	7.4067	15.4	8.1192
17.6	7.80437	17.6	7.4067	15.6	8.10263
18	7.7878	17.6	7.39013	15.6	8.1192
18.2	7.7878	18	7.39013	15.6	8.10263
18.2	7.7878	18.2	7.39013	16	8.06949
18.4	7.77123	18.2	7.37356	16	8.06949
18.4	7.77123	18.2	7.37356	16.2	8.05292
18.6	7.75466	18.4	7.37356	16.2	8.05292
18.6	7.75466	18.6	7.37356	16.2	8.06949
19	7.73809	18.6	7.37356	16.4	8.05292
19	7.73809	18.6	7.39013	16.6	8.03635
19	7.72152	19	7.39013	16.6	8.03635
19.2	7.75466	19	7.37356	16.6	8.00321
19.4	7.72152	19	7.37356	17	8.00321
19.4	7.72152	19.2	7.37356	17	8.00321
19.8	7.70495	19.4	7.37356	17.2	8.00321
19.8	7.70495	19.4	7.37356	17.2	7.97007
20	7.68838	19.4	7.35699	17.4	7.97007
20	7.68838	19.8	7.37356	17.4	7.97007
20.2	7.67181	20	7.37356	17.6	7.9535
20.2	7.68838	20	7.37356	17.6	7.93693
20.4	7.67181	20	7.37356	17.6	7.92036
20.4	7.65524	20.2	7.37356	18	7.88722
20.8	7.65524	20.4	7.35699	18	7.88722
20.8	7.65524	20.4	7.35699	18.2	7.87065
21	7.63867	20.4	7.35699	18.2	7.83751
21	7.63867	20.8	7.37356	18.4	7.83751
21.2	7.6221	21	7.35699	18.4	7.82094
21.2	7.60553	21	7.37356	18.6	7.77123
21.4	7.60553	21	7.35699	18.6	7.7878
21.4	7.60553	21.2	7.35699	19	7.75466
21.8	7.58896	21.4	7.37356	19	7.73809
21.8	7.58896	21.4	7.35699	19	7.73809
22	7.57239	21.4	7.35699	19.2	7.70495
22	7.58896	21.8	7.35699	19.4	7.68838
22.2	7.57239	22	7.34042	19.4	7.67181
22.2	7.57239	22	7.35699	19.4	7.63867
22.6	7.53925	22	7.35699	19.8	7.6221
22.8	7.53925	22.2	7.37356	19.8	7.6221
22.8	7.53925	22.2	7.35699	20	7.58896
22.8	7.53925	22.6	7.35699	20	7.57239
23.2	7.52268	22.6	7.35699	20	7.55582
23.2	7.52268	22.8	7.35699	20.2	7.55582
23.2	7.52268	22.8	7.35699	20.4	7.52268
23.2	7.50611	23	7.35699	20.4	7.52268
23.8	7.50611	23	7.34042	20.4	7.50611
23.8	7.50611	23.2	7.35699	20.8	7.50611
23.8	7.48954	23.6	7.37356	20.8	7.50611
23.8	7.47297	23.6	7.35699	21	7.50611
24.2	7.47297	23.8	7.35699	21	7.47297
24.2	7.48954	23.8	7.35699	21.2	7.48954
24.2	7.47297	24	7.37356	21.2	7.4564
24.2	7.47297	24.2	7.37356	21.4	7.47297
24.8	7.4564	24.2	7.39013	21.4	7.47297
24.8	7.47297	24.2	7.37356	21.4	7.4564
24.8	7.47297	24.6	7.37356	21.8	7.4564
25	7.47297	24.8	7.37356	22	7.43984
25.2	7.43984	24.8	7.35699	22	7.42327
25.2	7.43984	24.8	7.35699	22.2	7.43984
25.6	7.43984	25	7.35699	22.2	7.4564
25.6	7.43984	25.2	7.35699	22.2	7.43984
25.6	7.43984	25.2	7.35699	22.6	7.43984
25.6	7.42327	25.2	7.35699	22.6	7.43984
25.8	7.42327	25.6	7.35699	22.8	7.43984
26	7.4067	25.6	7.35699	22.8	7.42327
26.4	7.42327	25.6	7.35699	22.8	7.42327
26.4	7.42327	25.8	7.35699	23	7.42327
26.6	7.39013	26	7.34042	23.2	7.39013
26.6	7.39013	26	7.35699	23.2	7.4067
26.8	7.42327	26	7.35699	23.2	7.4067
26.8	7.4067	26.4	7.35699	23.6	7.39013
27	7.4067	26.6	7.34042	23.6	7.4067
27	7.4067	26.6	7.34042	23.8	7.39013
27.4	7.39013	26.6	7.35699	23.8	7.35699
27.4	7.4067	26.8	7.34042	24	7.35699
27.6	7.39013	27	7.35699	24	7.35699
27.6	7.4067	27	7.35699	24.2	7.35699
27.8	7.39013	27	7.34042	24.2	7.35699
27.8	7.39013	27.4	7.35699	24.6	7.35699
28	7.39013	27.6	7.35699	24.8	7.34042
28	7.39013	27.6	7.35699	24.8	7.32385
28.4	7.39013	27.6	7.35699	24.8	7.34042
28.4	7.4067	27.8	7.34042	25	7.32385
28.4	7.39013	28	7.34042	25	7.34042
28.6	7.39013	28	7.37356	25.2	7.30728
28.8	7.39013	28	7.37356	25.2	7.30728
28.8	7.39013	28.4	7.35699	25.2	7.30728
29.2	7.39013	28.4	7.35699	25.6	7.29071
29.2	7.39013	28.6	7.34042	25.6	7.29071
29.4	7.37356	28.6	7.35699	25.6	7.30728
29.4	7.37356	28.8	7.35699	25.8	7.29071
29.6	7.39013	28.8	7.35699	26	7.29071
29.6	7.39013	29.2	7.35699	26	7.29071
29.8	7.39013	29.2	7.35699	26	7.29071
29.8	7.39013	29.4	7.35699	26.4	7.25757
30.2	7.37356	29.4	7.35699	26.6	7.25757
30.2	7.37356	29.6	7.35699	26.6	7.25757
30.4	7.35699	29.6	7.35699	26.8	7.25757
30.4	7.35699	29.8	7.35699	26.8	7.25757
30.6	7.35699	29.8	7.35699	27	7.241
30.8	7.35699	30.2	7.35699	27	7.241
30.8	7.35699	30.2	7.35699	27	7.241
30.8	7.35699	30.4	7.35699	27.4	7.241
31.2	7.34042	30.4	7.37356	27.6	7.241
31.4	7.32385	30.6	7.35699	27.6	7.241
31.4	7.32385	30.6	7.35699	27.6	7.241
31.6	7.34042	30.8	7.35699	27.8	7.22443
31.6	7.34042	30.8	7.35699	27.8	7.22443
31.6	7.32385	31.2	7.35699	28	7.20786
32	7.30728	31.2	7.35699	28	7.22443
32.2	7.29071	31.4	7.37356	28	7.241
32.2	7.30728	31.4	7.35699	28.4	7.241
32.2	7.30728	31.6	7.37356	28.4	7.22443
32.4	7.30728	31.6	7.37356	28.6	7.22443
32.6	7.30728	32	7.37356	28.6	7.20786
32.6	7.29071	32	7.37356	28.8	7.22443
32.6	7.29071	32.2	7.37356	28.8	7.22443
33.2	7.27414	32.2	7.39013	29.2	7.22443
33.2	7.27414	32.4	7.39013	29.2	7.241
33.2	7.27414	32.6	7.39013	29.4	7.22443
33.4	7.25757	32.6	7.37356	29.4	7.20786
33.6	7.29071	32.6	7.37356	29.6	7.22443
33.6	7.27414	33	7.39013	29.6	7.22443
34	7.27414	33.2	7.39013	29.8	7.22443
34	7.27414	33.2	7.39013	29.8	7.22443
34.2	7.27414	33.2	7.39013	29.8	7.20786
34.2	7.25757	33.4	7.39013	30.2	7.20786
34.4	7.27414	33.6	7.4067	30.4	7.22443
34.4	7.25757	33.6	7.4067	30.4	7.20786
34.6	7.25757	33.6	7.4067	30.4	7.22443
34.6	7.27414	34	7.39013	30.6	7.241
35	7.27414	34.2	7.39013	30.6	7.241
35	7.29071	34.2	7.42327	30.8	7.241
35.2	7.27414	34.2	7.4067	30.8	7.241
35.2	7.25757	34.4	7.4067	31.2	7.241
35.4	7.25757	34.6	7.4067	31.2	7.241
35.4	7.25757	34.6	7.4067	31.4	7.241
35.8	7.25757	34.6	7.42327	31.4	7.241
35.8	7.25757	35	7.4067	31.4	7.241
36	7.25757	35.2	7.42327	31.6	7.241
36	7.22443	35.2	7.42327	31.6	7.241
36.2	7.25757	35.4	7.42327	32	7.241
36.2	7.25757	35.4	7.43984	32	7.241
36.4	7.241	35.8	7.43984	32.2	7.241
36.4	7.241	36	7.43984	32.2	7.241
36.8	7.241	36	7.4564	32.4	7.25757
37	7.25757	36	7.42327	32.4	7.25757
37	7.27414	36.2	7.43984	32.6	7.25757
37	7.241	36.4	7.43984	32.6	7.25757
37.2	7.22443	36.4	7.43984	32.6	7.25757
37.4	7.241	36.4	7.4564	33	7.25757
37.4	7.241	36.8	7.4564	33.2	7.27414
37.4	7.25757	37	7.47297	33.2	7.25757
37.8	7.241	37	7.4564	33.2	7.27414
37.8	7.241	37	7.4564	33.4	7.29071
38	7.241	37.2	7.4564	33.4	7.30728
38	7.241	37.4	7.4564	33.6	7.30728
38.2	7.241	37.4	7.47297	33.6	7.30728
38.2	7.241	37.8	7.47297	34	7.30728
38.6	7.241	37.8	7.47297	34	7.34042
38.6	7.22443	38	7.47297	34.2	7.35699
38.8	7.241	38	7.4564	34.2	7.35699
38.8	7.241	38.2	7.47297	34.4	7.35699
39	7.241	38.2	7.48954	34.6	7.37356
39	7.22443	38.6	7.48954	34.6	7.37356
39.2	7.22443	38.6	7.48954	34.6	7.37356
39.2	7.22443	38.8	7.47297	35	7.39013
39.6	7.241	38.8	7.48954	35	7.4067
39.6	7.22443	39	7.50611	35	7.4067
39.8	7.22443	39	7.48954	35.2	7.43984
39.8	7.22443	39.2	7.47297	35.2	7.42327
40	7.22443	39.2	7.48954	35.4	7.42327
40	7.22443	39.6	7.50611	35.4	7.43984
40.2	7.22443	39.6	7.47297	35.8	7.4564
40.2	7.22443	39.8	7.48954	35.8	7.43984
40.6	7.22443	39.8	7.48954	36	7.4564
40.6	7.20786	40	7.50611	36	7.43984
40.8	7.20786	40	7.50611	36	7.4564
40.8	7.20786	40.2	7.50611	36.2	7.4564
41	7.22443	40.2	7.52268	36.4	7.4564
41	7.22443	40.6	7.52268	36.4	7.43984
41.4	7.20786	40.6	7.52268	36.8	7.43984
41.6	7.20786	40.8	7.52268	36.8	7.43984
41.6	7.22443	40.8	7.52268	36.8	7.43984
41.6	7.22443	41	7.52268	37	7.43984
41.8	7.20786	41	7.52268	37	7.43984
42	7.22443	41.4	7.52268	37.2	7.43984
42	7.20786	41.6	7.53925	37.4	7.43984
42	7.20786	41.6	7.53925	37.4	7.43984
42.6	7.20786	41.6	7.52268	37.4	7.42327
42.6	7.20786	41.8	7.52268	37.8	7.42327
42.6	7.20786	42	7.53925	37.8	7.43984
42.8	7.20786	42	7.55582	38	7.42327
43	7.20786	42	7.55582	38	7.4067
43	7.19129	42.4	7.53925	38	7.4067
43	7.19129	42.6	7.55582	38.2	7.4067
43	7.19129	42.6	7.55582	38.6	7.4067
43.6	7.20786	42.6	7.57239	38.6	7.39013
43.6	7.20786	42.8	7.55582	38.6	7.39013
43.6	7.20786	43	7.55582	38.8	7.37356
43.8	7.20786	43	7.57239	38.8	7.37356
44	7.17472	43.4	7.57239	39	7.39013
44	7.19129	43.4	7.58896	39.2	7.35699
44.4	7.19129	43.6	7.58896	39.2	7.37356
44.4	7.20786	43.6	7.58896	39.2	7.35699
44.6	7.17472	43.8	7.60553	39.6	7.34042
44.6	7.17472	44	7.58896	39.6	7.35699
44.8	7.19129	44	7.60553	39.8	7.34042
44.8	7.19129	44.4	7.6221	39.8	7.32385
45.2	7.19129	44.4	7.60553	40	7.32385
45.2	7.19129	44.4	7.60553	40	7.34042
45.4	7.19129	44.6	7.60553	40.2	7.32385
45.4	7.17472	44.8	7.6221	40.2	7.32385
45.6	7.19129	44.8	7.6221	40.6	7.32385
45.6	7.17472	44.8	7.60553	40.8	7.30728
45.8	7.17472	45.2	7.6221	40.8	7.30728
45.8	7.17472	45.4	7.6221	40.8	7.32385
46.2	7.17472	45.4	7.6221	41	7.32385
46.2	7.19129	45.6	7.6221	41	7.30728
46.4	7.19129	45.6	7.6221	41	7.29071
46.4	7.17472	45.8	7.60553	41.4	7.30728
46.6	7.17472	45.8	7.60553	41.4	7.29071
46.8	7.15815	46.2	7.63867	41.6	7.29071
46.8	7.19129	46.4	7.63867	41.8	7.29071
46.8	7.19129	46.4	7.6221	41.8	7.29071
47.4	7.17472	46.4	7.63867	41.8	7.27414
47.4	7.17472	46.6	7.6221	42	7.30728
47.4	7.19129	46.8	7.6221	42	7.30728
47.6	7.19129	46.8	7.6221	42.4	7.27414
47.6	7.20786	46.8	7.63867	42.6	7.29071
47.6	7.20786	47.2	7.63867	42.6	7.30728
48	7.19129	47.4	7.63867	42.6	7.27414
48	7.19129	47.4	7.63867	42.8	7.29071
48.2	7.20786	47.4	7.63867	42.8	7.29071
48.2	7.19129	47.6	7.63867	43	7.30728
48.6	7.22443	47.6	7.63867	43	7.27414
48.6	7.22443	48	7.63867	43.4	7.27414
48.6	7.22443	48.2	7.63867	43.4	7.29071
48.6	7.20786	48.2	7.65524	43.6	7.27414
49.2	7.22443	48.4	7.65524	43.6	7.27414
49.2	7.22443	48.4	7.67181	43.8	7.27414
49.4	7.22443	48.6	7.65524	44	7.25757
49.4	7.22443	48.6	7.65524	44	7.25757
49.6	7.22443	49	7.67181	44	7.27414
49.6	7.22443	49	7.67181	44.4	7.25757
50	7.22443	49.2	7.67181	44.4	7.27414
50	7.22443	49.2	7.65524	44.4	7.27414
50.2	7.22443	49.4	7.67181	44.6	7.25757
50.2	7.22443	49.6	7.67181	44.6	7.27414
50.4	7.22443	49.6	7.68838	44.8	7.27414
50.6	7.241	49.6	7.68838	45.2	7.25757
50.6	7.22443	50	7.68838	45.2	7.25757
50.6	7.22443	50.2	7.67181	45.4	7.25757
51	7.241	50.2	7.68838	45.4	7.241
51	7.241	50.2	7.70495	45.4	7.241
51.2	7.22443	50.4	7.67181	45.6	7.241
51.2	7.241	50.6	7.68838	45.8	7.241
51.4	7.241	50.6	7.67181	45.8	7.22443
51.4	7.25757	50.6	7.70495	46.2	7.22443
51.8	7.25757	51	7.70495	46.4	7.20786
52	7.25757	51	7.68838	46.4	7.19129
52	7.241	51.2	7.70495	46.4	7.19129
52	7.25757	51.2	7.68838	46.6	7.15815
52.2	7.27414	51.4	7.72152	46.6	7.15815
52.2	7.25757	51.8	7.70495	46.8	7.15815
52.4	7.27414	51.8	7.72152	46.8	7.14158
52.8	7.27414	52	7.72152	46.8	7.14158
53	7.27414	52	7.73809	47.2	7.12501
53	7.29071	52.2	7.72152	47.4	7.12501
53.2	7.30728	52.2	7.75466	47.4	7.12501
53.2	7.30728	52.4	7.73809	47.4	7.12501
53.4	7.30728	52.4	7.73809	47.6	7.10844
53.4	7.30728	52.8	7.73809	47.6	7.10844
53.8	7.30728	52.8	7.75466	48	7.09187
53.8	7.32385	53	7.75466	48.2	7.0753
53.8	7.30728	53	7.75466	48.2	7.0753
54	7.30728	53.2	7.75466	48.2	7.0753
54.2	7.32385	53.2	7.75466	48.4	7.0753
54.2	7.34042	53.4	7.75466	48.4	7.0753
54.6	7.34042	53.4	7.77123	48.6	7.05873
54.6	7.32385	53.8	7.77123	49	7.0753
54.8	7.32385	53.8	7.77123	49	7.05873
54.8	7.34042	54	7.77123	49.2	7.05873
55	7.32385	54	7.7878	49.2	7.05873
55	7.34042	54.2	7.7878	49.2	7.05873
55.2	7.34042	54.2	7.7878	49.4	7.05873
55.2	7.34042	54.6	7.80437	49.6	7.05873
55.8	7.34042	54.6	7.7878	49.6	7.05873
55.8	7.35699	54.8	7.7878	49.6	7.05873
56	7.35699	54.8	7.7878	50	7.05873
56	7.34042	55	7.80437	50	7.04216
56.2	7.34042	55.2	7.80437	50.2	7.04216
56.2	7.35699	55.2	7.80437	50.4	7.05873
56.6	7.35699	55.2	7.80437	50.4	7.05873
56.6	7.34042	55.6	7.80437	50.6	7.05873
56.8	7.34042	55.8	7.83751	50.6	7.05873
56.8	7.35699	55.8	7.82094	50.6	7.04216
57	7.35699	55.8	7.82094	51	7.05873
57	7.35699	56	7.82094	51.2	7.10844
57.4	7.34042	56.2	7.83751	51.2	7.09187
57.4	7.34042	56.2	7.82094	51.4	7.0753
57.6	7.35699	56.2	7.82094	51.4	7.0753
57.8	7.34042	56.6	7.83751	51.4	7.0753
58	7.32385	56.8	7.83751	51.8	7.0753
58	7.32385	56.8	7.83751	52	7.0753
58.4	7.32385	57	7.83751	52	7.0753
58.4	7.32385	57	7.85408	52	7.0753
58.6	7.34042	57.4	7.83751	52.2	7.0753
58.6	7.34042	57.6	7.85408	52.4	7.09187
58.8	7.34042	57.6	7.87065	52.4	7.09187
58.8	7.34042	57.6	7.87065	52.8	7.09187
59	7.34042	57.8	7.87065	52.8	7.0753
59	7.34042	58	7.87065	53	7.0753
59.4	7.34042	58	7.88722	53	7.0753
59.4	7.34042	58	7.90379	53	7.0753
59.6	7.37356	58.4	7.88722	53.2	7.0753
59.6	7.35699	58.6	7.90379	53.4	7.05873
59.8	7.35699	58.6	7.90379	53.4	7.0753
59.8	7.35699	58.8	7.90379	53.4	7.05873
60	7.39013	58.8	7.90379	53.8	7.05873
60	7.39013	59	7.90379	53.8	7.04216
60.4	7.39013	59	7.90379	54	7.04216
60.4	7.39013	59.4	7.90379	54.2	7.05873
60.6	7.4067	59.6	7.92036	54.2	7.09187
60.6	7.39013	59.6	7.93693	54.2	7.0753
60.8	7.4067	59.6	7.92036	54.6	7.05873
60.8	7.42327	59.8	7.92036	54.6	7.04216
61.2	7.42327	60	7.92036	54.8	7.04216
61.2	7.42327	60	7.93693	55	7.05873
61.4	7.42327	60	7.93693	55	7.04216
61.4	7.42327	60.4	7.93693	55.2	7.05873
61.6	7.43984	60.4	7.92036	55.2	7.04216
61.6	7.43984	60.6	7.93693	55.2	7.04216
61.8	7.43984	60.8	7.9535	55.6	7.04216
61.8	7.43984	60.8	7.9535	55.8	7.04216
62.2	7.4564	61.2	7.9535	55.8	7.02559
62.2	7.4564	61.4	7.93693	56	7.02559
62.4	7.47297	61.4	7.93693	56.2	7.04216
62.4	7.47297	61.4	7.9535	56.2	7.04216
62.6	7.48954	61.6	7.9535	56.2	7.02559
62.6	7.47297	61.8	7.9535	56.6	7.02559
62.8	7.48954	61.8	7.93693	56.6	7.00902
62.8	7.50611	62.2	7.9535	56.8	7.00902
63.2	7.50611	62.2	7.97007	57	7.00902
63.4	7.50611	62.4	7.9535	57	7.00902
63.4	7.52268	62.4	7.97007	57	7.00902
63.6	7.52268	62.6	7.9535	57.4	6.99245
63.6	7.53925	62.6	7.97007	57.4	7.00902
63.6	7.52268	62.8	7.98664	57.6	6.99245
64	7.52268	62.8	7.98664	57.6	6.97588
64.2	7.52268	63.2	7.98664	57.8	6.97588
64.2	7.53925	63.4	7.98664	57.8	6.95931
64.2	7.53925	63.4	8.00321	58	6.95931
64.4	7.52268	63.4	8.00321	58	6.95931
64.4	7.53925	63.6	8.00321	58.4	6.95931
64.6	7.55582	63.6	8.00321	58.6	6.94274
64.6	7.55582	64	8.01978	58.6	6.94274
65	7.57239	64.2	8.01978	58.6	6.92617
65	7.57239	64.2	8.01978	58.8	6.92617
65.2	7.55582	64.4	8.01978	58.8	6.94274
65.2	7.53925	64.6	8.01978	59	6.92617
65.4	7.57239	64.6	8.01978	59.4	6.92617
65.6	7.57239	64.6	8.03635	59.4	6.92617
65.6	7.57239	65	8.01978	59.6	6.9096
65.6	7.57239	65.2	8.03635	59.6	6.94274
66	7.55582	65.2	8.03635	59.6	6.92617
66.2	7.57239	65.4	8.05292	59.8	6.92617
66.2	7.57239	65.4	8.05292	60	6.9096
66.2	7.58896	65.6	8.03635	60	6.92617
66.4	7.57239	65.6	8.05292	60.4	6.92617
66.4	7.58896	66	8.03635	60.4	6.92617
66.8	7.58896	66	8.03635	60.4	6.92617
66.8	7.58896	66.2	8.05292	60.6	6.92617
67	7.58896	66.2	8.05292	60.8	6.92617
67	7.60553	66.4	8.05292	60.8	6.92617
67.2	7.58896	66.4	8.03635	61.2	6.92617
67.4	7.58896	66.8	8.05292	61.4	6.9096
67.4	7.60553	66.8	8.06949	61.4	6.9096
67.4	7.60553	67	8.06949	61.4	6.9096
67.8	7.58896	67	8.06949	61.6	6.92617
68	7.58896	67.2	8.06949	61.6	6.92617
68	7.60553	67.4	8.06949	61.8	6.92617
68	7.60553	67.4	8.06949	62.2	6.9096
68.2	7.60553	67.8	8.06949	62.2	6.9096
68.4	7.6221	68	8.06949	62.4	6.9096
68.4	7.60553	68	8.06949	62.4	6.9096
68.4	7.60553	68	8.08606	62.4	6.9096
69	7.60553	68.2	8.08606	62.6	6.9096
69	7.60553	68.4	8.08606	62.8	6.9096
69	7.6221	68.4	8.06949	62.8	6.9096
69	7.6221	68.4	8.06949	63.2	6.92617
69.2	7.60553	68.8	8.06949	63.4	6.89303
69.4	7.58896	69	8.08606	63.4	6.89303
69.4	7.6221	69	8.08606	63.4	6.89303
69.4	7.6221	69.2	8.10263	63.6	6.87646
69.8	7.63867	69.2	8.08606	63.6	6.92617
69.8	7.6221	69.4	8.08606	64	6.89303
70.2	7.60553	69.4	8.08606	64.2	6.9096
70.2	7.60553	69.8	8.10263	64.2	6.9096
70.6	7.6221	69.8	8.08606	64.2	6.89303
70.6	7.6221	70	8.08606	64.4	6.89303
70.8	7.6221	70	8.08606	64.6	6.87646
70.8	7.6221	70.2	8.10263	64.6	6.87646
70.8	7.6221	70.2	8.10263	65	6.87646
71	7.6221	70.6	8.08606	65	6.87646
71.2	7.63867	70.8	8.08606	65.2	6.87646
71.2	7.63867	70.8	8.10263	65.2	6.85989
71.6	7.6221	71	8.10263	65.4	6.87646
71.6	7.6221	71.2	8.10263	65.4	6.85989
71.8	7.63867	71.2	8.1192	65.6	6.84332
71.8	7.63867	71.2	8.1192	65.6	6.85989
71.8	7.63867	71.6	8.1192	66	6.85989
72	7.63867	71.8	8.1192	66.2	6.84332
72.2	7.6221	71.8	8.13577	66.2	6.85989
72.2	7.63867	71.8	8.1192	66.4	6.84332
72.2	7.6221	72	8.13577	66.4	6.84332
72.6	7.6221	72.2	8.15234	66.4	6.84332
72.6	7.6221	72.2	8.13577	66.8	6.84332
72.8	7.6221	72.6	8.15234	67	6.82675
72.8	7.63867	72.6	8.13577	67	6.84332
72.8	7.6221	72.8	8.15234	67.2	6.81018
73	7.63867	72.8	8.15234	67.4	6.82675
73	7.6221	73	8.15234	67.4	6.82675
73.4	7.6221	73	8.15234	67.4	6.82675
73.4	7.6221	73.4	8.16891	67.8	6.81018
73.6	7.63867	73.4	8.16891	67.8	6.81018
73.6	7.63867	73.6	8.18548	68	6.79361
73.8	7.6221	73.6	8.18548	68.2	6.79361
74	7.6221	73.8	8.18548	68.2	6.79361
74.4	7.63867	73.8	8.16891	68.4	6.79361
74.4	7.63867	74	8.18548	68.4	6.79361
74.6	7.6221	74	8.18548	68.4	6.79361
74.6	7.6221	74.4	8.20205	68.8	6.82675
74.8	7.6221	74.6	8.18548	69	6.79361
74.8	7.6221	74.6	8.20205	69	6.79361
75	7.6221	74.8	8.21862	69.2	6.79361
75	7.6221	75	8.21862	69.4	6.77704
75.4	7.63867	75	8.20205	69.4	6.77704
75.4	7.63867	75	8.20205	69.4	6.77704
75.6	7.63867	75.4	8.21862	69.8	6.77704
75.6	7.63867	75.6	8.23518	69.8	6.77704
75.8	7.63867	75.6	8.23518	70	6.77704
76	7.63867	75.8	8.23518	70.2	6.76047
76	7.63867	76	8.23518	70.2	6.76047
76	7.63867	76	8.23518	70.2	6.76047
76.4	7.63867	76	8.23518	70.6	6.7439
76.6	7.65524	76.4	8.25175	70.8	6.77704
76.8	7.63867	76.4	8.25175	70.8	6.76047
76.8	7.63867	76.6	8.25175	71	6.76047
76.8	7.65524	76.6	8.25175	71	6.76047
77.2	7.67181	76.8	8.25175	71.2	6.76047
77.4	7.63867	77.2	8.26832	71.6	6.76047
77.4	7.65524	77.2	8.26832	71.6	6.76047
77.4	7.65524	77.4	8.26832	71.8	6.77704
77.6	7.67181	77.4	8.28489	71.8	6.76047
77.8	7.68838	77.6	8.26832	71.8	6.76047
77.8	7.68838	77.8	8.28489	72	6.76047
77.8	7.67181	77.8	8.28489	72.2	6.76047
78.2	7.68838	78.2	8.28489	72.2	6.77704
78.4	7.67181	78.2	8.28489	72.6	6.77704
78.4	7.67181	78.4	8.30146	72.8	6.77704
78.6	7.67181	78.4	8.30146	72.8	6.77704
78.6	7.68838	78.6	8.30146	72.8	6.76047
78.8	7.68838	78.8	8.28489	73	6.77704
78.8	7.68838	78.8	8.31803	73	6.77704
79.2	7.68838	78.8	8.31803	73.4	6.79361
79.2	7.70495	79.2	8.3346	73.6	6.79361
79.2	7.68838	79.2	8.31803	73.6	6.79361
79.4	7.68838	79.4	8.3346	73.6	6.79361
79.6	7.68838	79.6	8.35117	73.8	6.79361
79.6	7.70495	79.6	8.35117	73.8	6.79361
79.6	7.70495	80	8.3346	74	6.79361
80	7.70495	80.2	8.35117	74.4	6.81018
80.2	7.70495	80.2	8.35117	74.4	6.81018
80.2	7.70495	80.4	8.38431	74.6	6.81018
80.4	7.70495	80.4	8.38431	74.6	6.79361
80.4	7.70495	80.6	8.38431	74.8	6.81018
80.6	7.72152	80.6	8.36774	75	6.79361
80.6	7.72152	81	8.38431	75	6.79361
80.6	7.75466	81.2	8.38431	75	6.81018
81	7.75466	81.2	8.40088	75.4	6.81018
81.2	7.72152	81.2	8.38431	75.6	6.81018
81.2	7.72152	81.4	8.40088	75.6	6.79361
81.4	7.72152	81.6	8.40088	75.8	6.81018
81.4	7.73809	82	8.38431	76	6.79361
81.6	7.73809	82	8.38431	76	6.81018
81.6	7.75466	82.2	8.40088	76	6.81018
82	7.72152	82.2	8.40088	76.4	6.81018
82	7.72152	82.4	8.41745	76.4	6.81018
82.2	7.73809	82.4	8.40088	76.6	6.81018
82.2	7.73809	82.8	8.41745	76.8	6.81018
82.2	7.75466	82.8	8.43402	76.8	6.81018
82.4	7.75466	83	8.43402	77.2	6.81018
82.8	7.73809	83	8.43402	77.4	6.81018
82.8	7.73809	83.2	8.45059	77.4	6.81018
83	7.75466	83.4	8.43402	77.4	6.82675
83	7.75466	83.4	8.45059	77.6	6.81018
83.2	7.77123	83.4	8.45059	77.6	6.81018
83.2	7.75466	83.8	8.43402	77.8	6.81018
83.4	7.77123	84	8.46716	78.2	6.82675
83.4	7.75466	84.2	8.46716	78.2	6.81018
83.8	7.77123	84.2	8.48373	78.4	6.81018
83.8	7.77123	84.4	8.48373	78.4	6.81018
84	7.77123	84.4	8.48373	78.6	6.82675
84	7.77123	84.8	8.48373	78.6	6.81018
84.2	7.80437	84.8	8.48373	78.8	6.81018
84.2	7.7878	85	8.46716	78.8	6.81018
84.4	7.7878	85	8.5003	79.2	6.79361
84.4	7.7878	85.4	8.5003	79.4	6.81018
84.8	7.7878	85.4	8.5003	79.4	6.81018
84.8	7.82094	85.4	8.5003	79.6	6.81018
85	7.80437	85.8	8.5003	79.6	6.81018
85	7.80437	85.8	8.5003	80	6.81018
85.2	7.80437	86	8.51687	80	6.81018
85.2	7.80437	86.2	8.51687	80.2	6.81018
85.4	7.82094	86.2	8.51687	80.2	6.82675
85.4	7.82094	86.6	8.51687	80.4	6.82675
85.8	7.82094	86.6	8.51687	80.6	6.82675
85.8	7.83751	86.8	8.53344	80.6	6.82675
86	7.82094	86.8	8.53344	81	6.84332
86	7.83751	87	8.51687	81.2	6.82675
86.2	7.85408	87.2	8.53344	81.2	6.82675
86.2	7.83751	87.2	8.53344	81.4	6.84332
86.6	7.83751	87.6	8.55001	81.6	6.84332
86.6	7.83751	87.8	8.56658	81.6	6.85989
86.8	7.85408	87.8	8.58315	81.6	6.84332
86.8	7.85408	87.8	8.58315	82	6.84332
87	7.85408	88	8.58315	82.2	6.85989
87	7.85408	88.2	8.59972	82.2	6.85989
87.2	7.87065	88.2	8.58315	82.4	6.87646
87.2	7.85408	88.6	8.58315	82.4	6.85989
87.6	7.87065	88.6	8.58315	82.8	6.87646
87.6	7.87065	88.8	8.59972	83	6.87646
87.8	7.87065	88.8	8.59972	83	6.89303
87.8	7.87065	89	8.59972	83	6.89303
88	7.87065	89	8.59972	83.2	6.89303
88.2	7.88722	89.4	8.61629	83.2	6.89303
88.2	7.87065	89.6	8.59972	83.4	6.89303
88.2	7.87065	89.6	8.61629	83.8	6.89303
88.8	7.87065	89.8	8.63286	83.8	6.9096
88.8	7.88722	90	8.61629	84	6.9096
88.8	7.88722	90	8.63286	84	6.9096
89	7.88722	90	8.61629	84.2	6.92617
89	7.90379	90.4	8.63286	84.4	6.9096
89.4	7.90379	90.6	8.63286	84.4	6.92617
89.6	7.90379	90.6	8.61629	84.4	6.92617
89.6	7.90379	90.8	8.63286	84.8	6.92617
89.6	7.90379	91	8.63286	85	6.94274
89.8	7.90379	91	8.64943	85	6.94274
90	7.92036	91	8.64943	85.2	6.94274
90	7.92036	91.4	8.64943	85.4	6.95931
90	7.92036	91.6	8.666	85.4	6.95931
90.4	7.92036	91.6	8.666	85.8	6.95931
90.6	7.93693	91.8	8.666	85.8	6.97588
90.6	7.92036	91.8	8.666	85.8	6.97588
90.6	7.93693	92.2	8.666	86	6.97588
90.6	7.92036	92.4	8.68257	86.2	6.99245
91	7.9535	92.4	8.68257	86.2	6.99245
91	7.9535	92.6	8.69914	86.6	6.99245
91.4	7.9535	92.6	8.69914	86.8	7.00902
91.4	7.9535	92.8	8.71571	86.8	7.00902
91.6	7.98664	92.8	8.71571	87	7.02559
91.6	7.97007	93.2	8.71571	87.2	7.00902
91.8	8.00321	93.4	8.71571	87.2	7.00902
91.8	7.98664	93.4	8.74885	87.2	7.02559
92.2	7.98664	93.4	8.74885	87.8	7.04216
92.2	8.00321	93.6	8.74885	87.8	7.04216
92.4	8.00321	93.8	8.74885	87.8	7.05873
92.4	8.01978	94.2	8.74885	88	7.05873
92.6	8.00321	94.2	8.74885	88	7.0753
92.6	7.98664	94.4	8.76542	88.2	7.0753
92.8	7.98664	94.4	8.78199	88.6	7.0753
92.8	8.01978	94.6	8.78199	88.6	7.0753
93.2	8.00321	94.6	8.78199	88.8	7.09187
93.2	8.01978	94.8	8.79856	89	7.10844
93.4	8.01978	94.8	8.79856	89	7.10844
93.4	8.01978	95.2	8.79856	89	7.12501
93.6	8.03635	95.2	8.79856	89.4	7.12501
93.6	8.03635	95.4	8.81513	89.4	7.12501
93.8	8.05292	95.6	8.8317	89.6	7.14158
93.8	8.03635	95.6	8.8317	89.8	7.15815
94.2	8.05292	96	8.8317	89.8	7.15815
94.4	8.06949	96.2	8.8317	90	7.15815
94.4	8.06949	96.2	8.84827	90.4	7.15815
94.4	8.06949	96.4	8.84827	90.4	7.17472
94.8	8.08606	96.4	8.84827	90.6	7.19129
94.8	8.06949	96.6	8.86484	90.6	7.19129
94.8	8.1192	96.6	8.86484	90.6	7.19129
94.8	8.10263	97	8.88141	90.8	7.19129
95.2	8.1192	97.2	8.88141	91	7.20786
95.4	8.10263	97.2	8.88141	91	7.20786
95.6	8.1192	97.4	8.89798	91.4	7.20786
95.6	8.13577	97.6	8.91455	91.6	7.22443
95.6	8.13577	97.6	8.89798	91.6	7.20786
96	8.13577	98	8.89798	91.8	7.22443
96.2	8.15234	98	8.91455	91.8	7.22443
96.2	8.15234	98.2	8.93112	92.2	7.20786
96.4	8.16891	98.2	8.93112	92.2	7.241
96.4	8.15234	98.4	8.93112	92.4	7.241
96.6	8.18548	98.4	8.93112	92.4	7.241
96.6	8.18548	98.8	8.94769	92.6	7.25757
97	8.16891	98.8	8.94769	92.8	7.27414
97	8.16891	99	8.94769	92.8	7.27414
97.2	8.18548	99.2	8.96426	93.2	7.29071
97.2	8.18548	99.4	8.96426	93.4	7.30728
97.4	8.20205	99.4	8.98083	93.4	7.30728
97.4	8.20205	99.4	8.9974	93.4	7.32385
97.6	8.20205	99.8	8.98083	93.6	7.32385
98	8.20205	100	8.9974	93.8	7.32385
98.2	8.21862	100	8.9974	93.8	7.35699
98.2	8.21862	100.2	9.01397	94.2	7.35699
98.2	8.21862	100.4	9.01397	94.2	7.34042
98.4	8.21862	100.4	9.01397	94.4	7.37356
98.4	8.23518	100.8	9.01397	94.6	7.39013
98.8	8.23518	101	9.03053	94.6	7.39013
98.8	8.23518	101	9.03053	94.8	7.4067
99	8.23518	101.2	9.03053	95.2	7.4067
99	8.26832	101.2	9.0471	95.2	7.39013
99.2	8.26832	101.4	9.06367	95.2	7.4067
99.4	8.26832	101.4	9.06367	95.4	7.39013
99.4	8.25175	101.8	9.08024	95.6	7.4067
99.8	8.28489	101.8	9.08024	95.6	7.4067
99.8	8.28489	102	9.08024	96	7.4067
100	8.26832	102.2	9.09681	96	7.39013
100	8.26832	102.2	9.09681	96.2	7.4067
100	8.28489	102.6	9.09681	96.4	7.4067
100	8.28489	102.8	9.09681	96.4	7.42327
100.4	8.30146	102.8	9.12995	96.6	7.42327
100.4	8.30146	103	9.12995	97	7.42327
100.4	8.30146	103	9.12995	97	7.43984
100.4	8.30146	103.2	9.14652	97.2	7.43984
100.8	8.31803	103.2	9.14652	97.2	7.47297
101	8.30146	103.6	9.14652	97.4	7.4564
101	8.31803	103.8	9.14652	97.4	7.47297
101	8.31803	103.8	9.16309	97.6	7.47297
101.4	8.31803	104	9.17966	97.6	7.47297
101.4	8.31803	104.2	9.17966	98	7.47297
101.8	8.3346	104.2	9.17966	98.2	7.50611
101.8	8.35117	104.6	9.19623	98.2	7.48954
101.8	8.3346	104.6	9.17966	98.4	7.50611
101.8	8.3346	104.8	9.19623	98.4	7.50611
102.2	8.35117	104.8	9.19623	98.8	7.50611
102.2	8.35117	105	9.2128	99	7.52268
102.2	8.35117	105	9.19623	99	7.52268
102.6	8.35117	105.4	9.2128	99	7.52268
102.8	8.35117	105.4	9.22937	99.2	7.50611
102.8	8.35117	105.6	9.22937	99.4	7.53925
102.8	8.36774	105.8	9.22937	99.4	7.52268
103	8.36774	106	9.24594	99.8	7.53925
103	8.38431	106	9.24594	100	7.53925
103.2	8.38431	106	9.24594	100	7.57239
103.2	8.38431	106.4	9.24594	100.2	7.57239
103.2	8.38431	106.6	9.26251	100.4	7.57239
103.6	8.38431	106.6	9.26251	100.4	7.57239
103.8	8.40088	106.8	9.27908	100.8	7.55582
103.8	8.40088	107	9.27908	101	7.57239
103.8	8.40088	107	9.27908	101	7.58896
104.2	8.41745	107	9.27908	101	7.58896
104.2	8.41745	107.4	9.29565	101.4	7.57239
104.2	8.43402	107.6	9.29565	101.4	7.57239
104.6	8.41745	107.6	9.31222	101.4	7.58896
104.6	8.43402	107.8	9.31222	101.8	7.60553
104.8	8.43402	107.8	9.32879	101.8	7.60553
105	8.43402	108.2	9.32879	102	7.58896
105	8.43402	108.4	9.32879	102.2	7.60553
105	8.43402	108.4	9.32879	102.2	7.60553
105	8.45059	108.6	9.34536	102.6	7.6221
105.4	8.45059	108.6	9.34536	102.8	7.6221
105.6	8.46716	108.8	9.36193	102.8	7.6221
105.6	8.46716	108.8	9.36193	102.8	7.63867
105.6	8.46716	109.2	9.36193	103	7.65524
105.8	8.46716	109.4	9.3785	103.2	7.63867
105.8	8.46716	109.6	9.3785	103.2	7.65524
106	8.48373	109.6	9.3785	103.6	7.65524
106	8.48373	109.8	9.39507	103.6	7.65524
106.4	8.5003	109.8	9.39507	103.8	7.65524
106.6	8.5003	110.2	9.39507	104	7.67181
106.6	8.48373	110.2	9.41164	104	7.67181
106.6	8.5003	110.4	9.41164	104.2	7.67181
106.8	8.5003	110.6	9.41164	104.6	7.67181
107	8.5003	110.8	9.42821	104.6	7.67181
107	8.51687	110.8	9.42821	104.6	7.68838
107	8.5003	110.8	9.42821	104.8	7.70495
107.6	8.51687	111.2	9.42821	105	7.68838
107.6	8.51687	111.4	9.46135	105	7.68838
107.6	8.53344	111.4	9.46135	105.4	7.70495
107.8	8.51687	111.6	9.46135	105.6	7.70495
107.8	8.53344	111.6	9.47792	105.6	7.68838
107.8	8.53344	112	9.49449	105.8	7.70495
108.4	8.55001	112	9.47792	105.8	7.70495
108.4	8.55001	112.2	9.49449	106	7.70495
108.4	8.55001	112.4	9.51106	106.4	7.72152
108.6	8.56658	112.4	9.51106	106.4	7.70495
108.6	8.56658	112.6	9.51106	106.6	7.72152
108.8	8.58315	112.6	9.52763	106.8	7.72152
109.2	8.58315	113	9.52763	106.8	7.72152
109.2	8.58315	113.2	9.52763	107	7.72152
109.4	8.58315	113.2	9.5442	107	7.72152
109.4	8.58315	113.4	9.5442	107	7.70495
109.6	8.59972	113.4	9.56077	107.4	7.72152
109.6	8.59972	113.6	9.56077	107.6	7.72152
109.8	8.61629	113.6	9.57734	107.6	7.72152
109.8	8.63286	114	9.57734	107.8	7.72152
110.2	8.63286	114.2	9.59391	108.2	7.72152
110.2	8.63286	114.2	9.59391	108.2	7.72152
110.4	8.64943	114.2	9.59391	108.4	7.73809
110.4	8.64943	114.4	9.62705	108.6	7.72152
110.6	8.64943	114.4	9.61048	108.6	7.72152
110.6	8.666	114.8	9.62705	108.8	7.72152
110.8	8.666	114.8	9.62705	108.8	7.73809
110.8	8.666	115	9.64362	109.2	7.73809
111.2	8.68257	115.2	9.64362	109.4	7.73809
111.2	8.666	115.4	9.66019	109.4	7.72152
111.2	8.69914	115.4	9.66019	109.4	7.72152
111.2	8.68257	115.8	9.67676	109.6	7.72152
111.6	8.69914	116	9.7099	109.8	7.72152
111.6	8.69914	116	9.7099	109.8	7.72152
112	8.71571	116	9.69333	110.2	7.72152
112	8.71571	116.2	9.72647	110.4	7.72152
112.2	8.71571	116.4	9.72647	110.4	7.73809
112.2	8.71571	116.8	9.74304	110.6	7.72152
112.4	8.73228	116.8	9.74304	110.8	7.72152
112.4	8.73228	117	9.77618	110.8	7.73809
112.6	8.73228	117	9.75961	111.2	7.73809
112.6	8.74885	117.2	9.77618	111.2	7.73809
112.6	8.74885	117.2	9.77618	111.2	7.72152
113	8.74885	117.6	9.79275	111.4	7.72152
113.2	8.76542	117.8	9.79275	111.6	7.73809
113.2	8.76542	117.8	9.80931	111.6	7.73809
113.4	8.76542	118	9.80931	112	7.72152
113.4	8.78199	118.2	9.82588	112.2	7.73809
113.6	8.78199	118.2	9.84245	112.2	7.72152
113.6	8.78199	118.6	9.85902	112.4	7.72152
114	8.78199	118.6	9.85902	112.6	7.72152
114.2	8.79856	118.8	9.85902	112.6	7.72152
114.2	8.79856	118.8	9.87559	113	7.72152
114.2	8.81513	119	9.87559	113.2	7.72152
114.4	8.81513	119	9.87559	113.2	7.72152
114.4	8.81513	119.2	9.87559	113.2	7.72152
115	8.84827	119.6	9.89216	113.6	7.72152
115	8.84827	119.8	9.90873	113.6	7.72152
115.2	8.8317	119.8	9.90873	113.6	7.72152
115.2	8.86484	119.8	9.90873	114	7.72152
115.4	8.86484	120	9.94187	114.2	7.72152
115.4	8.86484	120.2	9.94187	114.2	7.72152
115.8	8.86484	120.2	9.94187	114.4	7.70495
115.8	8.88141	120.6	9.94187	114.4	7.70495
116	8.88141	120.6	9.97501	114.8	7.77123
116	8.88141	121	9.95844	115	7.70495
116	8.89798	121	9.97501	115	7.75466
116.2	8.89798	121	9.99158	115.2	7.73809
116.4	8.91455	121.4	9.99158	115.4	7.75466
116.4	8.91455	121.6	10.0247	115.4	7.75466
116.4	8.91455	121.6	10.0082	115.8	7.73809
116.8	8.93112	121.8	10.0247	116	7.77123
117	8.91455	121.8	10.0247	116	7.75466
117	8.94769	122	10.0413	116	7.75466
117.2	8.94769	122	10.0413	116.4	7.77123
117.2	8.94769	122.4	10.0579	116.4	7.7878
117.2	8.94769	122.6	10.0579	116.4	7.7878
117.2	8.96426	122.8	10.0744	116.8	7.7878
117.8	8.96426	122.8	10.0744	117	7.7878
117.8	8.98083	123	10.1076	117	7.7878
117.8	8.98083	123	10.1076	117.2	7.80437
118	8.98083	123.4	10.1076	117.2	7.80437
118.2	8.9974	123.4	10.1076	117.6	7.80437
118.2	8.9974	123.6	10.1241	117.8	7.80437
118.6	8.98083	123.8	10.1407	117.8	7.82094
118.6	8.9974	123.8	10.1407	118	7.82094
118.8	9.01397	124.2	10.1573	118.2	7.82094
118.8	9.01397	124.4	10.1738	118.2	7.83751
119	9.01397	124.4	10.1738	118.2	7.85408
119	9.01397	124.6	10.1738	118.8	7.85408
119.2	9.01397	124.6	10.1738	118.8	7.87065
119.2	9.01397	124.8	10.1904	118.8	7.85408
119.2	9.0471	124.8	10.207	119	7.87065
119.6	9.03053	125.2	10.1904	119.2	7.88722
119.8	9.0471	125.4	10.207	119.2	7.87065
119.8	9.03053	125.4	10.2236	119.6	7.88722
120	9.0471	125.6	10.2236	119.8	7.88722
120	9.0471	125.8	10.2401	119.8	7.90379
120.2	9.06367	125.8	10.2401	120	7.90379
120.2	9.06367	126.2	10.2567	120	7.92036
120.6	9.06367	126.4	10.2567	120.2	7.92036
120.6	9.06367	126.4	10.2733	120.6	7.92036
120.8	9.06367	126.4	10.2567	120.6	7.92036
120.8	9.08024	126.6	10.2733	120.8	7.9535
121	9.08024	126.8	10.2733	121	7.9535
121	9.08024	126.8	10.2898	121	7.9535
121.4	9.09681	126.8	10.2898	121	7.97007
121.4	9.08024	127.2	10.2898	121.6	7.98664
121.6	9.11338	127.4	10.2898	121.6	7.98664
121.6	9.09681	127.6	10.323	121.6	7.98664
121.8	9.11338	127.6	10.3064	121.8	7.98664
121.8	9.11338	127.6	10.3395	122	8.00321
122	9.14652	128	10.323	122	8.01978
122	9.14652	128.2	10.3395	122.4	8.01978
122.4	9.14652	128.2	10.3395	122.6	8.01978
122.4	9.14652	128.4	10.3561	122.6	8.03635
122.6	9.16309	128.4	10.3561	122.8	8.05292
122.6	9.16309	128.6	10.3727	122.8	8.05292
122.8	9.17966	128.6	10.3561	123	8.06949
122.8	9.17966	129	10.4058	123.4	8.06949
123	9.19623	129.2	10.3727	123.4	8.08606
123	9.19623	129.2	10.3893	123.6	8.08606
123.4	9.19623	129.4	10.4058	123.8	8.08606
123.6	9.2128	129.6	10.4058	123.8	8.10263
123.6	9.22937	129.6	10.4224	123.8	8.10263
123.6	9.22937	130	10.4224	124.4	8.1192
123.8	9.22937	130	10.4224	124.4	8.1192
123.8	9.24594	130.2	10.439	124.4	8.13577
124.2	9.24594	130.4	10.4555	124.6	8.13577
124.4	9.26251	130.4	10.4721	124.8	8.13577
124.4	9.24594	130.8	10.4555	124.8	8.18548
124.4	9.24594	131	10.4721	125.2	8.16891
124.6	9.27908	131	10.4721	125.4	8.15234
124.8	9.27908	131.2	10.4721	125.4	8.18548
124.8	9.29565	131.2	10.4721	125.6	8.18548
124.8	9.27908	131.4	10.5053	125.6	8.18548
125.2	9.29565	131.8	10.5053	125.8	8.20205
125.4	9.29565	132	10.5218	126.2	8.20205
125.4	9.31222	132	10.5218	126.2	8.21862
125.4	9.31222	132.2	10.5218	126.4	8.23518
125.8	9.31222	132.2	10.5218	126.6	8.21862
125.8	9.32879	132.4	10.555	126.6	8.23518
126.2	9.32879	132.4	10.5384	126.8	8.25175
126.2	9.32879	132.8	10.5715	127.2	8.26832
126.4	9.34536	133	10.5715	127.2	8.26832
126.4	9.34536	133.2	10.5881	127.2	8.28489
126.6	9.34536	133.2	10.5881	127.6	8.28489
126.6	9.34536	133.2	10.6047	127.6	8.28489
126.8	9.36193	133.6	10.6047	127.6	8.30146
126.8	9.3785	133.8	10.6212	128	8.31803
126.8	9.36193	133.8	10.6047	128.2	8.35117
127.2	9.3785	134	10.6212	128.2	8.3346
127.2	9.3785	134.2	10.6378	128.4	8.36774
127.2	9.3785	134.2	10.6544	128.4	8.36774
127.6	9.41164	134.6	10.6378	128.6	8.35117
127.6	9.39507	134.8	10.6544	129	8.38431
128	9.42821	134.8	10.6544	129	8.38431
128	9.41164	135	10.6709	129.2	8.38431
128.2	9.42821	135	10.6709	129.4	8.40088
128.2	9.42821	135.2	10.6875	129.4	8.40088
128.4	9.44478	135.6	10.6875	129.6	8.41745
128.4	9.42821	135.8	10.7206	130	8.45059
128.6	9.44478	135.8	10.6875	130	8.46716
128.6	9.44478	136	10.7041	130	8.43402
129	9.46135	136.2	10.7372	130.4	8.45059
129	9.46135	136.2	10.7538	130.4	8.48373
129.2	9.46135	136.2	10.7538	130.4	8.46716
129.2	9.46135	136.6	10.7538	131	8.48373
129.4	9.46135	136.8	10.7704	131	8.5003
129.4	9.47792	137	10.7704	131	8.51687
129.6	9.47792	137	10.7869	131.4	8.51687
129.6	9.49449	137.4	10.7869	131.4	8.51687
130	9.47792	137.6	10.8035	131.4	8.55001
130	9.47792	137.6	10.8201	131.8	8.55001
130.2	9.49449	137.6	10.8201	132	8.56658
130.2	9.51106	137.8	10.8201	132	8.58315
130.4	9.51106	138	10.8366	132.2	8.59972
130.4	9.51106	138.4	10.8532	132.2	8.58315
131	9.51106	138.4	10.8532	132.4	8.58315
131	9.52763	138.6	10.8698	132.8	8.61629
131	9.51106	138.6	10.8698	132.8	8.63286
131	9.52763	138.8	10.8864	133	8.63286
131.4	9.52763	139	10.9029	133.2	8.666
131.4	9.5442	139	10.8864	133.2	8.64943
131.8	9.5442	139.4	10.8864	133.6	8.68257
131.8	9.56077	139.6	10.9195	133.8	8.68257
132	9.5442	139.6	10.9195	133.8	8.69914
132	9.5442	139.8	10.9195	134	8.71571
132.2	9.56077	139.8	10.9361	134.2	8.71571
132.2	9.57734	140.2	10.9526	134.2	8.73228
132.4	9.57734	140.2	10.9361	134.2	8.73228
132.4	9.57734	140.4	10.9526	134.8	8.74885
132.8	9.59391	140.6	10.9526	134.8	8.76542
133	9.57734	140.8	10.9692	134.8	8.78199
133	9.57734	140.8	10.9692	135.2	8.79856
133	9.61048	141.2	10.9692	135.2	8.79856
133.2	9.61048	141.2	10.9858	135.2	8.81513
133.6	9.61048	141.4	11.0189	135.8	8.8317
133.8	9.62705	141.4	11.0023	135.8	8.8317
133.8	9.62705	141.6	11.0023	135.8	8.84827
133.8	9.62705	141.8	10.9858	136	8.86484
134	9.62705	142.2	11.0189	136.2	8.88141
134.2	9.64362	142.2	11.0355	136.2	8.88141
134.2	9.64362	142.4	11.052	136.6	8.89798
134.6	9.64362	142.4	11.052	136.6	8.91455
134.6	9.66019	142.6	11.0686	136.8	8.91455
134.8	9.66019	142.6	11.0686	137	8.93112
134.8	9.66019	143	11.0686	137	8.94769
135	9.66019	143.2	11.0852	137.4	8.94769
135	9.67676	143.4	11.0852	137.6	8.96426
135.2	9.67676	143.4	11.0852	137.6	8.96426
135.2	9.69333	143.6	11.1018	137.8	8.9974
135.6	9.67676	143.6	11.1183	138	8.9974
135.6	9.67676	144	11.1349	138	8.9974
135.8	9.69333	144	11.1183	138.4	9.01397
135.8	9.69333	144.2	11.1349	138.6	9.01397
136	9.69333	144.4	11.1515	138.6	9.03053
136	9.69333	144.6	11.1515	138.8	9.03053
136.2	9.7099	144.6	11.1515	139	9.03053
136.6	9.7099	145	11.168	139	9.06367
136.6	9.7099	145	11.168	139	9.03053
136.6	9.72647	145.2	11.1846	139.6	9.06367
136.8	9.72647	145.2	11.1846	139.6	9.06367
137	9.74304	145.4	11.2012	139.6	9.08024
137	9.74304	145.6	11.2012	139.8	9.08024
137	9.74304	145.6	11.2012	139.8	9.08024
137.4	9.75961	146	11.2178	140.2	9.08024
137.6	9.74304	146	11.2178	140.4	9.09681
137.6	9.75961	146.2	11.2343	140.4	9.08024
137.6	9.77618	146.4	11.2343	140.6	9.09681
138	9.77618	146.4	11.2178	140.8	9.11338
138	9.75961	146.8	11.2509	140.8	9.11338
138	9.77618	147	11.2675	141.2	9.12995
138.4	9.79275	147	11.2675	141.4	9.12995
138.6	9.79275	147.2	11.2509	141.4	9.11338
138.6	9.79275	147.4	11.2675	141.6	9.11338
138.8	9.79275	147.4	11.284	141.8	9.12995
138.8	9.80931	147.8	11.284	141.8	9.12995
139	9.79275	147.8	11.3006	142.2	9.12995
139	9.79275	148	11.3006	142.4	9.16309
139.4	9.80931	148.2	11.3006	142.4	9.16309
139.4	9.82588	148.4	11.3006	142.6	9.14652
139.6	9.82588	148.4	11.3006	143	9.14652
139.6	9.82588	148.4	11.3006	143	9.16309
139.8	9.84245	148.8	11.3337	143.2	9.16309
139.8	9.82588	149	11.3337	143.2	9.16309
140.2	9.82588	149	11.3337	143.4	9.17966
140.2	9.82588	149.2	11.3337	143.6	9.19623
140.4	9.84245	149.2	11.3337	143.6	9.16309
140.4	9.84245	149.6	11.3503	144	9.17966
140.6	9.84245	149.8	11.3503	144.2	9.17966
140.6	9.85902	149.8	11.3337	144.2	9.17966
140.8	9.85902	150	11.3503	144.4	9.16309
140.8	9.87559	150.2	11.3503	144.6	9.17966
141.2	9.89216	150.2	11.3669	144.6	9.17966
141.2	9.87559	150.6	11.3669	145	9.19623
141.4	9.89216	150.6	11.3834	145.2	9.17966
141.4	9.89216	150.8	11.3834	145.2	9.17966
141.6	9.89216	150.8	11.3834	145.4	9.2128
141.6	9.89216	151	11.3834	145.6	9.19623
141.8	9.90873	151.2	11.4	145.6	9.2128
141.8	9.89216	151.6	11.4	145.6	9.2128
142.2	9.90873	151.6	11.4	146	9.19623
142.2	9.90873	151.8	11.4	146.2	9.19623
142.4	9.90873	151.8	11.4331	146.2	9.19623
142.4	9.94187	152	11.4166	146.4	9.19623
142.6	9.90873	152	11.4166	146.8	9.2128
142.6	9.90873	152.2	11.4497	146.8	9.19623
143	9.95844	152.6	11.4497	147	9.19623
143	9.94187	152.6	11.4497	147.2	9.2128
143.2	9.94187	152.8	11.4497	147.2	9.19623
143.2	9.95844	153	11.4663	147.4	9.2128
143.4	9.95844	153	11.4663	147.8	9.2128
143.4	9.95844	153.4	11.4663	147.8	9.2128
143.6	9.97501	153.4	11.4663	148	9.22937
143.6	9.97501	153.6	11.4663	148.2	9.2128
144	9.97501	153.8	11.4994	148.2	9.2128
144.2	9.97501	154	11.4994	148.4	9.22937
144.2	9.99158	154	11.4829	148.8	9.24594
144.2	10.0082	154.4	11.4994	148.8	9.24594
144.6	9.99158	154.6	11.4994	149	9.26251
144.6	9.99158	154.6	11.4994	149.2	9.26251
145	10.0082	154.6	11.4994	149.2	9.26251
145	10.0247	154.8	11.516	149.2	9.27908
145.2	10.0247	155	11.5326	149.8	9.27908
145.2	10.0247	155	11.5326	149.8	9.27908
145.4	10.0247	155.4	11.5326	149.8	9.27908
145.6	10.0413	155.4	11.5491	150.2	9.29565
145.6	10.0579	155.6	11.5491	150.2	9.29565
146	10.0579	155.8	11.5491	150.2	9.31222
146.2	10.0579	155.8	11.5491	150.8	9.31222
146.2	10.0579	156.2	11.5491	150.8	9.31222
146.4	10.0744	156.2	11.5491	150.8	9.34536
146.4	10.0579	156.4	11.5657	151.2	9.34536
146.8	10.091	156.4	11.5823	151.2	9.34536
147	10.091	156.6	11.5823	151.2	9.34536
147	10.091	156.8	11.5823	151.8	9.36193
147.2	10.1076	157.2	11.5823	151.8	9.36193
147.4	10.091	157.2	11.5823	151.8	9.36193
147.4	10.1076	157.4	11.5823	152.2	9.3785
147.8	10.1076	157.4	11.5989	152.2	9.39507
147.8	10.1076	157.6	11.5989	152.2	9.39507
148	10.1076	157.8	11.5823	152.6	9.41164
148	10.1241	157.8	11.6154	152.6	9.41164
148.2	10.1407	158.2	11.6154	152.8	9.42821
148.2	10.1241	158.4	11.632	153	9.41164
148.4	10.1407	158.4	11.632	153	9.42821
148.4	10.1407	158.6	11.632	153.4	9.42821
148.8	10.1407	158.6	11.632	153.6	9.44478
148.8	10.1573	159	11.6486	153.6	9.44478
149	10.1738	159	11.632	153.8	9.44478
149.2	10.1573	159.2	11.6486	154	9.46135
149.2	10.1738	159.4	11.6486	154	9.46135
149.6	10.1738	159.6	11.6486	154.4	9.47792
149.8	10.1738	159.6	11.6486	154.6	9.49449
149.8	10.1904	160	11.6486	154.6	9.47792
149.8	10.1738	160	11.6651	154.8	9.51106
150	10.1904	160.2	11.6817	155	9.51106
150.2	10.1904	160.2	11.6651	155	9.49449
150.2	10.1904	160.4	11.6817	155.4	9.49449
150.6	10.1904	160.6	11.6817	155.6	9.52763
150.6	10.1904	161	11.6651	155.6	9.52763
150.8	10.207	161	11.6817	155.8	9.51106
150.8	10.207	161.2	11.6817	156.2	9.5442
151	10.2236	161.2	11.6983	156.2	9.5442
151	10.2236	161.4	11.6983	156.4	9.5442
151.2	10.2236	161.6	11.6983	156.6	9.56077
151.2	10.2236	161.6	11.6983	156.6	9.57734
151.6	10.2236	162	11.6983	156.8	9.56077
151.6	10.2401	162.2	11.6983	157.2	9.57734
151.8	10.2236	162.2	11.7148	157.2	9.57734
151.8	10.2236	162.4	11.7148	157.4	9.57734
152	10.2401	162.4	11.7148	157.6	9.59391
152	10.2236	162.8	11.7314	157.6	9.59391
152.2	10.2567	163	11.7314	157.8	9.61048
152.2	10.2236	163	11.7314	158.2	9.62705
152.6	10.2567	163.2	11.7148	158.2	9.61048
152.6	10.2567	163.4	11.7314	158.4	9.62705
152.8	10.2567	163.4	11.7314	158.6	9.64362
152.8	10.2567	163.8	11.7314	158.6	9.64362
153	10.2733	164	11.7314	158.6	9.67676
153.4	10.2567	164	11.7314	159.2	9.67676
153.6	10.2733	164.2	11.7314	159.2	9.67676
153.6	10.2733	164.4	11.748	159.2	9.67676
153.8	10.2567	164.4	11.7314	159.4	9.69333
153.8	10.3064	164.8	11.7314	159.6	9.72647
154	10.3064	164.8	11.7314	159.6	9.7099
154	10.2898	165	11.748	160	9.72647
154.4	10.3064	165.2	11.748	160.2	9.7099
154.6	10.3064	165.6	11.748	160.2	9.74304
154.8	10.3064	165.6	11.7645	160.4	9.72647
154.8	10.3064	165.8	11.748	160.6	9.74304
155	10.323	165.8	11.748	160.6	9.74304
155	10.3395	166	11.748	161	9.74304
155.4	10.323	166.2	11.7645	161.2	9.77618
155.4	10.323	166.2	11.7645	161.2	9.75961
155.6	10.3395	166.6	11.748	161.4	9.75961
155.6	10.3395	166.8	11.7645	161.6	9.77618
155.8	10.3395	166.8	11.7645	161.6	9.75961
155.8	10.3395	167	11.7645	162	9.77618
156.2	10.3561	167.2	11.7645	162	9.77618
156.2	10.3561	167.6	11.7645	162.2	9.79275
156.4	10.3727	167.6	11.7645	162.4	9.79275
156.4	10.3561	167.8	11.7645	162.4	9.79275
156.6	10.3727	167.8	11.7645	162.8	9.77618
156.6	10.3561	168	11.7645	163	9.82588
156.8	10.3727	168	11.7811	163	9.75961
156.8	10.3893	168.4	11.7977	163.2	9.79275
157.2	10.3893	168.6	11.7811	163.4	9.77618
157.4	10.3727	168.6	11.7811	163.4	9.79275
157.6	10.3893	168.8	11.7811	163.8	9.80931
157.6	10.3893	169	11.7811	164	9.79275
157.8	10.4224	169	11.7811	164	9.79275
157.8	10.4058	169.4	11.7645	164.2	9.79275
158.4	10.4224	169.4	11.7811	164.4	9.80931
158.4	10.4058	169.6	11.7811	164.4	9.80931
158.6	10.4224	169.6	11.7811	164.8	9.79275
158.6	10.439	170	11.7645	165	9.79275
158.6	10.4555	170	11.7811	165	9.79275
159	10.4224	170	11.7645	165.2	9.80931
159.2	10.439	170.4	11.7645	165.6	9.82588
159.2	10.4224	170.6	11.7645	165.6	9.80931
159.2	10.4555	170.6	11.7645	165.8	9.80931
159.4	10.4721	170.8	11.7645	166	9.82588
159.6	10.4555	171	11.7811	166	9.82588
159.6	10.4555	171	11.7645	166.2	9.82588
160	10.4555	171	11.7645	166.6	9.82588
160	10.4721	171.4	11.7645	166.6	9.82588
160.2	10.4721	171.6	11.7645	166.8	9.82588
160.2	10.4887	171.8	11.7645	167	9.84245
160.4	10.4887	171.8	11.7645	167	9.82588
160.6	10.4887	172.2	11.7645	167.2	9.82588
160.6	10.5053	172.4	11.7645	167.6	9.84245
161	10.5218	172.4	11.7811	167.6	9.82588
161.2	10.5053	172.4	11.7811	167.8	9.85902
161.2	10.5218	172.6	11.7811	168	9.84245
161.4	10.5053	172.8	11.7811	168	9.82588
161.4	10.5053	173.2	11.7811	168	9.82588
161.6	10.5384	173.2	11.7811	168.6	9.85902
161.6	10.5384	173.4	11.7811	168.6	9.84245
162.2	10.555	173.6	11.7811	168.6	9.82588
162.2	10.555	173.8	11.7645	169	9.85902
162.4	10.555	173.8	11.7811	169	9.84245
162.4	10.555	173.8	11.7811	169	9.82588
162.8	10.5715	174.2	11.7811	169.6	9.84245
162.8	10.5715	174.4	11.7977	169.6	9.85902
163	10.5881	174.4	11.7977	169.6	9.85902
163	10.5715	174.6	11.7977	170	9.82588
163.2	10.5881	175	11.8143	170	9.84245
163.2	10.5881	175.2	11.7977	170	9.82588
163.4	10.6212	175.2	11.7977	170.6	9.82588
163.8	10.6047	175.4	11.7977	170.6	9.84245
164	10.6212	175.4	11.8143	170.6	9.82588
164	10.6212	175.6	11.8308	171	9.85902
164	10.6212	175.6	11.8143	171	9.84245
164.2	10.6212	176	11.8308	171	9.84245
164.4	10.6378	176.2	11.8308	171.4	9.84245
164.4	10.6378	176.4	11.8308	171.4	9.85902
164.8	10.6544	176.4	11.8308	171.6	9.85902
165	10.6709	176.6	11.8308	171.8	9.82588
165	10.6544	176.6	11.8474	171.8	9.82588
165.2	10.6544	177	11.8474	172.2	9.85902
165.6	10.6709	177	11.8474	172.4	9.87559
165.6	10.6875	177.2	11.864	172.4	9.84245
165.8	10.6709	177.4	11.8308	172.6	9.84245
165.8	10.6709	177.6	11.8805	172.8	9.84245
166	10.7041	177.6	11.8474	172.8	9.84245
166	10.7041	177.6	11.8474	173.2	9.85902
166.2	10.7206	178	11.8474	173.4	9.85902
166.6	10.7041	178.2	11.864	173.6	9.85902
166.8	10.7372	178.2	11.864	173.8	9.87559
166.8	10.7372	178.4	11.864	173.8	9.87559
167	10.7206	178.4	11.8474	174.2	9.87559
167	10.7372	178.8	11.864	174.4	9.87559
167.2	10.7372	178.8	11.864	174.4	9.87559
167.2	10.7538	179	11.864	174.6	9.89216
167.6	10.7372	179	11.8805	174.6	9.90873
167.6	10.7704	179.2	11.8971	175	9.90873
167.8	10.7704	179.4	11.8971	175.2	9.90873
167.8	10.7704	179.4	11.8971	175.2	9.90873
168	10.7869	179.8	11.8971	175.6	9.9253
168	10.7704	180	11.8971	175.6	9.94187
168.4	10.7869	180	11.8971	175.6	9.9253
168.6	10.7869	180.2	11.8971	176.2	9.9253
168.6	10.8035	180.2	11.9137	176.2	9.94187
168.6	10.8035	180.4	11.9302	176.2	9.9253
169	10.8201	180.4	11.9302	176.6	9.94187
169	10.7869	180.8	11.9302	176.6	9.94187
169.4	10.8201	181	11.9302	176.6	9.94187
169.4	10.8201	181	11.9137	177.2	9.94187
169.6	10.8366	181.2	11.9137	177.2	9.95844
169.8	10.8366	181.2	11.9302	177.4	9.95844
170	10.8532	181.6	11.9302	177.6	9.90873
170	10.8366	181.8	11.9468	177.6	9.94187
170.4	10.8366	181.8	11.9302	178	9.94187
170.4	10.8532	182	11.9468	178	9.95844
170.6	10.8532	182	11.9468	178.2	9.94187
170.6	10.8532	182.2	11.9468	178.4	9.95844
170.8	10.8201	182.2	11.9468	178.8	9.97501
170.8	10.8532	182.6	11.9468	178.8	9.97501
171	10.9029	182.8	11.9468	179	9.99158
171	10.8366	183	11.9468	179.2	10.0082
171.4	10.8532	183	11.9468	179.2	9.99158
171.4	10.8698	183.2	11.9634	179.4	10.0247
171.6	10.8864	183.2	11.9634	179.8	10.0247
171.8	10.8864	183.6	11.98	179.8	10.0413
171.8	10.8864	183.6	11.98	180	10.0579
171.8	10.8864	183.8	11.98	180.2	10.0744
172.4	10.9029	184	11.98	180.2	10.0744
172.4	10.9029	184	11.9965	180.4	10.0744
172.6	10.9029	184.4	11.9965	180.8	10.1076
172.6	10.9029	184.6	11.98	180.8	10.091
172.8	10.9029	184.6	11.98	181	10.091
172.8	10.9195	184.8	11.9965	181.2	10.1076
173.4	10.9195	184.8	11.98	181.2	10.1076
173.4	10.9195	185	11.9965	181.6	10.1076
173.4	10.9195	185.4	11.9965	181.8	10.1241
173.6	10.9195	185.4	11.98	181.8	10.1076
173.8	10.9361	185.6	11.98	182	10.1076
173.8	10.9361	185.6	11.9965	182.2	10.1076
174.2	10.9526	185.8	11.9965	182.2	10.1076
174.2	10.9361	186	12.0131	182.6	10.091
174.4	10.9526	186	12.0131	182.8	10.091
174.4	10.9361	186.4	12.0131	182.8	10.1076
174.6	10.9692	186.6	12.0131	183	10.091
174.6	10.9526	186.6	12.0131	183.2	10.091
175	10.9858	186.8	12.0131	183.2	10.091
175.2	10.9692	187	12.0297	183.6	10.0744
175.4	10.9692	187	12.0297	183.8	10.091
175.4	11.0189	187.4	12.0297	183.8	10.1076
175.6	10.9692	187.4	12.0297	184	10.1076
175.6	11.0189	187.6	12.0131	184.4	10.1241
176	11.0023	187.8	12.0462	184.4	10.1076
176	10.9858	187.8	12.0462	184.6	10.0744
176.2	11.0023	187.8	12.0131	184.8	10.1076
176.2	11.0189	188.2	12.0628	184.8	10.1076
176.4	11.0189	188.4	12.0131	185	10.1407
176.6	11.0189	188.4	12.0462	185.4	10.0744
176.6	11.0189	188.4	12.0297	185.4	10.1076
177	11.0189	188.6	12.0462	185.6	10.1241
177.2	11.052	188.8	12.0628	185.8	10.1076
177.2	11.0355	188.8	12.0297	185.8	10.091
177.4	11.0355	189.2	12.0628	186	10.1241
177.4	11.052	189.4	12.0462	186.4	10.1076
177.6	11.052	189.4	12.0628	186.4	10.1076
177.6	11.0686	189.6	12.0462	186.6	10.1407
178	11.0686	189.6	12.0462	186.8	10.1241
178.2	11.0852	189.8	12.0462	186.8	10.1076
178.4	11.0686	189.8	12.0462	187	10.1076
178.4	11.0852	190.4	12.0628	187.4	10.1076
178.8	11.1018	190.4	12.0628	187.4	10.1241
179	11.1018	190.4	12.0628	187.6	10.1241
179	11.1183	190.6	12.0628	187.8	10.1076
179	11.1183	190.6	12.0628	187.8	10.1241
179.4	11.1183	191	12.0628	188.2	10.1241
179.4	11.1183	191	12.0462	188.4	10.1407
179.8	11.1515	191.2	12.0462	188.4	10.1407
179.8	11.1349	191.4	12.0628	188.6	10.1407
180	11.168	191.4	12.0628	188.8	10.1407
180.2	11.168	191.6	12.0628	188.8	10.1407
180.4	11.1515	191.6	12.0628	189.2	10.1407
180.4	11.1846	192	12.0628	189.4	10.1407
180.8	11.1846	192	12.0628	189.4	10.1573
180.8	11.168	192.2	12.0628	189.6	10.1573
181	11.168	192.4	12.0794	189.8	10.1738
181	11.1846	192.6	12.0794	189.8	10.1738
181.2	11.1846	192.6	12.0794	190.2	10.1904
181.6	11.1846	192.6	12.0794	190.4	10.1904
181.8	11.2012	193	12.0794	190.6	10.1904
181.8	11.2178	193.2	12.0794	190.6	10.1904
181.8	11.2012	193.2	12.0628	191	10.207
182	11.2012	193.4	12.096	191.2	10.2236
182.2	11.2178	193.4	12.0794	191.2	10.207
182.2	11.2012	193.8	12.0794	191.6	10.207
182.6	11.2178	193.8	12.096	191.6	10.2236
182.8	11.2178	194	12.0628	191.6	10.2236
183	11.2509	194.2	12.0794	192.2	10.2401
183	11.2343	194.2	12.0794	192.2	10.2567
183.2	11.2343	194.4	12.096	192.2	10.2898
183.2	11.2509	194.4	12.096	192.6	10.2733
183.6	11.2343	194.8	12.096	192.6	10.2898
183.6	11.2675	195	12.096	193	10.2898
183.8	11.2675	195	12.096	193.2	10.3064
184	11.2509	195	12.1125	193.2	10.323
184	11.2509	195.2	12.096	193.4	10.323
184.4	11.284	195.4	12.096	193.4	10.3395
184.6	11.2675	195.4	12.096	193.8	10.3561
184.6	11.2675	195.8	12.096	194	10.3561
184.8	11.3006	196	12.1125	194.2	10.3561
184.8	11.284	196.2	12.096	194.2	10.3893
185	11.284	196.2	12.096	194.4	10.4224
185.4	11.3172	196.4	12.096	194.8	10.4058
185.6	11.3337	196.4	12.1125	194.8	10.4058
185.6	11.3337	196.8	12.1125	195	10.4224
185.8	11.3172	196.8	12.1291	195.2	10.439
185.8	11.3503	197	12.1125	195.2	10.4555
186	11.3503	197	12.1125	195.4	10.439
186.4	11.3669	197.2	12.1125	195.8	10.4721
186.6	11.3669	197.2	12.1291	195.8	10.4721
186.6	11.3834	197.6	12.1291	196	10.4721
186.8	11.4	197.8	12.1291	196.2	10.5053
186.8	11.3834	197.8	12.1291	196.2	10.5053
187	11.3834	198	12.1457	196.4	10.5053
187	11.3834	198.2	12.1457	196.8	10.5053
187.4	11.4	198.2	12.1291	196.8	10.5218
187.4	11.4	198.6	12.1291	197	10.5053
187.4	11.4166	198.6	12.1291	197.2	10.555
187.6	11.4331	198.8	12.1291	197.2	10.555
187.8	11.4331	198.8	12.1457	197.6	10.5715
187.8	11.4331	199	12.1291	197.8	10.5384
188.2	11.4331	199	12.1457	197.8	10.555
188.2	11.4497	199.2	12.1457	198	10.5715
188.4	11.4331	199.6	12.1457	198.2	10.5715
188.4	11.4497	199.8	12.1457	198.2	10.555
188.6	11.4663	199.8	12.1457	198.6	10.555
188.8	11.4497	200	12.1457	198.8	10.5715
188.8	11.4663	200	12.1457	198.8	10.555
189.2	11.4663	200.4	12.1622	199	10.5881
189.4	11.4663	200.4	12.1457	199.2	10.5881
189.4	11.4497	200.6	12.1457	199.6	10.555
189.6	11.4829	200.6	12.1622	199.8	10.5881
189.8	11.4663	201	12.1457	199.8	10.5715
189.8	11.4994	201	12.1457	200	10.5715
190.2	11.4994	201	12.1622	200	10.5715
190.4	11.516	201.4	12.1457	200.6	10.5881
190.4	11.4994	201.6	12.1622	200.6	10.5881
190.6	11.516	201.6	12.1622	200.6	10.5881
190.6	11.516	201.6	12.1457	201	10.5881
191	11.5326	201.8	12.1457	201	10.5715
191.2	11.5491	202	12.1622	201	10.5881
191.4	11.5326	202	12.1622	201.6	10.5881
191.4	11.5491	202.4	12.1457	201.6	10.5715
191.6	11.5657	202.4	12.1788	201.8	10.6047
192	11.5657	202.6	12.1622	202	10.5715
192.2	11.5657	202.6	12.1622	202	10.5881
192.2	11.5657	202.8	12.1622	202.4	10.5881
192.4	11.5823	203	12.1788	202.6	10.6047
192.4	11.5823	203	12.1954	202.6	10.5881
192.6	11.5823	203	12.1954	202.8	10.6047
192.6	11.5989	203.4	12.1954	203	10.5881
193.2	11.5823	203.6	12.1954	203	10.5881
193.2	11.6154	203.8	12.1954	203.4	10.5715
193.4	11.6154	203.8	12.1788	203.6	10.5881
193.4	11.632	203.8	12.2119	203.6	10.5881
194	11.632	204.2	12.1954	203.8	10.5881
194	11.632	204.4	12.2119	204.2	10.5715
194.2	11.632	204.4	12.2119	204.2	10.5881
194.2	11.6486	204.6	12.2119	204.4	10.5881
194.4	11.6486	204.6	12.2119	204.6	10.5715
194.4	11.6486	204.8	12.1954	204.6	10.5715
194.8	11.6817	204.8	12.2119	204.8	10.5881
195	11.6817	205.2	12.2451	205.2	10.5715
195	11.6817	205.4	12.2285	205.2	10.5715
195	11.6486	205.4	12.2285	205.4	10.5715
195.4	11.6651	205.4	12.1954	205.6	10.5715
195.4	11.6486	205.8	12.1954	205.8	10.555
196	11.6651	205.8	12.1954	205.8	10.555
196	11.6651	206.2	12.2119	206.2	10.5384
196.2	11.6651	206.2	12.2285	206.2	10.555
196.2	11.6817	206.4	12.2119	206.4	10.555
196.4	11.6651	206.4	12.2119	206.6	10.555
196.4	11.6817	206.6	12.2119	206.6	10.5384
196.8	11.6817	206.6	12.2119	207	10.5384
197	11.6983	207	12.2119	207.2	10.5715
197.2	11.6817	207.2	12.2119	207.2	10.5715
197.2	11.6651	207.2	12.2119	207.4	10.5715
197.6	11.6983	207.4	12.2119	207.6	10.5715
197.6	11.6983	207.6	12.2285	208	10.555
198	11.6983	207.6	12.2285	208.2	10.5384
198	11.6817	208	12.2119	208.2	10.5715
198.2	11.6983	208	12.2451	208.4	10.555
198.2	11.6983	208.2	12.2285	208.6	10.555
198.6	11.6983	208.2	12.2285	208.6	10.555
198.8	11.6983	208.6	12.2119	209	10.555
198.8	11.6983	208.6	12.2285	209.2	10.5715
199	11.7148	208.6	12.2285	209.4	10.555
199.2	11.7148	209	12.2285	209.4	10.555
199.2	11.6983	209.2	12.2451	209.4	10.555
199.8	11.6983	209.2	12.2451	210	10.555
199.8	11.7148	209.2	12.2285	210	10.555
200	11.7314	209.4	12.2451	210.2	10.555
200	11.7148	209.8	12.2451	210.4	10.5715
200.4	11.7314	209.8	12.2451	210.4	10.555
200.6	11.7314	210	12.2451	210.8	10.555
200.6	11.7148	210	12.2451	211	10.555
200.6	11.7314	210.2	12.2451	211	10.555
201	11.7314	210.2	12.2285	211.2	10.5715
201	11.7148	210.4	12.2616	211.4	10.5715
201.4	11.7314	210.8	12.2451	211.4	10.5715
201.6	11.7314	211	12.2451	211.8	10.5715
201.6	11.7148	211	12.2451	212	10.5715
201.6	11.7314	211.2	12.2451	212	10.5881
202	11.7148	211.4	12.2451	212.2	10.5715
202	11.7314	211.4	12.2451	212.4	10.555
202.4	11.7314	211.4	12.2451	212.4	10.555
202.6	11.7314	211.8	12.2451	212.8	10.5715
202.6	11.7314	212	12.2451	213	10.5715
202.8	11.7314	212	12.2451	213	10.5715
203	11.7314	212.2	12.2451	213.2	10.555
203	11.7314	212.4	12.2616	213.6	10.555
203.4	11.748	212.4	12.2616	213.6	10.5715
203.4	11.7314	212.8	12.2616	213.8	10.5715
203.8	11.7314	212.8	12.2616	214	10.5715
203.8	11.7314	213	12.2616	214	10.5881
204.2	11.7314	213	12.2451	214.2	10.555
204.2	11.7314	213.2	12.2616	214.6	10.5715
204.4	11.7314	213.2	12.2451	214.6	10.5881
204.4	11.748	213.6	12.2782	214.8	10.5715
204.8	11.748	213.8	12.2616	215	10.5715
204.8	11.7645	213.8	12.2616	215.2	10.5715
205.2	11.7314	213.8	12.2782	215.2	10.6047
205.4	11.748	214	12.2616	215.8	10.5881
205.6	11.7645	214.2	12.2782	215.8	10.6047
205.6	11.7314	214.2	12.2616	215.8	10.6047
205.8	11.748	214.6	12.2616	216	10.6212
205.8	11.7314	214.6	12.2782	216.4	10.6047
206.2	11.7645	214.8	12.2616	216.6	10.6212
206.4	11.7645	215	12.2616	216.6	10.6378
206.6	11.7645	215	12.2616	216.8	10.6212
206.6	11.7645	215.2	12.2616	217	10.6212
207	11.7645	215.2	12.2616	217	10.6212
207.2	11.7645	215.6	12.2616	217.4	10.6378
207.2	11.748	215.6	12.2616	217.6	10.6544
207.4	11.7645	215.8	-1.09361	217.8	10.6709
207.6	11.748			217.8	10.6709
207.6	11.7811			218	10.6875
208	11.7811			218.4	10.6875
208.2	11.7645			218.4	10.6875
208.4	11.7645			218.6	10.7041
208.4	11.7645			218.8	10.6875
208.6	11.7811			218.8	10.6875
208.6	11.7811			219.2	10.7206
209	11.7811			219.4	10.7372
209.2	11.7811			219.4	10.7372
209.4	11.7645			219.6	10.7206
209.4	11.748			219.8	10.7041
209.8	11.7645			219.8	10.7041
210	11.7645			220.2	10.7206
210.2	11.7645			220.4	10.7538
210.2	11.7645			220.4	10.7372
210.4	-4.95437			220.6	10.7538
				220.8	10.7538
				220.8	10.7538
				221.2	10.7704
				221.4	10.8035
				221.4	10.8201
				221.6	10.8035
				221.8	10.8035
				222.2	10.8035
				222.2	10.8366
				222.4	10.8366
				222.6	10.8532
				222.6	10.8532
				223.2	10.8532
				223.2	10.8698
				223.2	10.8698
				223.6	10.9029
				223.6	10.8864
				224	10.8864
				224.2	10.9029
				224.2	10.9029
				224.4	10.9195
				224.6	10.9361
				224.6	10.9361
				225	10.9361
				225.2	10.9195
				225.2	10.9361
				225.4	10.9195
				225.8	10.9361
				225.8	10.9361
				226	10.9526
				226.2	10.9526
				226.4	10.9361
				226.4	10.9526
				226.8	10.9526
				227	10.9361
				227	10.9361
				227.4	2.94942
				227.4	0.5468
