# Supplementary material for: Aqueous spinning of robust, self-healable, and crack-resistant hydrogel microfibers enabled by hydrogen bond nanoconfinement
Source: Nat Commun. 2023 Mar 13;14:1370. doi: 10.1038/s41467-023-37036-4 (PMC10011413; doi:10.1038/s41467-023-37036-4)
Supplement: Supplementary file 8 — Source Data [file 41467_2023_37036_MOESM8_ESM.zip › Source Data/Supplementary Figures/Source data Supplementary Fig. 19.xlsx]

## Sheet: Sheet1
PDMAEA-Q						1:1						1:2						1:3						1:4						PMAA
Test value 1		Test value 2		Test value 3		Test value 1		Test value 2		Test value 3		Test value 1		Test value 2		Test value 3		Test value 1		Test value 2		Test value 3		Test value 1		Test value 2		Test value 3		Test value 1		Test value 2		Test value 3
Strain (%)	Stress (MPa)	Strain (%)	Stress (MPa)	Strain (%)	Stress (MPa)	Strain (%)	Stress (MPa)	Strain (%)	Stress (MPa)	Strain (%)	Stress (MPa)	Strain (%)	Stress (MPa)	Strain (%)	Stress (MPa)	Strain (%)	Stress (MPa)	Strain (%)	Stress (MPa)	Strain (%)	Stress (MPa)	Strain (%)	Stress (MPa)	Strain (%)	Stress (MPa)	Strain (%)	Stress (MPa)	Strain (%)	Stress (MPa)	Strain (%)	Stress (MPa)	Strain (%)	Stress (MPa)	Strain (%)	Stress (MPa)
0.4	0.00102	0	0.000254777	0	0.00153	0	0.01911	0	0.02258	0	0.05732	0	0	0	0.04971	0	0.34797	0	0.03981	0	0.63694	0	-0.03981	0	-0.15924	0	0	0	0	0	0.15924	0	0	0	0
0.4	0.00102	0.4	0.000254777	0.4	0.00178	0	0.01274	0	0.04515	0	0.10828	0	0.01657	0	0.49709	0	0.28169	0	0.31847	0	0.79618	0	-0.15924	0	0.47771	0	2.70701	0	1.43312	0	0.47771	0	0.69898	0.2	0.17474
0.4	0	0.4	0.000764331	0.4	0.00178	0	0.05096	0	0.00753	0.2	0.24841	0	0.06628	0	1.06047	0	0.46395	0	0.31847	0	2.14968	0	0.03981	0	0.63694	0.2	3.50318	0	2.86624	0	0.47771	0	1.83481	0.2	1.31058
0.4	0	0.4	0.000764331	0.4	0.00178	0	0.01274	0.2	0.07525	0.2	0.28662	0	0.21541	0	1.17645	0	1.11018	0	0.67675	0.2	2.78662	0	0.31847	0	3.34395	0.2	6.36943	0.2	6.36943	0	1.11465	0.2	5.67919	0.2	2.00956
0.4	-0.00102	0.4	0.000764331	0.4	0.00153	0	0.07006	0.2	0.04515	0.2	0.38217	0.2	1.01076	0.2	1.77297	0	1.24273	0	0.83599	0.2	3.74204	0	0.51752	0	4.29936	0.2	7.32484	0.2	7.00637	0	-0.31847	0.2	7.16451	0.2	5.59181
0.4	0.00204	0.4	0.000509554	0.4	0.00178	0.2	0.05732	0.2	0.0602	0.2	0.41401	0.2	1.14332	0.2	2.12093	0.2	1.70669	0.2	1.39331	0.2	3.98089	0	1.27389	0.2	6.36943	0.2	9.87261	0.2	10.1911	0	0.95541	0.2	12.4942	0.4	6.81502
0.8	0.00204	0.4	0.000764331	0.4	0.00153	0.2	0.10191	0.2	0.09783	0.4	0.49682	0.2	1.67355	0.4	2.60146	0.2	2.23692	0.2	1.67197	0.4	4.73726	0	1.51274	0.2	7.00637	0.4	10.1911	0.2	10.9873	0	1.91083	0.2	13.3679	0.4	11.0963
0.8	0	0.4	0.000764331	0.4	0.00178	0.2	0.11465	0.2	0.12793	0.4	0.52229	0.2	1.80611	0.4	2.68431	0.2	2.40262	0.2	2.30892	0.4	5.3742	0.2	2.30892	0.2	9.07643	0.4	12.2612	0.2	13.535	0	3.66242	0.4	18.2608	0.6	12.1447
1.2	0.00102	0.8	0.000764331	0.8	0.00178	0.2	0.16561	0.4	0.12793	0.4	0.6051	0.4	2.23692	0.6	3.14826	0.4	2.76715	0.2	2.54777	0.6	6.13057	0.2	2.6672	0.2	9.71338	0.4	13.0573	0.4	14.3312	0.2	7.96178	0.4	19.5713	0.6	15.9891
1.2	0	0.8	0.000764331	0.8	0.00178	0.2	0.17197	0.4	0.17308	0.4	0.63057	0.4	2.36948	0.6	3.49623	0.4	3.23111	0.4	3.42357	0.6	6.28981	0.2	3.5828	0.2	11.465	0.6	14.8089	0.4	17.0382	0.2	8.43949	0.6	25.0758	0.6	17.0376
1.2	0.00306	0.8	0.000764331	0.8	0.00204	0.4	0.24841	0.4	0.18061	0.6	0.70701	0.6	2.88314	1	3.87733	0.6	3.33053	0.4	3.62261	0.6	7.00637	0.2	3.78185	0.4	12.1019	0.6	15.4459	0.4	17.9936	0.2	13.8535	0.6	26.1243	0.6	21.0567
1.2	0.00306	0.8	0.000764331	0.8	0.00204	0.4	0.27389	0.6	0.24081	0.6	0.73248	0.6	2.99913	1	3.96018	0.6	3.76134	0.6	4.4586	1	7.52389	0.4	4.53822	0.4	13.8535	0.6	17.1974	0.6	20.5414	0.2	14.6497	0.6	31.3666	1	22.2799
2	0.00306	1.2	0.000764331	0.8	0.00178	0.6	0.36943	0.6	0.27091	0.6	0.80255	0.6	3.5625	1.2	4.29158	0.6	4.17559	0.6	4.65764	1	8.20064	0.4	4.81688	0.4	14.4904	0.6	17.8344	0.6	21.4968	0.2	19.1083	0.6	32.4151	1	27.2601
2	0.00102	1.2	0.000764331	1.2	0.00229	0.6	0.41401	0.6	0.39132	0.6	0.82166	0.6	3.64535	1.2	4.57326	1	4.25844	0.6	5.41401	1.2	8.32006	0.6	5.77229	0.6	16.0828	1	19.586	0.6	24.5223	0.4	20.3822	1	36.7837	1.2	28.3959
2	0.00306	1.2	0.000764331	1.2	0.00229	0.6	0.5414	0.6	0.42142	1	0.89172	1	4.2253	1.4	4.88809	1	4.6064	0.6	5.65287	1.2	9.03662	0.6	6.01115	0.6	16.5605	1	20.3822	0.6	25.4777	0.4	25.3185	1	38.3564	1.2	32.8519
2	0	1.2	0.00102	1.2	0.00204	0.6	0.56688	1	0.58697	1	0.9172	1.2	4.34128	1.4	4.95437	1.2	4.98751	1	6.52866	1.2	9.51433	0.6	6.84713	0.6	18.1529	1	21.8153	1	27.707	0.4	26.4331	1.2	44.9093	1.2	33.9877
2.4	0.00204	1.2	0.00102	1.2	0.00229	1	0.67516	1	0.6246	1	0.98089	1.2	4.80524	1.6	5.21948	1.2	5.07036	1	6.72771	1.4	10.0319	0.6	7.08599	0.6	18.6306	1.2	22.293	1	28.5032	0.6	31.2102	1.2	46.482	1.2	38.5311
2.4	0.00102	1.2	0.00102	1.2	0.00204	1	0.70701	1.2	0.79768	1.2	0.99363	1.2	4.88809	1.6	5.43489	1.2	5.38518	1.2	7.48408	1.4	10.1513	1	7.88217	1	20.0637	1.2	23.8853	1.2	31.2102	0.6	32.6433	1.2	51.5495	1.4	39.5796
2.4	0.00306	1.2	0.00102	1.2	0.00229	1.2	0.82803	1.2	0.84284	1.2	1.05732	1.4	5.40175	2	5.73315	1.4	5.816	1.2	7.72293	1.6	10.7086	1	8.00159	1	20.5414	1.2	24.5223	1.2	31.6879	0.6	37.4204	1.2	52.4233	1.4	44.9093
2.8	0.00204	2	0.00102	1.2	0.00178	1.2	0.86624	1.2	1.03097	1.2	1.0828	1.4	5.4846	2	5.76629	1.4	5.86571	1.2	8.4793	1.6	11.0669	1.2	8.75796	1.2	22.1338	1.4	26.1147	1.2	34.0764	0.6	38.6943	1.4	57.8403	1.6	45.9577
2.8	0.00306	2	0.00127	2	0.00204	1.2	0.99363	1.2	1.09117	1.2	1.15287	1.6	5.86571	2.2	6.01483	1.6	6.16396	1.2	8.63854	2	11.465	1.2	8.95701	1.2	22.7707	1.4	26.7516	1.2	34.7134	1	42.8344	1.4	58.9762	1.6	50.4137
2.8	0.00204	2	0.00127	2	0.00204	1.2	1.02548	1.4	1.25673	1.4	1.17197	1.6	5.94855	2.2	6.1971	1.6	6.49536	1.4	9.3551	2	11.5844	1.2	9.63376	1.2	24.5223	1.6	28.5032	1.4	36.9427	1	43.949	1.6	64.8301	1.6	51.5495
3.2	0.00204	2	0.00127	2	0.00204	1.4	1.14013	1.4	1.31693	1.4	1.24204	2	6.37937	2.4	6.37937	1.6	6.56164	1.4	9.51433	2.2	11.9427	1.2	9.79299	1.2	24.8408	1.6	28.6624	1.4	37.5796	1.2	48.5669	1.6	66.0533	1.6	55.8308
3.2	0.00306	2	0.00127	2	0.00204	1.4	1.16561	1.6	1.49754	1.4	1.27389	2	6.44565	2.4	6.41251	2	6.79361	1.6	10.3503	2.2	12.2213	1.4	10.3503	1.4	26.1147	1.6	30.0955	1.6	39.8089	1.2	49.6815	2	70.9462	2	56.8792
3.2	0.00306	2.4	0.00127	2	0.00229	1.6	1.27389	1.6	1.53516	1.6	1.31847	2.2	6.81018	2.6	6.57821	2.2	7.10844	1.6	10.5494	2.4	12.5796	1.4	10.5096	1.4	26.2739	1.6	30.0955	1.6	40.2866	1.2	53.9809	2	72.1694	2	61.3352
3.2	0.00306	2.4	0.00127	2.4	0.00229	1.6	1.30573	1.6	1.67062	1.6	1.33121	2.2	6.84332	2.6	6.71076	2.2	7.15815	1.6	11.2659	2.4	12.6194	1.6	11.0669	1.6	27.707	2	31.051	1.6	42.1975	1.2	55.414	2.2	76.9748	2.2	62.1216
4	0.00306	2.4	0.00153	2.4	0.00255	1.6	1.41401	2	1.70825	1.6	1.38854	2.4	7.25757	3	6.85989	2.2	7.39013	1.6	11.465	2.6	12.9379	1.6	11.2261	1.6	28.1847	2	31.3694	1.6	42.5159	1.4	59.8726	2.2	77.7612	2.2	66.4902
4	0.00306	2.4	0.00153	2.4	0.00229	1.6	1.44586	2	1.8437	1.6	1.40127	2.4	7.30728	3	6.89303	2.4	7.58896	2	12.0223	2.6	13.1768	1.6	11.7834	1.6	29.6178	2.2	32.0064	2	43.949	1.4	60.828	2.2	81.8677	2.4	67.1018
4.4	0.00306	2.4	0.00153	2.4	0.00229	2	1.54777	2	1.88133	2	1.4586	2.6	7.55582	3	7.00902	2.4	7.63867	2	12.1815	3	13.4156	2	11.9427	1.6	29.7771	2.2	32.3248	2	44.4267	1.6	64.3312	2.2	83.0909	2.4	70.9462
4.4	0.00408	2.4	0.00153	2.4	0.00255	2	1.57325	2.2	2.00926	2	1.47771	2.6	7.60553	3.2	7.12501	2.6	7.82094	2.2	12.7787	3	13.535	2	12.4204	2	31.051	2.2	32.9618	2	45.8599	1.6	65.1274	2.4	87.0226	2.6	71.9073
4.4	0.00408	2.4	0.00153	2.4	0.00255	2.2	1.66242	2.2	2.03936	2.2	1.52866	3	7.97007	3.4	7.241	2.6	8.05292	2.2	12.9777	3	13.7341	2.2	12.5796	2	31.2102	2.2	33.121	2.2	46.3376	1.6	68.7898	2.4	87.7216	2.6	76.2759
4.4	0.00306	2.8	0.00153	2.4	0.00255	2.2	1.67516	2.2	2.14471	2.2	1.5414	3	8.00321	3.4	7.25757	2.6	8.08606	2.2	13.5748	3.2	13.8535	2.2	13.0573	2.2	32.1656	2.4	33.758	2.2	47.4522	1.6	69.586	2.6	91.6533	2.6	76.9748
4.8	0.0051	2.8	0.00153	2.8	0.00255	2.2	1.75796	2.4	2.17482	2.2	1.59236	3.2	8.16891	3.4	7.35699	3	8.23518	2.2	13.6943	3.4	14.0526	2.2	13.1369	2.2	32.4841	2.4	34.0764	2.2	47.7707	2	72.6115	2.6	92.5271	2.6	80.5571
4.8	0.00408	2.8	0.00153	2.8	0.00255	2.2	1.7707	2.4	2.2877	2.2	1.6051	3.2	8.21862	3.8	7.4067	3	8.41745	2.4	14.2118	3.4	14.0924	2.4	13.535	2.2	33.4395	2.6	34.5541	2.4	48.5669	2	73.5669	3	95.9346	3	81.3434
5.2	0.00408	3.2	0.00153	2.8	0.00255	2.4	1.84076	2.4	2.3178	2.4	1.64968	3.4	8.45059	4	7.47297	3	8.43402	2.4	14.371	3.4	14.2914	2.4	13.6545	2.2	33.758	2.6	34.5541	2.4	48.8854	2.2	76.9108	3	96.6335	3	84.6636
5.2	0.00408	3.2	0.00178	2.8	0.00255	2.4	1.86624	2.6	2.43068	2.4	1.66242	3.4	8.48373	4	7.47297	3.2	8.55001	2.6	14.8487	3.8	14.4506	2.6	14.0526	2.4	34.5541	2.6	35.0318	2.4	49.8408	2.2	77.2293	3	99.6916	3	85.6247
5.2	0.00306	3.2	0.00178	3.2	0.0028	2.6	1.95541	2.6	2.45325	2.6	1.69427	3.8	8.63286	4.2	7.55582	3.4	8.68257	2.6	14.9681	4	14.6099	2.6	14.1322	2.4	34.7134	2.6	35.1911	2.4	49.6815	2.2	79.6178	3	100.216	3.2	88.3332
5.2	0.00306	3.2	0.00153	3.2	0.00255	2.6	1.97452	2.6	2.54356	2.6	1.71338	3.8	8.64943	4.2	7.6221	3.4	8.73228	2.6	15.4857	4	14.6497	2.6	14.5303	2.6	35.5095	3	35.3503	2.6	50.7962	2.4	80.2548	3.2	103.012	3.2	88.9448
6	0.0051	3.2	0.00178	3.2	0.0028	2.6	2.05096	2.6	2.56613	2.6	1.76433	4	8.79856	4.4	7.65524	3.4	8.81513	3	15.6051	4	14.8089	2.6	14.6099	2.6	35.5095	3	35.5095	2.6	50.6369	2.4	82.1656	3.2	103.623	3.4	91.8281
6	0.00408	3.2	0.00178	3.2	0.0028	2.6	2.07006	3	2.64139	2.6	1.77707	4	8.8317	4.4	7.65524	3.8	8.91455	3	16.043	4.2	14.8885	3	14.8089	2.6	36.1465	3	35.828	2.6	51.4331	2.4	82.4841	3.4	106.244	3.4	92.3523
6	0.00408	3.2	0.00178	3.2	0.0028	3	2.12739	3	2.67149	3	1.82166	4.2	8.91455	4.8	7.70495	3.8	8.94769	3	16.1226	4.4	15.008	3	14.8885	2.6	36.3057	3	35.828	3	51.5924	2.6	84.0764	3.4	106.594	3.4	94.624
6.4	0.0051	4	0.00178	3.2	0.0028	3	2.14013	3	2.74674	3	1.83439	4.2	8.93112	4.8	7.73809	4	8.9974	3.2	16.4411	4.4	15.0478	3	15.2866	3	36.7834	3.2	35.828	3	51.9108	2.6	84.3949	3.8	108.953	3.8	95.0609
6.4	0.00611	4	0.00204	3.2	0.0028	3	2.20382	3	2.76932	3	1.86624	4.4	8.98083	5	7.7878	4	9.08024	3.2	16.4809	4.4	15.1274	3.2	15.3662	3	36.7834	3.2	35.828	3	51.9108	2.6	85.6688	3.8	109.477	3.8	97.1578
6.4	0.00408	4	0.00204	4	0.0028	3	2.21656	3.2	2.85962	3	1.87898	4.4	8.98083	5	7.77123	4	9.11338	3.4	16.7994	4.8	15.207	3.2	15.6449	3	37.4204	3.4	35.9873	3.2	52.0701	2.6	86.1465	4	111.137	4	97.5073
6.8	0.00611	4	0.00153	4	0.0028	3.2	2.27389	3.2	2.88972	3.2	1.90446	4.8	9.0471	5.2	7.7878	4.2	9.16309	3.4	16.9188	5	15.2468	3.4	15.7245	3	37.4204	3.4	36.1465	3.2	52.5478	3	87.1019	4	111.574	4	98.9052
6.8	0.00408	4	0.00153	4	0.00255	3.2	2.29936	3.4	2.98755	3.2	1.91083	4.8	9.0471	5.4	7.82094	4.4	9.22937	3.4	17.1974	5	15.2468	3.4	15.8838	3.2	37.8981	3.4	35.9873	3.2	52.8662	3	87.2612	4	112.972	4	99.1673
6.8	0.00611	4.4	0.00153	4	0.0028	3.4	2.35669	3.4	3.01765	3.4	1.94904	5	9.11338	5.4	7.83751	4.4	9.24594	3.4	17.2771	5	15.3264	3.4	15.9236	3.2	38.0573	3.4	35.9873	3.4	52.5478	3	88.0573	4	113.322	4	100.128
6.8	0.00713	4.4	0.00204	4	0.0028	3.4	2.36943	3.4	3.07785	3.4	1.96178	5	9.11338	5.4	7.83751	4.4	9.26251	3.8	17.5557	5.2	15.3662	3.8	16.1226	3.4	38.2166	3.8	35.9873	3.4	53.0255	3.2	88.0573	4.2	114.283	4.2	100.303
7.6	0.00611	4.4	0.00204	4.4	0.0028	3.4	2.42038	3.4	3.0929	3.4	2	5.2	9.11338	5.8	7.85408	4.8	9.32879	3.8	17.6353	5.2	15.4459	3.8	16.2022	3.4	38.3758	3.8	35.828	3.4	52.707	3.2	88.6943	4.2	114.545	4.2	101.177
7.6	0.0051	4.4	0.00255	4.4	0.00306	3.4	2.43312	3.8	3.16063	3.4	2.00637	5.2	9.12995	6	7.83751	4.8	9.32879	4	17.7946	5.2	15.4459	4	16.4013	3.4	38.3758	3.8	35.9873	3.8	52.8662	3.2	88.6943	4.4	115.506	4.4	101.352
8	0.00408	4.4	0.0028	4.4	0.00306	3.8	2.46497	3.8	3.17568	3.8	2.03822	5.4	9.14652	6	7.85408	5	9.36193	4	17.8344	5.4	15.4857	4	16.4809	3.4	38.535	4	35.6688	3.8	53.0255	3.4	89.0127	4.4	115.768	4.4	101.876
8	0.00713	4.4	0.00255	4.4	0.00306	3.8	2.48408	4	3.23589	3.8	2.04459	5.8	9.14652	6	7.85408	5	9.3785	4	18.0733	5.4	15.4857	4	16.6003	3.8	38.535	4	35.6688	3.8	52.707	3.4	89.0127	4.4	116.292	4.4	101.963
8	0.00611	4.4	0.00255	4.4	0.00331	3.8	2.53503	4	3.25846	3.8	2.07006	5.8	9.14652	6.2	7.87065	5	9.3785	4	18.1529	5.8	15.6051	4	16.6401	3.8	38.6943	4	35.6688	4	52.707	3.8	-4.57006	4.8	116.38	4.4	102.225
8	0.00611	4.8	0.00255	4.4	0.00331	4	2.5414	4	3.31866	4	2.07643	6	9.12995	6.2	7.87065	5.2	9.3785	4.2	18.3917	5.8	15.6051	4.2	16.7198	3.8	38.8535	4.2	35.6688	4	52.8662			4.8	116.729	4.8	102.313
8.4	0.00611	4.8	0.00255	4.4	0.00331	4	2.58599	4	3.33371	4	2.11465	6	9.12995	6.6	7.85408	5.4	9.3785	4.2	18.4315	6	15.7245	4.2	16.7198	3.8	39.0127	4.2	35.6688	4	52.8662			5	116.817	4.8	102.487
8.4	0.00815	4.8	0.00255	4.8	0.00331	4	2.6051	4.2	3.38639	4	2.12102	6.2	9.12995	6.6	7.85408	5.4	9.3785	4.4	18.551	6	15.6847	4.4	16.8392	4	39.0127	4.2	35.5095	4.2	52.8662			5	117.079	5	102.575
8.8	0.00611	4.8	0.00229	4.8	0.00331	4.2	2.63694	4.2	3.40897	4.2	2.1465	6.2	9.12995	6.8	7.85408	5.4	9.41164	4.4	18.5908	6.2	15.6847	4.4	16.9188	4	39.172	4.2	35.5095	4.2	52.8662			5	117.166	5	102.662
8.8	0.00713	5.2	0.00255	4.8	0.00331	4.2	2.64331	4.4	3.45412	4.2	2.15287	6.2	9.09681	6.8	7.87065	5.8	9.39507	4.4	18.6306	6.2	15.7245	4.4	16.9984	4	39.0127	4.4	35.3503	4.2	52.707			5.2	117.253	5	102.575
8.8	0.00713	5.2	0.00229	4.8	0.00331	4.2	2.6879	4.4	3.46917	4.2	2.17834	6.2	9.11338	7	7.87065	5.8	9.39507	4.4	18.6704	6.2	15.7643	4.8	17.0382	4	39.172	4.4	35.3503	4.4	52.707			5.2	117.253	5.2	102.575
8.8	0.00611	5.2	0.00255	5.2	0.00331	4.4	2.6879	4.4	3.52185	4.4	2.18471	6.6	9.08024	7	7.87065	6	9.3785	4.8	18.7898	6.6	15.7643	4.8	17.1178	4.2	39.172	4.4	35.1911	4.4	52.707			5.4	116.991	5.2	102.487
9.6	0.00611	5.2	0.00255	5.2	0.00331	4.4	2.72611	4.4	3.52937	4.4	2.21019	6.6	9.08024	7.2	7.83751	6	9.36193	4.8	18.8296	6.8	15.7643	5	17.1178	4.2	39.0127	4.8	35.1911	4.4	52.5478			5.4	116.904	5.4	102.225
9.6	0.00713	5.2	0.00255	5.2	0.00357	4.4	2.73885	4.8	3.58205	4.4	2.21656	6.8	9.08024	7.2	7.82094	6	9.36193	5	18.949	6.8	15.7643	5	17.1576	4.4	39.172	4.8	34.8726	4.4	52.3885			5.4	116.554	5.4	102.138
10	0.00815	5.2	0.0028	5.2	0.00357	4.8	2.77707	4.8	3.5971	4.4	2.23567	6.8	9.08024	7.6	7.83751	6.2	9.3785	5	18.949	6.8	15.7643	5	17.1576	4.4	39.172	4.8	34.8726	4.8	52.3885			5.4	116.554	5.4	101.789
10	0.00611	5.2	0.0028	5.2	0.00331	4.8	2.78981	5	3.64978	4.8	2.24204	7	9.0471	7.6	7.83751	6.2	9.34536	5	19.0287	7	15.7643	5.2	17.3169	4.4	39.3312	5	34.7134	4.8	52.3885			5.8	116.118	5.8	101.789
10	0.00815	6	0.0028	5.2	0.00357	4.8	2.81529	5	3.66483	4.8	2.26752	7	9.0471	7.8	7.83751	6.2	9.34536	5.2	19.0287	7.2	15.8041	5.2	17.2771	4.4	39.3312	5	34.5541	4.8	52.2293			5.8	116.03	5.8	101.439
10	0.00713	6	0.00306	5.2	0.00357	5	2.82803	5	3.70998	5	2.28025	7.2	9.01397	7.8	7.82094	6.6	9.31222	5.2	19.1083	7.2	15.8439	5.2	17.3567	4.8	39.3312	5	34.5541	5	52.2293			6	115.768	6	101.352
10.4	0.00815	6	0.0028	6	0.00357	5	2.8535	5	3.71751	5	2.29299	7.2	9.01397	8	7.80437	6.8	9.29565	5.2	19.0685	7.2	15.8041	5.4	17.3965	4.8	39.3312	5	34.3949	5	52.2293			6	115.681	6	100.74
10.4	0.00815	6	0.0028	6	0.00357	5	2.85987	5.2	3.74761	5	2.29936	7.6	8.98083	8	7.80437	6.8	9.31222	5.4	19.1481	7.6	15.8041	5.4	17.4363	5	39.172	5.2	34.2357	5	51.9108			6.2	-5.43455	6	100.565
10.4	0.00815	6	0.00306	6	0.00382	5.2	2.89809	5.2	3.75513	5	2.31847	7.8	8.98083	8.2	7.80437	6.8	9.31222	5.4	19.1481	7.6	15.8041	5.4	17.4761	5	39.3312	5.2	34.2357	5.2	51.9108					6	99.8663
10.8	0.00815	6	0.00306	6	0.00357	5.2	2.90446	5.2	3.80028	5.2	2.31847	7.8	8.94769	8.2	7.80437	7	9.29565	5.4	19.1879	7.8	15.8041	5.8	17.4761	5	39.172	5.4	33.9172	5.2	51.9108					6.2	99.7789
10.8	0.00713	6	0.0028	6	0.00382	5.2	2.92994	5.4	3.81533	5.2	2.33758	7.8	8.94769	8.6	7.7878	7	9.27908	5.8	19.2277	7.8	15.8041	5.8	17.4761	5	39.3312	5.4	33.9172	5.2	51.9108					6.2	99.2547
10.8	0.00815	6.4	0.00306	6	0.00382	5.4	2.93631	5.4	3.84544	5.2	2.35032	8.2	8.93112	8.6	7.80437	7.2	9.26251	5.8	19.2675	7.8	15.8439	6	17.5159	5.2	39.172	5.4	33.9172	5.4	51.7516					6.2	99.1673
11.6	0.00815	6.4	0.00306	6	0.00357	5.4	2.96815	5.4	3.86049	5.4	2.3758	8.2	8.93112	8.6	7.77123	7.2	9.2128	6	19.2675	8	15.8041	6	17.5159	5.2	39.172	5.4	33.758	5.4	51.7516					6.6	98.6431
11.6	0.00815	6.4	0.00306	6.4	0.00382	5.4	2.97452	5.8	3.88306	5.4	2.38217	8.2	8.89798	8.8	7.77123	7.2	9.2128	6	19.2675	8	15.8041	6	17.5955	5.2	39.172	5.8	33.5987	5.4	51.7516					6.6	98.4684
11.6	0.00815	6.4	0.00306	6.4	0.00382	5.4	2.99363	5.8	3.89811	5.4	2.38854	8.2	8.89798	8.8	7.77123	7.6	9.19623	6	19.2277	8.2	15.8041	6	17.5955	5.4	39.172	5.8	33.4395	5.4	51.5924					6.8	97.8568
12	0.00815	6.4	0.00306	6.4	0.00382	5.8	3	5.8	3.93574	5.8	2.3949	8.8	8.86484	8.8	7.77123	7.8	9.17966	6.2	19.2675	8.2	15.8439	6.2	17.5955	5.4	39.0127	6	33.2803	5.8	51.4331					6.8	97.5947
12	0.00917	6.8	0.00306	6.4	0.00382	5.8	3.02548	5.8	3.93574	5.8	2.41401	8.8	8.84827	9	7.75466	7.8	9.17966	6.2	19.3073	8.6	15.8439	6.2	17.5955	5.4	39.172	6	33.2803	5.8	51.4331					6.8	96.8957
12	0.00815	6.8	0.00306	6.8	0.00408	6	3.03822	6	3.97337	6	2.42038	8.8	8.8317	9.2	7.75466	7.8	9.14652	6.2	19.3073	8.6	15.8439	6.2	17.5557	5.4	38.8535	6	33.121	6	51.2739					7	96.7209
12.4	0.01019	6.8	0.00331	6.8	0.00408	6	3.05732	6	3.98089	6	2.43949	8.8	8.8317	9.2	7.73809	8	9.09681	6.2	19.3471	8.8	15.8439	6.2	17.5557	5.8	39.0127	6	32.9618	6	51.1146					7	96.022
12.4	0.01019	6.8	0.00331	6.8	0.00408	6	3.06369	6.2	4.02604	6	2.44586	9.2	8.78199	9.2	7.72152	8	9.08024	6.6	19.2675	8.8	15.8439	6.6	17.5955	5.8	38.8535	6.2	33.2803	6	51.1146					7.2	95.9346
12.4	0.00917	6.8	0.00331	6.8	0.00408	6.2	3.0828	6.2	4.02604	6.2	2.4586	9.2	8.76542	9.6	7.73809	8	9.06367	6.6	19.2675	9	15.8439	6.6	17.5955	5.8	38.8535	6.2	33.121	6	51.2739					7.2	95.1482
12.4	0.00917	6.8	0.00357	6.8	0.00408	6.2	3.08917	6.2	4.05614	6.2	2.46497	9.2	8.73228	9.6	7.72152	8.2	9.0471	6.8	19.2277	9	15.8439	6.8	17.6353	6	38.6943	6.2	32.9618	6.2	50.9554					7.2	94.9735
13.2	0.00917	6.8	0.00331	6.8	0.00408	6.2	3.10191	6.2	4.0712	6.2	2.47771	9.6	8.73228	9.8	7.70495	8.2	9.03053	6.8	19.2277	9.2	15.8838	6.8	17.6752	6	38.8535	6.2	32.8025	6.2	50.9554					7.2	94.1871
13.2	0.00917	7.6	0.00357	7.6	0.00408	6.2	3.10828	6.6	4.08625	6.2	2.48408	9.6	8.69914	9.8	7.70495	8.6	9.01397	6.8	19.3073	9.2	15.8439	6.8	17.5955	6	38.6943	6.6	32.8025	6.2	50.7962					7.6	94.0124
13.6	0.00917	7.6	0.00357	7.6	0.00408	6.6	3.12739	6.6	4.08625	6.6	2.49682	9.8	8.69914	10	7.67181	8.6	8.96426	6.8	19.2675	9.6	15.8041	6.8	17.6353	6	38.6943	6.6	32.8025	6.2	50.7962					7.6	-4.87536
13.6	0.00815	7.6	0.00357	7.6	0.00408	6.6	3.13376	6.8	4.12387	6.6	2.49682	9.8	8.64943	10	7.67181	8.8	8.96426	7	19.3471	9.6	15.8041	7	17.5955	6.2	38.535	6.8	32.4841	6.6	50.7962
13.6	0.00917	7.6	0.00357	7.6	0.00408	6.8	3.15287	6.8	4.12387	6.8	2.51592	10	8.64943	10.4	7.67181	8.8	8.93112	7	19.3073	9.6	15.8439	7	17.5955	6.2	38.535	6.8	32.3248	6.6	50.6369
13.6	0.01019	8	0.00357	7.6	0.00408	6.8	3.15924	6.8	4.1615	6.8	2.51592	10	8.63286	10.4	7.67181	8.8	8.89798	7.2	19.3073	9.8	15.8439	7.2	17.6353	6.2	38.3758	6.8	32.3248	6.8	50.4777
14	0.01019	8	0.00357	8	0.00433	6.8	3.17834	6.8	4.16902	6.8	2.53503	10.4	8.61629	10.6	7.65524	9	8.88141	7.2	19.2675	10	15.8439	7.2	17.6353	6.2	38.535	6.8	32.3248	6.8	50.4777
14	0.01019	8	0.00357	8	0.00433	6.8	3.17834	7	4.1916	6.8	2.5414	10.6	8.58315	10.6	7.6221	9	8.86484	7.2	19.1879	10	15.8041	7.2	17.6353	6.6	38.3758	7	32.1656	6.8	50.4777
14.4	0.01019	8	0.00357	8	0.00433	7	3.17834	7	4.1916	7	2.54777	10.6	8.58315	10.8	7.63867	9.2	8.8317	7.2	19.1879	10	15.8041	7.2	17.5955	6.6	38.2166	7	32.1656	6.8	50.4777
14.4	0.01019	8	0.00357	8	0.00433	7	3.18471	7.2	4.19913	7	2.54777	10.6	8.51687	10.8	7.6221	9.2	8.81513	7.6	19.1879	10.4	15.8041	7.6	17.5557	6.8	38.2166	7	32.0064	7	50.3185
14.4	0.01019	8	0.00382	8	0.00433	7	3.19745	7.2	4.20665	7.2	2.55414	10.8	8.51687	11	7.63867	9.2	8.79856	7.6	19.1879	10.4	15.8439	7.6	17.5557	6.8	38.2166	7.2	32.0064	7	50.3185
14.4	0.01019	8	0.00382	8	0.00433	7.2	3.20382	7.2	4.23675	7.2	2.55414	10.8	8.51687	11	7.6221	9.6	8.78199	7.8	19.1879	10.6	15.8439	7.8	17.5557	6.8	38.0573	7.2	31.8471	7.2	50.1592
15.2	0.01019	8.4	0.00408	8	0.00433	7.2	3.22293	7.2	4.24428	7.2	2.56688	11	8.5003	11.4	7.58896	9.6	8.76542	7.8	19.1879	10.6	15.8439	7.8	17.5159	6.8	38.0573	7.2	31.8471	7.2	50
15.2	0.01121	8.4	0.00382	8.4	0.00433	7.2	3.2293	7.6	4.26685	7.2	2.56688	11	8.46716	11.4	7.58896	9.6	8.74885	7.8	19.1083	10.6	15.8439	7.8	17.5955	7	37.8981	7.6	31.6879	7.2	50
15.6	0.01121	8.4	0.00382	8.4	0.00433	7.6	3.24841	7.6	4.27438	7.6	2.58599	11	8.45059	11.6	7.60553	9.8	8.69914	7.8	19.1083	10.8	15.8041	8	17.5955	7	38.0573	7.6	31.6879	7.2	50
15.6	0.01121	8.4	0.00408	8.4	0.00459	7.6	3.25478	7.8	4.28943	7.6	2.59236	11.4	8.41745	11.6	7.58896	9.8	8.68257	8	19.0685	10.8	15.8041	8	17.5955	7.2	37.8981	7.6	31.5287	7.6	50
15.6	0.01121	8.8	0.00408	8.4	0.00459	7.6	3.26115	7.8	4.28943	7.8	2.6051	11.6	8.41745	11.8	7.57239	10	8.666	8	19.0287	11	15.8041	8	17.5955	7.2	37.7388	7.8	31.5287	7.6	50
15.6	0.01121	8.8	0.00408	8.8	0.00459	7.8	3.26115	7.8	4.30448	7.8	2.6051	11.6	8.38431	11.8	7.58896	10	8.64943	8.2	18.9888	11	15.8041	8.2	17.5557	7.2	37.7388	7.8	31.3694	7.8	49.8408
16	0.01019	8.8	0.00408	8.8	0.00459	7.8	3.27389	7.8	4.30448	7.8	2.61146	11.6	8.38431	12	7.55582	10.4	8.63286	8.2	18.9888	11.4	15.8041	8.2	17.5159	7.2	37.7388	7.8	31.2102	7.8	50
16	0.01019	8.8	0.00408	8.8	0.00484	7.8	3.28025	8	4.33458	7.8	2.61146	11.8	8.38431	12	7.55582	10.4	8.61629	8.2	18.9888	11.4	15.8041	8.6	17.4363	7.6	37.5796	8	31.2102	7.8	49.6815
16.4	0.01223	8.8	0.00408	8.8	0.00484	8	3.29299	8	4.34211	8	2.61783	11.8	8.35117	12.4	7.55582	10.6	8.58315	8.2	18.949	11.6	15.7643	8.6	17.4363	7.6	37.5796	8	31.2102	7.8	49.6815
16.4	0.01121	8.8	0.00408	8.8	0.00484	8	3.29299	8	4.36468	8	2.61783	12	8.3346	12.4	7.55582	10.6	8.58315	8.6	18.9092	11.6	15.8439	8.6	17.4761	7.6	37.4204	8	31.2102	8	49.5223
16.4	0.01121	9.6	0.00408	8.8	0.00484	8	3.29936	8.2	4.37973	8.2	2.63057	12	8.31803	12.6	7.55582	10.6	8.55001	8.6	18.9092	11.8	15.8439	8.8	17.4761	7.8	37.2612	8.2	31.051	8	49.5223
16.4	0.01223	9.6	0.00433	8.8	0.00484	8.2	3.30573	8.2	4.37973	8.2	2.63057	12.4	8.30146	12.6	7.55582	10.8	8.55001	8.8	18.8296	11.8	15.8041	8.8	17.4363	7.8	37.2612	8.2	31.051	8	49.5223
17.2	0.01121	9.6	0.00433	9.6	0.00484	8.2	3.30573	8.2	4.38726	8.2	2.63694	12.4	8.30146	12.8	7.53925	10.8	8.53344	8.8	18.7898	12	15.8041	8.8	17.4363	7.8	37.1019	8.2	31.051	8.2	49.5223
17.2	0.01121	9.6	0.00433	9.6	0.00459	8.2	3.3121	8.6	4.39478	8.2	2.64331	12.6	8.28489	12.8	7.53925	11	8.53344	8.8	18.8296	12	15.7643	9	17.3965	7.8	37.1019	8.2	30.8917	8.2	49.5223
17.6	0.01325	9.6	0.00433	9.6	0.00484	8.6	3.32484	8.6	4.39478	8.6	2.64968	12.6	8.26832	12.8	7.53925	11	8.48373	8.8	18.8296	12.4	15.8041	9	17.3965	8	37.1019	8.6	30.7325	8.2	49.3631
17.6	0.01121	10	0.00459	9.6	0.00484	8.6	3.32484	8.6	4.40983	8.6	2.64968	12.8	8.23518	13.2	7.52268	11.4	8.48373	9	18.7898	12.4	15.8439	9.2	17.3567	8	36.9427	8.6	30.7325	8.6	49.2038
17.6	0.01121	10	0.00459	9.6	0.00484	8.6	3.33758	8.6	4.41736	8.6	2.65605	12.8	8.23518	13.2	7.52268	11.4	8.46716	9	18.7898	12.6	15.8041	9.2	17.3567	8	36.7834	8.6	30.7325	8.6	49.0446
17.6	0.01121	10	0.00459	10	0.00484	8.6	3.33758	8.8	4.43994	8.8	2.65605	13.2	8.21862	13.4	7.50611	11.6	8.46716	9.2	18.7898	12.6	15.8041	9.2	17.3567	8.2	36.7834	8.8	30.5733	8.6	49.2038
18	0.01325	10	0.00459	10	0.00535	8.8	3.35032	8.8	4.43994	8.8	2.66879	13.2	8.21862	13.4	7.50611	11.6	8.45059	9.2	18.75	12.8	15.7643	9.2	17.3567	8.2	36.6242	8.8	30.5733	8.8	48.8854
18	0.01223	10	0.00459	10	0.00535	8.8	3.35032	9	4.46251	8.8	2.67516	13.4	8.18548	13.6	7.50611	11.8	8.45059	9.2	18.7102	12.8	15.7643	9.6	17.3169	8.2	36.6242	9	30.5733	8.8	49.0446
18.4	0.01223	10	0.00459	10	0.00535	8.8	3.35032	9	4.46251	9	2.67516	13.4	8.18548	13.6	7.50611	11.8	8.41745	9.2	18.7102	12.8	15.8041	9.6	17.3169	8.6	36.6242	9	30.5733	8.8	49.0446
18.4	0.01325	10	0.00459	10	0.00561	9	3.35032	9	4.47004	9	2.68153	13.6	8.15234	13.8	7.50611	11.8	8.40088	9.6	18.6704	13.2	15.8439	9.6	17.2771	8.6	36.465	9	30.414	8.8	48.8854
18.4	0.01325	10.4	0.00459	10	0.00535	9	3.36306	9.2	4.47004	9.2	2.68153	13.6	8.16891	13.8	7.48954	12	8.38431	9.6	18.6306	13.4	15.8439	9.6	17.2771	8.6	36.3057	9.2	30.414	9	48.8854
18.4	0.01325	10.4	0.00459	10.4	0.00459	9	3.36306	9.2	4.49261	9.2	2.6879	13.8	8.13577	13.8	7.48954	12	8.38431	9.6	18.6704	13.4	15.8041	9.8	17.2771	8.8	36.3057	9.2	30.2548	9	48.8854
19.2	0.01325	10.4	0.00459	10.4	0.00535	9.2	3.3758	9.2	4.50766	9.2	2.6879	13.8	8.1192	14.2	7.48954	12.4	8.38431	9.6	18.6306	13.4	15.8041	9.8	17.2373	8.8	36.3057	9.2	30.2548	9	48.8854
19.2	0.01325	10.4	0.00459	10.4	0.0051	9.2	3.38217	9.6	4.52271	9.2	2.69427	14.2	8.10263	14.2	7.48954	12.4	8.36774	9.8	18.5908	13.6	15.8041	10	17.2373	8.8	36.1465	9.6	30.2548	9.2	48.7261
19.2	0.01325	10.8	0.00484	10.4	0.0051	9.2	3.38854	9.6	4.52271	9.6	2.70701	14.2	8.10263	14.4	7.48954	12.6	8.35117	9.8	18.5908	13.8	15.8041	10	17.2373	8.8	35.9873	9.6	30.0955	9.2	48.7261
19.2	0.01325	10.8	0.00484	10.8	0.0051	9.2	3.38854	9.6	4.53024	9.6	2.70064	14.4	8.06949	14.4	7.47297	12.6	8.35117	10	18.5908	13.8	15.8439	10	17.2373	9	35.9873	9.6	30.0955	9.2	48.5669
19.6	0.01325	10.8	0.0051	10.8	0.0051	9.6	3.40127	9.6	4.53024	9.6	2.71338	14.4	8.06949	14.6	7.47297	12.6	8.31803	10	18.551	13.8	15.8439	10	17.2373	9	35.9873	9.6	30.0955	9.2	48.5669
19.6	0.01325	10.8	0.00484	10.8	0.0051	9.6	3.3949	9.8	4.54529	9.6	2.70701	14.6	8.03635	14.6	7.47297	12.8	8.31803	10	18.5908	14.2	15.8041	10.4	17.1576	9.2	35.828	9.8	29.9363	9.6	48.5669
19.6	0.01427	10.8	0.0051	10.8	0.0051	9.6	3.40127	9.8	4.53777	9.8	2.71338	14.6	8.03635	14.8	7.47297	12.8	8.31803	10	18.5908	14.4	15.8041	10.4	17.1974	9.2	35.828	9.8	29.9363	9.6	48.5669
20	0.01427	10.8	0.0051	10.8	0.00561	9.8	3.40764	9.8	4.55282	9.8	2.71338	14.8	8.03635	14.8	7.47297	13.2	8.31803	10.4	18.551	14.4	15.8041	10.6	17.1576	9.2	35.6688	10	29.9363	9.6	48.5669
20	0.01325	10.8	0.0051	10.8	0.00535	9.8	3.41401	10	4.56034	10	2.72611	15.2	8.01978	15.2	7.4564	13.2	8.30146	10.4	18.551	14.4	15.8439	10.6	17.1974	9.2	35.828	10	29.9363	9.8	48.4076
20	0.01427	11.6	0.0051	10.8	0.00561	9.8	3.41401	10	4.58292	10	2.72611	15.4	8.00321	15.2	7.4564	13.4	8.30146	10.6	18.5112	14.6	15.8439	10.6	17.1576	9.6	35.5095	10	29.9363	9.8	48.4076
20.8	0.01325	11.6	0.0051	11.6	0.00561	10	3.42675	10	4.59044	10	2.72611	15.4	7.98664	15.4	7.4564	13.4	8.26832	10.6	18.5112	14.6	15.8439	10.8	17.1178	9.6	35.5095	10	29.9363	9.8	48.2484
20.8	0.01427	11.6	0.0051	11.6	0.00561	10	3.42675	10.4	4.59797	10	2.73248	15.6	7.98664	15.4	7.47297	13.6	8.26832	10.6	18.4713	14.8	15.8439	10.8	17.078	9.6	35.3503	10.4	29.7771	10	48.2484
20.8	0.01427	11.6	0.0051	11.6	0.00586	10	3.42675	10.4	4.60549	10.4	2.73248	15.6	7.98664	15.6	7.4564	13.6	8.26832	10.6	18.4713	14.8	15.8041	10.8	17.1178	9.6	35.3503	10.4	29.6178	10	48.2484
21.2	0.01427	11.6	0.0051	11.6	0.00611	10	3.42675	10.4	4.61302	10.4	2.73885	15.6	7.97007	15.6	7.4564	13.6	8.26832	10.8	18.4713	14.8	15.8439	11	17.0382	9.8	35.1911	10.6	29.6178	10	48.2484
21.2	0.01427	12	0.00535	11.6	0.00535	10.4	3.42675	10.6	4.60549	10.4	2.74522	16	7.9535	16	7.43984	13.8	8.26832	10.8	18.4713	15.2	15.8439	11	17.0382	9.8	35.1911	10.6	29.4586	10	48.0892
21.2	0.01427	12	0.0051	12	0.00433	10.4	3.42675	10.6	4.63559	10.6	2.73885	16.2	7.92036	16	7.42327	13.8	8.26832	11	18.4315	15.4	15.8439	11	17.0382	10	35.0318	10.6	29.6178	10.4	48.0892
21.6	0.01427	12	0.00535	12	0.00662	10.6	3.43949	10.6	4.64312	10.6	2.73885	16.2	7.92036	16.2	7.43984	13.8	8.23518	11	18.4315	15.4	15.8838	11.4	17.0382	10	35.1911	10.6	29.4586	10.4	47.9299
21.6	0.01427	12	0.00535	12	0.0051	10.6	3.43949	10.8	4.65817	10.6	2.74522	16.2	7.92036	16.2	7.43984	14.2	8.21862	11	18.3917	15.4	15.8838	11.4	16.9984	10	35.1911	10.8	29.4586	10.6	47.9299
21.6	0.01529	12	0.00535	12	0.00586	10.6	3.44586	10.8	4.6657	10.8	2.75159	16.4	7.90379	16.4	7.43984	14.2	8.21862	11	18.3519	15.6	15.8838	11.4	16.9984	10	34.8726	10.8	29.4586	10.6	47.9299
22	0.01427	12.4	0.00535	12	0.00535	10.8	3.44586	11	4.67322	10.8	2.75159	16.6	7.88722	16.4	7.42327	14.4	8.20205	11.4	18.3519	15.6	15.8439	11.6	16.9188	10.4	35.0318	11	29.2994	10.6	47.9299
22	0.01427	12.4	0.00561	12.4	0.00535	10.8	3.44586	11	4.67322	11	2.75796	16.6	7.88722	16.6	7.42327	14.4	8.20205	11.4	18.3121	16	15.8838	11.6	16.9586	10.4	34.8726	11	29.2994	10.6	47.7707
22	0.01427	12.4	0.00561	12.4	0.0051	10.8	3.44586	11	4.68075	11	2.75159	16.6	7.87065	16.6	7.4067	14.6	8.18548	11.6	18.3121	16.2	15.8838	11.8	16.9188	10.6	34.7134	11	29.4586	10.8	47.7707
22.8	0.01427	12.4	0.00484	12.4	0.00535	11	3.44586	11	4.68827	11	2.75796	16.6	7.88722	17	7.42327	14.6	8.16891	11.6	18.3121	16.2	15.8439	11.8	16.9188	10.6	34.7134	11	29.2994	10.8	47.7707
22.8	0.01529	12.4	0.0051	12.4	0.00561	11	3.44586	11.4	4.70332	11	2.75796	17	7.85408	17	7.4067	14.8	8.16891	11.6	18.3121	16.2	15.8041	11.8	16.9188	10.6	34.7134	11.4	29.2994	11	47.7707
22.8	0.01529	12.4	0.00611	12.4	0.00586	11	3.4586	11.4	4.70332	11.4	2.76433	17	7.87065	17.2	7.4067	14.8	8.16891	11.6	18.3121	16.4	15.8838	12	16.9188	10.6	34.5541	11.4	29.1401	11	47.6115
23.2	0.01529	13.2	0.0051	12.4	0.00586	11	3.4586	11.6	4.71837	11.4	2.76433	17.2	7.83751	17.2	7.4067	15.2	8.16891	11.8	18.2723	16.6	15.8439	12	16.879	10.8	34.5541	11.4	29.2994	11	47.6115
23.2	0.01427	13.2	0.00535	12.4	0.00611	11.4	3.46497	11.6	4.71837	11.6	2.7707	17.2	7.83751	17.4	7.42327	15.2	8.15234	11.8	18.2325	16.6	15.8439	12	16.879	10.8	34.3949	11.6	29.1401	11	47.6115
23.2	0.01427	13.2	0.00484	13.2	0.00611	11.4	3.46497	11.6	4.73342	11.6	2.7707	17.4	7.83751	17.4	7.42327	15.4	8.13577	12	18.2325	16.6	15.8439	12.4	16.8392	11	34.3949	11.6	29.1401	11.4	47.4522
23.6	0.01631	13.2	0.00611	13.2	0.00611	11.6	3.46497	11.6	4.73342	11.6	2.77707	17.4	7.83751	17.6	7.4067	15.4	8.1192	12	18.2325	17	15.8041	12.4	16.8392	11	34.3949	11.6	28.9809	11.4	47.4522
23.6	0.01529	13.6	0.00662	13.2	0.00586	11.6	3.46497	11.8	4.74095	11.6	2.77707	17.6	7.80437	17.6	7.4067	15.6	8.10263	12	18.1529	17	15.8439	12.4	16.7994	11	34.2357	11.8	28.9809	11.4	47.4522
23.6	0.01631	13.6	0.00637	13.2	0.00611	11.6	3.47134	11.8	4.74095	11.8	2.7707	18	7.7878	17.6	7.39013	15.6	8.1192	12	18.1529	17.2	15.8439	12.6	16.7994	11	34.2357	11.8	28.9809	11.6	47.293
24	0.01631	13.6	0.00637	13.6	0.00637	11.6	3.47134	11.8	4.756	11.8	2.7707	18.2	7.7878	18	7.39013	15.6	8.10263	12.4	18.1529	17.2	15.8439	12.6	16.8392	11.4	34.0764	11.8	28.8217	11.6	47.293
24	0.01631	13.6	0.00586	13.6	0.00611	11.8	3.47771	12	4.756	12	2.77707	18.2	7.7878	18.2	7.39013	16	8.06949	12.4	18.1927	17.4	15.8439	12.6	16.7994	11.4	34.0764	11.8	28.8217	11.6	47.293
24	0.01631	13.6	0.00586	13.6	0.00586	11.8	3.47771	12	4.77105	12	2.78344	18.4	7.77123	18.2	7.37356	16	8.06949	12.6	18.1529	17.4	15.8041	12.8	16.7596	11.4	34.0764	12	28.8217	11.6	47.1338
24.8	0.01631	13.6	0.00586	13.6	0.00611	12	3.47771	12	4.77105	12	2.78344	18.4	7.77123	18.2	7.37356	16.2	8.05292	12.6	18.1529	17.6	15.8041	12.8	16.7596	11.6	34.0764	12	28.8217	11.8	47.1338
24.8	0.01631	13.6	0.00611	13.6	0.00586	12	3.47771	12.4	4.7861	12	2.78981	18.6	7.75466	18.4	7.37356	16.2	8.05292	12.6	18.1131	17.6	15.8439	12.8	16.7198	11.6	33.9172	12	28.8217	11.8	47.1338
25.2	0.01529	14	0.00561	13.6	0.00611	12	3.48408	12.4	4.7861	12.4	2.78981	18.6	7.75466	18.6	7.37356	16.2	8.06949	12.6	18.0733	18	15.8439	12.8	16.6799	11.6	33.9172	12.4	28.8217	11.8	46.9745
25.2	0.01529	14	0.00561	13.6	0.00611	12	3.49045	12.4	4.79363	12.4	2.79618	19	7.73809	18.6	7.37356	16.4	8.05292	12.8	18.0334	18	15.8439	13.2	16.6401	11.8	33.758	12.4	28.6624	12	46.8153
25.2	0.01631	14	0.00561	14	0.00637	12.4	3.48408	12.6	4.79363	12.6	2.79618	19	7.73809	18.6	7.39013	16.6	8.03635	12.8	18.0334	18.2	15.8041	13.2	16.6401	11.8	33.758	12.4	28.6624	12	46.9745
25.2	0.01936	14	0.00586	14	0.00637	12.4	3.48408	12.6	4.80868	12.6	2.79618	19	7.72152	19	7.39013	16.6	8.03635	12.8	17.9936	18.2	15.8041	13.4	16.6003	12	33.758	12.6	28.6624	12	46.9745
25.6	0.01936	14.4	0.00586	14	0.00637	12.6	3.49682	12.6	4.8162	12.6	2.80255	19.2	7.75466	19	7.37356	16.6	8.00321	13.2	18.0334	18.4	15.8041	13.4	16.6003	12	33.758	12.6	28.5032	12	46.8153
25.6	0.01834	14.4	0.00637	14	0.00637	12.6	3.49682	12.8	4.83125	12.6	2.80255	19.4	7.72152	19	7.37356	17	8.00321	13.2	17.9936	18.4	15.8439	13.4	16.5605	12	33.758	12.6	28.5032	12.4	46.8153
25.6	0.01631	14.4	0.00637	14.4	0.00637	12.6	3.50318	12.8	4.83125	12.8	2.80892	19.4	7.72152	19.2	7.37356	17	8.00321	13.2	17.9936	18.6	15.8041	13.4	16.5605	12	33.5987	12.8	28.5032	12.4	46.6561
26.4	0.01834	14.4	0.00662	14.4	0.00637	12.6	3.50318	12.8	4.8463	12.8	2.80255	19.8	7.70495	19.4	7.37356	17.2	8.00321	13.4	17.9538	18.6	15.8439	13.6	16.4411	12.4	33.5987	12.8	28.5032	12.6	46.8153
26.4	0.01936	14.4	0.00662	14.4	0.00637	12.8	3.50318	12.8	4.8463	12.8	2.80892	19.8	7.70495	19.4	7.37356	17.2	7.97007	13.4	17.914	19	15.8041	13.6	16.4411	12.4	33.4395	12.8	28.5032	12.6	46.8153
26.4	0.01631	14.4	0.00662	14.4	0.00637	12.8	3.50318	13.2	4.8463	12.8	2.80892	20	7.68838	19.4	7.35699	17.4	7.97007	13.4	17.914	19	15.7643	13.8	16.4411	12.6	33.4395	13.2	28.3439	12.6	46.4968
26.8	0.01936	14.4	0.00662	14.4	0.00662	12.8	3.49682	13.2	4.8463	13.2	2.80892	20	7.68838	19.8	7.37356	17.4	7.97007	13.4	17.914	19.2	15.8439	13.8	16.4411	12.6	33.4395	13.2	28.3439	12.6	46.4968
26.8	0.01529	15.2	0.00637	14.4	0.00662	12.8	3.50318	13.4	4.86135	13.2	2.80892	20.2	7.67181	20	7.37356	17.6	7.9535	13.6	17.914	19.2	15.8439	13.8	16.4013	12.6	33.2803	13.4	28.1847	12.8	46.4968
26.8	0.01529	15.2	0.00662	15.2	0.00662	13.2	3.50955	13.4	4.86888	13.4	2.81529	20.2	7.68838	20	7.37356	17.6	7.93693	13.6	17.914	19.4	15.8041	14.2	16.3615	12.6	33.2803	13.4	28.1847	12.8	46.4968
27.2	0.01631	15.2	0.00662	15.2	0.00662	13.2	3.51592	13.4	4.8764	13.4	2.81529	20.4	7.67181	20	7.37356	17.6	7.92036	13.8	17.8344	19.4	15.8041	14.2	16.3217	12.8	33.2803	13.4	28.3439	12.8	46.4968
27.2	0.01936	15.2	0.00637	15.2	0.00662	13.4	3.51592	13.4	4.8764	13.4	2.81529	20.4	7.65524	20.2	7.37356	18	7.88722	13.8	17.8344	19.8	15.7643	14.2	16.3217	12.8	33.2803	13.4	28.1847	12.8	46.3376
27.6	0.01834	15.2	0.00637	15.2	0.00662	13.4	3.51592	13.6	4.88393	13.4	2.81529	20.8	7.65524	20.4	7.35699	18	7.88722	13.8	17.8344	19.8	15.8041	14.4	16.242	12.8	33.121	13.6	28.1847	13.2	46.3376
27.6	0.02038	15.6	0.00637	15.2	0.00662	13.4	3.50955	13.6	4.88393	13.6	2.82166	20.8	7.65524	20.4	7.35699	18.2	7.87065	13.8	17.8344	20	15.8041	14.4	16.2022	12.8	33.121	13.6	28.1847	13.2	46.1783
27.6	0.01936	15.6	0.00662	15.6	0.00662	13.6	3.50955	13.8	4.88393	13.6	2.82166	21	7.63867	20.4	7.35699	18.2	7.83751	14.2	17.7946	20	15.8041	14.6	16.2022	13.2	33.121	13.8	28.0255	13.4	46.3376
28.4	0.01834	15.6	0.00662	15.6	0.00662	13.6	3.51592	13.8	4.88393	13.6	2.82166	21	7.63867	20.8	7.37356	18.4	7.83751	14.2	17.7946	20.2	15.8041	14.6	16.2022	13.2	33.2803	13.8	28.0255	13.4	46.1783
28.4	0.01834	15.6	0.00662	15.6	0.00662	13.6	3.51592	13.8	4.90651	13.8	2.82803	21.2	7.6221	21	7.35699	18.4	7.82094	14.4	17.7548	20.2	15.8041	14.8	16.1226	13.4	33.121	13.8	28.0255	13.4	46.1783
28.4	0.01732	15.6	0.00688	15.6	0.00688	13.8	3.52229	13.8	4.90651	13.8	2.82166	21.2	7.60553	21	7.37356	18.6	7.77123	14.4	17.7548	20.4	15.8439	14.8	16.1226	13.4	32.8025	13.8	28.0255	13.4	46.1783
28.8	0.01834	15.6	0.00688	15.6	0.00688	13.8	3.52229	14.2	4.91403	13.8	2.82803	21.4	7.60553	21	7.35699	18.6	7.7878	14.4	17.715	20.4	15.8439	14.8	16.043	13.4	33.121	14.2	28.0255	13.6	46.3376
28.8	0.02038	15.6	0.00688	15.6	0.00688	13.8	3.52229	14.2	4.92156	14.2	2.82803	21.4	7.60553	21.2	7.35699	19	7.75466	14.4	17.7548	20.8	15.8439	14.8	16.043	13.4	32.9618	14.2	28.0255	13.6	46.1783
28.8	0.02038	16	0.00688	15.6	0.00688	13.8	3.52229	14.4	4.91403	14.2	2.83439	21.8	7.58896	21.4	7.37356	19	7.73809	14.6	17.6752	20.8	15.8439	15.2	16.043	13.6	32.8025	14.4	28.0255	13.8	46.1783
29.2	0.01732	16	0.00713	16	0.00688	14.2	3.52866	14.4	4.91403	14.4	2.84076	21.8	7.58896	21.4	7.35699	19	7.73809	14.6	17.6752	21	15.8041	15.4	16.0032	13.6	32.8025	14.4	27.707	13.8	46.0191
29.2	0.01936	16	0.00713	16	0.00688	14.2	3.52229	14.4	4.91403	14.4	2.84076	22	7.57239	21.4	7.35699	19.2	7.70495	14.8	17.715	21	15.8041	15.4	15.9236	13.8	32.8025	14.4	27.707	13.8	46.0191
29.2	0.01936	16	0.00713	16	0.00688	14.4	3.52229	14.4	4.91403	14.4	2.84076	22	7.58896	21.8	7.35699	19.4	7.68838	14.8	17.7548	21.2	15.8439	15.4	15.9236	13.8	32.6433	14.4	27.707	13.8	45.8599
29.6	0.01834	16.4	0.00688	16	0.00688	14.4	3.52866	14.6	4.92908	14.4	2.84076	22.2	7.57239	22	7.34042	19.4	7.67181	14.8	17.715	21.2	15.8439	15.6	15.8439	13.8	32.8025	14.6	27.707	14.2	45.8599
29.6	0.01936	16.4	0.00688	16.4	0.00713	14.4	3.53503	14.6	4.93661	14.6	2.84713	22.2	7.57239	22	7.35699	19.4	7.63867	14.8	17.715	21.4	15.8439	15.6	15.8439	13.8	32.6433	14.6	27.8662	14.2	45.8599
29.6	0.01834	16.4	0.00688	16.4	0.00713	14.4	3.5414	14.8	4.94413	14.6	2.84713	22.6	7.53925	22	7.35699	19.8	7.6221	15.2	17.6752	21.4	15.8439	16	15.8041	14.2	32.6433	14.8	27.8662	14.4	45.8599
29.6	0.01834	16.4	0.00713	16.4	0.00713	14.6	3.5414	14.8	4.94413	14.8	2.8535	22.8	7.53925	22.2	7.37356	19.8	7.6221	15.2	17.6752	21.8	15.8439	16	15.7643	14.2	32.6433	14.8	27.707	14.4	45.8599
30.4	0.01936	16.4	0.00713	16.4	0.00688	14.6	3.5414	14.8	4.94413	14.8	2.8535	22.8	7.53925	22.2	7.35699	20	7.58896	15.4	17.6353	21.8	15.8439	16.2	15.7643	14.4	32.4841	14.8	27.707	14.4	45.7006
30.4	0.01834	16.4	0.00713	16.4	0.00713	14.8	3.5414	14.8	4.94413	14.8	2.8535	22.8	7.53925	22.6	7.35699	20	7.57239	15.4	17.6353	22	15.8838	16.2	15.7245	14.4	32.4841	14.8	27.707	14.4	45.7006
30.8	0.01834	16.4	0.00713	16.4	0.00713	14.8	3.5414	15.2	4.95166	14.8	2.8535	23.2	7.52268	22.6	7.35699	20	7.55582	15.4	17.6353	22	15.8838	16.2	15.7245	14.4	32.4841	15.2	27.5478	14.6	45.7006
30.8	0.02038	17.2	0.00713	17.2	0.00713	14.8	3.5414	15.2	4.95166	15.2	2.8535	23.2	7.52268	22.8	7.35699	20.2	7.55582	15.4	17.5955	22.2	15.8439	16.2	15.7245	14.4	32.4841	15.2	27.707	14.6	45.7006
30.8	0.01936	17.2	0.00739	17.2	0.00713	14.8	3.5414	15.4	4.96671	15.2	2.85987	23.2	7.52268	22.8	7.35699	20.4	7.52268	15.6	17.6353	22.2	15.8439	16.4	15.6847	14.6	32.3248	15.2	27.5478	14.6	45.7006
30.8	0.01834	17.2	0.00739	17.2	0.00713	15.2	3.54777	15.4	4.95918	15.4	2.85987	23.2	7.50611	23	7.35699	20.4	7.52268	15.6	17.5955	22.2	15.8439	16.4	15.6847	14.6	32.3248	15.4	27.5478	14.8	45.5414
31.2	0.02038	17.2	0.00739	17.2	0.00713	15.2	3.54777	15.4	4.96671	15.4	2.85987	23.8	7.50611	23	7.34042	20.4	7.50611	15.6	17.5557	22.6	15.8439	16.6	15.6449	14.8	32.3248	15.4	27.3885	14.8	45.7006
31.2	0.02038	17.2	0.00739	17.2	0.00739	15.4	3.55414	15.4	4.96671	15.4	2.86624	23.8	7.50611	23.2	7.35699	20.8	7.50611	16	17.5955	22.6	15.8439	16.6	15.6449	14.8	32.1656	15.4	27.3885	14.8	45.5414
31.2	0.01834	17.6	0.00739	17.6	0.00713	15.4	3.55414	15.6	4.96671	15.4	2.87261	23.8	7.48954	23.6	7.37356	20.8	7.50611	16	17.5557	22.8	15.8838	16.6	15.6051	14.8	32.1656	15.6	27.5478	14.8	45.3822
32	0.01936	17.6	0.00739	17.6	0.00713	15.4	3.54777	15.6	4.95918	15.6	2.87261	23.8	7.47297	23.6	7.35699	21	7.50611	16.2	17.5557	22.8	15.8838	17	15.6051	14.8	32.1656	15.6	27.3885	15.2	45.3822
32	0.01936	17.6	0.00739	17.6	0.00739	15.4	3.54777	15.6	4.95918	15.6	2.86624	24.2	7.47297	23.8	7.35699	21	7.47297	16.2	17.5557	22.8	15.8439	17	15.5653	15.2	32.1656	15.6	27.3885	15.2	45.3822
32	0.02038	17.6	0.00739	17.6	0.00764	15.6	3.54777	16	4.95918	15.6	2.86624	24.2	7.48954	23.8	7.35699	21.2	7.48954	16.2	17.5159	23	15.8838	17	15.6051	15.2	32.1656	15.6	27.3885	15.2	45.3822
32.4	0.02038	17.6	0.00739	17.6	0.00764	15.6	3.54777	16	4.97423	15.6	2.87261	24.2	7.47297	24	7.37356	21.2	7.4564	16.4	17.5159	23	15.8838	17.2	15.6449	15.4	32.0064	16	27.3885	15.4	45.3822
32.4	0.02038	17.6	0.00739	17.6	0.00764	15.6	3.56051	16	4.97423	16	2.87261	24.2	7.47297	24.2	7.37356	21.4	7.47297	16.4	17.5159	23.2	15.8838	17.2	15.6449	15.4	32.1656	16	27.3885	15.4	45.0637
32.4	0.02038	17.6	0.00764	18	0.0079	16	3.55414	16.2	4.97423	16	2.87898	24.8	7.4564	24.2	7.39013	21.4	7.47297	16.6	17.4761	23.2	15.8838	17.4	15.6847	15.4	32.0064	16	27.3885	15.4	45.2229
32.8	0.02038	18	0.00764	18	0.00764	16	3.56051	16.2	4.97423	16.2	2.87898	24.8	7.47297	24.2	7.37356	21.4	7.4564	16.6	17.4761	23.6	15.8439	17.4	15.6847	15.4	32.0064	16.2	27.3885	15.6	45.3822
32.8	0.02038	18	0.00764	18	0.00764	16.2	3.56051	16.2	4.96671	16.2	2.87898	24.8	7.47297	24.6	7.37356	21.8	7.4564	16.6	17.4363	23.6	15.9634	17.6	15.6449	15.6	32.0064	16.2	27.3885	15.6	45.0637
33.2	0.02038	18	0.00764	18	0.00764	16.2	3.55414	16.4	4.95918	16.2	2.88535	25	7.47297	24.8	7.37356	22	7.43984	16.6	17.3965	23.8	15.9634	17.6	15.6449	15.6	32.0064	16.2	27.3885	15.6	45.0637
33.2	0.02038	18	0.00764	18	0.00764	16.2	3.55414	16.4	4.95918	16.4	2.87898	25.2	7.43984	24.8	7.35699	22	7.42327	17	17.4363	23.8	15.9634	17.6	15.7245	15.6	32.0064	16.4	27.3885	15.6	45.2229
33.2	0.02038	18.4	0.00764	18.4	0.00764	16.4	3.55414	16.6	4.95918	16.4	2.87898	25.2	7.43984	24.8	7.35699	22.2	7.43984	17	17.4363	24	15.9634	17.6	15.7245	15.6	32.0064	16.4	27.2293	16	45.0637
33.2	0.02038	18.4	0.00764	18.4	0.00764	16.4	3.55414	16.6	4.96671	16.4	2.87898	25.6	7.43984	25	7.35699	22.2	7.4564	17.2	17.3965	24	15.8838	18	15.7245	16	31.8471	16.4	27.2293	16	45.0637
34	0.02038	18.4	0.00764	18.4	0.00764	16.6	3.56051	16.6	4.95918	16.6	2.88535	25.6	7.43984	25.2	7.35699	22.2	7.43984	17.2	17.3965	24.2	15.8838	18	15.7245	16	31.8471	16.4	27.2293	16	45.0637
34	0.0214	18.4	0.0079	18.4	0.00764	16.6	3.56051	17	4.95918	16.6	2.88535	25.6	7.43984	25.2	7.35699	22.6	7.43984	17.2	17.3965	24.2	15.9236	18.2	15.7245	16.2	31.6879	16.6	27.2293	16.2	45.0637
34.4	0.0214	18.4	0.0079	18.4	0.00764	16.6	3.55414	17	4.95918	16.6	2.89172	25.6	7.42327	25.2	7.35699	22.6	7.43984	17.2	17.3965	24.6	15.9236	18.2	15.7245	16.2	31.6879	16.6	27.2293	16.2	44.9045
34.4	0.02038	18.4	0.0079	18.4	0.00764	16.6	3.56051	17	4.95166	17	2.89172	25.8	7.42327	25.6	7.35699	22.8	7.43984	17.4	17.3567	24.6	15.9634	18.4	15.7643	16.2	31.6879	16.6	27.2293	16.2	44.9045
34.4	0.02038	18.4	0.0079	18.4	0.00764	17	3.56051	17.2	4.94413	17	2.89809	26	7.4067	25.6	7.35699	22.8	7.42327	17.4	17.3567	24.8	16.0032	18.4	15.8041	16.2	31.6879	17	27.2293	16.2	45.0637
34.4	0.0214	19.2	0.0079	19.2	0.0079	17	3.56051	17.2	4.94413	17	2.89809	26.4	7.42327	25.6	7.35699	22.8	7.42327	17.6	17.3567	24.8	15.9634	18.6	15.8041	16.4	31.6879	17	27.2293	16.4	44.7452
34.8	0.0214	19.2	0.0079	19.2	0.0079	17.2	3.56051	17.2	4.94413	17.2	2.89809	26.4	7.42327	25.8	7.35699	23	7.42327	17.6	17.3567	25	16.0032	18.6	15.8041	16.4	31.5287	17	27.2293	16.4	44.7452
34.8	0.02038	19.2	0.0079	19.2	0.0079	17.2	3.56051	17.4	4.94413	17.2	2.89809	26.6	7.39013	26	7.34042	23.2	7.39013	17.6	17.3169	25	16.0828	19	15.8041	16.6	31.5287	17.2	27.0701	16.6	44.7452
35.2	0.02038	19.2	0.00815	19.2	0.00815	17.2	3.56051	17.4	4.94413	17.2	2.90446	26.6	7.39013	26	7.35699	23.2	7.4067	17.6	17.3169	25.2	16.043	19	15.8041	16.6	31.6879	17.2	27.0701	16.6	44.7452
35.2	0.0214	19.2	0.00815	19.2	0.0079	17.2	3.56051	17.4	4.94413	17.4	2.90446	26.8	7.42327	26	7.35699	23.2	7.4067	18	17.2771	25.2	16.0032	19	15.8439	16.6	31.3694	17.2	26.9108	16.6	44.586
35.2	0.02038	19.2	0.00815	19.2	0.0079	17.4	3.56051	17.6	4.95166	17.4	2.90446	26.8	7.4067	26.4	7.35699	23.6	7.39013	18	17.2373	25.6	16.043	19.2	15.8838	16.6	31.5287	17.2	27.0701	16.6	44.586
35.2	0.0214	19.2	0.00815	19.2	0.0079	17.4	3.56051	17.6	4.94413	17.4	2.91083	27	7.4067	26.6	7.34042	23.6	7.4067	18.2	17.2373	25.6	16.043	19.4	15.8838	17	31.5287	17.4	26.9108	17	44.586
36	0.02242	19.6	0.00815	19.6	0.0079	17.6	3.56051	17.6	4.93661	17.6	2.91083	27	7.4067	26.6	7.34042	23.8	7.39013	18.2	17.2373	25.6	16.043	19.4	15.8838	17	31.5287	17.4	27.0701	17	44.586
36	0.0214	19.6	0.00815	19.6	0.0079	17.6	3.56051	18	4.92908	17.6	2.91083	27.4	7.39013	26.6	7.35699	23.8	7.35699	18.2	17.2373	25.8	16.043	19.4	15.8838	17.2	31.3694	17.6	26.9108	17.2	44.586
36.4	0.0214	19.6	0.00815	19.6	0.0079	17.6	3.56051	18	4.93661	17.6	2.90446	27.4	7.4067	26.8	7.34042	24	7.35699	18.2	17.2373	26	16.043	19.4	15.8439	17.2	31.3694	17.6	26.9108	17.2	44.4267
36.4	0.0214	19.6	0.00841	19.6	0.0079	17.6	3.56051	18	4.93661	18	2.90446	27.6	7.39013	27	7.35699	24	7.35699	18.4	17.1974	26	16.0828	19.8	15.9236	17.2	31.2102	17.6	26.9108	17.2	44.4267
36.4	0.02242	20	0.00841	20	0.0079	18	3.56688	18.2	4.93661	18	2.9172	27.6	7.4067	27	7.35699	24.2	7.35699	18.4	17.1974	26	16.0828	19.8	15.9236	17.2	31.2102	17.6	26.9108	17.4	44.2675
36.4	0.02242	20	0.00841	20	0.0079	18	3.56051	18.2	4.93661	18.2	2.9172	27.8	7.39013	27	7.34042	24.2	7.35699	18.6	17.1576	26.4	16.043	20	15.9634	17.4	31.2102	18	26.7516	17.4	44.4267
36.8	0.02242	20	0.00841	20	0.00815	18	3.56688	18.2	4.93661	18.2	2.92357	27.8	7.39013	27.4	7.35699	24.6	7.35699	18.6	17.1576	26.6	16.1226	20	15.9634	17.4	31.2102	18	26.7516	17.4	44.2675
36.8	0.02242	20	0.00841	20	0.00841	18.2	3.56688	18.4	4.92908	18.2	2.92357	28	7.39013	27.6	7.35699	24.8	7.34042	18.6	17.1576	26.6	16.1226	20.2	15.9236	17.6	31.051	18.2	26.9108	17.6	44.2675
37.2	0.0214	20	0.00841	20	0.00815	18.2	3.56688	18.4	4.92156	18.4	2.92357	28	7.39013	27.6	7.35699	24.8	7.32385	18.6	17.1576	26.6	16.0828	20.2	15.9236	17.6	31.051	18.2	26.9108	17.6	44.2675
37.2	0.02242	20	0.00841	20	0.00815	18.2	3.56688	18.6	4.92908	18.4	2.92357	28.4	7.39013	27.6	7.35699	24.8	7.34042	19	17.1576	26.8	16.0828	20.4	15.9634	17.6	31.2102	18.2	26.7516	17.6	44.2675
37.2	0.02242	20	0.00841	20	0.00841	18.4	3.56688	18.6	4.93661	18.4	2.92357	28.4	7.4067	27.8	7.34042	25	7.32385	19	17.078	27	16.1226	20.4	15.9634	17.6	31.051	18.2	26.9108	18	44.2675
37.2	0.02242	20.8	0.00841	20.8	0.00841	18.4	3.56688	18.6	4.92908	18.6	2.92357	28.4	7.39013	28	7.34042	25	7.34042	19	17.078	27	16.1226	20.8	15.9634	18	30.8917	18.4	26.9108	18	43.949
38	0.02242	20.8	0.00841	20.8	0.00841	18.4	3.57325	18.6	4.92908	18.6	2.93631	28.6	7.39013	28	7.37356	25.2	7.30728	19.2	17.0382	27	16.1226	20.8	16.0032	18	30.8917	18.4	26.7516	18	43.949
38	0.02344	20.8	0.00866	20.8	0.00841	18.6	3.57962	19	4.92908	18.6	2.93631	28.8	7.39013	28	7.37356	25.2	7.30728	19.2	16.9984	27.4	16.1624	21	15.9634	18.2	30.8917	18.6	26.7516	18.2	44.1083
38	0.0214	20.8	0.00841	20.8	0.00815	18.6	3.57325	19	4.92908	19	2.93631	28.8	7.39013	28.4	7.35699	25.2	7.30728	19.2	16.9984	27.6	16.1624	21	15.9634	18.2	30.7325	18.6	26.5924	18.2	43.949
38.4	0.02344	20.8	0.00866	20.8	0.00841	18.6	3.57325	19	4.92156	19	2.93631	29.2	7.39013	28.4	7.35699	25.6	7.29071	19.4	17.0382	27.6	16.1624	21.2	16.043	18.2	30.8917	18.6	26.7516	18.4	43.949
38.4	0.02344	21.2	0.00892	21.2	0.00841	19	3.57325	19	4.92908	19	2.92994	29.2	7.39013	28.6	7.34042	25.6	7.29071	19.4	17.0382	27.6	16.2022	21.2	16.043	18.2	30.7325	18.6	26.9108	18.4	43.949
38.4	0.02242	21.2	0.00866	21.2	0.00841	19	3.56688	19.2	4.92908	19	2.92994	29.4	7.37356	28.6	7.35699	25.6	7.30728	19.4	16.9984	27.8	16.2022	21.4	16.0032	18.4	30.5733	19	26.7516	18.4	43.949
38.8	0.02344	21.2	0.00892	21.2	0.00841	19	3.56688	19.2	4.93661	19.2	2.92994	29.4	7.37356	28.8	7.35699	25.8	7.29071	19.8	16.9984	28	16.2022	21.4	16.0032	18.4	30.5733	19	26.7516	18.6	43.7898
38.8	0.02344	21.2	0.00866	21.2	0.00841	19	3.57962	19.4	4.93661	19.2	2.93631	29.6	7.39013	28.8	7.35699	26	7.29071	19.8	16.9984	28	16.242	21.4	16.0032	18.6	30.414	19	26.7516	18.6	43.7898
38.8	0.02344	21.2	0.00866	21.2	0.00841	19.2	3.58599	19.4	4.93661	19.4	2.94268	29.6	7.39013	29.2	7.35699	26	7.29071	20	16.9984	28	16.2022	21.8	16.0032	18.6	30.414	19	26.5924	18.6	43.6306
39.6	0.02344	21.2	0.00866	21.2	0.00866	19.2	3.58599	19.4	4.93661	19.4	2.94904	29.8	7.39013	29.2	7.35699	26	7.29071	20	16.9586	28.4	16.242	22	16.043	18.6	30.2548	19.2	26.5924	19	43.7898
39.6	0.02344	21.6	0.00866	21.2	0.00841	19.4	3.57962	19.4	4.93661	19.4	2.94904	29.8	7.39013	29.4	7.35699	26.4	7.25757	20	16.9586	28.4	16.242	22	16.043	18.6	30.414	19.2	26.5924	19	43.6306
40	0.02344	21.6	0.00866	21.6	0.00866	19.4	3.58599	19.8	4.93661	19.4	2.94904	30.2	7.37356	29.4	7.35699	26.6	7.25757	20.2	16.9586	28.4	16.242	22	16.0828	19	30.2548	19.4	26.7516	19	43.4713
40	0.02344	21.6	0.00841	21.6	0.00866	19.4	3.57962	19.8	4.92156	19.8	2.94904	30.2	7.37356	29.6	7.35699	26.6	7.25757	20.2	16.9586	28.6	16.242	22	16.0828	19	30.414	19.4	26.5924	19	43.4713
40	0.02344	21.6	0.00866	21.6	0.00866	19.4	3.57962	20	4.94413	19.8	2.94268	30.4	7.35699	29.6	7.35699	26.8	7.25757	20.2	16.9586	28.8	16.242	22.2	16.0828	19	30.2548	19.4	26.5924	19.2	43.4713
40.4	0.02344	21.6	0.00892	21.6	0.00866	19.8	3.59236	20	4.95166	20	2.94904	30.4	7.35699	29.8	7.35699	26.8	7.25757	20.4	16.9586	28.8	16.2818	22.2	16.0828	19.2	30.2548	19.8	26.5924	19.2	43.4713
40.4	0.02344	22	0.00917	22	0.00866	19.8	3.59236	20	4.95166	20	2.94904	30.6	7.35699	29.8	7.35699	27	7.241	20.4	16.9188	28.8	16.2818	22.2	16.1226	19.2	30.2548	19.8	26.5924	19.4	43.3121
40.4	0.02344	22	0.00943	22	0.00892	20	3.59236	20	4.95166	20	2.96178	30.8	7.35699	30.2	7.35699	27	7.241	20.4	16.879	29.2	16.3217	22.6	16.1226	19.2	29.9363	19.8	26.5924	19.4	43.3121
40.8	0.02344	22	0.00943	22	0.00866	20	3.59236	20.2	4.95166	20	2.95541	30.8	7.35699	30.2	7.35699	27	7.241	20.8	16.879	29.4	16.3217	22.6	16.0828	19.4	29.7771	20	26.5924	19.4	43.1529
40.8	0.02446	22	0.00943	22	0.00892	20	3.59236	20.2	4.94413	20.2	2.96178	30.8	7.35699	30.4	7.35699	27.4	7.241	20.8	16.879	29.4	16.3217	22.8	16.1226	19.4	29.7771	20	26.5924	19.4	43.3121
40.8	0.02548	22	0.00943	22	0.00892	20.2	3.59236	20.4	4.93661	20.2	2.95541	31.2	7.34042	30.4	7.37356	27.6	7.241	21	16.879	29.6	16.3615	22.8	16.1226	19.8	29.6178	20	26.5924	19.8	43.3121
41.6	0.02548	22	0.00943	22	0.00866	20.2	3.58599	20.4	4.93661	20.4	2.95541	31.4	7.32385	30.6	7.35699	27.6	7.241	21	16.879	29.6	16.3615	22.8	16.1226	19.8	29.7771	20	26.5924	19.8	43.1529
41.6	0.02548	22	0.00917	22	0.00892	20.2	3.57962	20.4	4.95166	20.4	2.94904	31.4	7.32385	30.6	7.35699	27.6	7.241	21	16.8392	29.8	16.3615	23	16.0828	19.8	29.6178	20.2	26.5924	19.8	43.1529
42	0.02548	22.8	0.00917	22.8	0.00892	20.4	3.59236	20.4	4.95166	20.4	2.94268	31.6	7.34042	30.8	7.35699	27.8	7.22443	21	16.8392	29.8	16.3615	23	16.1226	20	29.6178	20.2	26.5924	20	43.1529
42	0.02344	22.8	0.00917	22.8	0.00892	20.4	3.59236	20.8	4.95918	20.4	2.95541	31.6	7.34042	30.8	7.35699	27.8	7.22443	21.2	16.7994	30.2	16.3615	23.2	16.1624	20	29.4586	20.4	26.5924	20	42.9936
42	0.02344	22.8	0.00943	22.8	0.00892	20.8	3.59236	20.8	4.95918	20.8	2.96178	31.6	7.32385	31.2	7.35699	28	7.20786	21.2	16.7994	30.2	16.3615	23.2	16.1624	20	29.4586	20.4	26.5924	20	42.8344
42	0.02344	22.8	0.00917	22.8	0.00892	20.8	3.59873	21	4.95918	20.8	2.96178	32	7.30728	31.2	7.35699	28	7.22443	21.4	16.7994	30.4	16.4013	23.2	16.1624	20.2	29.2994	20.4	26.5924	20.2	42.8344
42.4	0.02446	23.2	0.00943	22.8	0.00892	20.8	3.59236	21	4.96671	21	2.96815	32.2	7.29071	31.4	7.37356	28	7.241	21.4	16.7596	30.4	16.4013	23.2	16.1624	20.2	29.2994	20.8	26.5924	20.2	42.8344
42.4	0.02446	23.2	0.00943	23.2	0.00917	21	3.59236	21	4.95918	21	2.96815	32.2	7.30728	31.4	7.35699	28.4	7.241	21.4	16.7596	30.6	16.4013	23.6	16.1624	20.4	29.1401	20.8	26.5924	20.2	42.8344
42.8	0.02344	23.2	0.00943	23.2	0.00917	21	3.59236	21	4.95166	21	2.96178	32.2	7.30728	31.6	7.37356	28.4	7.22443	21.4	16.7994	30.8	16.4411	23.6	16.1624	20.4	29.1401	20.8	26.5924	20.4	42.6752
42.8	0.02446	23.2	0.00943	23.2	0.00917	21	3.59873	21.2	4.95918	21	2.96178	32.4	7.30728	31.6	7.37356	28.6	7.22443	21.8	16.7994	30.8	16.4013	23.8	16.1226	20.4	29.1401	21	26.5924	20.4	42.8344
42.8	0.02548	23.2	0.00943	23.2	0.00892	21.2	3.59873	21.2	4.95918	21.2	2.95541	32.6	7.30728	32	7.37356	28.6	7.20786	21.8	16.7596	31.2	16.4411	23.8	16.1226	20.4	29.1401	21	26.5924	20.4	42.6752
42.8	0.02446	23.2	0.00968	23.2	0.00892	21.2	3.59873	21.4	4.96671	21.2	2.96178	32.6	7.29071	32	7.37356	28.8	7.22443	22	16.7198	31.2	16.4411	23.8	16.2022	20.8	28.9809	21	26.4331	20.8	42.5159
43.6	0.02548	23.2	0.00968	23.2	0.00917	21.2	3.6051	21.4	4.96671	21.4	2.96178	32.6	7.29071	32.2	7.37356	28.8	7.22443	22	16.7198	31.4	16.4411	23.8	16.2022	20.8	28.9809	21	26.5924	20.8	42.6752
43.6	0.02548	23.6	0.00968	23.2	0.00892	21.4	3.6051	21.4	4.96671	21.4	2.96178	33.2	7.27414	32.2	7.39013	29.2	7.22443	22	16.7198	31.4	16.4411	24	16.2022	21	28.8217	21.2	26.5924	21	42.5159
44	0.0265	23.6	0.00968	23.6	0.00917	21.4	3.59873	21.8	4.97423	21.4	2.96178	33.2	7.27414	32.4	7.39013	29.2	7.241	22	16.7198	31.4	16.4411	24	16.1624	21	28.8217	21.2	26.4331	21	42.5159
44	0.02548	23.6	0.00968	23.6	0.00917	21.4	3.59873	21.8	4.95918	21.4	2.95541	33.2	7.27414	32.6	7.39013	29.4	7.22443	22.2	16.6799	31.6	16.4809	24.2	16.1624	21	28.6624	21.4	26.5924	21	42.3567
44	0.02548	23.6	0.00968	23.6	0.00917	21.8	3.59873	21.8	4.95918	21.8	2.96178	33.4	7.25757	32.6	7.37356	29.4	7.20786	22.2	16.7198	31.6	16.5207	24.2	16.1624	21	28.6624	21.4	26.5924	21	42.3567
44	0.02548	24	0.00968	23.6	0.00943	21.8	3.59873	22	4.96671	21.8	2.95541	33.6	7.29071	32.6	7.37356	29.6	7.22443	22.2	16.7198	32	16.5207	24.2	16.1624	21.2	28.5032	21.4	26.5924	21.2	42.3567
44.4	0.02548	24	0.00968	24	0.00917	21.8	3.6051	22	4.97423	22	2.95541	33.6	7.27414	33	7.39013	29.6	7.22443	22.6	16.7198	32.2	16.5207	24.2	16.2022	21.2	28.5032	21.4	26.4331	21.2	42.0382
44.4	0.02446	24	0.00968	24	0.00917	22	3.6051	22	4.97423	22	2.95541	34	7.27414	33.2	7.39013	29.8	7.22443	22.6	16.6799	32.2	16.5207	24.6	16.2022	21.4	28.5032	21.8	26.5924	21.4	42.1975
45.2	0.02548	24	0.00968	24	0.00943	22	3.61146	22.2	4.97423	22	2.96178	34	7.27414	33.2	7.39013	29.8	7.22443	22.6	16.6401	32.2	16.5605	24.6	16.2022	21.4	28.3439	21.8	26.4331	21.4	42.1975
45.2	0.02548	24	0.00968	24	0.00943	22	3.61146	22.2	4.97423	22	2.96178	34.2	7.27414	33.2	7.39013	29.8	7.20786	22.8	16.6401	32.4	16.5605	24.8	16.242	21.4	28.3439	22	26.4331	21.4	42.0382
45.2	0.02548	24	0.00994	24	0.00943	22.2	3.6051	22.2	4.97423	22.2	2.96815	34.2	7.25757	33.4	7.39013	30.2	7.20786	22.8	16.6799	32.6	16.5605	24.8	16.242	21.4	28.3439	22	26.4331	21.4	42.0382
45.6	0.02548	24	0.00994	24	0.00943	22.2	3.61146	22.6	4.96671	22.2	2.96815	34.4	7.27414	33.6	7.4067	30.4	7.22443	22.8	16.6799	32.6	16.5605	24.8	16.242	21.8	28.3439	22	26.4331	21.8	42.0382
45.6	0.02548	24.8	0.00994	24	0.00943	22.2	3.6051	22.6	4.96671	22.2	2.96815	34.4	7.25757	33.6	7.4067	30.4	7.20786	23	16.6799	32.6	16.5605	25	16.2022	21.8	28.1847	22.2	26.4331	21.8	42.0382
45.6	0.02548	24.8	0.00994	24.8	0.00943	22.2	3.6051	22.8	4.97423	22.6	2.96815	34.6	7.25757	33.6	7.4067	30.4	7.22443	23	16.6799	33	16.6003	25	16.242	22	28.1847	22.2	26.2739	22	42.0382
46	0.0265	24.8	0.00994	24.8	0.00943	22.6	3.61783	22.8	4.97423	22.6	2.96178	34.6	7.27414	34	7.39013	30.6	7.241	23	16.6401	33.2	16.6003	25.2	16.242	22	28.0255	22.2	26.4331	22	41.879
46	0.02548	24.8	0.01019	24.8	0.00943	22.6	3.61783	22.8	4.98176	22.6	2.96178	35	7.27414	34.2	7.39013	30.6	7.241	23.2	16.6003	33.2	16.6003	25.2	16.242	22	28.0255	22.6	26.4331	22	41.879
46.4	0.02548	25.2	0.01045	24.8	0.00943	22.8	3.61783	22.8	4.97423	22.8	2.96815	35	7.29071	34.2	7.42327	30.8	7.241	23.2	16.6003	33.2	16.6401	25.2	16.242	22	27.8662	22.6	26.2739	22	42.0382
46.4	0.0265	25.2	0.01019	24.8	0.00943	22.8	3.6242	23	4.97423	22.8	2.96815	35.2	7.27414	34.2	7.4067	30.8	7.241	23.2	16.6401	33.4	16.6401	25.6	16.242	22.2	27.8662	22.6	26.4331	22.2	41.879
46.4	0.0265	25.2	0.01019	25.2	0.00968	22.8	3.61783	23	4.97423	22.8	2.96815	35.2	7.25757	34.4	7.4067	31.2	7.241	23.6	16.6401	33.6	16.6401	25.6	16.242	22.2	27.707	22.8	26.2739	22.2	41.7197
46.4	0.0265	25.2	0.01045	25.2	0.00943	22.8	3.61783	23.2	4.96671	23	2.96815	35.4	7.25757	34.6	7.4067	31.2	7.241	23.6	16.6401	33.6	16.6401	25.6	16.2022	22.2	27.8662	22.8	26.4331	22.2	41.7197
47.2	0.0265	25.2	0.01045	25.2	0.00943	23	3.61146	23.2	4.97423	23	2.96178	35.4	7.25757	34.6	7.4067	31.4	7.241	23.6	16.6401	34	16.6799	25.6	16.1624	22.6	27.8662	22.8	26.2739	22.2	41.5605
47.2	0.02752	25.2	0.01045	25.2	0.00968	23	3.61146	23.2	4.97423	23	2.96178	35.8	7.25757	34.6	7.42327	31.4	7.241	23.8	16.6003	34	16.6799	25.8	16.2022	22.6	27.707	23	26.4331	22.6	41.7197
47.6	0.0265	25.2	0.01045	25.2	0.00943	23.2	3.61146	23.2	4.97423	23.2	2.95541	35.8	7.25757	35	7.4067	31.4	7.241	23.8	16.6003	34.2	16.6799	25.8	16.1624	22.6	27.5478	23	26.4331	22.6	41.5605
47.6	0.0265	25.6	0.01019	25.2	0.00968	23.2	3.6242	23.6	4.97423	23.2	2.96178	36	7.25757	35.2	7.42327	31.6	7.241	23.8	16.5605	34.2	16.6799	26	16.1624	22.8	27.5478	23	26.2739	22.8	41.5605
47.6	0.0265	25.6	0.01045	25.2	0.00968	23.2	3.6242	23.6	4.98176	23.2	2.96815	36	7.22443	35.2	7.42327	31.6	7.241	24	16.5605	34.4	16.6799	26	16.1624	22.8	27.3885	23.2	26.4331	22.8	41.5605
47.6	0.0265	25.6	0.01019	25.6	0.00968	23.2	3.63057	23.8	4.96671	23.6	2.96815	36.2	7.25757	35.4	7.42327	32	7.241	24	16.6003	34.4	16.7596	26	16.1226	22.8	27.3885	23.2	26.4331	22.8	41.5605
48	0.0265	25.6	0.01045	25.6	0.00968	23.6	3.63057	23.8	4.96671	23.6	2.96815	36.2	7.25757	35.4	7.43984	32	7.241	24	16.6003	34.6	16.7596	26	16.1226	23	27.3885	23.2	26.2739	22.8	41.4013
48	0.02548	25.6	0.01045	25.6	0.00968	23.6	3.63057	23.8	4.95918	23.6	2.96815	36.4	7.241	35.8	7.43984	32.2	7.241	24.2	16.6003	34.6	16.7596	26.4	16.0828	23	27.3885	23.6	26.2739	23	41.4013
48.4	0.0265	25.6	0.01045	25.6	0.00968	23.8	3.6242	23.8	4.95166	23.8	2.96815	36.4	7.241	36	7.43984	32.2	7.241	24.2	16.5605	35	16.7596	26.4	16.043	23	27.3885	23.6	26.2739	23	41.4013
48.4	0.0265	25.6	0.01045	25.6	0.00994	23.8	3.6242	24	4.95918	23.8	2.96178	36.8	7.241	36	7.4564	32.4	7.25757	24.2	16.6003	35	16.7596	26.6	16.1226	23.2	27.3885	23.6	26.2739	23.2	41.242
48.4	0.02752	26.4	0.01045	25.6	0.00968	23.8	3.6242	24	4.95918	23.8	2.96178	37	7.25757	36	7.42327	32.4	7.25757	24.6	16.5605	35.2	16.7994	26.6	16.0828	23.2	27.3885	23.8	26.2739	23.2	41.0828
48.4	0.0265	26.4	0.0107	25.6	0.00968	23.8	3.63057	24.2	4.95918	24	2.96815	37	7.27414	36.2	7.43984	32.6	7.25757	24.6	16.5207	35.2	16.7994	26.6	16.0828	23.2	27.2293	23.8	26.1147	23.2	41.242
49.2	0.0265	26.4	0.0107	26.4	0.00994	24	3.63694	24.2	4.95918	24	2.97452	37	7.241	36.4	7.43984	32.6	7.25757	24.8	16.5207	35.4	16.7994	26.8	16.0828	23.6	27.2293	23.8	26.4331	23.2	41.0828
49.2	0.0265	26.4	0.0107	26.4	0.00994	24	3.63694	24.2	4.95918	24.2	2.97452	37.2	7.22443	36.4	7.43984	32.6	7.25757	24.8	16.5605	35.4	16.7994	26.8	16.1226	23.6	27.2293	24	26.2739	23.6	41.242
49.6	0.0265	26.8	0.0107	26.4	0.00994	24.2	3.64331	24.2	4.95166	24.2	2.97452	37.4	7.241	36.4	7.4564	33	7.25757	24.8	16.5207	35.8	16.879	27	16.1226	23.8	27.2293	24	26.2739	23.6	41.0828
49.6	0.02752	26.8	0.0107	26.4	0.00968	24.2	3.63694	24.6	4.95166	24.2	2.96815	37.4	7.241	36.8	7.4564	33.2	7.27414	25	16.5605	35.8	16.8392	27	16.0828	23.8	27.2293	24.2	26.1147	23.8	40.9236
49.6	0.02854	26.8	0.0107	26.8	0.00994	24.2	3.63057	24.6	4.95918	24.6	2.97452	37.4	7.25757	37	7.47297	33.2	7.25757	25	16.5605	36	16.9188	27	16.1226	23.8	27.0701	24.2	26.1147	23.8	41.0828
49.6	0.02752	26.8	0.0107	26.8	0.01019	24.2	3.63694	24.8	4.96671	24.6	2.96815	37.8	7.241	37	7.4564	33.2	7.27414	25	16.5207	36	16.8392	27.4	16.1226	24	27.0701	24.2	26.1147	23.8	40.9236
50	0.0265	26.8	0.0107	26.8	0.00994	24.6	3.64331	24.8	4.95918	24.8	2.96815	37.8	7.241	37	7.4564	33.4	7.29071	25.2	16.5207	36.2	16.879	27.4	16.1226	24	27.0701	24.2	26.1147	23.8	40.7643
50	0.02854	26.8	0.01096	26.8	0.01019	24.6	3.64331	24.8	4.95166	24.8	2.96815	38	7.241	37.2	7.4564	33.4	7.30728	25.2	16.4809	36.2	16.879	27.6	16.1624	24	27.0701	24.6	26.1147	24	40.7643
50.4	0.02854	27.2	0.0107	26.8	0.00994	24.8	3.64968	25	4.95166	24.8	2.97452	38	7.241	37.4	7.4564	33.6	7.30728	25.2	16.4809	36.4	16.9188	27.6	16.1624	24.2	26.9108	24.6	26.1147	24	40.7643
50.4	0.02752	27.2	0.01096	26.8	0.01019	24.8	3.64968	25	4.95166	24.8	2.96815	38.2	7.241	37.4	7.47297	33.6	7.30728	25.6	16.5207	36.4	16.9188	27.6	16.1624	24.2	27.0701	24.8	26.1147	24.2	40.7643
50.4	0.02752	27.2	0.01096	26.8	0.01019	24.8	3.64968	25	4.94413	25	2.96815	38.2	7.241	37.8	7.47297	34	7.30728	25.6	16.4809	36.8	16.9188	27.6	16.2022	24.2	26.9108	24.8	26.1147	24.2	40.7643
51.2	0.02854	27.2	0.01096	27.2	0.00994	25	3.64331	25.2	4.93661	25	2.96815	38.6	7.241	37.8	7.47297	34	7.34042	25.6	16.4809	36.8	16.9188	27.8	16.2022	24.6	27.0701	24.8	26.1147	24.2	40.6051
51.2	0.02854	27.6	0.01096	27.2	0.01019	25	3.63694	25.2	4.94413	25.2	2.96815	38.6	7.22443	38	7.47297	34.2	7.35699	25.6	16.4809	37	16.9586	27.8	16.2022	24.6	26.9108	24.8	26.1147	24.2	40.6051
51.2	0.02752	27.6	0.01121	27.2	0.01019	25	3.64331	25.2	4.94413	25.2	2.96815	38.8	7.241	38	7.4564	34.2	7.35699	25.8	16.4411	37	16.9586	28	16.2022	24.6	26.7516	25	26.1147	24.6	40.4459
51.6	0.02854	27.6	0.01121	27.2	0.01019	25.2	3.64331	25.6	4.94413	25.2	2.96815	38.8	7.241	38.2	7.47297	34.4	7.35699	25.8	16.4411	37.2	16.9586	28	16.2022	24.8	26.9108	25	25.9554	24.6	40.4459
51.6	0.02752	27.6	0.01096	27.6	0.01019	25.2	3.64331	25.6	4.94413	25.2	2.96815	39	7.241	38.2	7.48954	34.6	7.37356	26	16.4411	37.2	16.9984	28	16.242	24.8	26.7516	25.2	25.9554	24.8	40.4459
52	0.02854	27.6	0.01121	27.6	0.01019	25.2	3.64331	25.6	4.94413	25.6	2.96815	39	7.22443	38.6	7.48954	34.6	7.37356	26	16.4013	37.4	16.9984	28.4	16.242	24.8	26.5924	25.2	26.1147	24.8	40.4459
52	0.02854	27.6	0.01121	27.6	0.01019	25.6	3.64968	25.8	4.93661	25.6	2.97452	39.2	7.22443	38.6	7.48954	34.6	7.37356	26	16.4013	37.8	16.9984	28.4	16.2022	25	26.5924	25.2	26.1147	24.8	40.4459
52	0.03057	27.6	0.01096	27.6	0.01019	25.6	3.64331	25.8	4.94413	25.6	2.97452	39.2	7.22443	38.8	7.47297	35	7.39013	26	16.4411	37.8	16.9984	28.4	16.242	25	26.7516	25.2	25.9554	24.8	40.2866
52	0.02752	28.4	0.01121	27.6	0.01019	25.6	3.64331	26	4.95166	25.6	2.97452	39.6	7.241	38.8	7.48954	35	7.4067	26.4	16.4013	38	16.9984	28.6	16.242	25.2	26.7516	25.6	26.1147	25	40.2866
52.8	0.02752	28.4	0.01121	27.6	0.01045	25.8	3.64331	26	4.94413	25.8	2.96815	39.6	7.22443	39	7.50611	35	7.4067	26.4	16.4013	38	16.9984	28.6	16.242	25.2	26.7516	25.6	25.9554	25	40.2866
52.8	0.02854	28.4	0.01121	27.6	0.01019	25.8	3.64331	26	4.94413	25.8	2.96815	39.8	7.22443	39	7.48954	35.2	7.43984	26.6	16.4013	38.2	16.9984	28.8	16.2022	25.2	26.7516	25.6	25.9554	25.2	40.1274
53.2	0.02752	28.4	0.01121	28.4	0.01045	26	3.64331	26	4.94413	26	2.97452	39.8	7.22443	39.2	7.47297	35.2	7.42327	26.6	16.4411	38.2	17.0382	28.8	16.2022	25.2	26.7516	25.6	26.1147	25.2	40.1274
53.2	0.02955	28.8	0.01121	28.4	0.01019	26	3.63694	26.4	4.94413	26	2.97452	40	7.22443	39.2	7.48954	35.4	7.42327	26.6	16.4013	38.2	17.0382	28.8	16.2022	25.6	26.5924	25.8	25.9554	25.2	39.9682
53.2	0.02955	28.8	0.01146	28.4	0.01045	26	3.63694	26.4	4.94413	26	2.97452	40	7.22443	39.6	7.50611	35.4	7.43984	26.8	16.4013	38.6	17.0382	28.8	16.2022	25.6	26.5924	25.8	25.9554	25.2	39.8089
53.2	0.02854	28.8	0.01146	28.4	0.01045	26	3.63057	26.6	4.93661	26.4	2.97452	40.2	7.22443	39.6	7.47297	35.8	7.4564	26.8	16.4013	38.8	17.078	29.2	16.2022	25.6	26.5924	26	25.9554	25.6	39.9682
53.6	0.03057	28.8	0.01146	28.8	0.01045	26.4	3.6242	26.6	4.93661	26.4	2.97452	40.2	7.22443	39.8	7.48954	35.8	7.43984	27	16.4013	38.8	17.0382	29.2	16.2022	25.6	26.5924	26	25.9554	25.6	39.9682
53.6	0.02752	28.8	0.01146	28.8	0.0107	26.4	3.6242	26.6	4.94413	26.6	2.97452	40.6	7.22443	39.8	7.48954	36	7.4564	27	16.3615	38.8	17.0382	29.4	16.2022	25.8	26.5924	26	25.7962	25.6	39.8089
54	0.02752	28.8	0.01146	28.8	0.0107	26.6	3.63057	26.6	4.94413	26.6	2.97452	40.6	7.20786	40	7.50611	36	7.43984	27	16.4013	39	17.078	29.4	16.2022	25.8	26.5924	26	25.7962	25.6	39.9682
54	0.02752	28.8	0.01146	28.8	0.0107	26.6	3.63694	26.8	4.93661	26.6	2.98089	40.8	7.20786	40	7.50611	36	7.4564	27.4	16.3217	39.2	17.078	29.4	16.2022	26	26.5924	26.4	25.7962	25.8	39.8089
54	0.02854	29.2	0.01146	28.8	0.01045	26.6	3.63057	26.8	4.93661	26.8	2.98089	40.8	7.20786	40.2	7.50611	36.2	7.4564	27.4	16.3615	39.2	17.078	29.6	16.2022	26	26.5924	26.4	25.7962	25.8	39.6497
54	0.02955	29.2	0.01146	28.8	0.0107	26.6	3.63057	27	4.93661	26.8	2.98089	41	7.22443	40.2	7.52268	36.4	7.4564	27.4	16.3217	39.6	17.078	29.6	16.1624	26	26.5924	26.6	25.7962	26	39.6497
54.8	0.02854	29.2	0.01172	28.8	0.0107	26.8	3.63057	27	4.93661	27	2.98089	41	7.22443	40.6	7.52268	36.4	7.43984	27.6	16.3615	39.6	17.1178	29.8	16.1624	26.4	26.5924	26.6	25.7962	26	39.6497
54.8	0.02955	29.2	0.01146	29.2	0.0107	26.8	3.63057	27	4.93661	27	2.98089	41.4	7.20786	40.6	7.52268	36.8	7.43984	27.6	16.3217	39.8	17.1178	29.8	16.1624	26.4	26.5924	26.6	25.7962	26	39.6497
55.2	0.02854	29.6	0.01146	29.2	0.0107	27	3.61783	27.4	4.94413	27	2.98726	41.6	7.20786	40.8	7.52268	36.8	7.43984	27.6	16.3615	39.8	17.1178	29.8	16.1624	26.4	26.5924	26.6	25.7962	26	39.4905
55.2	0.02955	29.6	0.01172	29.2	0.01096	27	3.61783	27.4	4.94413	27	2.98089	41.6	7.22443	40.8	7.52268	36.8	7.43984	27.8	16.3217	40	17.1576	30.2	16.1624	26.6	26.5924	26.8	25.7962	26.4	39.3312
55.2	0.03057	29.6	0.01172	29.6	0.0107	27	3.61146	27.4	4.94413	27.4	2.98089	41.6	7.22443	41	7.52268	37	7.43984	27.8	16.3217	40.2	17.1576	30.2	16.1624	26.6	26.4331	26.8	25.7962	26.4	39.3312
55.2	0.03057	29.6	0.01197	29.6	0.01096	27	3.61783	27.6	4.94413	27.4	2.98089	41.8	7.20786	41	7.52268	37	7.43984	28	16.3217	40.2	17.1178	30.4	16.1226	26.6	26.4331	27	25.6369	26.6	39.3312
55.6	0.03057	29.6	0.01197	29.6	0.0107	27.4	3.61146	27.6	4.95166	27.6	2.98089	42	7.22443	41.4	7.52268	37.2	7.43984	28	16.3217	40.6	17.1576	30.4	16.1226	26.8	26.4331	27	25.7962	26.6	39.3312
55.6	0.02955	29.6	0.01172	29.6	0.0107	27.4	3.61783	27.8	4.94413	27.6	2.98089	42	7.20786	41.6	7.53925	37.4	7.43984	28	16.3217	40.6	17.1576	30.4	16.1226	26.8	26.4331	27	25.7962	26.6	39.172
56	0.03057	29.6	0.01197	29.6	0.0107	27.6	3.61146	27.8	4.93661	27.6	2.98089	42	7.20786	41.6	7.53925	37.4	7.43984	28	16.3217	40.8	17.1974	30.4	16.1226	27	26.4331	27	25.7962	26.8	39.172
56	0.03057	30.4	0.01197	29.6	0.01096	27.6	3.61146	27.8	4.93661	27.6	2.98726	42.6	7.20786	41.6	7.52268	37.4	7.42327	28.4	16.242	40.8	17.1576	30.6	16.1226	27	26.4331	27.4	25.7962	26.8	39.172
56.8	0.02955	30.4	0.01197	29.6	0.01096	27.6	3.61146	28	4.93661	27.8	2.98726	42.6	7.20786	41.8	7.52268	37.8	7.42327	28.4	16.3217	41	17.1974	30.6	16.1226	27	26.4331	27.4	25.7962	26.8	39.0127
56.8	0.03057	30.4	0.01197	30.4	0.01096	27.8	3.61146	28	4.93661	27.8	2.98089	42.6	7.20786	42	7.53925	37.8	7.43984	28.4	16.2818	41	17.1576	30.8	16.1624	27.4	26.4331	27.6	25.7962	27	39.0127
56.8	0.03057	30.4	0.01197	30.4	0.01096	27.8	3.61146	28	4.93661	28	2.98726	42.8	7.20786	42	7.55582	38	7.42327	28.4	16.2818	41	17.1974	30.8	16.1624	27.4	26.4331	27.6	25.7962	27	39.0127
56.8	0.02955	30.8	0.01197	30.4	0.01096	27.8	3.61146	28.4	4.94413	28	2.98726	43	7.20786	42	7.55582	38	7.4067	28.6	16.242	41.4	17.1974	30.8	16.1226	27.6	26.4331	27.6	25.6369	27	39.0127
57.2	0.03057	30.8	0.01223	30.4	0.01096	28	3.61146	28.4	4.94413	28	2.99363	43	7.19129	42.4	7.53925	38	7.4067	28.6	16.242	41.6	17.1974	31.2	16.1226	27.6	26.4331	27.8	25.6369	27.4	38.8535
57.2	0.03057	30.8	0.01248	30.4	0.01096	28	3.61146	28.4	4.93661	28	2.99363	43	7.19129	42.6	7.55582	38.2	7.4067	28.8	16.242	41.6	17.1974	31.2	16.1624	27.6	26.2739	27.8	25.7962	27.4	38.8535
57.6	0.02955	30.8	0.01197	30.8	0.01096	28	3.6051	28.4	4.93661	28.4	2.99363	43	7.19129	42.6	7.55582	38.6	7.4067	28.8	16.242	41.6	17.2373	31.2	16.1624	27.6	26.4331	27.8	25.7962	27.6	38.8535
57.6	0.02955	30.8	0.01223	30.8	0.01096	28.4	3.6051	28.6	4.93661	28.4	3	43.6	7.20786	42.6	7.57239	38.6	7.39013	28.8	16.242	41.8	17.2373	31.4	16.1226	27.8	26.4331	28	25.6369	27.6	38.8535
57.6	0.03057	30.8	0.01248	30.8	0.01096	28.4	3.6051	28.6	4.93661	28.4	2.99363	43.6	7.20786	42.8	7.55582	38.6	7.39013	28.8	16.242	42	17.2771	31.4	16.1226	27.8	26.2739	28	25.6369	27.6	38.6943
57.6	0.03057	31.2	0.01248	30.8	0.01096	28.4	3.6051	28.8	4.93661	28.4	2.99363	43.6	7.20786	43	7.55582	38.8	7.37356	29.2	16.2022	42	17.2373	31.6	16.1624	28	26.1147	28.4	25.6369	27.8	38.535
58.4	0.03057	31.2	0.01248	30.8	0.01096	28.6	3.61146	28.8	4.94413	28.6	3	43.8	7.20786	43	7.57239	38.8	7.37356	29.2	16.242	42	17.2771	31.6	16.1624	28	26.1147	28.4	25.6369	27.8	38.6943
58.4	0.03057	31.2	0.01248	30.8	0.01096	28.6	3.6051	28.8	4.94413	28.6	3	44	7.17472	43.4	7.57239	39	7.39013	29.4	16.2022	42.4	17.2771	31.6	16.1624	28	26.1147	28.4	25.6369	27.8	38.6943
58.8	0.03057	31.2	0.01223	31.2	0.01096	28.8	3.61783	28.8	4.93661	28.8	3	44	7.19129	43.4	7.58896	39.2	7.35699	29.4	16.2022	42.6	17.2771	31.6	16.1624	28	26.2739	28.4	25.6369	28	38.535
58.8	0.03057	31.2	0.01223	31.2	0.01121	28.8	3.61783	29.2	4.93661	28.8	3	44.4	7.19129	43.6	7.58896	39.2	7.37356	29.4	16.1624	42.6	17.2771	32	16.2022	28.4	26.2739	28.6	25.6369	28	38.3758
58.8	0.03057	31.2	0.01223	31.2	0.01121	28.8	3.61146	29.2	4.93661	28.8	3.00637	44.4	7.20786	43.6	7.58896	39.2	7.35699	29.6	16.1624	42.6	17.3169	32	16.2022	28.4	26.1147	28.6	25.7962	28	38.3758
58.8	0.03159	31.2	0.01223	31.2	0.01121	28.8	3.6051	29.4	4.95166	29.2	3.00637	44.6	7.17472	43.8	7.60553	39.6	7.34042	29.6	16.1624	42.8	17.3169	32.2	16.1624	28.4	26.1147	28.8	25.6369	28.4	38.3758
59.2	0.03057	32	0.01223	31.2	0.01121	29.2	3.6051	29.4	4.95166	29.2	3	44.6	7.17472	44	7.58896	39.6	7.35699	29.6	16.1624	43	17.3169	32.2	16.1624	28.6	26.1147	28.8	25.6369	28.4	38.3758
59.2	0.03057	32	0.01223	31.2	0.01121	29.2	3.61146	29.4	4.95166	29.2	3	44.8	7.19129	44	7.60553	39.8	7.34042	29.8	16.1226	43	17.3567	32.2	16.2022	28.6	26.1147	28.8	25.6369	28.4	38.3758
59.6	0.03057	32	0.01223	31.2	0.01146	29.4	3.61783	29.4	4.95166	29.4	3.00637	44.8	7.19129	44.4	7.6221	39.8	7.32385	29.8	16.1226	43.4	17.3567	32.4	16.1624	28.6	26.1147	28.8	25.6369	28.4	38.2166
59.6	0.03057	32	0.01248	31.2	0.01146	29.4	3.61783	29.6	4.95918	29.4	3.00637	45.2	7.19129	44.4	7.60553	40	7.32385	30.2	16.0828	43.4	17.3567	32.4	16.2022	28.8	26.1147	29.2	25.4777	28.6	38.0573
59.6	0.03159	32.4	0.01248	32	0.01146	29.4	3.61783	29.6	4.95166	29.4	3.01274	45.2	7.19129	44.4	7.60553	40	7.34042	30.2	16.0828	43.6	17.3567	32.6	16.2022	28.8	25.9554	29.2	25.4777	28.6	38.0573
59.6	0.03057	32.4	0.01248	32	0.01146	29.4	3.61783	29.8	4.95166	29.6	3.01274	45.4	7.19129	44.6	7.60553	40.2	7.32385	30.2	16.1226	43.6	17.3567	32.6	16.2022	28.8	25.9554	29.4	25.4777	28.8	38.0573
60.4	0.03159	32.4	0.01274	32	0.01146	29.6	3.61146	29.8	4.95166	29.6	3.01274	45.4	7.17472	44.8	7.6221	40.2	7.32385	30.4	16.0828	43.8	17.3965	32.6	16.2022	29.2	25.7962	29.4	25.6369	28.8	38.0573
60.4	0.03057	32.4	0.01274	32	0.01146	29.6	3.6051	29.8	4.95918	29.8	3.00637	45.6	7.19129	44.8	7.6221	40.6	7.32385	30.4	16.0828	43.8	17.3965	33	16.242	29.2	25.7962	29.4	25.4777	28.8	38.0573
60.8	0.03159	32.4	0.01274	32.4	0.01146	29.8	3.61783	29.8	4.95918	29.8	3.00637	45.6	7.17472	44.8	7.60553	40.8	7.30728	30.4	16.043	44	17.4363	33	16.242	29.4	25.7962	29.4	25.6369	28.8	38.0573
60.8	0.03159	32.4	0.01274	32.4	0.01146	29.8	3.61783	30.2	4.96671	29.8	3.00637	45.8	7.17472	45.2	7.6221	40.8	7.30728	30.6	16.0828	44	17.4363	33.2	16.242	29.4	25.7962	29.6	25.4777	29.2	38.0573
60.8	0.03159	32.8	0.01274	32.4	0.01146	29.8	3.6242	30.2	4.98176	30.2	3.00637	45.8	7.17472	45.4	7.6221	40.8	7.32385	30.6	16.043	44.4	17.4363	33.2	16.242	29.4	25.7962	29.6	25.4777	29.2	38.0573
61.2	0.03159	32.8	0.01274	32.4	0.01146	29.8	3.6242	30.4	4.96671	30.2	3.00637	46.2	7.17472	45.4	7.6221	41	7.32385	30.6	16.043	44.4	17.4761	33.2	16.3217	29.4	25.7962	29.8	25.4777	29.4	37.8981
61.2	0.03159	32.8	0.01274	32.4	0.01146	30.2	3.6242	30.4	4.97423	30.2	3.01274	46.2	7.19129	45.6	7.6221	41	7.30728	30.8	16.0032	44.6	17.4761	33.2	16.3217	29.6	25.7962	29.8	25.4777	29.4	37.7388
61.2	0.03159	32.8	0.01274	32.4	0.01146	30.2	3.6242	30.4	4.97423	30.4	3.01274	46.4	7.19129	45.6	7.6221	41	7.29071	30.8	16.043	44.6	17.4761	33.4	16.3615	29.6	25.7962	29.8	25.4777	29.4	37.7388
61.6	0.03261	33.2	0.01299	32.4	0.01146	30.4	3.61783	30.6	4.97423	30.4	3.01274	46.4	7.17472	45.8	7.60553	41.4	7.30728	30.8	16.043	44.8	17.5159	33.4	16.3615	29.8	25.7962	29.8	25.4777	29.4	37.8981
61.6	0.03159	33.2	0.01299	32.8	0.01172	30.4	3.61783	30.6	4.98928	30.4	3.01274	46.6	7.17472	45.8	7.60553	41.4	7.29071	31.2	16.0032	44.8	17.4761	33.6	16.3217	29.8	25.7962	30.2	25.4777	29.6	37.7388
61.6	0.03159	33.2	0.01299	32.8	0.01146	30.4	3.61146	30.8	4.98928	30.6	3.01274	46.8	7.15815	46.2	7.63867	41.6	7.29071	31.2	16.0032	45.2	17.5557	33.6	16.3217	29.8	25.6369	30.2	25.6369	29.6	37.8981
62.4	0.03057	33.2	0.01299	32.8	0.01172	30.6	3.6242	30.8	4.98928	30.6	3.01911	46.8	7.19129	46.4	7.63867	41.8	7.29071	31.4	15.9634	45.2	17.5955	33.6	16.242	30.2	25.6369	30.4	25.4777	29.8	37.7388
62.4	0.03159	33.2	0.01299	32.8	0.01172	30.6	3.63057	30.8	4.98928	30.8	3.01911	46.8	7.19129	46.4	7.6221	41.8	7.29071	31.4	15.9634	45.4	17.5557	34	16.242	30.2	25.6369	30.4	25.4777	29.8	37.5796
62.4	0.03363	33.2	0.01325	32.8	0.01172	30.6	3.63057	31.2	4.98928	30.8	3.01911	47.4	7.17472	46.4	7.63867	41.8	7.27414	31.4	15.9634	45.4	17.5557	34	16.242	30.4	25.4777	30.4	25.4777	29.8	37.4204
62.8	0.03159	34	0.01299	33.2	0.01172	30.8	3.6242	31.2	4.98928	30.8	3.02548	47.4	7.17472	46.6	7.6221	42	7.30728	31.4	16.0032	45.6	17.5557	34.2	16.242	30.4	25.4777	30.4	25.3185	29.8	37.4204
62.8	0.03159	34	0.01299	33.2	0.01172	30.8	3.6242	31.2	4.99681	30.8	3.02548	47.4	7.19129	46.8	7.6221	42	7.30728	31.6	15.9634	45.6	17.5955	34.2	16.1624	30.4	25.4777	30.6	25.3185	30.2	37.4204
63.2	0.03159	34	0.01325	33.2	0.01172	30.8	3.6242	31.4	4.99681	31.2	3.01911	47.6	7.19129	46.8	7.6221	42.4	7.27414	31.6	16.0032	45.8	17.6353	34.2	16.1624	30.4	25.4777	30.6	25.4777	30.2	37.4204
63.2	0.03159	34.4	0.01325	33.2	0.01197	31.2	3.63057	31.4	5.00433	31.2	3.01911	47.6	7.20786	46.8	7.63867	42.6	7.29071	31.6	15.9634	45.8	17.5955	34.4	16.1226	30.6	25.3185	30.8	25.4777	30.4	37.4204
63.2	0.03159	34.4	0.01325	33.2	0.01172	31.2	3.63057	31.4	5.01186	31.4	3.02548	47.6	7.20786	47.2	7.63867	42.6	7.30728	31.6	15.9634	46.2	17.5955	34.4	16.1226	30.6	25.4777	30.8	25.4777	30.4	37.4204
63.2	0.03261	34.4	0.01325	33.2	0.01197	31.4	3.63057	31.6	5.01186	31.4	3.02548	48	7.19129	47.4	7.63867	42.6	7.27414	32	15.9634	46.2	17.6353	34.6	16.1226	30.8	25.3185	30.8	25.4777	30.4	37.4204
64	0.03363	34.4	0.01325	33.2	0.01172	31.4	3.64331	31.6	5.01186	31.4	3.03185	48	7.19129	47.4	7.63867	42.8	7.29071	32	15.9236	46.4	17.6752	34.6	16.1226	30.8	25.3185	30.8	25.4777	30.4	37.4204
64	0.03261	34.4	0.01325	34	0.01197	31.4	3.64331	31.6	5.02691	31.4	3.03185	48.2	7.20786	47.4	7.63867	42.8	7.29071	32.2	15.9634	46.4	17.715	34.6	16.0828	30.8	25.3185	31.2	25.3185	30.6	37.2612
64.4	0.03261	34.4	0.01325	34	0.01197	31.6	3.63057	31.6	5.03444	31.6	3.03185	48.2	7.19129	47.6	7.63867	43	7.30728	32.2	15.9236	46.6	17.6752	34.6	16.0828	30.8	25.3185	31.2	25.4777	30.6	37.2612
64.4	0.03261	34.4	0.01325	34	0.01172	31.6	3.63057	32	5.04196	31.6	3.03185	48.6	7.22443	47.6	7.63867	43	7.27414	32.2	15.9236	46.6	17.715	35	16.043	31.2	25.3185	31.4	25.4777	30.8	37.2612
64.4	0.03363	34.4	0.0135	34	0.01197	31.6	3.63057	32	5.04949	31.6	3.03185	48.6	7.22443	48	7.63867	43.4	7.27414	32.4	15.9236	46.8	17.6752	35	16.043	31.2	25.3185	31.4	25.4777	30.8	37.2612
64.4	0.03363	34.8	0.0135	34.4	0.01197	31.6	3.63057	32.2	5.06454	32	3.03185	48.6	7.22443	48.2	7.63867	43.4	7.29071	32.4	15.8838	46.8	17.7548	35.2	16.0032	31.4	25.3185	31.4	25.4777	30.8	37.2612
64.8	0.03363	34.8	0.0135	34.4	0.01197	32	3.64331	32.2	5.06454	32	3.03185	48.6	7.20786	48.2	7.65524	43.6	7.27414	32.4	15.8838	47.2	17.7548	35.2	16.0032	31.4	25.1592	31.6	25.3185	30.8	37.2612
64.8	0.03261	34.8	0.0135	34.4	0.01197	32	3.64331	32.2	5.07959	32	3.03185	49.2	7.22443	48.4	7.65524	43.6	7.27414	32.6	15.9236	47.4	17.7548	35.4	15.9634	31.4	25.1592	31.6	25.3185	31.2	37.2612
65.2	0.03363	34.8	0.0135	34.4	0.01197	32.2	3.64331	32.2	5.07959	32.2	3.03822	49.2	7.22443	48.4	7.67181	43.8	7.27414	32.6	15.8838	47.4	17.7946	35.4	15.9634	31.4	25.1592	31.6	25.3185	31.2	37.1019
65.2	0.03261	35.2	0.0135	34.4	0.01223	32.2	3.64968	32.4	5.08711	32.2	3.03822	49.4	7.22443	48.6	7.65524	44	7.25757	32.6	15.9236	47.6	17.7946	35.4	15.9634	31.6	25.1592	32	25.3185	31.4	37.2612
65.2	0.03261	35.2	0.0135	34.4	0.01197	32.2	3.64331	32.4	5.08711	32.4	3.03822	49.4	7.22443	48.6	7.65524	44	7.25757	33	15.8838	47.6	17.8344	35.4	15.9634	31.6	25.1592	32	25.1592	31.4	37.1019
66	0.03363	35.2	0.01376	34.8	0.01223	32.2	3.64331	32.6	5.10216	32.4	3.04459	49.6	7.22443	49	7.67181	44	7.27414	33	15.8838	47.6	17.8344	35.8	15.9236	31.6	25.1592	32	25.3185	31.4	37.2612
66	0.03363	35.2	0.01376	34.8	0.01197	32.4	3.64331	32.6	5.10216	32.4	3.03822	49.6	7.22443	49	7.67181	44.4	7.25757	33.2	15.8838	48	17.8344	35.8	15.9236	32	25.1592	32.2	25.3185	31.4	37.1019
66	0.03363	35.2	0.01376	34.8	0.01197	32.4	3.64331	32.6	5.11721	32.6	3.03822	50	7.22443	49.2	7.67181	44.4	7.27414	33.2	15.8439	48.2	17.8742	36	15.9634	32	25.1592	32.2	25.3185	31.6	37.1019
66.4	0.03363	35.2	0.01376	34.8	0.01223	32.6	3.65605	33	5.11721	32.6	3.04459	50	7.22443	49.2	7.65524	44.4	7.27414	33.2	15.8439	48.2	17.8742	36	15.9236	32	25.1592	32.2	25.3185	31.6	37.1019
66.4	0.03261	35.2	0.01376	35.2	0.01223	32.6	3.65605	33	5.13226	32.6	3.04459	50.2	7.22443	49.4	7.67181	44.6	7.25757	33.4	15.8439	48.2	17.8742	36	15.9236	32.2	25.1592	32.4	25.3185	31.6	37.1019
66.4	0.03363	36	0.01376	35.2	0.01248	32.6	3.65605	33.2	5.13226	33	3.05096	50.2	7.22443	49.6	7.67181	44.6	7.27414	33.4	15.8439	48.4	17.914	36.2	15.9236	32.2	25.3185	32.4	25.3185	32	36.9427
66.8	0.03363	36	0.01376	35.2	0.01248	33	3.65605	33.2	5.13979	33	3.05096	50.4	7.22443	49.6	7.68838	44.8	7.27414	33.4	15.7643	48.6	17.9538	36.2	15.9236	32.2	25.1592	32.6	25.3185	32	36.9427
66.8	0.03363	36	0.01376	35.2	0.01248	33	3.65605	33.2	5.14732	33.2	3.05096	50.6	7.241	49.6	7.68838	45.2	7.25757	33.6	15.8041	48.6	17.9538	36.4	15.8838	32.4	25.1592	32.6	25.3185	32	36.9427
67.2	0.03465	36	0.01401	35.2	0.01248	33	3.64968	33.4	5.16989	33.2	3.04459	50.6	7.22443	50	7.68838	45.2	7.25757	33.6	15.8041	48.6	17.9538	36.4	15.9236	32.4	25.1592	32.6	25.3185	32.2	36.9427
67.2	0.03261	36.4	0.01376	35.2	0.01248	33.2	3.65605	33.4	5.16989	33.2	3.05096	50.6	7.22443	50.2	7.67181	45.4	7.25757	33.6	15.8041	49	17.9936	36.4	15.8838	32.4	25.3185	32.6	25.3185	32.2	36.9427
67.2	0.03363	36.4	0.01401	35.2	0.01248	33.2	3.65605	33.4	5.17742	33.2	3.05096	51	7.241	50.2	7.68838	45.4	7.241	34	15.8041	49.2	17.9936	36.8	15.8439	32.6	25.1592	33	25.3185	32.2	36.7834
68	0.03363	36.4	0.01401	36	0.01223	33.2	3.65605	33.6	5.17742	33.4	3.05096	51	7.241	50.2	7.70495	45.4	7.241	34	15.8041	49.2	18.0334	36.8	15.8439	32.6	25.1592	33	25.3185	32.4	36.7834
68	0.03363	36.4	0.01401	36	0.01223	33.4	3.65605	33.6	5.18494	33.4	3.05732	51.2	7.22443	50.4	7.67181	45.6	7.241	34	15.7245	49.4	18.0334	37	15.8041	32.6	25.1592	33.2	25.3185	32.4	36.9427
68	0.03363	36.4	0.01401	36	0.01223	33.4	3.65605	33.6	5.19247	33.6	3.05732	51.2	7.241	50.6	7.68838	45.8	7.241	34.2	15.7245	49.4	17.9936	37	15.8041	33	25.3185	33.2	25.1592	32.4	36.6242
68.4	0.03363	36.4	0.01401	36	0.01223	33.4	3.66242	34	5.19999	33.6	3.06369	51.4	7.241	50.6	7.67181	45.8	7.22443	34.2	15.7245	49.6	17.9936	37	15.7643	33	25.3185	33.2	25.1592	32.6	36.7834
68.4	0.03363	36.8	0.01401	36	0.01223	33.6	3.65605	34	5.19999	33.6	3.06369	51.4	7.25757	50.6	7.70495	46.2	7.22443	34.2	15.7643	50	18.0733	37	15.7643	33.2	25.3185	33.2	25.1592	32.6	36.7834
68.4	0.03363	36.8	0.01401	36.4	0.01248	33.6	3.66242	34	5.20752	33.6	3.05732	51.8	7.25757	51	7.70495	46.4	7.20786	34.4	15.7245	50	18.0733	37.2	15.7643	33.2	25.1592	33.4	25.3185	32.6	36.9427
68.8	0.03363	36.8	0.01427	36.4	0.01248	34	3.66242	34.2	5.21504	34	3.07006	52	7.25757	51	7.68838	46.4	7.19129	34.4	15.7245	50.2	18.0733	37.2	15.7643	33.2	25.3185	33.4	25.1592	33	36.7834
68.8	0.03363	36.8	0.01427	36.4	0.01248	34	3.66879	34.2	5.23009	34	3.07643	52	7.241	51.2	7.70495	46.4	7.19129	34.6	15.6449	50.2	18.0733	37.4	15.7643	33.4	25.3185	33.6	25.3185	33	36.7834
69.2	0.03363	37.2	0.01401	36.4	0.01274	34	3.67516	34.2	5.23009	34.2	3.07006	52	7.25757	51.2	7.68838	46.6	7.15815	34.6	15.6449	50.4	18.1131	37.4	15.7245	33.4	25.3185	33.6	25.3185	33.2	36.7834
69.2	0.03363	37.2	0.01427	36.4	0.01274	34.2	3.67516	34.4	5.23009	34.2	3.07006	52.2	7.27414	51.4	7.72152	46.6	7.15815	34.6	15.6847	50.4	18.1131	37.4	15.6847	33.4	25.3185	33.6	25.1592	33.2	36.7834
69.2	0.03363	37.2	0.01452	36.4	0.01274	34.2	3.66879	34.4	5.23009	34.2	3.07643	52.2	7.25757	51.8	7.70495	46.8	7.15815	34.6	15.6847	50.6	18.1529	37.8	15.7245	33.6	25.3185	33.6	25.1592	33.2	36.6242
69.2	0.03363	37.2	0.01427	36.4	0.01274	34.2	3.67516	34.6	5.25267	34.2	3.07643	52.4	7.27414	51.8	7.72152	46.8	7.14158	35	15.6449	50.6	18.1927	37.8	15.7245	33.6	25.3185	34	25.1592	33.2	36.6242
70	0.03363	37.2	0.01401	36.8	0.01274	34.4	3.67516	34.6	5.25267	34.4	3.07006	52.8	7.27414	52	7.72152	46.8	7.14158	35	15.6847	51	18.1927	38	15.7245	33.6	25.3185	34	25.1592	33.4	36.6242
70	0.03261	37.2	0.01452	36.8	0.01274	34.4	3.67516	34.6	5.2602	34.4	3.07006	53	7.27414	52	7.73809	47.2	7.12501	35	15.6449	51	18.1927	38	15.7245	34	25.1592	34.2	25.1592	33.4	36.465
70	0.03363	38	0.01427	36.8	0.01274	34.6	3.68153	34.6	5.2602	34.6	3.07643	53	7.29071	52.2	7.72152	47.4	7.12501	35	15.6449	51	18.2325	38	15.7245	34	25.3185	34.2	25.3185	33.6	36.9427
70	0.03363	38	0.01452	36.8	0.01274	34.6	3.68153	35	5.27525	34.6	3.07643	53.2	7.30728	52.2	7.75466	47.4	7.12501	35.2	15.6051	51.2	18.2325	38.2	15.6847	34.2	25.1592	34.2	25.1592	33.6	36.6242
70.4	0.03159	38	0.01452	37.2	0.01248	34.6	3.68153	35	5.27525	34.6	3.07643	53.2	7.30728	52.4	7.73809	47.4	7.12501	35.2	15.6449	51.4	18.2325	38.2	15.6847	34.2	25.3185	34.4	25.1592	33.6	36.7834
70.4	0.03363	38	0.01452	37.2	0.01248	34.6	3.68153	35	5.27525	35	3.07643	53.4	7.30728	52.4	7.73809	47.6	7.10844	35.4	15.6051	51.4	18.2723	38.2	15.6847	34.2	25.3185	34.4	25.1592	34	36.6242
70.8	0.03771	38	0.01452	37.2	0.01274	35	3.68153	35.2	5.27525	35	3.07643	53.4	7.30728	52.8	7.73809	47.6	7.10844	35.4	15.6051	51.4	18.2723	38.6	15.6847	34.2	25.3185	34.4	25.3185	34	36.6242
70.8	0.03159	38	0.01452	37.2	0.01274	35	3.68153	35.2	5.29782	35	3.0828	53.8	7.30728	52.8	7.75466	48	7.09187	35.4	15.6449	51.8	18.3121	38.6	15.6847	34.4	25.3185	34.6	25	34	36.6242
70.8	0.03669	38.4	0.01452	37.2	0.01274	35	3.6879	35.4	5.29782	35.2	3.07643	53.8	7.32385	53	7.75466	48.2	7.0753	35.8	15.6449	52	18.3121	38.8	15.6847	34.4	25.3185	34.6	25.3185	34.2	36.465
71.6	0.03567	38.4	0.01452	37.2	0.01299	35	3.6879	35.4	5.30535	35.2	3.07643	53.8	7.30728	53	7.75466	48.2	7.0753	35.8	15.6051	52	18.3519	38.8	15.6847	34.6	25.3185	34.6	25.1592	34.2	36.465
71.6	0.03363	38.4	0.01452	37.2	0.01274	35.2	3.69427	35.4	5.29782	35.4	3.0828	54	7.30728	53.2	7.75466	48.2	7.0753	36	15.6051	52.2	18.3121	38.8	15.6449	34.6	25.3185	35	25.3185	34.2	36.465
72	0.03771	38.4	0.01478	38	0.01274	35.2	3.69427	35.8	5.30535	35.4	3.08917	54.2	7.32385	53.2	7.75466	48.4	7.0753	36	15.6051	52.2	18.3917	39	15.6449	34.6	25.3185	35	25.3185	34.4	36.465
72	0.03567	38.4	0.01452	38	0.01299	35.4	3.70064	35.8	5.30535	35.4	3.0828	54.2	7.34042	53.4	7.75466	48.4	7.0753	36	15.5653	52.4	18.3917	39	15.6449	34.6	25.3185	35	25.3185	34.4	36.465
72	0.03465	38.8	0.01452	38	0.01299	35.4	3.70064	35.8	5.31287	35.4	3.08917	54.6	7.34042	53.4	7.77123	48.6	7.05873	36.2	15.6449	52.4	18.4315	39.2	15.6847	35	25.1592	35.2	25.1592	34.6	36.465
72.4	0.03669	38.8	0.01478	38	0.01274	35.4	3.69427	36	5.3204	35.8	3.08917	54.6	7.32385	53.8	7.77123	49	7.0753	36.2	15.6847	52.8	18.3917	39.2	15.6449	35	25.3185	35.2	25.1592	34.6	36.3057
72.4	0.03669	38.8	0.01478	38	0.01299	35.8	3.70064	36	5.33545	35.8	3.08917	54.8	7.32385	53.8	7.77123	49	7.05873	36.4	15.6847	52.8	18.4315	39.2	15.6449	35	25.3185	35.4	25.1592	34.6	36.6242
72.8	0.03567	38.8	0.01478	38	0.01299	35.8	3.70064	36	5.33545	36	3.08917	54.8	7.34042	54	7.77123	49.2	7.05873	36.4	15.6449	53	18.4713	39.2	15.6449	35.2	25.3185	35.4	25.3185	34.6	36.6242
72.8	0.03465	38.8	0.01452	38.4	0.01299	36	3.70701	36.2	5.33545	36	3.08917	55	7.32385	54	7.7878	49.2	7.05873	36.4	15.6449	53	18.4713	39.6	15.6449	35.2	25.3185	35.4	25.1592	35	36.6242
72.8	0.03669	38.8	0.01478	38.4	0.01299	36	3.71338	36.2	5.33545	36	3.09554	55	7.34042	54.2	7.7878	49.2	7.05873	36.4	15.6449	53.2	18.4713	39.6	15.6051	35.4	25.3185	35.4	25.3185	35	36.465
72.8	0.03567	38.8	0.01478	38.4	0.01299	36	3.71338	36.4	5.34297	36	3.09554	55.2	7.34042	54.2	7.7878	49.4	7.05873	36.8	15.6449	53.4	18.5112	39.8	15.6449	35.4	25.1592	35.8	25.3185	35	36.465
73.6	0.03567	39.6	0.01503	38.4	0.01325	36.2	3.71338	36.4	5.33545	36.2	3.10191	55.2	7.34042	54.6	7.80437	49.6	7.05873	36.8	15.6847	53.4	18.5112	39.8	15.6449	35.4	25.1592	35.8	25.1592	35	36.465
73.6	0.03465	39.6	0.01478	38.8	0.01325	36.2	3.71975	36.4	5.35802	36.2	3.10191	55.8	7.34042	54.6	7.7878	49.6	7.05873	37	15.6847	53.4	18.5112	40	15.6847	35.4	25.1592	36	25.1592	35.2	36.465
74	0.03669	39.6	0.01503	38.8	0.01325	36.2	3.71338	36.4	5.35802	36.4	3.09554	55.8	7.35699	54.8	7.7878	49.6	7.05873	37	15.7245	53.8	18.551	40	15.6449	35.8	25.1592	36	25.1592	35.2	36.6242
74	0.03465	40	0.01503	38.8	0.01325	36.4	3.71975	36.8	5.36555	36.4	3.08917	56	7.35699	54.8	7.7878	50	7.05873	37	15.7245	53.8	18.5908	40.2	15.6847	35.8	25.1592	36	25.1592	35.4	36.465
74	0.03567	40	0.01503	38.8	0.01325	36.4	3.72611	36.8	5.36555	36.4	3.08917	56	7.34042	55	7.80437	50	7.04216	37	15.6847	54	18.5908	40.2	15.6847	36	25.1592	36	25.1592	35.4	36.465
74	0.03567	40	0.01529	38.8	0.01325	36.4	3.72611	37	5.37308	36.4	3.08917	56.2	7.34042	55.2	7.80437	50.2	7.04216	37.2	15.6847	54	18.5908	40.2	15.6449	36	25.1592	36.2	25.1592	35.4	36.3057
74.4	0.03567	40	0.01529	39.6	0.01325	36.8	3.73248	37	5.36555	36.8	3.10191	56.2	7.35699	55.2	7.80437	50.4	7.05873	37.2	15.7245	54.2	18.6306	40.2	15.6449	36	25.1592	36.2	25.1592	35.4	36.465
74.4	0.03669	40	0.01503	39.6	0.01325	36.8	3.73248	37	5.36555	36.8	3.10191	56.6	7.35699	55.2	7.80437	50.4	7.05873	37.4	15.7245	54.2	18.6704	40.6	15.7245	36.2	25	36.4	25.1592	35.8	36.465
74.8	0.03669	40	0.01529	39.6	0.01325	37	3.73248	37	5.35802	37	3.10191	56.6	7.34042	55.6	7.80437	50.6	7.05873	37.4	15.7245	54.6	18.6704	40.6	15.7245	36.2	25	36.4	25.1592	35.8	36.465
74.8	0.03669	40	0.01529	39.6	0.01325	37	3.73248	37.2	5.37308	37	3.10191	56.8	7.34042	55.8	7.83751	50.6	7.05873	37.4	15.7643	54.6	18.6704	40.8	15.7245	36.4	25	36.4	25.1592	36	36.465
75.6	0.03465	40.4	0.01529	39.6	0.01325	37	3.72611	37.2	5.3806	37	3.10191	56.8	7.35699	55.8	7.82094	50.6	7.04216	37.8	15.7643	54.8	18.6704	40.8	15.7245	36.4	25	36.4	25	36	36.3057
75.6	0.03567	40.4	0.01503	40	0.0135	37	3.73248	37.4	5.3806	37.2	3.09554	57	7.35699	55.8	7.82094	51	7.05873	37.8	15.7245	55	18.7102	40.8	15.7245	36.4	25.1592	36.8	25.1592	36	36.3057
75.6	0.03669	40.4	0.01529	40	0.0135	37.2	3.74522	37.4	5.38813	37.2	3.10191	57	7.35699	56	7.82094	51.2	7.10844	38	15.7245	55	18.75	41	15.7245	36.4	25	36.8	25.1592	36.2	36.465
76	0.03567	40.4	0.01529	40	0.01325	37.2	3.73885	37.4	5.38813	37.2	3.10191	57.4	7.34042	56.2	7.83751	51.2	7.09187	38	15.7643	55.2	18.75	41	15.7643	36.8	25	37	25.1592	36.2	36.465
76	0.03465	40.8	0.01529	40	0.01325	37.4	3.74522	37.8	5.39565	37.4	3.12102	57.4	7.34042	56.2	7.82094	51.4	7.0753	38	15.7245	55.2	18.7898	41	15.8041	36.8	25	37	25	36.2	36.3057
76	0.03669	40.8	0.01529	40	0.0135	37.4	3.74522	37.8	5.39565	37.4	3.11465	57.6	7.35699	56.2	7.82094	51.4	7.0753	38.2	15.7643	55.6	18.7898	41.4	15.7643	37	25	37	25.3185	36.4	36.465
76.4	0.03567	40.8	0.01529	40	0.0135	37.4	3.74522	38	5.38813	37.8	3.10828	57.8	7.34042	56.6	7.83751	51.4	7.0753	38.2	15.7643	55.8	18.7898	41.4	15.8041	37	24.8408	37	25.1592	36.4	36.465
76.4	0.03567	40.8	0.01554	40	0.0135	37.8	3.74522	38	5.40318	37.8	3.10828	58	7.32385	56.8	7.83751	51.8	7.0753	38.2	15.7643	55.8	18.8296	41.6	15.7643	37	24.8408	37.2	25.1592	36.4	36.3057
76.4	0.03669	40.8	0.01529	40.4	0.01325	37.8	3.75159	38	5.40318	37.8	3.10191	58	7.32385	56.8	7.83751	52	7.0753	38.2	15.7643	55.8	18.8296	41.6	15.7643	37	24.8408	37.2	25.1592	36.8	36.3057
76.4	0.03669	41.6	0.01529	40.4	0.0135	37.8	3.75159	38.2	5.4107	38	3.10828	58.4	7.32385	57	7.83751	52	7.0753	38.6	15.7643	56	18.8694	41.6	15.7643	37.2	24.8408	37.4	25	36.8	36.3057
77.2	0.03669	41.6	0.01503	40.4	0.0135	38	3.75796	38.2	5.4107	38	3.10828	58.4	7.32385	57	7.85408	52	7.0753	38.6	15.7643	56.2	18.9092	41.8	15.7643	37.2	24.8408	37.4	25	37	36.465
77.2	0.03567	41.6	0.01529	40.4	0.0135	38	3.76433	38.2	5.4107	38	3.10828	58.6	7.34042	57.4	7.83751	52.2	7.0753	38.8	15.7643	56.2	18.8694	41.8	15.8041	37.4	24.6815	37.4	25.1592	37	36.3057
77.6	0.03669	41.6	0.0158	40.8	0.0135	38	3.76433	38.2	5.4107	38.2	3.11465	58.6	7.34042	57.6	7.85408	52.4	7.09187	38.8	15.7643	56.2	18.9092	42	15.7643	37.4	24.6815	37.4	25.1592	37	36.465
77.6	0.03669	42	0.0158	40.8	0.0135	38.2	3.76433	38.6	5.4107	38.2	3.11465	58.8	7.34042	57.6	7.87065	52.4	7.09187	38.8	15.8041	56.6	18.9092	42	15.7643	37.4	24.6815	37.8	25.1592	37	36.465
77.6	0.03669	42	0.0158	40.8	0.01376	38.2	3.76433	38.6	5.41823	38.2	3.11465	58.8	7.34042	57.6	7.87065	52.8	7.09187	38.8	15.8041	56.8	18.949	42	15.8041	37.4	24.6815	37.8	25.1592	37.2	36.3057
78	0.03669	42	0.0158	40.8	0.0135	38.2	3.76433	38.8	5.42575	38.2	3.11465	59	7.34042	57.8	7.87065	52.8	7.0753	39	15.8439	56.8	18.9888	42.4	15.7643	37.8	24.6815	38	25.1592	37.2	36.3057
78	0.03669	42	0.0158	40.8	0.01376	38.6	3.77707	38.8	5.42575	38.6	3.11465	59	7.34042	58	7.87065	53	7.0753	39	15.8439	56.8	18.9888	42.4	15.7643	37.8	24.6815	38	24.8408	37.4	36.3057
78.4	0.03669	42	0.0158	40.8	0.01376	38.6	3.7707	38.8	5.43328	38.6	3.12102	59.4	7.34042	58	7.88722	53	7.0753	39.2	15.7643	57	18.9888	42.6	15.8041	38	24.6815	38	25	37.4	36.3057
78.4	0.03669	42	0.01605	41.6	0.01376	38.8	3.77707	38.8	5.43328	38.8	3.12102	59.4	7.34042	58	7.90379	53	7.0753	39.2	15.7643	57.4	19.0287	42.6	15.8041	38	24.6815	38.2	25.1592	37.4	36.465
78.4	0.03771	42.4	0.0158	41.6	0.01376	38.8	3.77707	39	5.43328	38.8	3.12102	59.6	7.37356	58.4	7.88722	53.2	7.0753	39.2	15.8439	57.4	19.0685	42.6	15.8439	38	24.5223	38.2	25.3185	37.8	36.465
79.2	0.03771	42.4	0.0158	41.6	0.01376	38.8	3.78344	39	5.43328	38.8	3.12739	59.6	7.35699	58.6	7.90379	53.4	7.05873	39.2	15.8041	57.6	19.0287	42.6	15.8041	38	24.5223	38.2	25	37.8	36.3057
79.2	0.03771	42.4	0.01605	41.6	0.01376	38.8	3.78344	39.2	5.4408	39	3.12739	59.8	7.35699	58.6	7.90379	53.4	7.0753	39.6	15.8439	57.6	19.0287	42.8	15.8041	38.2	24.5223	38.6	25.1592	37.8	36.1465
79.6	0.03567	42.4	0.0158	41.6	0.01376	39	3.78344	39.2	5.4408	39	3.12739	59.8	7.35699	58.8	7.90379	53.4	7.05873	39.6	15.8041	57.8	19.1083	42.8	15.8041	38.2	24.3631	38.6	25	38	19.586
79.6	0.03771	42.8	0.0158	42	0.01376	39	3.78981	39.2	5.44833	39	3.12739	60	7.39013	58.8	7.90379	53.8	7.05873	39.8	15.8439	57.8	19.0685	43	15.8041	38.6	24.3631	38.8	25	38	11.465
79.6	0.03669	42.8	0.01605	42	0.01376	39.2	3.79618	39.6	5.44833	39.2	3.13376	60	7.39013	59	7.90379	53.8	7.04216	39.8	15.8439	58	19.1083	43	15.8041	38.6	24.5223	38.8	25	38	-6.05096
79.6	0.03771	42.8	0.01605	42	0.01401	39.2	3.79618	39.6	5.4408	39.2	3.12739	60.4	7.39013	59	7.90379	54	7.04216	39.8	15.8439	58	19.1083	43.4	15.8439	38.6	24.2038	38.8	25.1592
80	0.03669	42.8	0.01656	42	0.01401	39.2	3.80255	39.6	5.44833	39.6	3.13376	60.4	7.39013	59.4	7.90379	54.2	7.05873	40	15.8041	58.4	19.1879	43.4	15.8439	38.8	24.3631	38.8	25.1592
80	0.03771	42.8	0.01631	42	0.01401	39.2	3.80255	39.8	5.4408	39.6	3.13376	60.6	7.4067	59.6	7.92036	54.2	7.09187	40	15.8439	58.4	19.1879	43.4	15.8439	38.8	24.3631	39	25
80.4	0.03669	42.8	0.01631	42	0.01401	39.6	3.80255	39.8	5.44833	39.6	3.13376	60.6	7.39013	59.6	7.93693	54.2	7.0753	40	15.8439	58.6	19.2277	43.6	15.8439	38.8	24.2038	39	25
80.4	0.03771	43.6	0.01631	42	0.01401	39.6	3.80255	40	5.45585	39.8	3.13376	60.8	7.4067	59.6	7.92036	54.6	7.05873	40.2	15.8041	58.6	19.2277	43.6	15.8041	39	24.2038	39.2	25
80.4	0.03669	43.6	0.01631	42.4	0.01401	39.8	3.80892	40	5.45585	39.8	3.12739	60.8	7.42327	59.8	7.92036	54.6	7.04216	40.2	15.8439	58.8	19.2277	43.6	15.8041	39	24.2038	39.2	24.8408
80.4	0.03771	43.6	0.01605	42.4	0.01401	39.8	3.80892	40.2	5.45585	39.8	3.13376	61.2	7.42327	60	7.92036	54.8	7.04216	40.6	15.8439	58.8	19.1879	43.8	15.8439	39.2	24.2038	39.2	25
81.2	0.03669	44	0.01631	42.4	0.01401	39.8	3.82166	40.2	5.45585	40	3.14013	61.2	7.42327	60	7.93693	55	7.05873	40.6	15.8439	59	19.2675	43.8	15.8439	39.2	24.2038	39.2	24.8408
81.2	0.03669	44	0.01605	42.4	0.01401	40	3.81529	40.2	5.44833	40	3.1465	61.4	7.42327	60	7.93693	55	7.04216	40.6	15.8041	59	19.2675	44	15.8041	39.2	24.0446	39.6	-2.13201
81.6	0.03771	44	0.01656	42.4	0.01427	40	3.82166	40.2	5.44833	40.2	3.1465	61.4	7.42327	60.4	7.93693	55.2	7.05873	40.8	15.8041	59.4	19.2675	44	15.8041	39.2	24.0446
81.6	0.03873	44	0.01631	42.8	0.01401	40	3.82166	40.6	5.44833	40.2	3.1465	61.6	7.43984	60.4	7.92036	55.2	7.04216	40.8	15.8439	59.6	19.2675	44	15.7643	39.6	24.0446
81.6	0.03771	44	0.01631	42.8	0.01401	40.2	3.82166	40.6	5.45585	40.2	3.1465	61.6	7.43984	60.6	7.93693	55.2	7.04216	40.8	15.8439	59.6	19.3073	44.4	15.8041	39.6	24.0446
82	0.03669	44	0.01631	42.8	0.01427	40.2	3.82166	40.8	5.46338	40.2	3.1465	61.8	7.43984	60.8	7.9535	55.6	7.04216	41	15.8439	59.8	19.3073	44.4	15.7643	39.8	24.0446
82	0.03771	44.4	0.01631	42.8	0.01427	40.6	3.82803	40.8	5.46338	40.6	3.1465	61.8	7.43984	60.8	7.9535	55.8	7.04216	41	15.8838	60	19.3471	44.4	15.7643	39.8	24.0446
82	0.03873	44.4	0.01631	42.8	0.01427	40.6	3.82803	40.8	5.45585	40.6	3.1465	62.2	7.4564	61.2	7.9535	55.8	7.02559	41	15.8439	60	19.3471	44.6	15.7245	39.8	23.8853
82.8	0.03669	44.4	0.01631	42.8	0.01427	40.8	3.83439	40.8	5.45585	40.8	3.15924	62.2	7.4564	61.4	7.93693	56	7.02559	41	15.8439	60	19.3471	44.6	15.7245	40	23.8853
82.8	0.03873	44.4	0.01656	43.6	0.01427	40.8	3.84076	41	5.45585	40.8	3.15924	62.4	7.47297	61.4	7.93693	56.2	7.04216	41.4	15.8041	60.4	19.3471	44.8	15.7245	40	23.8853
83.2	0.03771	44.4	0.01656	43.6	0.01427	40.8	3.84076	41	5.44833	40.8	3.15924	62.4	7.47297	61.4	7.9535	56.2	7.04216	41.4	15.8838	60.6	19.3869	44.8	15.7245	40	23.7261
83.2	0.03873	45.2	0.01656	43.6	0.01427	40.8	3.84076	41.4	5.45585	41	3.16561	62.6	7.48954	61.6	7.9535	56.2	7.02559	41.6	15.8439	60.6	19.3869	44.8	15.6449	40.2	23.7261
83.2	0.03771	45.2	0.01656	43.6	0.01427	41	3.84076	41.4	5.46338	41	3.15924	62.6	7.47297	61.8	7.9535	56.6	7.02559	41.6	15.8439	60.8	19.4267	44.8	15.6051	40.2	23.7261
83.2	0.03771	45.2	0.01656	44	0.01427	41	3.84076	41.4	5.46338	41	3.15924	62.8	7.48954	61.8	7.93693	56.6	7.00902	41.6	15.8041	60.8	19.4267	45.2	15.6051	40.2	23.7261
83.6	0.03873	45.2	0.01656	44	0.01452	41	3.84076	41.6	5.4709	41.4	3.15924	62.8	7.50611	62.2	7.9535	56.8	7.00902	41.8	15.8439	61.2	19.4666	45.4	15.6051	40.6	23.7261
83.6	0.03873	45.2	0.01656	44	0.01427	41.4	3.84713	41.6	5.46338	41.4	3.15924	63.2	7.50611	62.2	7.97007	57	7.00902	41.8	15.8041	61.2	19.4666	45.4	15.5653	40.6	23.7261
84	0.03771	45.6	0.01656	44	0.01427	41.4	3.8535	41.6	5.46338	41.6	3.16561	63.4	7.50611	62.4	7.9535	57	7.00902	41.8	15.8041	61.4	19.5064	45.4	15.5653	40.6	23.5669
84	0.03771	45.6	0.01656	44	0.01452	41.4	3.8535	41.8	5.45585	41.6	3.16561	63.4	7.52268	62.4	7.97007	57	7.00902	42	15.7643	61.4	19.5064	45.6	15.4459	40.8	23.5669
84.8	0.03771	45.6	0.01682	44	0.01427	41.6	3.8535	41.8	5.45585	41.6	3.17834	63.6	7.52268	62.6	7.9535	57.4	6.99245	42	15.7643	61.6	19.5064	45.6	15.4857	40.8	23.7261
84.8	0.03873	45.6	0.01682	44	0.01427	41.6	3.8535	42	5.46338	41.6	3.17197	63.6	7.53925	62.6	7.97007	57.4	7.00902	42.4	15.8041	61.6	19.5064	45.8	15.4459	41	23.5669
84.8	0.03771	45.6	0.01682	44.4	0.01452	41.6	3.8535	42	5.46338	41.8	3.17197	63.6	7.52268	62.8	7.98664	57.6	6.99245	42.4	15.8041	61.8	19.5462	45.8	15.4459	41	23.5669
85.2	0.03873	45.6	0.01682	44.4	0.01427	41.8	3.85987	42	5.46338	41.8	3.17834	64	7.52268	62.8	7.98664	57.6	6.97588	42.6	15.8439	61.8	19.586	45.8	15.4459	41	23.4076
85.2	0.03873	45.6	0.01682	44.4	0.01452	41.8	3.87261	42	5.46338	42	3.17834	64.2	7.52268	63.2	7.98664	57.8	6.97588	42.6	15.8439	62.2	19.586	45.8	15.4459	41	23.4076
85.2	0.03873	46	0.01682	44.4	0.01452	42	3.87261	42.4	5.45585	42	3.17834	64.2	7.53925	63.4	7.98664	57.8	6.95931	42.6	15.7643	62.2	19.586	46.2	15.4459	41.4	23.4076
85.6	0.03873	46	0.01707	44.4	0.01478	42	3.86624	42.4	5.45585	42	3.17834	64.2	7.53925	63.4	8.00321	58	6.95931	42.6	15.7643	62.4	19.586	46.2	15.4459	41.4	23.4076
85.6	0.03771	46	0.01707	44.4	0.01452	42	3.87261	42.6	5.46338	42	3.17834	64.4	7.52268	63.4	8.00321	58	6.95931	42.8	15.7643	62.4	19.6258	46.4	15.4061	41.6	23.4076
86	0.03975	46	0.01682	45.2	0.01452	42.4	3.86624	42.6	5.46338	42.4	3.17834	64.4	7.53925	63.6	8.00321	58.4	6.95931	42.8	15.8439	62.6	19.6258	46.4	15.4061	41.6	23.4076
86	0.03873	46.4	0.01707	45.2	0.01478	42.4	3.86624	42.6	5.4709	42.4	3.18471	64.6	7.55582	63.6	8.00321	58.6	6.94274	43	15.8041	62.6	19.6258	46.4	15.4459	41.6	23.4076
86	0.03771	46.4	0.01682	45.2	0.01452	42.6	3.87261	42.8	5.4709	42.6	3.18471	64.6	7.55582	64	8.01978	58.6	6.94274	43	15.8041	62.8	19.6656	46.6	15.4459	41.6	23.4076
86	0.03873	46.4	0.01707	45.2	0.01478	42.6	3.87261	42.8	5.4709	42.6	3.18471	65	7.57239	64.2	8.01978	58.6	6.92617	43	15.8041	63.2	19.6656	46.6	15.4459	41.8	23.2484
86.8	0.03771	46.4	0.01707	45.6	0.01478	42.6	3.87898	43	5.4709	42.6	3.18471	65	7.57239	64.2	8.01978	58.8	6.92617	43	15.8041	63.2	19.7054	46.8	15.4857	41.8	23.2484
86.8	0.03873	46.4	0.01707	45.6	0.01478	42.6	3.88535	43	5.4709	42.8	3.19108	65.2	7.55582	64.4	8.01978	58.8	6.94274	43.4	15.7643	63.4	19.7054	46.8	15.4459	42	23.2484
87.2	0.03873	47.2	0.01707	45.6	0.01478	42.8	3.87898	43	5.4709	42.8	3.19745	65.2	7.53925	64.6	8.01978	59	6.92617	43.4	15.7643	63.4	19.7054	46.8	15.4459	42	23.2484
87.2	0.03873	47.2	0.01707	45.6	0.01478	42.8	3.89172	43.4	5.47843	42.8	3.19108	65.4	7.57239	64.6	8.01978	59.4	6.92617	43.6	15.8041	63.6	19.7054	47.2	15.4459	42	23.2484
87.6	0.03873	47.2	0.01707	45.6	0.01503	43	3.88535	43.4	5.47843	43	3.19108	65.6	7.57239	64.6	8.03635	59.4	6.92617	43.6	15.7643	63.6	19.7054	47.2	15.4459	42.4	23.0892
87.6	0.03873	47.2	0.01707	45.6	0.01478	43	3.89172	43.6	5.48595	43	3.19108	65.6	7.57239	65	8.01978	59.6	6.9096	43.6	15.7643	63.6	19.7054	47.4	15.4857	42.4	23.0892
88	0.03873	47.2	0.01732	46	0.01503	43	3.89809	43.6	5.48595	43.4	3.19745	65.6	7.57239	65.2	8.03635	59.6	6.94274	43.6	15.7643	64	19.785	47.4	15.5255	42.6	23.0892
88	0.03975	47.6	0.01732	46	0.01503	43	3.89809	43.6	5.48595	43.4	3.19745	66	7.55582	65.2	8.03635	59.6	6.92617	43.8	15.7643	64.2	19.7452	47.4	15.5255	42.6	23.0892
88	0.03873	47.6	0.01732	46	0.01478	43.4	3.89809	43.6	5.48595	43.4	3.19745	66.2	7.57239	65.4	8.05292	59.8	6.92617	43.8	15.7643	64.2	19.8248	47.6	15.5255	42.6	23.0892
88	0.03873	47.6	0.01732	46	0.01503	43.4	3.89809	43.8	5.48595	43.6	3.19745	66.2	7.57239	65.4	8.05292	60	6.9096	44	15.7245	64.2	19.785	47.6	15.4857	42.8	23.0892
88.8	0.03975	47.6	0.01732	46	0.01503	43.6	3.90446	43.8	5.49348	43.6	3.19745	66.2	7.58896	65.6	8.03635	60	6.92617	44	15.7643	64.4	19.8647	47.6	15.4857	42.8	23.0892
88.8	0.03975	47.6	0.01758	46.4	0.01478	43.6	3.89809	44	5.50101	43.6	3.19745	66.4	7.57239	65.6	8.05292	60.4	6.92617	44.4	15.7643	64.6	19.8647	48	15.4857	43	23.0892
88.8	0.03873	47.6	0.01758	46.4	0.01503	43.6	3.91083	44	5.50101	43.8	3.20382	66.4	7.58896	66	8.03635	60.4	6.92617	44.4	15.7643	64.6	19.8647	48	15.5255	43	22.9299
89.2	0.03975	48	0.01758	46.4	0.01503	43.8	3.9172	44	5.50101	43.8	3.19745	66.8	7.58896	66	8.03635	60.4	6.92617	44.4	15.7245	65	19.9045	48.2	15.5255	43	22.9299
89.2	0.03873	48	0.01758	46.4	0.01529	43.8	3.9172	44	5.50101	44	3.20382	66.8	7.58896	66.2	8.05292	60.6	6.92617	44.4	15.7245	65.2	19.9045	48.2	15.4857	43	23.0892
89.2	0.03975	48	0.01758	46.4	0.01529	44	3.9172	44.4	5.50101	44	3.19745	67	7.58896	66.2	8.05292	60.8	6.92617	44.6	15.6847	65.2	19.9045	48.2	15.5255	43.4	23.0892
89.6	0.04076	48	0.01758	46.4	0.01529	44	3.92357	44.4	5.50101	44	3.20382	67	7.60553	66.4	8.05292	60.8	6.92617	44.6	15.6847	65.4	19.9443	48.2	15.5255	43.4	22.9299
89.6	0.03873	48.4	0.01758	47.2	0.01503	44	3.9172	44.4	5.50853	44	3.21019	67.2	7.58896	66.4	8.03635	61.2	6.92617	44.8	15.7245	65.4	19.9841	48.4	15.5255	43.6	22.9299
90.4	0.03975	48.4	0.01758	47.2	0.01529	44.4	3.92357	44.6	5.51606	44.4	3.19745	67.4	7.58896	66.8	8.05292	61.4	6.9096	44.8	15.7245	65.6	19.9841	48.4	15.5255	43.6	22.9299
90.4	0.03975	48.4	0.01758	47.2	0.01503	44.4	3.92357	44.6	5.51606	44.4	3.20382	67.4	7.60553	66.8	8.06949	61.4	6.9096	44.8	15.7245	65.6	20.0239	48.6	15.5653	43.6	22.9299
90.4	0.03975	48.4	0.01758	47.6	0.01529	44.4	3.92357	44.8	5.52358	44.6	3.19108	67.4	7.60553	67	8.06949	61.4	6.9096	44.8	15.7245	66	20.0239	48.6	15.5255	43.6	22.9299
90.8	0.03873	48.4	0.01783	47.6	0.01503	44.4	3.92357	44.8	5.53863	44.6	3.19745	67.8	7.58896	67	8.06949	61.6	6.92617	45.2	15.6847	66	20.0637	49	15.5653	43.8	22.9299
90.8	0.03873	48.4	0.01758	47.6	0.01529	44.6	3.92357	44.8	5.53111	44.6	3.19745	68	7.58896	67.2	8.06949	61.6	6.92617	45.2	15.6847	66.2	20.0637	49	15.5255	43.8	22.7707
90.8	0.04076	49.2	0.01783	47.6	0.01529	44.6	3.92994	45.2	5.53111	44.8	3.19745	68	7.60553	67.4	8.06949	61.8	6.92617	45.4	15.6449	66.2	20.1035	49.2	15.5255	44	22.9299
91.2	0.03873	49.2	0.01783	47.6	0.01529	44.8	3.92357	45.2	5.53111	44.8	3.20382	68	7.60553	67.4	8.06949	62.2	6.9096	45.4	15.6449	66.4	20.1035	49.2	15.5255	44	22.9299
91.2	0.03975	49.2	0.01783	47.6	0.01529	44.8	3.92994	45.4	5.53863	44.8	3.20382	68.2	7.60553	67.8	8.06949	62.2	6.9096	45.4	15.6847	66.4	20.1433	49.2	15.5653	44	22.7707
91.6	0.03975	49.2	0.01783	48	0.01529	44.8	3.92357	45.4	5.53863	45.2	3.19745	68.4	7.6221	68	8.06949	62.4	6.9096	45.6	15.6847	66.8	20.1433	49.2	15.5255	44	22.9299
91.6	0.03873	49.6	0.01783	48	0.01529	45.2	3.92994	45.4	5.54616	45.2	3.19745	68.4	7.60553	68	8.06949	62.4	6.9096	45.6	15.6847	66.8	20.1433	49.4	15.5653	44.4	22.7707
91.6	0.04076	49.6	0.01809	48	0.01529	45.2	3.93631	45.4	5.54616	45.2	3.19745	68.4	7.60553	68	8.08606	62.4	6.9096	45.6	15.6847	67	20.1433	49.4	15.5653	44.4	22.7707
91.6	0.04076	49.6	0.01783	48	0.01529	45.2	3.92994	45.6	5.55368	45.4	3.19745	69	7.60553	68.2	8.08606	62.6	6.9096	45.8	15.6449	67	20.1831	49.6	15.5653	44.4	22.7707
92.4	0.03975	49.6	0.01809	48.4	0.01529	45.4	3.93631	45.6	5.55368	45.4	3.19745	69	7.60553	68.4	8.08606	62.8	6.9096	45.8	15.6449	67.2	20.1831	49.6	15.5653	44.6	22.7707
92.4	0.03975	49.6	0.01809	48.4	0.01529	45.4	3.94904	45.8	5.55368	45.4	3.19745	69	7.6221	68.4	8.06949	62.8	6.9096	46.2	15.6449	67.4	20.2229	49.6	15.5653	44.6	22.7707
92.8	0.04076	49.6	0.01809	48.4	0.01554	45.6	3.94904	45.8	5.55368	45.6	3.20382	69	7.6221	68.4	8.06949	63.2	6.92617	46.2	15.6449	67.4	20.2229	50	15.5653	44.6	22.7707
92.8	0.04076	50	0.01809	48.4	0.01529	45.6	3.94904	46.2	5.56873	45.6	3.21019	69.2	7.60553	68.8	8.06949	63.4	6.89303	46.4	15.6847	67.4	20.2627	50	15.5653	44.8	22.7707
92.8	0.03975	50	0.01809	48.4	0.01554	45.8	3.94904	46.2	5.56873	45.8	3.21019	69.4	7.58896	69	8.08606	63.4	6.89303	46.4	15.6847	67.8	20.3026	50.2	15.6051	44.8	22.7707
93.2	0.04178	50	0.01809	48.4	0.01529	45.8	3.95541	46.2	5.58378	45.8	3.20382	69.4	7.6221	69	8.08606	63.4	6.89303	46.4	15.6847	68	20.3026	50.2	15.5653	44.8	22.7707
93.6	0.04076	50	0.01809	49.2	0.01554	45.8	3.96178	46.4	5.58378	45.8	3.20382	69.4	7.6221	69.2	8.10263	63.6	6.87646	46.4	15.7245	68	20.3424	50.2	15.6051	45.2	22.7707
93.6	0.04076	50.4	0.01834	49.2	0.0158	45.8	3.96178	46.4	5.58378	45.8	3.21019	69.8	7.63867	69.2	8.08606	63.6	6.92617	46.6	15.6847	68.2	20.3424	50.4	15.5653	45.2	22.6115
93.6	0.03975	50.4	0.01834	49.2	0.0158	46.2	3.96178	46.4	5.58378	46.2	3.21019	69.8	7.6221	69.4	8.08606	64	6.89303	46.6	15.6449	68.4	20.3424	50.4	15.5653	45.4	22.7707
93.6	0.04076	50.4	0.01834	49.2	0.0158	46.2	3.97452	46.6	5.59131	46.2	3.21019	70.2	7.60553	69.4	8.08606	64.2	6.9096	46.8	15.6847	68.4	20.3822	50.6	15.6051	45.4	22.6115
94.4	0.04076	50.4	0.01809	49.6	0.0158	46.4	3.96178	46.6	5.59131	46.4	3.21019	70.2	7.60553	69.8	8.10263	64.2	6.9096	46.8	15.6847	68.8	20.422	50.6	15.6051	45.4	22.7707
94.4	0.04076	50.4	0.01834	49.6	0.01554	46.4	3.96178	46.8	5.59131	46.4	3.21019	70.6	7.6221	69.8	8.08606	64.2	6.89303	46.8	15.7245	68.8	20.422	51	15.5653	45.6	22.7707
94.8	0.04076	51.2	0.01834	49.6	0.0158	46.4	3.96178	46.8	5.59883	46.4	3.20382	70.6	7.6221	70	8.08606	64.4	6.89303	46.8	15.7245	69	20.4618	51	15.5653	45.6	22.7707
94.8	0.04076	51.2	0.01834	49.6	0.01554	46.6	3.96815	46.8	5.60636	46.6	3.20382	70.8	7.6221	70	8.08606	64.6	6.87646	47.2	15.7245	69	20.5016	51	15.5653	45.8	22.6115
94.8	0.04076	51.2	0.01834	49.6	0.0158	46.6	3.97452	46.8	5.59883	46.6	3.20382	70.8	7.6221	70.2	8.10263	64.6	6.87646	47.2	15.7245	69.2	20.4618	51	15.5653	45.8	22.6115
95.2	0.04076	51.2	0.01834	49.6	0.0158	46.8	3.98089	47.2	5.60636	46.8	3.21019	70.8	7.6221	70.2	8.10263	65	6.87646	47.4	15.6847	69.2	20.4618	51.2	15.5653	45.8	22.6115
95.2	0.04076	51.2	0.0186	50	0.01554	46.8	3.97452	47.2	5.60636	46.8	3.21019	71	7.6221	70.6	8.08606	65	6.87646	47.4	15.6847	69.4	20.5016	51.2	15.6051	45.8	22.7707
95.2	0.04178	51.2	0.0186	50	0.0158	46.8	3.97452	47.4	5.61389	46.8	3.21019	71.2	7.63867	70.8	8.08606	65.2	6.87646	47.4	15.6847	69.4	20.5414	51.4	15.5653	46.2	22.6115
96	0.04076	51.2	0.01834	50	0.0158	47.2	3.98089	47.4	5.62141	47.2	3.21019	71.2	7.63867	70.8	8.10263	65.2	6.85989	47.4	15.6847	69.8	20.5414	51.4	15.6051	46.2	22.6115
96	0.04178	51.6	0.0186	50.4	0.01605	47.2	3.98089	47.6	5.62141	47.2	3.21019	71.6	7.6221	71	8.10263	65.4	6.87646	47.6	15.7245	69.8	20.5414	51.8	15.5653	46.4	22.9299
96.4	0.04076	51.6	0.0186	50.4	0.0158	47.4	3.98726	47.6	5.62894	47.4	3.21019	71.6	7.6221	71.2	8.10263	65.4	6.85989	47.6	15.7245	70	20.5812	51.8	15.5653	46.4	22.9299
96.4	0.04076	52	0.0186	50.4	0.0158	47.4	3.98726	47.6	5.62894	47.4	3.21019	71.8	7.63867	71.2	8.1192	65.6	6.84332	48	15.7245	70.2	20.621	52	15.6051	46.4	22.6115
96.4	0.04076	52	0.0186	50.4	0.0158	47.4	3.99363	47.6	5.63646	47.4	3.21656	71.8	7.63867	71.2	8.1192	65.6	6.85989	48	15.7245	70.2	20.621	52	15.6051	46.6	22.6115
96.8	0.04178	52	0.0186	50.4	0.0158	47.4	3.99363	48	5.62894	47.4	3.21656	71.8	7.63867	71.6	8.1192	66	6.85989	48	15.7245	70.2	20.621	52	15.6051	46.6	22.6115
96.8	0.04076	52	0.0186	50.4	0.0158	47.6	3.99363	48	5.63646	47.6	3.21656	72	7.63867	71.8	8.1192	66.2	6.84332	48.2	15.7245	70.6	20.6608	52.2	15.6051	46.6	22.4522
96.8	0.04382	52	0.0186	51.2	0.01605	47.6	3.99363	48.2	5.64399	47.6	3.22293	72.2	7.6221	71.8	8.13577	66.2	6.85989	48.2	15.7245	70.8	20.6608	52.2	15.5653	46.8	22.293
97.2	0.0428	52	0.0186	51.2	0.01605	47.6	4.00637	48.2	5.64399	47.6	3.21656	72.2	7.63867	71.8	8.1192	66.4	6.84332	48.2	15.7643	70.8	20.6608	52.4	15.5653	46.8	22.6115
97.2	0.0428	52.8	0.0186	51.2	0.01605	48	4	48.2	5.65904	48	3.21656	72.2	7.6221	72	8.13577	66.4	6.84332	48.4	15.7643	70.8	20.7006	52.4	15.5653	47.2	22.4522
98	0.04178	52.8	0.01885	51.2	0.01605	48	4.00637	48.4	5.65904	48	3.22293	72.6	7.6221	72.2	8.15234	66.4	6.84332	48.4	15.7643	71	20.7404	52.4	15.5653	47.2	22.293
98	0.04076	52.8	0.01885	51.2	0.01605	48.2	4.00637	48.4	5.65904	48.2	3.22293	72.6	7.6221	72.2	8.13577	66.8	6.84332	48.6	15.7643	71.2	20.7404	52.8	15.5653	47.2	22.4522
98.4	0.0428	53.2	0.01885	51.2	0.01631	48.2	4.01274	48.4	5.65904	48.2	3.22293	72.8	7.6221	72.6	8.15234	67	6.82675	48.6	15.7245	71.6	20.7404	52.8	15.5653	47.4	22.293
98.4	0.04076	53.2	0.01885	51.6	0.01631	48.2	4.01274	48.6	5.67409	48.2	3.22293	72.8	7.63867	72.6	8.13577	67	6.84332	48.6	15.7245	71.6	20.7404	53	15.5653	47.4	22.4522
98.4	0.04178	53.2	0.01911	51.6	0.01631	48.4	4.01274	48.6	5.68161	48.4	3.22293	72.8	7.6221	72.8	8.15234	67.2	6.81018	48.6	15.7245	71.8	20.7802	53	15.5653	47.4	22.4522
98.4	0.04178	53.2	0.01911	51.6	0.01631	48.4	4.01274	49	5.68161	48.4	3.22293	73	7.63867	72.8	8.15234	67.4	6.82675	49	15.7245	71.8	20.8201	53.2	15.5653	47.6	22.1338
98.8	0.04076	53.2	0.01885	51.6	0.01631	48.6	4.02548	49	5.69666	48.6	3.2293	73	7.6221	73	8.15234	67.4	6.82675	49	15.7643	72	20.8599	53.2	15.5653	47.6	22.293
98.8	0.04178	53.2	0.01911	52	0.01631	48.6	4.02548	49.2	5.69666	48.6	3.2293	73.4	7.6221	73	8.15234	67.4	6.82675	49.2	15.7643	72	20.8201	53.4	15.5653	47.6	12.5796
99.2	0.04382	53.2	0.01911	52	0.01631	48.6	4.03185	49.2	5.68914	48.6	3.23567	73.4	7.6221	73.4	8.16891	67.8	6.81018	49.2	15.7643	72.2	20.8201	53.4	15.5653	47.6	5.25478
99.2	0.0428	53.6	0.01885	52	0.01631	48.6	4.03185	49.2	5.70419	48.6	3.23567	73.6	7.63867	73.4	8.16891	67.8	6.81018	49.2	15.7245	72.2	20.8599	53.8	15.4857	48	-11.1465
99.2	0.0428	53.6	0.01911	52	0.01631	49	4.03822	49.2	5.70419	49	3.23567	73.6	7.63867	73.6	8.18548	68	6.79361	49.2	15.7245	72.6	20.8997	53.8	15.5255
100	0.04076	53.6	0.01911	52	0.01605	49	4.03185	49.4	5.71171	49	3.23567	73.8	7.6221	73.6	8.18548	68.2	6.79361	49.4	15.7245	72.6	20.8997	54	15.4857
100	0.0428	53.6	0.01911	52.8	0.01631	49.2	4.03822	49.4	5.71171	49.2	3.23567	74	7.6221	73.8	8.18548	68.2	6.79361	49.4	15.7245	72.8	20.9395	54	15.4857
100.4	0.0428	54	0.01936	52.8	0.01631	49.2	4.03822	49.6	5.72676	49.2	3.23567	74.4	7.63867	73.8	8.16891	68.4	6.79361	49.6	15.7245	72.8	20.9395	54.2	15.4857
100.4	0.0428	54	0.01936	52.8	0.01631	49.2	4.04459	49.6	5.72676	49.2	3.23567	74.4	7.63867	74	8.18548	68.4	6.79361	49.6	15.7643	73	20.9395	54.2	15.4857
100.4	0.0428	54	0.01936	53.2	0.01656	49.4	4.05096	49.6	5.73429	49.2	3.23567	74.6	7.6221	74	8.18548	68.4	6.79361	49.6	15.7643	73	20.9395	54.6	15.4459
100.8	0.0428	54	0.01936	53.2	0.01656	49.4	4.05096	49.6	5.73429	49.4	3.24204	74.6	7.6221	74.4	8.20205	68.8	6.82675	50	15.7245	73.4	20.9793	54.6	15.4459
100.8	0.0428	54	0.01936	53.2	0.01656	49.6	4.05732	50	5.74182	49.4	3.24204	74.8	7.6221	74.6	8.18548	69	6.79361	50	15.7245	73.6	20.9793	54.8	15.4459
101.2	0.0428	54.8	0.01936	53.2	0.01656	49.6	4.05096	50	5.74182	49.6	3.24841	74.8	7.6221	74.6	8.20205	69	6.79361	50.2	15.7245	73.6	21.0191	54.8	15.4061
101.2	0.04178	54.8	0.01936	53.2	0.01682	49.6	4.05732	50.2	5.74934	49.6	3.24204	75	7.6221	74.8	8.21862	69.2	6.79361	50.2	15.7245	73.6	21.0191	55	15.3662
101.2	0.04178	54.8	0.01936	53.2	0.01682	50	4.06369	50.2	5.74934	49.6	3.24204	75	7.6221	75	8.21862	69.4	6.77704	50.2	15.7643	73.8	21.0589	55.2	15.3662
101.2	0.0428	54.8	0.01936	53.6	0.01656	50	4.06369	50.2	5.75687	50	3.24841	75.4	7.63867	75	8.20205	69.4	6.77704	50.4	15.7643	74	21.0589	55.2	15.3662
102	0.04178	55.2	0.01962	53.6	0.01682	50.2	4.07006	50.4	5.75687	50	3.25478	75.4	7.63867	75	8.20205	69.4	6.77704	50.4	15.7643	74.4	21.0987	55.6	15.3662
102	0.0428	55.2	0.01962	53.6	0.01682	50.2	4.07006	50.4	5.76439	50.2	3.25478	75.6	7.63867	75.4	8.21862	69.8	6.77704	50.6	15.7245	74.4	21.0987	55.8	15.3264
102.4	0.0428	55.2	0.01962	54	0.01656	50.2	4.07643	50.6	5.76439	50.2	3.25478	75.6	7.63867	75.6	8.23518	69.8	6.77704	50.6	15.7643	74.6	21.0987	55.8	15.3264
102.4	0.0428	55.2	0.01962	54	0.01656	50.2	4.07643	50.6	5.77192	50.2	3.26115	75.8	7.63867	75.6	8.23518	70	6.77704	50.6	15.7245	74.6	21.1385	56	15.3264
102.8	0.0428	55.2	0.01962	54	0.01682	50.4	4.0828	50.6	5.77192	50.4	3.26115	76	7.63867	75.8	8.23518	70.2	6.76047	50.6	15.7643	74.8	21.1385	56	15.2866
102.8	0.0428	55.6	0.01962	54	0.01682	50.4	4.0828	51	5.78697	50.4	3.26115	76	7.63867	76	8.23518	70.2	6.76047	51	15.7643	74.8	21.1385	56.2	15.2468
102.8	0.04178	55.6	0.01962	54	0.01682	50.6	4.08917	51	5.79449	50.6	3.26115	76	7.63867	76	8.23518	70.2	6.76047	51	15.7643	75	21.1783	56.2	15.2866
102.8	0.0428	55.6	0.01962	54	0.01682	50.6	4.08917	51	5.79449	50.6	3.26115	76.4	7.63867	76	8.23518	70.6	6.7439	51	15.7643	75	21.2182	56.6	15.2468
103.6	0.0428	55.6	0.01962	54.8	0.01682	51	4.08917	51	5.79449	50.6	3.26752	76.6	7.65524	76.4	8.25175	70.8	6.77704	51.2	15.8041	75.4	21.2182	56.6	15.2468
103.6	0.0428	56	0.01962	54.8	0.01707	51	4.08917	51.2	5.80202	51	3.26752	76.8	7.63867	76.4	8.25175	70.8	6.76047	51.2	15.7643	75.4	21.2182	56.8	15.2468
104	0.04382	56	0.01962	54.8	0.01682	51	4.08917	51.2	5.80202	51	3.27389	76.8	7.63867	76.6	8.25175	71	6.76047	51.4	15.7245	75.6	21.2182	56.8	15.207
104	0.0428	56	0.01987	55.2	0.01707	51	4.08917	51.4	5.81707	51	3.26752	76.8	7.65524	76.6	8.25175	71	6.76047	51.4	15.7643	75.6	21.258	57	15.1672
104.4	0.0428	56	0.01987	55.2	0.01707	51.2	4.10191	51.4	5.81707	51.2	3.26752	77.2	7.67181	76.8	8.25175	71.2	6.76047	51.4	15.7245	75.8	21.2978	57	15.1672
104.4	0.04178	56	0.01987	55.2	0.01682	51.2	4.10191	51.8	5.81707	51.2	3.27389	77.4	7.63867	77.2	8.26832	71.6	6.76047	51.8	15.7643	76	21.2978	57.4	15.1672
104.8	0.0428	56.8	0.02013	55.2	0.01707	51.4	4.10828	51.8	5.81707	51.4	3.27389	77.4	7.65524	77.2	8.26832	71.6	6.76047	51.8	15.7643	76	21.2978	57.4	15.1672
104.8	0.04382	56.8	0.01987	55.2	0.01682	51.4	4.10828	51.8	5.82459	51.4	3.28662	77.4	7.65524	77.4	8.26832	71.8	6.77704	52	15.7643	76.4	21.3376	57.6	15.1274
104.8	0.04382	56.8	0.02013	55.2	0.01682	51.4	4.10828	52	5.82459	51.4	3.28662	77.6	7.67181	77.4	8.28489	71.8	6.76047	52	15.7643	76.4	21.3376	57.6	15.0876
104.8	0.04382	56.8	0.02013	55.6	0.01732	51.8	4.10191	52	5.83964	51.4	3.28662	77.8	7.68838	77.6	8.26832	71.8	6.76047	52	15.7245	76.4	21.3774	57.8	15.1274
105.6	0.0428	56.8	0.02013	55.6	0.01682	51.8	4.11465	52	5.83964	51.8	3.28662	77.8	7.68838	77.8	8.28489	72	6.76047	52	15.7643	76.6	21.3376	57.8	15.1274
105.6	0.04178	56.8	0.02013	55.6	0.01732	52	4.12102	52.2	5.84717	51.8	3.28662	77.8	7.67181	77.8	8.28489	72.2	6.76047	52.2	15.7643	76.8	21.3774	58	15.0876
106	0.04178	57.2	0.02013	56	0.01682	52	4.12102	52.2	5.84717	52	3.29299	78.2	7.68838	78.2	8.28489	72.2	6.77704	52.2	15.7643	77.2	21.4172	58	15.0876
106	0.0428	57.2	0.02013	56	0.01732	52	4.12102	52.4	5.8547	52	3.28662	78.4	7.67181	78.2	8.28489	72.6	6.77704	52.4	15.8041	77.2	21.4172	58.4	15.0478
106.4	0.0428	57.2	0.02013	56	0.01732	52.2	4.12102	52.4	5.8547	52.2	3.29299	78.4	7.67181	78.4	8.30146	72.8	6.77704	52.4	15.7643	77.4	21.4172	58.6	15.0876
106.4	0.0428	57.2	0.02013	56	0.01732	52.2	4.12739	52.4	5.86222	52.2	3.29299	78.6	7.67181	78.4	8.30146	72.8	6.77704	52.4	15.7643	77.4	21.457	58.6	15.0478
106.8	0.04382	57.6	0.02013	56	0.01707	52.4	4.12739	52.8	5.86222	52.4	3.29936	78.6	7.68838	78.6	8.30146	72.8	6.76047	52.8	15.7643	77.6	21.457	58.6	15.0478
106.8	0.04382	57.6	0.02013	56.8	0.01732	52.4	4.12739	52.8	5.87727	52.4	3.29299	78.8	7.68838	78.8	8.28489	73	6.77704	52.8	15.8041	77.6	21.457	58.8	15.008
106.8	0.04382	57.6	0.02013	56.8	0.01732	52.4	4.13376	52.8	5.87727	52.4	3.29299	78.8	7.68838	78.8	8.31803	73	6.77704	53	15.8041	77.8	21.4968	59	15.008
106.8	0.04382	57.6	0.02038	56.8	0.01732	52.4	4.13376	53	5.87727	52.4	3.29936	79.2	7.68838	78.8	8.31803	73.4	6.79361	53	15.7643	77.8	21.4968	59	15.008
107.6	0.0428	57.6	0.02013	56.8	0.01732	52.8	4.14013	53	5.87727	52.8	3.30573	79.2	7.70495	79.2	8.3346	73.6	6.79361	53	15.7643	78.2	21.4968	59.4	15.008
107.6	0.0428	58.4	0.02038	56.8	0.01732	52.8	4.14013	53.2	5.87727	52.8	3.30573	79.2	7.68838	79.2	8.31803	73.6	6.79361	53.2	15.7643	78.2	21.5366	59.6	14.9681
107.6	0.0428	58.4	0.02038	56.8	0.01758	53	4.14013	53.2	5.89232	53	3.3121	79.4	7.68838	79.4	8.3346	73.6	6.79361	53.2	15.8041	78.4	21.5366	59.6	14.9681
108	0.04382	58.4	0.02038	57.2	0.01732	53	4.1465	53.4	5.89985	53	3.3121	79.6	7.68838	79.6	8.35117	73.8	6.79361	53.4	15.7643	78.6	21.5764	59.8	14.9283
108	0.04484	58.4	0.02038	57.2	0.01758	53.2	4.15287	53.4	5.89985	53	3.31847	79.6	7.70495	79.6	8.35117	73.8	6.79361	53.4	15.7643	78.8	21.5764	59.8	14.9283
108.4	0.04382	58.8	0.02038	57.2	0.01732	53.2	4.15287	53.4	5.90737	53	3.3121	79.6	7.70495	80	8.3346	74	6.79361	53.4	15.7643	78.8	21.5764	60	14.9283
108.4	0.04382	58.8	0.02038	57.6	0.01758	53.4	4.15287	53.4	5.89985	53.2	3.31847	80	7.70495	80.2	8.35117	74.4	6.81018	53.4	15.7643	78.8	21.5764	60	14.9283
108.4	0.0428	58.8	0.02038	57.6	0.01758	53.4	4.15287	53.8	5.89985	53.2	3.32484	80.2	7.70495	80.2	8.35117	74.4	6.81018	53.8	15.8439	79.2	21.6162	60.4	14.8885
109.2	0.0428	58.8	0.02064	57.6	0.01758	53.4	4.15287	53.8	5.90737	53.4	3.33121	80.2	7.70495	80.4	8.38431	74.6	6.81018	53.8	15.8439	79.2	21.6162	60.4	14.8885
109.2	0.0428	58.8	0.02064	57.6	0.01758	53.4	4.15287	53.8	5.9149	53.4	3.33121	80.4	7.70495	80.4	8.38431	74.6	6.79361	53.8	15.8439	79.4	21.6162	60.6	14.8885
109.6	0.04382	59.2	0.02064	57.6	0.01758	53.8	4.15287	54	5.9149	53.8	3.33121	80.4	7.70495	80.6	8.38431	74.8	6.81018	54	15.8041	79.6	21.6162	60.6	14.8885
109.6	0.04484	59.2	0.02064	58.4	0.01758	53.8	4.15924	54	5.92242	53.8	3.33121	80.6	7.72152	80.6	8.36774	75	6.79361	54	15.8838	79.6	21.6561	60.8	14.8487
109.6	0.0428	59.2	0.02064	58.4	0.01758	53.8	4.15924	54.2	5.9149	53.8	3.33758	80.6	7.72152	81	8.38431	75	6.79361	54.2	15.7643	80	21.6959	60.8	14.8487
109.6	0.0428	59.6	0.02064	58.4	0.01758	54	4.16561	54.2	5.92242	53.8	3.33758	80.6	7.75466	81.2	8.38431	75	6.81018	54.2	15.8041	80	21.6959	61.2	14.8089
110	0.04382	59.6	0.02064	58.4	0.01783	54	4.16561	54.2	5.92242	54	3.33758	81	7.75466	81.2	8.40088	75.4	6.81018	54.2	15.8439	80.2	21.7755	61.2	14.8089
110	0.04382	59.6	0.02064	58.8	0.01758	54.2	4.16561	54.6	5.9149	54	3.33758	81.2	7.72152	81.2	8.38431	75.6	6.81018	54.6	15.8041	80.2	21.7755	61.4	14.8487
110.4	0.04382	59.6	0.02089	58.8	0.01783	54.2	4.15924	54.6	5.92242	54.2	3.34395	81.2	7.72152	81.4	8.40088	75.6	6.79361	54.6	15.8041	80.4	21.7755	61.4	14.8089
110.4	0.04382	59.6	0.02089	58.8	0.01783	54.2	4.16561	54.8	5.92995	54.2	3.35032	81.4	7.72152	81.6	8.40088	75.8	6.81018	54.8	15.7643	80.4	21.7357	61.6	14.7691
111.2	0.04382	60.4	0.02089	58.8	0.01783	54.6	4.16561	54.8	5.92995	54.2	3.35032	81.4	7.73809	82	8.38431	76	6.79361	54.8	15.7643	80.6	21.7755	61.6	14.7691
111.2	0.04382	60.4	0.02089	58.8	0.01809	54.6	4.16561	54.8	5.93747	54.6	3.35032	81.6	7.73809	82	8.38431	76	6.81018	54.8	15.8439	80.6	21.7755	61.8	14.8089
111.6	0.04382	60.4	0.02089	58.8	0.01783	54.8	4.16561	54.8	5.93747	54.6	3.35669	81.6	7.75466	82.2	8.40088	76	6.81018	54.8	15.8041	81	21.7755	61.8	14.7691
111.6	0.04382	60.8	0.02115	59.2	0.01783	54.8	4.17197	55	5.92995	54.8	3.36306	82	7.72152	82.2	8.40088	76.4	6.81018	55	15.8838	81.2	21.8153	62.2	14.7691
111.6	0.04382	60.8	0.02089	59.2	0.01783	54.8	4.17197	55	5.92995	54.8	3.36306	82	7.72152	82.4	8.41745	76.4	6.81018	55	15.8838	81.2	21.8551	62.2	14.7691
111.6	0.04484	60.8	0.02115	59.6	0.01783	54.8	4.17197	55.2	5.93747	54.8	3.36306	82.2	7.73809	82.4	8.40088	76.6	6.81018	55.2	15.8439	81.4	21.8551	62.4	14.7293
112	0.04484	60.8	0.02089	59.6	0.01809	55	4.18471	55.2	5.92995	55	3.36943	82.2	7.73809	82.8	8.41745	76.8	6.81018	55.2	15.8439	81.6	21.8949	62.4	14.7691
112	0.04484	60.8	0.02115	59.6	0.01809	55	4.17834	55.2	5.945	55	3.36943	82.2	7.75466	82.8	8.43402	76.8	6.81018	55.6	15.8041	81.6	21.8551	62.6	14.8089
112.4	0.04382	60.8	0.02115	59.6	0.01809	55.2	4.19108	55.6	5.945	55.2	3.3758	82.4	7.75466	83	8.43402	77.2	6.81018	55.6	15.8041	81.6	21.8949	62.6	14.7691
112.4	0.04382	61.2	0.02115	59.6	0.01809	55.2	4.19108	55.6	5.95252	55.2	3.36943	82.8	7.73809	83	8.43402	77.4	6.81018	55.8	15.8041	82	21.9347	62.8	14.7691
113.2	0.04382	61.2	0.02115	59.6	0.01809	55.6	4.19108	55.8	5.96005	55.2	3.38854	82.8	7.73809	83.2	8.45059	77.4	6.81018	55.8	15.8439	82.2	21.9347	62.8	14.7691
113.2	0.04382	61.2	0.0214	60.4	0.01809	55.6	4.19108	55.8	5.95252	55.6	3.38217	83	7.75466	83.4	8.43402	77.4	6.82675	55.8	15.8041	82.2	21.9347	63.2	14.7691
113.6	0.04484	61.2	0.0214	60.4	0.01834	55.8	4.19108	55.8	5.96005	55.6	3.3949	83	7.75466	83.4	8.45059	77.6	6.81018	55.8	15.8041	82.4	21.9347	63.2	14.7691
113.6	0.04382	61.6	0.02115	60.4	0.01809	55.8	4.19108	56	5.96757	55.8	3.3949	83.2	7.77123	83.4	8.45059	77.6	6.81018	56	15.8041	82.4	21.9347	63.4	14.7691
113.6	0.04382	61.6	0.02115	60.8	0.01809	55.8	4.19745	56	5.96757	55.8	3.3949	83.2	7.75466	83.8	8.43402	77.8	6.81018	56	15.8041	82.8	21.9745	63.4	14.7691
113.6	0.04382	61.6	0.0214	60.8	0.01834	55.8	4.20382	56.2	5.96757	55.8	3.3949	83.4	7.77123	84	8.46716	78.2	6.82675	56.2	15.8041	82.8	21.9745	63.6	14.7691
114	0.04484	61.6	0.0214	60.8	0.01834	56	4.19745	56.2	5.9751	56	3.40127	83.4	7.75466	84.2	8.46716	78.2	6.81018	56.2	15.8439	83	21.9745	63.6	14.7691
114	0.04382	61.6	0.0214	60.8	0.01834	56	4.20382	56.2	5.96757	56	3.40127	83.8	7.77123	84.2	8.48373	78.4	6.81018	56.2	15.8439	83	21.9745	64	14.7691
114.8	0.04382	61.6	0.0214	60.8	0.01834	56.2	4.20382	56.6	5.9751	56.2	3.40127	83.8	7.77123	84.4	8.48373	78.4	6.81018	56.6	15.8041	83.2	22.0143	64	14.7691
114.8	0.04484	62.4	0.0214	61.2	0.01834	56.2	4.20382	56.6	5.98263	56.2	3.40127	84	7.77123	84.4	8.48373	78.6	6.82675	56.6	15.8041	83.2	22.0143	64.2	14.7691
115.2	0.04484	62.4	0.0214	61.2	0.0186	56.2	4.20382	56.8	5.98263	56.2	3.40764	84	7.77123	84.8	8.48373	78.6	6.81018	56.6	15.8041	83.4	22.0541	64.2	14.7691
115.2	0.04484	62.4	0.0214	61.2	0.01834	56.6	4.20382	56.8	5.98263	56.2	3.40764	84.2	7.80437	84.8	8.48373	78.8	6.81018	56.8	15.8041	83.4	22.0541	64.4	14.8089
115.2	0.04484	62.8	0.02166	61.2	0.01834	56.6	4.21019	56.8	5.99015	56.6	3.41401	84.2	7.7878	85	8.46716	78.8	6.81018	56.8	15.8041	83.8	22.0939	64.4	14.8089
115.2	0.04484	62.8	0.02166	61.6	0.01834	56.8	4.21019	57	5.99015	56.6	3.41401	84.4	7.7878	85	8.5003	79.2	6.79361	57	15.8439	84	22.0939	64.6	14.8089
115.6	0.04484	62.8	0.02166	61.6	0.01834	56.8	4.21656	57	5.99015	56.8	3.42038	84.4	7.7878	85.4	8.5003	79.4	6.81018	57	15.8439	84	22.0939	64.6	14.7691
115.6	0.04586	62.8	0.02166	61.6	0.01834	56.8	4.21656	57	5.99015	56.8	3.42038	84.8	7.7878	85.4	8.5003	79.4	6.81018	57	15.8439	84.2	22.1338	65	14.8487
116	0.04382	62.8	0.0214	61.6	0.0186	57	4.21019	57	5.99015	57	3.42675	84.8	7.82094	85.4	8.5003	79.6	6.81018	57	15.8041	84.4	22.1736	65	14.8885
116	0.04382	62.8	0.02166	61.6	0.01885	57	4.21019	57.4	6.0052	57	3.42675	85	7.80437	85.8	8.5003	79.6	6.81018	57.4	15.8041	84.4	22.2134	65.2	14.8487
116.8	0.04484	63.2	0.0214	62.4	0.01834	57	4.21656	57.4	6.0052	57	3.42675	85	7.80437	85.8	8.5003	80	6.81018	57.4	15.8041	84.4	22.1736	65.2	14.8885
116.8	0.04586	63.2	0.02166	62.4	0.01885	57	4.22293	57.6	6.0052	57	3.42675	85.2	7.80437	86	8.51687	80	6.81018	57.6	15.8439	84.8	22.1736	65.4	14.8885
117.2	0.04484	63.2	0.02166	62.4	0.01885	57.4	4.22293	57.6	6.0052	57.4	3.43312	85.2	7.80437	86.2	8.51687	80.2	6.81018	57.6	15.8439	85	22.1736	65.4	14.8885
117.2	0.04484	63.2	0.02191	62.8	0.01834	57.4	4.2293	57.8	6.01273	57.4	3.43949	85.4	7.82094	86.2	8.51687	80.2	6.82675	57.6	15.8439	85	22.2134	65.6	14.8885
117.2	0.04484	63.2	0.02191	62.8	0.0186	57.6	4.2293	57.8	6.0052	57.6	3.44586	85.4	7.82094	86.6	8.51687	80.4	6.82675	57.8	15.8439	85.2	22.2134	65.6	14.9283
117.2	0.04484	64	0.02191	62.8	0.0186	57.6	4.2293	58	6.02025	57.6	3.44586	85.8	7.82094	86.6	8.51687	80.6	6.82675	57.8	15.8439	85.2	22.2134	66	14.9681
117.6	0.04586	64	0.02191	62.8	0.0186	57.8	4.2293	58	6.02025	57.6	3.44586	85.8	7.83751	86.8	8.53344	80.6	6.82675	58	15.8439	85.4	22.2134	66	14.9283
117.6	0.04484	64	0.02191	62.8	0.0186	57.8	4.23567	58	6.02778	57.8	3.44586	86	7.82094	86.8	8.53344	81	6.84332	58	15.8439	85.4	22.2134	66.2	14.9681
118	0.04586	64.4	0.02217	62.8	0.0186	58	4.23567	58	6.0353	57.8	3.45223	86	7.83751	87	8.51687	81.2	6.82675	58	15.8439	85.8	22.2134	66.2	14.9681
118	0.04586	64.4	0.02217	63.2	0.01885	58	4.24204	58.4	6.0353	58	3.45223	86.2	7.85408	87.2	8.53344	81.2	6.82675	58.4	15.8439	85.8	22.2532	66.2	14.9681
118.8	0.04586	64.4	0.02217	63.2	0.01885	58	4.24204	58.4	6.0353	58	3.4586	86.2	7.83751	87.2	8.53344	81.4	6.84332	58.4	15.8439	86	22.2532	66.2	15.008
118.8	0.04484	64.4	0.02217	63.2	0.01885	58	4.24204	58.6	6.04283	58	3.4586	86.6	7.83751	87.6	8.55001	81.6	6.84332	58.4	15.8439	86	22.2532	66.4	15.008
119.2	0.04586	64.4	0.02191	63.2	0.0186	58.4	4.23567	58.6	6.04283	58.4	3.46497	86.6	7.83751	87.8	8.56658	81.6	6.85989	58.6	15.8439	86.2	22.2532	66.4	15.008
119.2	0.04586	64.4	0.02191	63.2	0.01885	58.4	4.23567	58.6	6.05788	58.4	3.46497	86.8	7.85408	87.8	8.58315	81.6	6.84332	58.6	15.8439	86.6	22.293	66.8	15.0876
119.2	0.04484	64.8	0.02217	64	0.0186	58.6	4.24204	58.8	6.0654	58.6	3.46497	86.8	7.85408	87.8	8.58315	82	6.84332	58.6	15.8439	86.6	22.3328	66.8	15.0876
119.2	0.04586	64.8	0.02242	64	0.0186	58.6	4.24204	58.8	6.07293	58.6	3.46497	87	7.85408	88	8.58315	82.2	6.85989	58.8	15.8439	86.8	22.3328	67	15.0876
119.6	0.04484	64.8	0.02217	64.4	0.01885	58.6	4.24841	59	6.07293	58.6	3.47134	87	7.85408	88.2	8.59972	82.2	6.85989	58.8	15.8439	86.8	22.3726	67	15.0876
119.6	0.04586	64.8	0.02242	64.4	0.01885	58.6	4.24841	59	6.07293	58.6	3.47134	87.2	7.87065	88.2	8.58315	82.4	6.87646	59	15.8838	87	22.3726	67	15.1274
120	0.04484	65.2	0.02191	64.4	0.01885	58.8	4.24204	59	6.08045	58.8	3.47771	87.2	7.85408	88.6	8.58315	82.4	6.85989	59	15.8439	87.2	22.3726	67	15.1274
120	0.04586	65.2	0.02217	64.4	0.01885	58.8	4.24841	59.4	6.08798	58.8	3.47771	87.6	7.87065	88.6	8.58315	82.8	6.87646	59	15.8838	87.2	22.3726	67.2	15.1672
120.8	0.04484	65.2	0.02217	64.4	0.01911	59	4.25478	59.4	6.08798	59	3.47771	87.6	7.87065	88.8	8.59972	83	6.87646	59	15.8439	87.2	22.3726	67.2	15.1672
120.8	0.04586	65.2	0.02217	64.4	0.01911	59	4.25478	59.6	6.09551	59	3.47771	87.8	7.87065	88.8	8.59972	83	6.89303	59.4	15.8439	87.6	22.4124	67.4	15.2468
120.8	0.04586	66	0.02268	64.8	0.01911	59.4	4.25478	59.6	6.10303	59	3.48408	87.8	7.87065	89	8.59972	83	6.89303	59.4	15.8439	87.8	22.3726	67.4	15.207
120.8	0.04688	66	0.02242	64.8	0.01911	59.4	4.25478	59.6	6.11056	59.4	3.48408	88	7.87065	89	8.59972	83.2	6.89303	59.6	15.8838	87.8	22.4124	67.8	15.2468
121.2	0.04586	66	0.02242	64.8	0.01911	59.6	4.25478	59.8	6.11056	59.4	3.48408	88.2	7.88722	89.4	8.61629	83.2	6.89303	59.6	15.8439	88	22.4124	67.8	15.2468
121.2	0.04586	66	0.02242	65.2	0.01911	59.6	4.25478	59.8	6.11808	59.6	3.48408	88.2	7.87065	89.6	8.59972	83.4	6.89303	59.8	15.8838	88	22.4522	68	15.2468
121.6	0.04586	66.4	0.02268	65.2	0.01936	59.6	4.26115	60	6.12561	59.6	3.49045	88.2	7.87065	89.6	8.61629	83.8	6.89303	59.8	15.8838	88.2	22.4522	68	15.2866
121.6	0.04688	66.4	0.02268	65.2	0.01911	59.6	4.26752	60	6.12561	59.6	3.49045	88.8	7.87065	89.8	8.63286	83.8	6.9096	60	15.8439	88.2	22.4522	68	15.3264
122.4	0.04586	66.4	0.02242	65.2	0.01936	59.8	4.26752	60	6.13313	59.8	3.49682	88.8	7.88722	90	8.61629	84	6.9096	60	15.8838	88.6	22.4522	68.2	15.3264
122.4	0.04688	66.4	0.02242	65.2	0.01936	59.8	4.27389	60.4	6.13313	59.8	3.49045	88.8	7.88722	90	8.63286	84	6.9096	60	15.8838	88.8	22.4522	68.2	15.3264
122.8	0.04586	66.4	0.02268	66	0.01936	60	4.27389	60.4	6.14066	60	3.50318	89	7.88722	90	8.61629	84.2	6.92617	60	15.8838	88.8	22.4522	68.4	15.3264
122.8	0.04586	66.8	0.02268	66	0.01936	60	4.27389	60.4	6.14818	60	3.50955	89	7.90379	90.4	8.63286	84.4	6.9096	60.4	15.8838	88.8	22.4522	68.4	15.4061
122.8	0.04586	66.8	0.02268	66	0.01936	60	4.26752	60.6	6.14818	60	3.50955	89.4	7.90379	90.6	8.63286	84.4	6.92617	60.4	15.8838	89	22.492	68.4	15.4061
122.8	0.04586	66.8	0.02268	66.4	0.01962	60.4	4.27389	60.6	6.16323	60.4	3.50955	89.6	7.90379	90.6	8.61629	84.4	6.92617	60.4	15.8838	89.4	22.492	68.8	15.4459
123.2	0.04484	67.2	0.02268	66.4	0.01936	60.4	4.28025	60.8	6.16323	60.4	3.50955	89.6	7.90379	90.8	8.63286	84.8	6.92617	60.6	15.8838	89.6	22.492	68.8	15.4459
123.2	0.04586	67.2	0.02268	66.4	0.01936	60.4	4.28025	60.8	6.17076	60.4	3.50955	89.6	7.90379	91	8.63286	85	6.94274	60.6	15.8838	89.6	22.492	69	15.4857
123.6	0.04688	67.2	0.02268	66.4	0.01936	60.6	4.28025	60.8	6.17076	60.6	3.51592	89.8	7.90379	91	8.64943	85	6.94274	60.8	15.8838	89.6	22.5318	69	15.4857
123.6	0.04688	67.2	0.02268	66.4	0.01936	60.6	4.28662	61.2	6.17076	60.6	3.51592	90	7.92036	91	8.64943	85.2	6.94274	60.8	15.8838	89.8	22.5318	69.2	15.5255
124.4	0.04586	67.2	0.02268	66.8	0.01936	60.8	4.28662	61.2	6.17076	60.8	3.52229	90	7.92036	91.4	8.64943	85.4	6.95931	60.8	15.8838	90	22.5318	69.2	15.5653
124.4	0.04688	67.2	0.02268	66.8	0.01936	60.8	4.28662	61.4	6.18581	60.8	3.52229	90	7.92036	91.6	8.666	85.4	6.95931	61.2	15.9236	90	22.5318	69.4	15.5653
124.8	0.04586	68	0.02293	66.8	0.01962	60.8	4.28662	61.4	6.18581	61.2	3.52229	90.4	7.92036	91.6	8.666	85.8	6.95931	61.2	15.9236	90.4	22.5318	69.4	15.5653
124.8	0.04688	68	0.02268	67.2	0.01962	61.2	4.29299	61.4	6.19333	61.2	3.52229	90.6	7.93693	91.8	8.666	85.8	6.97588	61.4	15.9236	90.4	22.5717	69.8	15.6449
124.8	0.04586	68	0.02293	67.2	0.01962	61.2	4.29936	61.4	6.19333	61.2	3.52229	90.6	7.92036	91.8	8.666	85.8	6.97588	61.4	15.9236	90.6	22.6115	69.8	15.6449
124.8	0.04586	68.4	0.02293	67.2	0.01962	61.4	4.29299	61.6	6.20086	61.4	3.52866	90.6	7.93693	92.2	8.666	86	6.97588	61.4	15.9236	90.6	22.5717	70	15.6847
125.2	0.04688	68.4	0.02293	67.2	0.01962	61.4	4.29936	61.6	6.20086	61.4	3.53503	90.6	7.92036	92.4	8.68257	86.2	6.99245	61.4	15.9236	90.8	22.6115	70	15.6449
125.2	0.04688	68.4	0.02293	67.2	0.01962	61.4	4.29936	61.8	6.20086	61.4	3.53503	91	7.9535	92.4	8.68257	86.2	6.99245	61.6	15.9236	91	22.6115	70.2	15.7245
125.6	0.04688	68.4	0.02318	68	0.01962	61.6	4.29936	61.8	6.20839	61.6	3.5414	91	7.9535	92.6	8.69914	86.6	6.99245	61.6	15.9236	91	22.6115	70.2	15.7245
125.6	0.04688	68.8	0.02318	68	0.01962	61.6	4.29936	62.2	6.22344	61.6	3.5414	91.4	7.9535	92.6	8.69914	86.8	7.00902	61.8	15.8838	91	22.6115	70.6	15.7245
126.4	0.04688	68.8	0.02318	68	0.01962	61.8	4.30573	62.2	6.21591	61.8	3.54777	91.4	7.9535	92.8	8.71571	86.8	7.00902	61.8	15.8838	91.4	22.6513	70.6	15.7245
126.4	0.0479	68.8	0.02318	68.4	0.01962	61.8	4.3121	62.4	6.22344	61.8	3.5414	91.6	7.98664	92.8	8.71571	87	7.02559	62.2	15.8838	91.6	22.6513	70.8	15.7643
126.8	0.0479	68.8	0.02318	68.4	0.01987	61.8	4.3121	62.4	6.22344	61.8	3.54777	91.6	7.97007	93.2	8.71571	87.2	7.00902	62.2	15.8838	91.8	22.6911	70.8	15.7643
126.8	0.0479	69.2	0.02293	68.4	0.01962	62.2	4.3121	62.4	6.22344	62.2	3.54777	91.8	8.00321	93.4	8.71571	87.2	7.00902	62.4	15.9236	91.8	22.6513	70.8	15.7643
126.8	0.04688	69.2	0.02318	68.4	0.01962	62.2	4.31847	62.4	6.23096	62.2	3.55414	91.8	7.98664	93.4	8.74885	87.2	7.02559	62.4	15.9236	91.8	22.6513	70.8	15.7643
127.2	0.0479	69.2	0.02318	68.4	0.01962	62.4	4.31847	62.6	6.23849	62.4	3.56051	92.2	7.98664	93.4	8.74885	87.8	7.04216	62.4	15.9236	92.2	22.6513	71	15.8041
127.2	0.04688	69.2	0.02318	68.4	0.01987	62.4	4.31847	62.6	6.23849	62.4	3.56051	92.2	8.00321	93.6	8.74885	87.8	7.04216	62.4	15.9236	92.4	22.6513	71	15.8041
127.2	0.0479	69.2	0.02344	68.8	0.01987	62.4	4.31847	62.8	6.26106	62.4	3.56051	92.4	8.00321	93.8	8.74885	87.8	7.05873	62.6	15.8838	92.4	22.6513	71.2	15.8439
128	0.04688	70	0.02369	68.8	0.02013	62.6	4.32484	62.8	6.26106	62.6	3.56688	92.4	8.01978	94.2	8.74885	88	7.05873	62.6	15.9236	92.4	22.6513	71.2	15.8439
128	0.04688	70	0.02318	68.8	0.01987	62.6	4.33121	63.2	6.26106	62.6	3.56688	92.6	8.00321	94.2	8.74885	88	7.0753	62.8	15.9236	92.6	22.6513	71.6	15.8439
128.4	0.04688	70	0.02369	69.2	0.02013	62.8	4.33121	63.2	6.26106	62.8	3.57962	92.6	7.98664	94.4	8.76542	88.2	7.0753	62.8	15.9236	92.8	22.6513	71.6	15.8439
128.4	0.04688	70	0.02318	69.2	0.01987	62.8	4.33121	63.4	6.26859	62.8	3.57962	92.8	7.98664	94.4	8.78199	88.6	7.0753	62.8	15.9236	92.8	22.6513	71.8	15.8838
128.4	0.0479	70.4	0.02344	69.2	0.01987	62.8	4.33121	63.4	6.27611	62.8	3.57962	92.8	8.01978	94.6	8.78199	88.6	7.0753	62.8	15.9236	93.2	22.7309	71.8	15.8439
128.8	0.0479	70.4	0.02344	69.2	0.02013	63.2	4.33121	63.4	6.28364	62.8	3.57962	93.2	8.00321	94.6	8.78199	88.8	7.09187	63.2	15.9236	93.4	22.7309	71.8	15.8838
128.8	0.0479	70.4	0.02318	69.2	0.02013	63.2	4.33758	63.4	6.28364	63.2	3.57962	93.2	8.01978	94.8	8.79856	89	7.10844	63.2	15.9236	93.4	22.7309	71.8	15.8838
129.2	0.0479	70.4	0.02344	69.2	0.02013	63.4	4.34395	63.6	6.28364	63.2	3.57962	93.4	8.01978	94.8	8.79856	89	7.10844	63.4	15.9236	93.4	22.7309	72	15.9236
129.2	0.04688	70.8	0.02369	70	0.02013	63.4	4.35032	63.6	6.29116	63.4	3.59236	93.4	8.01978	95.2	8.79856	89	7.12501	63.4	15.9236	93.6	22.7309	72.2	15.9236
129.2	0.04688	70.8	0.02369	70	0.02013	63.4	4.35032	63.6	6.29116	63.4	3.59236	93.6	8.03635	95.2	8.79856	89.4	7.12501	63.4	15.9236	93.8	22.7309	72.2	15.9236
130	0.04688	70.8	0.02369	70	0.02013	63.6	4.35032	64	6.29116	63.6	3.59873	93.6	8.03635	95.4	8.81513	89.4	7.12501	63.6	15.9236	93.8	22.7707	72.2	15.9236
130	0.0479	70.8	0.02369	70	0.02013	63.6	4.35032	64	6.30621	63.6	3.6051	93.8	8.05292	95.6	8.8317	89.6	7.14158	63.6	15.9236	94.2	22.7707	72.6	15.9236
130.4	0.04892	71.6	0.02344	70.4	0.02013	63.6	4.35669	64.2	6.30621	63.6	3.59873	93.8	8.03635	95.6	8.8317	89.8	7.15815	63.6	15.9236	94.4	22.8105	72.8	15.9236
130.4	0.0479	71.6	0.02395	70.4	0.02013	63.6	4.35032	64.2	6.31374	63.6	3.59873	94.2	8.05292	96	8.8317	89.8	7.15815	64	15.9236	94.4	22.7707	72.8	15.9634
130.4	0.0479	71.6	0.02369	70.4	0.02013	64	4.36306	64.2	6.31374	64	3.6051	94.4	8.06949	96.2	8.8317	90	7.15815	64	15.9236	94.6	22.8105	72.8	15.9634
130.8	0.0479	72	0.02369	70.4	0.02013	64	4.36306	64.4	6.31374	64	3.6051	94.4	8.06949	96.2	8.84827	90.4	7.15815	64.2	15.9634	94.6	22.8503	73	15.9634
130.8	0.0479	72	0.02369	70.8	0.02038	64.2	4.36306	64.4	6.32126	64.2	3.61146	94.4	8.06949	96.4	8.84827	90.4	7.17472	64.2	15.9634	94.8	22.8105	73	15.9236
131.2	0.0479	72	0.02395	70.8	0.02038	64.2	4.36306	64.6	6.31374	64.2	3.61146	94.8	8.08606	96.4	8.84827	90.6	7.19129	64.2	15.9634	94.8	22.8503	73.4	15.9634
131.2	0.0479	72	0.02395	70.8	0.02038	64.4	4.36306	64.6	6.32126	64.2	3.61783	94.8	8.06949	96.6	8.86484	90.6	7.19129	64.2	15.9236	95.2	22.8901	73.4	15.9634
131.2	0.0479	72	0.02395	70.8	0.02038	64.4	4.36306	64.6	6.32879	64.4	3.61783	94.8	8.1192	96.6	8.86484	90.6	7.19129	64.4	15.9634	95.2	22.8901	73.6	16.043
132	0.0479	72.4	0.02395	70.8	0.02038	64.6	4.38217	64.6	6.32879	64.4	3.61783	94.8	8.10263	97	8.88141	90.8	7.19129	64.4	15.9634	95.4	22.8503	73.6	16.0032
132	0.0479	72.4	0.02395	71.6	0.02038	64.6	4.38217	65	6.32879	64.6	3.61783	95.2	8.1192	97.2	8.88141	91	7.20786	64.6	15.9634	95.6	22.8901	73.6	15.9634
132.4	0.0479	72.4	0.0242	71.6	0.02038	64.6	4.38217	65	6.32879	64.6	3.63694	95.4	8.10263	97.2	8.88141	91	7.20786	64.6	15.9634	95.6	22.9299	73.8	16.0032
132.4	0.04688	72.4	0.02395	71.6	0.02038	64.6	4.38217	65.2	6.33632	64.6	3.63057	95.6	8.1192	97.4	8.89798	91.4	7.20786	65	16.043	96	22.9299	73.8	16.0032
132.8	0.04688	72.8	0.02395	72	0.02038	65	4.38217	65.2	6.34384	65	3.63694	95.6	8.13577	97.6	8.91455	91.6	7.22443	65	16.0032	96.2	22.9698	74	16.0032
132.8	0.0479	72.8	0.02395	72	0.02038	65	4.38854	65.4	6.35137	65	3.63694	95.6	8.13577	97.6	8.89798	91.6	7.20786	65.2	16.0032	96.2	22.9299	74	16.0032
132.8	0.04892	72.8	0.0242	72	0.02038	65.2	4.3949	65.4	6.35137	65.2	3.64331	96	8.13577	98	8.89798	91.8	7.22443	65.2	16.0032	96.4	23.0096	74	16.0032
132.8	0.04892	72.8	0.0242	72	0.02038	65.2	4.38854	65.6	6.35137	65.2	3.64331	96.2	8.15234	98	8.91455	91.8	7.22443	65.2	15.9634	96.4	23.0096	74.4	16.043
133.6	0.04688	72.8	0.0242	72	0.02064	65.4	4.3949	65.6	6.35137	65.2	3.64968	96.2	8.15234	98.2	8.93112	92.2	7.20786	65.2	15.9634	96.6	22.9698	74.4	16.043
133.6	0.0479	73.6	0.0242	72.4	0.02064	65.4	4.3949	65.6	6.36642	65.4	3.65605	96.4	8.16891	98.2	8.93112	92.2	7.241	65.4	16.0032	96.6	23.0096	74.6	16.043
134	0.0479	73.6	0.0242	72.4	0.02064	65.6	4.40127	65.6	6.35889	65.4	3.65605	96.4	8.15234	98.4	8.93112	92.4	7.241	65.4	16.043	97	23.0096	74.6	16.043
134	0.0479	73.6	0.02446	72.4	0.02089	65.6	4.40127	66	6.38147	65.6	3.66242	96.6	8.18548	98.4	8.93112	92.4	7.241	65.6	16.043	97	23.0096	74.8	16.043
134.4	0.0479	74	0.0242	72.8	0.02064	65.6	4.40127	66	6.38147	65.6	3.66242	96.6	8.18548	98.8	8.94769	92.6	7.25757	65.6	16.0032	97.2	23.0494	74.8	16.043
134.4	0.04892	74	0.02446	72.8	0.02064	65.6	4.40764	66.2	6.38899	65.6	3.66879	97	8.16891	98.8	8.94769	92.8	7.27414	65.6	16.0032	97.4	23.0494	75	16.0032
134.8	0.04892	74	0.02446	72.8	0.02064	66	4.40764	66.2	6.38899	66	3.66879	97	8.16891	99	8.94769	92.8	7.27414	66	16.0032	97.6	23.0494	75	16.0032
134.8	0.0479	74	0.02446	72.8	0.02064	66	4.41401	66.4	6.39652	66	3.67516	97.2	8.18548	99.2	8.96426	93.2	7.29071	66	16.043	97.6	23.0494	75	16.043
134.8	0.04892	74	0.02446	72.8	0.02064	66.2	4.42038	66.4	6.39652	66.2	3.68153	97.2	8.18548	99.4	8.96426	93.4	7.30728	66.2	16.043	97.6	23.0494	75.4	16.043
134.8	0.0479	74.4	0.02446	72.8	0.02064	66.2	4.41401	66.4	6.39652	66.2	3.68153	97.4	8.20205	99.4	8.98083	93.4	7.30728	66.2	16.043	98	23.1688	75.6	16.0828
135.6	0.04892	74.4	0.02446	73.6	0.02089	66.4	4.42038	66.4	6.40404	66.2	3.6879	97.4	8.20205	99.4	8.9974	93.4	7.32385	66.2	16.043	98.2	23.129	75.6	16.043
135.6	0.04892	74.4	0.02446	73.6	0.02089	66.4	4.42038	66.8	6.41909	66.4	3.68153	97.6	8.20205	99.8	8.98083	93.6	7.32385	66.4	16.043	98.2	23.129	75.6	16.043
136	0.04892	74.8	0.02471	73.6	0.02089	66.4	4.42038	67	6.41909	66.4	3.6879	98	8.20205	100	8.9974	93.8	7.32385	66.4	16.0828	98.4	23.129	75.6	16.0828
136	0.0479	74.8	0.02471	74	0.02089	66.4	4.42675	67	6.41909	66.4	3.70064	98.2	8.21862	100	8.9974	93.8	7.35699	66.4	16.043	98.4	23.1688	75.8	16.0828
136.4	0.0479	74.8	0.02471	74	0.02089	66.8	4.42675	67	6.41909	66.8	3.70064	98.2	8.21862	100.2	9.01397	94.2	7.35699	66.4	16.043	98.8	23.2086	75.8	16.0828
136.4	0.0479	74.8	0.02471	74	0.02089	66.8	4.43312	67.2	6.41909	66.8	3.70701	98.2	8.21862	100.4	9.01397	94.2	7.34042	66.8	16.043	98.8	23.1688	76	16.1226
136.8	0.04892	74.8	0.02471	74	0.02089	67	4.43312	67.2	6.41909	67	3.71975	98.4	8.21862	100.4	9.01397	94.4	7.37356	66.8	16.0828	99	23.2086	76	16.1226
136.8	0.04892	75.6	0.02446	74	0.02089	67	4.43312	67.4	6.43414	67	3.71975	98.4	8.23518	100.8	9.01397	94.6	7.39013	67	16.1226	99	23.2086	76.4	16.0828
136.8	0.04892	75.6	0.02471	74.4	0.02089	67.2	4.43949	67.4	6.43414	67	3.71975	98.8	8.23518	101	9.03053	94.6	7.39013	67	16.1226	99.2	23.2484	76.4	16.0828
137.6	0.04892	75.6	0.02471	74.4	0.02089	67.2	4.43949	67.4	6.43414	67.2	3.71975	98.8	8.23518	101	9.03053	94.8	7.4067	67	16.0828	99.4	23.2484	76.4	16.1226
137.6	0.0479	75.6	0.02471	74.4	0.02115	67.4	4.43949	67.8	6.44167	67.2	3.72611	99	8.23518	101.2	9.03053	95.2	7.4067	67.2	16.1226	99.4	23.2484	76.6	16.1226
138	0.0479	76	0.02471	74.8	0.02089	67.4	4.43949	67.8	6.44167	67.4	3.73248	99	8.26832	101.2	9.0471	95.2	7.39013	67.2	16.0828	99.8	23.2484	76.6	16.1226
138	0.04892	76	0.02497	74.8	0.02115	67.4	4.44586	67.8	6.43414	67.4	3.73248	99.2	8.26832	101.4	9.06367	95.2	7.4067	67.4	16.1226	100	23.328	76.8	16.1226
138	0.04892	76	0.02471	74.8	0.02115	67.4	4.44586	68	6.44167	67.4	3.73885	99.4	8.26832	101.4	9.06367	95.4	7.39013	67.4	16.1226	100	23.2882	76.8	16.1226
138.4	0.04892	76	0.02497	74.8	0.02115	67.8	4.44586	68	6.44167	67.8	3.75159	99.4	8.25175	101.8	9.08024	95.6	7.4067	67.4	16.1226	100.2	23.2882	76.8	16.1226
138.4	0.04892	76	0.02497	75.6	0.02115	67.8	4.45223	68.2	6.44167	67.8	3.74522	99.8	8.28489	101.8	9.08024	95.6	7.4067	67.4	16.1226	100.2	23.328	77.2	16.1226
138.8	0.04892	76.4	0.02497	75.6	0.02115	68	4.44586	68.2	6.44167	68	3.75159	99.8	8.28489	102	9.08024	96	7.4067	67.8	16.1624	100.4	23.328	77.2	16.1226
138.8	0.04994	76.4	0.02497	75.6	0.02115	68	4.45223	68.4	6.4492	68	3.75159	100	8.26832	102.2	9.09681	96	7.39013	67.8	16.1226	100.4	23.3678	77.4	16.1226
138.8	0.04892	76.4	0.02497	76	0.0214	68	4.45223	68.4	6.4492	68	3.75796	100	8.26832	102.2	9.09681	96.2	7.4067	68	16.1624	100.8	23.328	77.4	16.1226
139.6	0.04892	76.4	0.02522	76	0.0214	68.2	4.45223	68.4	6.4492	68	3.76433	100	8.28489	102.6	9.09681	96.4	7.4067	68	16.1226	101	23.4076	77.4	16.1226
139.6	0.04892	77.2	0.02497	76	0.0214	68.2	4.45223	68.4	6.45672	68.2	3.76433	100	8.28489	102.8	9.09681	96.4	7.42327	68	16.1226	101	23.4076	77.6	16.1226
139.6	0.04994	77.2	0.02497	76	0.0214	68.4	4.45223	68.8	6.45672	68.2	3.7707	100.4	8.30146	102.8	9.12995	96.6	7.42327	68.2	16.1226	101	23.4076	77.8	16.1226
140	0.04892	77.2	0.02497	76	0.0214	68.4	4.46497	68.8	6.4492	68.4	3.77707	100.4	8.30146	103	9.12995	97	7.42327	68.2	16.1226	101.2	23.4474	77.8	16.1226
140	0.04892	77.6	0.02522	76	0.0214	68.4	4.46497	69	6.45672	68.4	3.77707	100.4	8.30146	103	9.12995	97	7.43984	68.4	16.1624	101.4	23.4474	77.8	16.1226
140.4	0.04892	77.6	0.02522	76.4	0.02115	68.8	4.47134	69	6.45672	68.8	3.78981	100.4	8.30146	103.2	9.14652	97.2	7.43984	68.4	16.1226	101.8	23.4474	77.8	16.1226
140.4	0.04892	77.6	0.02522	76.4	0.0214	68.8	4.47134	69.2	6.4492	68.8	3.78981	100.8	8.31803	103.2	9.14652	97.2	7.47297	68.4	16.1624	101.8	23.4474	78.2	16.1624
140.4	0.04892	77.6	0.02522	76.4	0.0214	69	4.46497	69.2	6.45672	69	3.78981	101	8.30146	103.6	9.14652	97.4	7.4564	68.8	16.1624	101.8	23.4474	78.2	16.1226
141.2	0.04994	77.6	0.02522	76.4	0.02115	69	4.46497	69.4	6.46425	69	3.79618	101	8.31803	103.8	9.14652	97.4	7.47297	68.8	16.1624	102	23.5271	78.4	16.1226
141.6	0.04994	78	0.02522	77.2	0.0214	69	4.47134	69.4	6.46425	69	3.80255	101	8.31803	103.8	9.16309	97.6	7.47297	69	16.2022	102.2	23.5271	78.4	16.1226
141.6	0.05096	78	0.02548	77.2	0.0214	69.2	4.47134	69.4	6.47177	69	3.79618	101.4	8.31803	104	9.17966	97.6	7.47297	69	16.2022	102.2	23.5271	78.6	16.1226
141.6	0.04892	78	0.02548	77.2	0.0214	69.2	4.48408	69.4	6.47177	69.2	3.80892	101.4	8.31803	104.2	9.17966	98	7.47297	69	16.1624	102.6	23.5669	78.6	16.1624
141.6	0.04994	78.4	0.02522	77.6	0.0214	69.4	4.48408	69.8	6.47177	69.2	3.80892	101.8	8.3346	104.2	9.17966	98.2	7.50611	69.2	16.2022	102.8	23.5271	78.8	16.1624
142	0.04892	78.4	0.02522	77.6	0.02166	69.4	4.48408	69.8	6.47177	69.4	3.82166	101.8	8.35117	104.6	9.19623	98.2	7.48954	69.2	16.1624	102.8	23.6067	78.8	16.1226
142	0.04994	78.4	0.02548	77.6	0.02166	69.4	4.48408	70	6.4793	69.4	3.82166	101.8	8.3346	104.6	9.17966	98.4	7.50611	69.4	16.2022	102.8	23.5669	79.2	16.1624
142.4	0.04892	78.4	0.02548	77.6	0.0214	69.8	4.49045	70	6.48682	69.8	3.83439	101.8	8.3346	104.8	9.19623	98.4	7.50611	69.4	16.2022	103	23.6067	79.2	16.1624
142.4	0.04994	78.4	0.02548	77.6	0.02166	69.8	4.49045	70.2	6.49435	69.8	3.83439	102.2	8.35117	104.8	9.19623	98.8	7.50611	69.4	16.242	103.2	23.6465	79.2	16.1624
143.2	0.04994	79.2	0.02573	78	0.0214	69.8	4.49682	70.2	6.49435	69.8	3.83439	102.2	8.35117	105	9.2128	99	7.52268	69.8	16.2022	103.2	23.6465	79.2	16.2022
143.2	0.04892	79.2	0.02548	78	0.02191	69.8	4.50318	70.2	6.50187	69.8	3.83439	102.2	8.35117	105	9.19623	99	7.52268	69.8	16.2022	103.6	23.6863	79.4	16.2022
143.6	0.04994	79.2	0.02548	78	0.02166	70	4.50318	70.2	6.50187	70	3.84713	102.6	8.35117	105.4	9.2128	99	7.52268	69.8	16.1624	103.8	23.6863	79.6	16.2022
143.6	0.04994	79.6	0.02573	78.4	0.02191	70.2	4.50318	70.6	6.5094	70.2	3.84713	102.8	8.35117	105.4	9.22937	99.2	7.50611	70	16.1624	103.8	23.6863	79.6	16.1624
143.6	0.05096	79.6	0.02573	78.4	0.02191	70.2	4.50318	70.6	6.5094	70.2	3.8535	102.8	8.35117	105.6	9.22937	99.4	7.53925	70	16.2022	104	23.7261	79.6	16.2022
144	0.04892	79.6	0.02573	78.4	0.02191	70.2	4.50318	70.8	6.53197	70.2	3.8535	102.8	8.36774	105.8	9.22937	99.4	7.52268	70.2	16.2022	104	23.7261	80	16.2022
144	0.04994	79.6	0.02548	78.4	0.02191	70.6	4.51592	70.8	6.53197	70.6	3.85987	103	8.36774	106	9.24594	99.8	7.53925	70.2	16.2022	104.2	23.7261	80	16.2022
144.4	0.04892	79.6	0.02573	78.4	0.02191	70.6	4.50318	71	6.53197	70.6	3.85987	103	8.38431	106	9.24594	100	7.53925	70.2	16.2022	104.2	23.7659	80.2	16.2022
144.4	0.04892	80	0.02573	79.2	0.02191	70.8	4.50955	71	6.53197	70.8	3.86624	103.2	8.38431	106	9.24594	100	7.57239	70.2	16.2022	104.6	23.8057	80.2	16.2022
144.4	0.04994	80	0.02573	79.2	0.02191	70.8	4.51592	71.2	6.5395	70.8	3.86624	103.2	8.38431	106.4	9.24594	100.2	7.57239	70.6	16.242	104.6	23.8057	80.4	16.2022
145.2	0.04994	80	0.02573	79.2	0.02191	70.8	4.51592	71.2	6.5395	70.8	3.87898	103.2	8.38431	106.6	9.26251	100.4	7.57239	70.6	16.2022	104.8	23.8057	80.4	16.2022
145.2	0.04994	80.4	0.02573	79.6	0.02191	71	4.51592	71.2	6.54702	71	3.87898	103.6	8.38431	106.6	9.26251	100.4	7.57239	70.8	16.2022	105	23.8455	80.6	16.242
145.6	0.04994	80.4	0.02599	79.6	0.02217	71	4.51592	71.6	6.54702	71	3.87898	103.8	8.40088	106.8	9.27908	100.8	7.55582	70.8	16.2022	105	23.8853	80.6	16.2022
145.6	0.04994	80.4	0.02599	79.6	0.02191	71.2	4.52229	71.6	6.56207	71.2	3.87898	103.8	8.40088	107	9.27908	101	7.57239	71	16.2022	105	23.8853	80.6	16.242
146	0.04994	80.4	0.02573	79.6	0.02191	71.2	4.51592	71.8	6.56207	71.2	3.89172	103.8	8.40088	107	9.27908	101	7.58896	71	16.2022	105.4	23.8853	81	16.242
146	0.04994	81.2	0.02599	80	0.02217	71.2	4.52229	71.8	6.56207	71.2	3.89809	104.2	8.41745	107	9.27908	101	7.58896	71.2	16.2022	105.6	23.9252	81	16.2022
146	0.04892	81.2	0.02599	80	0.02191	71.6	4.52866	71.8	6.56207	71.6	3.89809	104.2	8.41745	107.4	9.29565	101.4	7.57239	71.2	16.2022	105.8	23.965	81.2	16.242
146	0.04994	81.2	0.02624	80	0.02217	71.6	4.52229	72	6.57713	71.6	3.90446	104.2	8.43402	107.6	9.29565	101.4	7.57239	71.2	16.242	105.8	23.965	81.2	16.242
146.8	0.04994	81.6	0.02599	80	0.02217	71.8	4.52866	72	6.57713	71.8	3.91083	104.6	8.41745	107.6	9.31222	101.4	7.58896	71.2	16.2022	106	23.965	81.2	16.242
147.2	0.04994	81.6	0.02599	80.4	0.02217	71.8	4.52229	72.2	6.59218	71.8	3.91083	104.6	8.43402	107.8	9.31222	101.8	7.60553	71.6	16.2022	106	24.0048	81.4	16.242
147.2	0.05096	81.6	0.02624	80.4	0.02217	71.8	4.52866	72.2	6.59218	71.8	3.9172	104.8	8.43402	107.8	9.32879	101.8	7.60553	71.6	16.242	106.4	24.0048	81.4	16.242
147.2	0.05096	81.6	0.02624	80.4	0.02191	72	4.52866	72.2	6.5997	72	3.92357	105	8.43402	108.2	9.32879	102	7.58896	71.8	16.2022	106.4	24.0048	81.6	16.2022
147.6	0.04994	81.6	0.02624	80.4	0.02217	72	4.53503	72.6	6.5997	72	3.92357	105	8.43402	108.4	9.32879	102.2	7.60553	71.8	16.2022	106.6	24.0844	81.6	16.2022
147.6	0.05096	81.6	0.02624	80.4	0.02242	72.2	4.53503	72.6	6.60723	72.2	3.92994	105	8.43402	108.4	9.32879	102.2	7.60553	72	16.242	106.6	24.1242	82	16.242
148	0.05096	82	0.02599	81.2	0.02217	72.2	4.53503	72.8	6.60723	72.2	3.93631	105	8.45059	108.6	9.34536	102.6	7.6221	72	16.242	106.8	24.1242	82	16.2818
148	0.05096	82	0.02624	81.2	0.02217	72.2	4.53503	72.8	6.61475	72.2	3.92994	105.4	8.45059	108.6	9.34536	102.8	7.6221	72.2	16.2022	107	24.0844	82.2	16.2818
148	0.05096	82	0.02624	81.2	0.02217	72.6	4.54777	72.8	6.62228	72.6	3.94268	105.6	8.46716	108.8	9.36193	102.8	7.6221	72.2	16.242	107	24.164	82.2	16.242
148.8	0.05096	82	0.02624	81.6	0.02217	72.6	4.54777	73	6.6298	72.6	3.94904	105.6	8.46716	108.8	9.36193	102.8	7.63867	72.2	16.2022	107.4	24.164	82.2	16.242
149.2	0.05096	82	0.02624	81.6	0.02242	72.8	4.54777	73	6.6298	72.8	3.95541	105.6	8.46716	109.2	9.36193	103	7.65524	72.2	16.2022	107.6	24.164	82.2	16.242
149.2	0.05096	82.8	0.02624	81.6	0.02242	72.8	4.54777	73	6.63733	72.8	3.95541	105.8	8.46716	109.4	9.3785	103.2	7.63867	72.6	16.242	107.6	24.2038	82.4	16.2818
149.2	0.05096	82.8	0.0265	81.6	0.02242	72.8	4.5414	73.4	6.64485	72.8	3.96815	105.8	8.46716	109.6	9.3785	103.2	7.65524	72.6	16.2022	107.8	24.2834	82.4	16.2818
149.2	0.04994	83.2	0.02624	81.6	0.02242	73	4.54777	73.4	6.64485	73	3.96178	106	8.48373	109.6	9.3785	103.6	7.65524	72.8	16.2022	107.8	24.2436	82.8	16.2818
149.6	0.05096	83.2	0.0265	82	0.02242	73	4.54777	73.6	6.65238	73	3.96815	106	8.48373	109.8	9.39507	103.6	7.65524	72.8	16.2022	108.2	24.2436	82.8	16.242
149.6	0.05096	83.2	0.0265	82	0.02242	73	4.55414	73.6	6.65238	73	3.96815	106.4	8.5003	109.8	9.39507	103.8	7.65524	73	16.2022	108.2	24.2834	83	16.242
150	0.05096	83.2	0.02675	82	0.02242	73.4	4.55414	73.6	6.6599	73.4	3.97452	106.6	8.5003	110.2	9.39507	104	7.67181	73	16.2022	108.4	24.3233	83	16.242
150	0.04994	83.2	0.0265	82	0.02242	73.4	4.55414	73.8	6.65238	73.4	3.97452	106.6	8.48373	110.2	9.41164	104	7.67181	73	16.2022	108.4	24.3631	83	16.242
150.8	0.05096	83.6	0.02675	82.8	0.02242	73.6	4.55414	73.8	6.6599	73.6	3.98089	106.6	8.5003	110.4	9.41164	104.2	7.67181	73	16.2022	108.6	24.3631	83.2	16.2818
150.8	0.05096	83.6	0.02675	82.8	0.02242	73.6	4.56051	74	6.66743	73.6	3.98726	106.8	8.5003	110.6	9.41164	104.6	7.67181	73.4	16.2022	108.6	24.3631	83.4	16.2818
151.2	0.05096	83.6	0.0265	82.8	0.02268	73.6	4.56051	74	6.67495	73.6	3.98726	107	8.5003	110.8	9.42821	104.6	7.67181	73.4	16.1624	108.8	24.3631	83.4	16.242
151.2	0.05096	83.6	0.02675	82.8	0.02268	73.8	4.56688	74	6.67495	73.6	3.98726	107	8.51687	110.8	9.42821	104.6	7.68838	73.6	16.1624	109.2	24.4029	83.4	16.242
151.2	0.04994	84	0.0265	83.2	0.02242	73.8	4.56688	74.4	6.68248	73.8	3.99363	107	8.5003	110.8	9.42821	104.8	7.70495	73.6	16.2022	109.4	24.4427	83.4	16.242
151.2	0.05096	84	0.02675	83.2	0.02268	74	4.57325	74.6	6.67495	73.8	3.99363	107.6	8.51687	111.2	9.42821	105	7.68838	73.6	16.1624	109.4	24.4029	83.8	16.2818
151.6	0.04994	84	0.02675	83.2	0.02268	74	4.57325	74.6	6.68248	74	4.00637	107.6	8.51687	111.4	9.46135	105	7.68838	73.8	16.1624	109.6	24.4427	83.8	16.2818
152	0.05096	84	0.02675	83.2	0.02268	74	4.57325	74.6	6.69001	74	4.01274	107.6	8.53344	111.4	9.46135	105.4	7.70495	73.8	16.2022	109.6	24.4825	84	16.3217
152	0.05096	84.8	0.02675	83.6	0.02268	74.4	4.57325	74.6	6.69753	74.4	4.01274	107.8	8.51687	111.6	9.46135	105.6	7.70495	74	16.1226	109.8	24.4825	84	16.3217
152	0.05096	84.8	0.02701	83.6	0.02268	74.4	4.57325	74.8	6.69753	74.4	4.01911	107.8	8.53344	111.6	9.47792	105.6	7.68838	74	16.1624	109.8	24.4825	84.2	16.3217
152.8	0.05096	84.8	0.02701	83.6	0.02268	74.6	4.57962	74.8	6.70506	74.6	4.01274	107.8	8.53344	112	9.49449	105.8	7.70495	74	16.2022	110.2	24.5223	84.2	16.3217
152.8	0.05197	85.2	0.02701	84	0.02268	74.6	4.57962	75	6.70506	74.6	4.01911	108.4	8.55001	112	9.47792	105.8	7.70495	74.4	16.1624	110.4	24.5621	84.4	16.2818
153.2	0.05197	85.2	0.02675	84	0.02268	74.6	4.57962	75	6.70506	74.6	4.03185	108.4	8.55001	112.2	9.49449	106	7.70495	74.4	16.1624	110.4	24.6019	84.4	16.3217
153.2	0.05197	85.2	0.02701	84	0.02293	74.8	4.58599	75.4	6.71258	74.6	4.03185	108.4	8.55001	112.4	9.51106	106.4	7.72152	74.6	16.1624	110.6	24.6417	84.8	16.3217
153.6	0.05197	85.2	0.02675	84	0.02293	74.8	4.58599	75.4	6.71258	74.8	4.03822	108.6	8.56658	112.4	9.51106	106.4	7.70495	74.6	16.1226	110.6	24.6019	84.8	16.3217
153.6	0.05096	85.2	0.02701	84	0.02293	75	4.57962	75.6	6.72763	74.8	4.03185	108.6	8.56658	112.6	9.51106	106.6	7.72152	74.6	16.1624	110.8	24.6417	85	16.2818
153.6	0.04994	85.6	0.02701	84.8	0.02268	75	4.59236	75.6	6.72763	75	4.04459	108.8	8.58315	112.6	9.52763	106.8	7.72152	74.8	16.1624	111.2	24.6815	85	16.2818
153.6	0.05096	85.6	0.02701	84.8	0.02293	75	4.59236	75.6	6.72763	75	4.04459	109.2	8.58315	113	9.52763	106.8	7.72152	74.8	16.1624	111.2	24.6815	85	16.3217
154.4	0.05197	85.6	0.02701	84.8	0.02293	75.4	4.59873	75.8	6.73516	75.4	4.05096	109.2	8.58315	113.2	9.52763	107	7.72152	74.8	16.2022	111.2	24.6815	85.2	16.3217
154.8	0.05197	86	0.02726	85.2	0.02293	75.4	4.59236	75.8	6.74268	75.4	4.05096	109.4	8.58315	113.2	9.5442	107	7.72152	75	16.1624	111.4	24.6815	85.2	16.3217
154.8	0.04994	86	0.02701	85.2	0.02318	75.6	4.59873	76	6.75021	75.6	4.05732	109.4	8.58315	113.4	9.5442	107	7.70495	75	16.1624	111.6	24.7213	85.4	16.3217
154.8	0.05197	86	0.02726	85.2	0.02293	75.6	4.59873	76	6.75021	75.6	4.05732	109.6	8.59972	113.4	9.56077	107.4	7.72152	75.4	16.1226	111.6	24.7213	85.4	16.3217
155.2	0.05096	86	0.02701	85.2	0.02293	75.8	4.6051	76	6.75773	75.6	4.06369	109.6	8.59972	113.6	9.56077	107.6	7.72152	75.4	16.1226	112	24.7612	85.4	16.3217
155.2	0.05096	86	0.02726	85.6	0.02318	75.8	4.6051	76.4	6.75773	75.6	4.06369	109.8	8.61629	113.6	9.57734	107.6	7.72152	75.6	16.1624	112.2	24.7612	85.8	16.3217
155.6	0.05096	86.8	0.02726	85.6	0.02293	76	4.6051	76.4	6.76526	75.8	4.07006	109.8	8.63286	114	9.57734	107.8	7.72152	75.6	16.2022	112.2	24.7612	85.8	16.3615
155.6	0.05096	86.8	0.02726	85.6	0.02293	76	4.61146	76.4	6.77278	75.8	4.07643	110.2	8.63286	114.2	9.59391	108.2	7.72152	75.6	16.1624	112.2	24.7612	86	16.3615
156.4	0.05299	86.8	0.02726	86	0.02318	76	4.61146	76.6	6.78031	76	4.07643	110.2	8.63286	114.2	9.59391	108.2	7.72152	75.8	16.2022	112.4	24.801	86	16.3615
156.4	0.05096	87.2	0.02726	86	0.02318	76	4.61146	76.8	6.78031	76	4.07643	110.4	8.64943	114.2	9.59391	108.4	7.73809	75.8	16.2022	112.6	24.801	86.2	16.4013
156.8	0.05197	87.2	0.02752	86	0.02318	76.4	4.61146	76.8	6.78783	76.4	4.0828	110.4	8.64943	114.4	9.62705	108.6	7.72152	76	16.2022	113	24.8806	86.2	16.3615
156.8	0.05401	87.2	0.02752	86	0.02318	76.4	4.61783	76.8	6.79536	76.4	4.0828	110.6	8.64943	114.4	9.61048	108.6	7.72152	76	16.2022	113	24.8408	86.2	16.3217
156.8	0.0479	87.2	0.02752	86	0.02318	76.6	4.6242	76.8	6.79536	76.4	4.08917	110.6	8.666	114.8	9.62705	108.8	7.72152	76	16.2022	113.2	24.8806	86.2	16.3615
157.2	0.05299	87.6	0.02752	86.8	0.02344	76.6	4.6242	77.2	6.80288	76.4	4.0828	110.8	8.666	114.8	9.62705	108.8	7.73809	76.4	16.2022	113.2	24.9204	86.6	16.3615
157.6	0.05096	87.6	0.02752	86.8	0.02344	76.8	4.6242	77.2	6.80288	76.6	4.09554	110.8	8.666	115	9.64362	109.2	7.73809	76.4	16.242	113.4	24.8806	86.8	16.3615
157.6	0.05299	87.6	0.02752	86.8	0.02318	76.8	4.63057	77.4	6.81794	76.8	4.10191	111.2	8.68257	115.2	9.64362	109.4	7.73809	76.4	16.242	113.4	24.9204	86.8	16.4013
157.6	0.04994	87.6	0.02752	87.2	0.02318	76.8	4.6242	77.4	6.81794	76.8	4.10191	111.2	8.666	115.4	9.66019	109.4	7.72152	76.4	16.242	113.6	24.9602	86.8	16.4013
157.6	0.05197	88	0.02752	87.2	0.02344	76.8	4.63057	77.6	6.82546	76.8	4.10191	111.2	8.69914	115.4	9.66019	109.4	7.72152	76.6	16.242	113.6	25	87	16.4013
158.4	0.04994	88	0.02752	87.2	0.02318	77.2	4.63694	77.6	6.83299	77.2	4.10828	111.2	8.68257	115.8	9.67676	109.6	7.72152	76.6	16.242	114	24.9602	87	16.4013
158.4	0.05197	88	0.02752	87.2	0.02318	77.4	4.63694	77.8	6.84051	77.2	4.10828	111.6	8.69914	116	9.7099	109.8	7.72152	76.8	16.2818	114	25	87.2	16.4411
158.8	0.04892	88	0.02752	87.6	0.02344	77.4	4.63694	77.8	6.84051	77.4	4.10828	111.6	8.69914	116	9.7099	109.8	7.72152	76.8	16.242	114.2	25	87.2	16.4013
158.8	0.05096	88.8	0.02752	87.6	0.02344	77.4	4.64331	77.8	6.85556	77.4	4.11465	112	8.71571	116	9.69333	110.2	7.72152	77.2	16.2818	114.4	25.0398	87.6	16.4411
159.2	0.05197	88.8	0.02777	87.6	0.02344	77.6	4.63694	78.2	6.85556	77.4	4.12102	112	8.71571	116.2	9.72647	110.4	7.72152	77.2	16.2818	114.4	25.0398	87.6	16.4013
159.2	0.05096	88.8	0.02752	87.6	0.02369	77.6	4.63694	78.2	6.86309	77.6	4.12102	112.2	8.71571	116.4	9.72647	110.4	7.73809	77.4	16.2818	114.4	25.0398	87.8	16.4013
159.2	0.05299	88.8	0.02777	88	0.02318	77.8	4.64331	78.4	6.86309	77.6	4.12739	112.2	8.71571	116.8	9.74304	110.6	7.72152	77.4	16.3217	114.8	25.0796	87.8	16.4013
160	0.05096	88.8	0.02803	88	0.02344	77.8	4.64968	78.4	6.87061	77.8	4.12739	112.4	8.73228	116.8	9.74304	110.8	7.72152	77.4	16.2818	115	25.0796	87.8	16.4411
160.4	0.05299	89.2	0.02777	88	0.02344	77.8	4.64968	78.4	6.87061	77.8	4.12739	112.4	8.73228	117	9.77618	110.8	7.73809	77.4	16.3217	115.2	25.1194	87.8	16.4411
160.4	0.05197	89.2	0.02777	88	0.02344	78.2	4.64968	78.6	6.89319	77.8	4.13376	112.6	8.73228	117	9.75961	111.2	7.73809	77.6	16.3217	115.2	25.1194	88	16.4411
160.4	0.05299	89.2	0.02803	88.8	0.02369	78.2	4.65605	78.6	6.88566	78.2	4.13376	112.6	8.74885	117.2	9.77618	111.2	7.73809	77.6	16.3217	115.4	25.199	88	16.4013
160.4	0.04994	89.6	0.02777	88.8	0.02344	78.4	4.65605	78.8	6.89319	78.2	4.13376	112.6	8.74885	117.2	9.77618	111.2	7.72152	77.8	16.2818	115.4	25.1592	88.2	16.4411
160.8	0.05197	89.6	0.02803	88.8	0.02369	78.4	4.66242	78.8	6.89319	78.4	4.14013	113	8.74885	117.6	9.79275	111.4	7.72152	77.8	16.3615	115.8	25.1592	88.2	16.4809
161.2	0.05197	89.6	0.02803	88.8	0.02369	78.4	4.66242	78.8	6.90071	78.4	4.14013	113.2	8.76542	117.8	9.79275	111.6	7.73809	78.2	16.3615	115.8	25.199	88.6	16.4411
161.2	0.05197	89.6	0.02803	89.2	0.02369	78.6	4.66242	79.2	6.90071	78.4	4.1465	113.2	8.76542	117.8	9.80931	111.6	7.73809	78.2	16.3615	116	25.2388	88.6	16.5605
161.2	0.05299	90.4	0.02803	89.2	0.02369	78.6	4.66879	79.2	6.90824	78.4	4.14013	113.4	8.76542	118	9.80931	112	7.72152	78.4	16.4013	116.2	25.2388	88.8	16.5605
162	0.05299	90.4	0.02803	89.2	0.02369	78.8	4.67516	79.2	6.91576	78.6	4.15287	113.4	8.78199	118.2	9.82588	112.2	7.73809	78.4	16.3615	116.4	25.2388	88.8	16.5207
162	0.05299	90.4	0.02803	89.2	0.02369	78.8	4.66879	79.4	6.93082	78.6	4.15287	113.6	8.78199	118.2	9.84245	112.2	7.72152	78.4	16.3615	116.4	25.2787	89	16.5207
162.4	0.05096	90.4	0.02803	89.6	0.02369	78.8	4.67516	79.4	6.93082	78.8	4.15924	113.6	8.78199	118.6	9.85902	112.4	7.72152	78.4	16.3615	116.4	25.3185	89	16.5207
162.4	0.05197	90.8	0.02828	89.6	0.02369	79.2	4.67516	79.6	6.93082	78.8	4.15924	114	8.78199	118.6	9.85902	112.6	7.72152	78.6	16.4013	116.8	25.2787	89	16.4809
162.8	0.05197	90.8	0.02828	89.6	0.02369	79.2	4.68153	79.6	6.93082	79.2	4.16561	114.2	8.79856	118.8	9.85902	112.6	7.72152	78.6	16.3615	117	25.3185	89.4	16.5207
162.8	0.05197	90.8	0.02803	89.6	0.02369	79.2	4.68153	79.6	6.93834	79.2	4.15924	114.2	8.79856	118.8	9.87559	113	7.72152	78.8	16.4013	117	25.3185	89.4	16.5207
163.2	0.05299	90.8	0.02803	90.4	0.02395	79.4	4.68153	80	6.93834	79.2	4.15924	114.2	8.81513	119	9.87559	113.2	7.72152	78.8	16.4411	117	25.3583	89.6	16.5207
163.2	0.05197	90.8	0.02828	90.4	0.02395	79.4	4.68153	80	6.94587	79.4	4.17197	114.4	8.81513	119	9.87559	113.2	7.72152	79.2	16.4013	117.2	25.3185	89.6	16.5207
163.2	0.05299	91.2	0.02828	90.4	0.02395	79.6	4.68153	80.2	6.95339	79.4	4.17834	114.4	8.81513	119.2	9.87559	113.2	7.72152	79.2	16.4013	117.6	25.3583	89.6	16.5605
164	0.05197	91.2	0.02828	90.8	0.02395	79.6	4.68153	80.2	6.95339	79.6	4.17834	115	8.84827	119.6	9.89216	113.6	7.72152	79.2	16.4411	117.6	25.3583	89.8	16.5207
164	0.05299	91.6	0.02828	90.8	0.02395	79.6	4.69427	80.2	6.96092	79.6	4.17834	115	8.84827	119.8	9.90873	113.6	7.72152	79.2	16.4013	117.8	25.3583	89.8	16.5207
164.4	0.05197	91.6	0.02828	90.8	0.02395	80	4.69427	80.4	6.96092	79.6	4.17834	115.2	8.8317	119.8	9.90873	113.6	7.72152	79.4	16.4411	117.8	25.3981	90	16.5605
164.4	0.05197	91.6	0.02828	90.8	0.02395	80	4.69427	80.4	6.96092	80	4.17834	115.2	8.86484	119.8	9.90873	114	7.72152	79.4	16.4411	118	25.3981	90	16.5605
164.4	0.05096	91.6	0.02828	90.8	0.02395	80.2	4.69427	80.6	6.97597	80	4.18471	115.4	8.86484	120	9.94187	114.2	7.72152	79.6	16.4809	118	25.3981	90.4	16.5207
164.8	0.05197	91.6	0.02828	91.2	0.02395	80.2	4.69427	80.6	6.97597	80.2	4.19108	115.4	8.86484	120.2	9.94187	114.2	7.72152	79.6	16.4809	118.2	25.4379	90.4	16.5605
164.8	0.05299	92.4	0.02854	91.2	0.02395	80.2	4.69427	80.6	6.98349	80.2	4.19108	115.8	8.86484	120.2	9.94187	114.4	7.70495	80	16.4411	118.6	25.4379	90.6	16.5605
165.6	0.05299	92.4	0.02828	91.2	0.0242	80.4	4.70064	81	6.98349	80.2	4.19108	115.8	8.88141	120.6	9.94187	114.4	7.70495	80	16.4809	118.8	25.4379	90.6	16.5605
165.6	0.05299	92.4	0.02854	91.6	0.02395	80.4	4.71338	81	6.99102	80.4	4.19108	116	8.88141	120.6	9.97501	114.8	7.77123	80.2	16.4809	118.8	25.4777	90.6	16.5605
166	0.05299	92.8	0.02854	91.6	0.0242	80.6	4.71338	81.2	6.98349	80.4	4.19108	116	8.88141	121	9.95844	115	7.70495	80.2	16.5207	118.8	25.4379	90.8	16.6003
166	0.05401	92.8	0.02854	91.6	0.0242	80.6	4.71338	81.2	6.99854	80.6	4.19745	116	8.89798	121	9.97501	115	7.75466	80.2	16.5207	119	25.5175	91	16.6003
166	0.05197	92.8	0.02854	91.6	0.0242	81	4.71338	81.2	6.99854	80.6	4.20382	116.2	8.89798	121	9.99158	115.2	7.73809	80.2	16.5605	119.2	25.5175	91	16.6003
166.4	0.05299	92.8	0.02854	91.6	0.0242	81	4.71338	81.4	7.00607	80.6	4.20382	116.4	8.91455	121.4	9.99158	115.4	7.75466	80.4	16.5207	119.2	25.5175	91	16.6003
166.4	0.05197	92.8	0.02879	92.4	0.0242	81.2	4.71975	81.4	7.00607	81	4.20382	116.4	8.91455	121.6	10.0247	115.4	7.75466	80.4	16.5207	119.6	25.5175	91	16.6003
166.8	0.05299	93.2	0.02879	92.4	0.02395	81.2	4.72611	81.6	7.00607	81	4.20382	116.4	8.91455	121.6	10.0082	115.8	7.73809	80.6	16.5207	119.8	25.5573	91.4	16.6003
166.8	0.05197	93.2	0.02879	92.8	0.0242	81.2	4.72611	81.6	7.01359	81.2	4.20382	116.8	8.93112	121.8	10.0247	116	7.77123	80.6	16.5207	119.8	25.5573	91.6	16.6003
166.8	0.05096	93.2	0.02854	92.8	0.0242	81.4	4.72611	82	7.01359	81.2	4.21019	117	8.91455	121.8	10.0247	116	7.75466	81	16.5605	120	25.5573	91.6	16.6003
167.6	0.05299	93.6	0.02879	92.8	0.0242	81.4	4.73248	82	7.02112	81.4	4.21656	117	8.94769	122	10.0413	116	7.75466	81	16.5605	120.2	25.5971	91.6	16.6003
167.6	0.05197	93.6	0.02879	92.8	0.02446	81.6	4.73248	82.2	7.03617	81.4	4.21656	117.2	8.94769	122	10.0413	116.4	7.77123	81	16.5605	120.2	25.5971	91.8	16.6401
168	0.05299	93.6	0.02879	92.8	0.02446	81.6	4.73885	82.2	7.03617	81.6	4.22293	117.2	8.94769	122.4	10.0579	116.4	7.7878	81.2	16.6003	120.6	25.5971	91.8	16.6401
168	0.05299	93.6	0.02879	93.2	0.02446	81.6	4.73885	82.2	7.03617	81.6	4.22293	117.2	8.94769	122.6	10.0579	116.4	7.7878	81.2	16.5605	120.6	25.6369	92.2	16.6003
168.4	0.05401	94.4	0.02879	93.2	0.02446	82	4.75159	82.4	7.03617	81.6	4.21656	117.2	8.96426	122.8	10.0744	116.8	7.7878	81.2	16.5605	120.8	25.6369	92.2	16.6401
168.4	0.05299	94.4	0.02904	93.2	0.02446	82	4.74522	82.4	7.03617	82	4.22293	117.8	8.96426	122.8	10.0744	117	7.7878	81.4	16.6003	120.8	25.6369	92.4	16.6401
168.8	0.05401	94.4	0.02879	93.6	0.02446	82.2	4.75159	82.4	7.04369	82	4.2293	117.8	8.98083	123	10.1076	117	7.7878	81.4	16.6003	121	25.6369	92.4	16.6401
168.8	0.05197	94.4	0.02904	93.6	0.02446	82.2	4.75159	82.8	7.05875	82.2	4.23567	117.8	8.98083	123	10.1076	117.2	7.80437	81.6	16.6401	121	25.6369	92.4	16.6799
169.6	0.05299	94.8	0.02879	93.6	0.02446	82.4	4.75159	82.8	7.05875	82.2	4.23567	118	8.98083	123.4	10.1076	117.2	7.80437	81.6	16.6003	121.4	25.6369	92.4	16.6799
169.6	0.05197	94.8	0.02904	93.6	0.02446	82.4	4.75796	83	7.06627	82.2	4.23567	118.2	8.9974	123.4	10.1076	117.6	7.80437	82	16.6401	121.6	25.6369	92.6	16.6799
170	0.05197	94.8	0.02904	93.6	0.02471	82.4	4.75796	83	7.06627	82.4	4.23567	118.2	8.9974	123.6	10.1241	117.8	7.80437	82	16.6003	121.8	25.6767	92.8	16.6799
170	0.05197	94.8	0.02879	94.4	0.02446	82.8	4.76433	83.2	7.06627	82.4	4.23567	118.6	8.98083	123.8	10.1407	117.8	7.82094	82	16.6003	121.8	25.6767	92.8	16.6799
170	0.05197	95.2	0.02904	94.4	0.02446	82.8	4.7707	83.2	7.06627	82.4	4.24841	118.6	8.9974	123.8	10.1407	118	7.82094	82.2	16.6401	122	25.6767	92.8	16.6799
170	0.05197	95.2	0.02904	94.4	0.02446	83	4.76433	83.4	7.0738	82.8	4.24204	118.8	9.01397	124.2	10.1573	118.2	7.82094	82.2	16.6799	122	25.7166	93.2	16.6799
170.4	0.05401	95.2	0.0293	94.8	0.02471	83	4.76433	83.4	7.06627	82.8	4.26115	118.8	9.01397	124.4	10.1738	118.2	7.83751	82.2	16.6401	122.4	25.6767	93.2	16.6799
170.8	0.05299	95.2	0.02904	94.8	0.02446	83	4.7707	83.4	7.08885	83	4.25478	119	9.01397	124.4	10.1738	118.2	7.85408	82.4	16.6799	122.4	25.7166	93.4	16.6799
170.8	0.05503	95.2	0.0293	94.8	0.02446	83.2	4.7707	83.4	7.08132	83	4.26115	119	9.01397	124.6	10.1738	118.8	7.85408	82.4	16.6799	122.6	25.7564	93.4	16.7198
170.8	0.05401	96	0.0293	94.8	0.02471	83.2	4.7707	83.8	7.08132	83	4.26115	119.2	9.01397	124.6	10.1738	118.8	7.87065	82.4	16.6401	122.8	25.7166	93.6	16.7198
171.6	0.05299	96	0.0293	95.2	0.02446	83.4	4.77707	83.8	7.09637	83.2	4.26115	119.2	9.01397	124.8	10.1904	118.8	7.85408	82.8	16.6401	123	25.7564	93.6	16.6799
171.6	0.05299	96	0.02955	95.2	0.02471	83.4	4.77707	84	7.09637	83.2	4.26752	119.2	9.0471	124.8	10.207	119	7.87065	82.8	16.6799	123	25.7564	93.8	16.6799
172	0.05299	96.4	0.02904	95.2	0.02471	83.8	4.77707	84	7.09637	83.4	4.26752	119.6	9.03053	125.2	10.1904	119.2	7.88722	83	16.6799	123	25.7962	93.8	16.6799
172	0.05299	96.4	0.0293	95.2	0.02497	83.8	4.78344	84.2	7.1039	83.4	4.27389	119.8	9.0471	125.4	10.207	119.2	7.87065	83	16.6799	123.4	25.7962	94.2	16.6799
172.4	0.05401	96.4	0.0293	95.2	0.02471	84	4.78344	84.2	7.11142	83.8	4.28025	119.8	9.03053	125.4	10.2236	119.6	7.88722	83	16.6799	123.6	25.7962	94.2	16.6799
172.4	0.05299	96.4	0.0293	96	0.02471	84	4.79618	84.4	7.11895	83.8	4.28662	120	9.0471	125.6	10.2236	119.8	7.88722	83.2	16.7198	123.6	25.7564	94.4	16.7596
172.4	0.05299	96.8	0.0293	96	0.02497	84	4.78981	84.4	7.11142	84	4.28025	120	9.0471	125.8	10.2401	119.8	7.90379	83.2	16.7198	123.8	25.7962	94.4	16.7198
172.4	0.05401	96.8	0.0293	96	0.02471	84.2	4.78981	84.4	7.11895	84	4.28025	120.2	9.06367	125.8	10.2401	120	7.90379	83.4	16.6799	123.8	25.7962	94.4	16.7198
173.2	0.05503	96.8	0.0293	96.4	0.02497	84.2	4.78981	84.8	7.11895	84	4.29299	120.2	9.06367	126.2	10.2567	120	7.92036	83.4	16.6799	124.2	25.836	94.4	16.7198
173.6	0.05503	96.8	0.02955	96.4	0.02497	84.4	4.79618	84.8	7.12647	84.2	4.29299	120.6	9.06367	126.4	10.2567	120.2	7.92036	83.4	16.7596	124.2	25.7962	94.6	16.7198
173.6	0.05503	97.2	0.02955	96.4	0.02497	84.4	4.80255	85	7.134	84.2	4.29936	120.6	9.06367	126.4	10.2733	120.6	7.92036	83.4	16.7596	124.4	25.836	94.8	16.7198
173.6	0.05503	97.2	0.02955	96.4	0.02497	84.4	4.79618	85	7.12647	84.4	4.29936	120.8	9.06367	126.4	10.2567	120.6	7.92036	83.8	16.7596	124.6	25.8758	94.8	16.7198
174	0.05197	97.2	0.02955	96.8	0.02497	84.8	4.80255	85	7.134	84.4	4.29936	120.8	9.08024	126.6	10.2733	120.8	7.9535	83.8	16.7596	124.8	25.9156	94.8	16.7198
174	0.05299	97.2	0.02955	96.8	0.02497	84.8	4.80255	85.2	7.14152	84.4	4.30573	121	9.08024	126.8	10.2733	121	7.9535	84	16.7198	124.8	25.9156	95.2	16.7994
174.4	0.05299	98	0.02955	96.8	0.02497	85	4.80255	85.2	7.14152	84.8	4.3121	121	9.08024	126.8	10.2898	121	7.9535	84	16.7596	124.8	25.9156	95.2	16.7596
174.4	0.05299	98	0.02955	96.8	0.02497	85	4.80255	85.4	7.14152	84.8	4.3121	121.4	9.09681	126.8	10.2898	121	7.97007	84.2	16.7596	125.2	25.9156	95.4	16.7596
175.2	0.05299	98	0.02955	97.2	0.02522	85.2	4.80255	85.4	7.14905	85	4.31847	121.4	9.08024	127.2	10.2898	121.6	7.98664	84.2	16.7596	125.4	25.9156	95.4	16.7596
175.2	0.05401	98.4	0.02981	97.2	0.02522	85.2	4.80255	85.8	7.15657	85	4.32484	121.6	9.11338	127.4	10.2898	121.6	7.98664	84.4	16.7994	125.4	25.9156	95.6	16.7994
175.6	0.05401	98.4	0.02981	97.2	0.02522	85.4	4.80892	85.8	7.15657	85.2	4.32484	121.6	9.09681	127.6	10.323	121.6	7.98664	84.4	16.7994	125.6	25.9156	95.6	16.7596
175.6	0.05503	98.4	0.02981	97.2	0.02497	85.4	4.81529	85.8	7.1641	85.2	4.32484	121.8	9.11338	127.6	10.3064	121.8	7.98664	84.4	16.7994	125.8	25.9554	95.6	16.7994
175.6	0.05401	98.4	0.02955	98	0.02522	85.4	4.81529	85.8	7.15657	85.4	4.33121	121.8	9.11338	127.6	10.3395	122	8.00321	84.4	16.7596	125.8	25.9554	96	16.7994
176	0.05299	98.4	0.02981	98	0.02522	85.8	4.80892	86	7.17163	85.4	4.33121	122	9.14652	128	10.323	122	8.01978	84.8	16.7994	125.8	25.9554	96	16.7994
176.4	0.05299	98.8	0.02981	98	0.02497	85.8	4.81529	86	7.17163	85.4	4.34395	122	9.14652	128.2	10.3395	122.4	8.01978	84.8	16.7994	126.2	25.9952	96.2	16.7994
176.4	0.05299	98.8	0.02981	98.4	0.02522	85.8	4.82166	86.2	7.17915	85.4	4.34395	122.4	9.14652	128.2	10.3395	122.6	8.01978	85	16.7994	126.4	25.9952	96.2	16.7994
176.4	0.05299	99.2	0.02981	98.4	0.02522	86	4.82166	86.2	7.17915	85.8	4.34395	122.4	9.14652	128.4	10.3561	122.6	8.03635	85	16.7994	126.4	25.9952	96.2	16.7994
176.4	0.05401	99.2	0.02981	98.4	0.02522	86	4.82166	86.6	7.17915	85.8	4.34395	122.6	9.16309	128.4	10.3561	122.8	8.05292	85.2	16.8392	126.4	26.035	96.4	16.7994
177.2	0.05299	99.2	0.02981	98.4	0.02522	86.2	4.82166	86.6	7.17915	86	4.35032	122.6	9.16309	128.6	10.3727	122.8	8.05292	85.2	16.8392	126.6	26.035	96.4	16.7994
177.6	0.05401	99.2	0.02981	98.4	0.02522	86.2	4.82803	86.8	7.1942	86	4.35669	122.8	9.17966	128.6	10.3561	123	8.06949	85.4	16.7994	126.8	26.035	96.6	16.7994
177.6	0.05401	99.2	0.02981	98.8	0.02522	86.6	4.83439	86.8	7.1942	86.2	4.35669	122.8	9.17966	129	10.4058	123.4	8.06949	85.4	16.7994	127.2	26.0748	96.6	16.7994
177.6	0.05299	100	0.03006	98.8	0.02548	86.6	4.83439	86.8	7.20173	86.2	4.36306	123	9.19623	129.2	10.3727	123.4	8.08606	85.4	16.879	127.2	26.0748	97	16.8392
178	0.05503	100	0.02981	99.2	0.02548	86.8	4.84076	87	7.1942	86.6	4.36306	123	9.19623	129.2	10.3893	123.6	8.08606	85.4	16.879	127.4	26.0748	97	16.7994
178	0.05401	100	0.03006	99.2	0.02548	86.8	4.84713	87	7.1942	86.6	4.36306	123.4	9.19623	129.4	10.4058	123.8	8.08606	85.8	16.879	127.4	26.0748	97.2	16.8392
178.8	0.05299	100	0.03006	99.2	0.02522	87	4.84076	87.2	7.1942	86.8	4.36943	123.6	9.2128	129.6	10.4058	123.8	8.10263	85.8	16.879	127.6	26.1147	97.2	16.7994
178.8	0.05401	100.4	0.03006	99.2	0.02522	87	4.83439	87.2	7.20173	86.8	4.36943	123.6	9.22937	129.6	10.4224	123.8	8.10263	86	16.879	127.6	26.1147	97.2	16.8392
179.2	0.05197	100.4	0.03006	99.2	0.02548	87.2	4.84713	87.2	7.21678	86.8	4.3758	123.6	9.22937	130	10.4224	124.4	8.1192	86	16.879	128	26.1147	97.4	16.8392
179.2	0.05503	100.4	0.03006	99.2	0.02522	87.2	4.8535	87.6	7.21678	86.8	4.3758	123.8	9.22937	130	10.4224	124.4	8.1192	86.2	16.9188	128.2	26.1545	97.6	16.8392
179.2	0.05197	100.4	0.03006	100	0.02548	87.2	4.8535	87.6	7.21678	87	4.3758	123.8	9.24594	130.2	10.439	124.4	8.13577	86.2	16.9188	128.2	26.1545	97.6	16.7994
179.6	0.05401	100.8	0.03006	100	0.02548	87.2	4.8535	87.8	7.2243	87	4.38217	124.2	9.24594	130.4	10.4555	124.6	8.13577	86.2	16.9188	128.2	26.1545	97.6	16.879
179.6	0.05401	100.8	0.03006	100.4	0.02548	87.6	4.86624	87.8	7.2243	87.2	4.38217	124.4	9.26251	130.4	10.4721	124.8	8.13577	86.2	16.9188	128.4	26.1943	97.6	16.879
180	0.05401	100.8	0.03006	100.4	0.02548	87.8	4.86624	88	7.23183	87.2	4.38217	124.4	9.24594	130.8	10.4555	124.8	8.18548	86.6	16.879	128.6	26.1943	98	16.879
180	0.05299	101.2	0.03032	100.4	0.02548	87.8	4.87261	88	7.23183	87.6	4.3949	124.4	9.24594	131	10.4721	125.2	8.16891	86.6	16.9188	129	26.1943	98.2	16.879
180	0.05299	101.2	0.03032	100.4	0.02573	87.8	4.87261	88.2	7.23935	87.6	4.3949	124.6	9.27908	131	10.4721	125.4	8.15234	86.8	16.9586	129	26.1943	98.2	16.879
180.8	0.05299	101.2	0.03057	100.4	0.02573	88	4.87898	88.2	7.23935	87.8	4.3949	124.8	9.27908	131.2	10.4721	125.4	8.18548	86.8	16.9586	129.2	26.2341	98.2	16.879
180.8	0.05299	101.2	0.03032	100.8	0.02573	88	4.87898	88.2	7.23935	87.8	4.3949	124.8	9.29565	131.2	10.4721	125.6	8.18548	87	16.9586	129.2	26.2739	98.4	16.879
181.2	0.05401	101.2	0.03032	100.8	0.02573	88.2	4.88535	88.2	7.23935	87.8	4.3949	124.8	9.27908	131.4	10.5053	125.6	8.18548	87	16.9984	129.4	26.2341	98.4	16.879
181.2	0.05401	102	0.03032	100.8	0.02548	88.2	4.88535	88.6	7.23935	87.8	4.3949	125.2	9.29565	131.8	10.5053	125.8	8.20205	87.2	16.9984	129.6	26.2341	98.8	16.9188
181.6	0.05401	102	0.03032	101.2	0.02573	88.6	4.89809	88.8	7.24688	88	4.40764	125.4	9.29565	132	10.5218	126.2	8.20205	87.2	16.9984	129.6	26.3137	98.8	16.879
181.6	0.05401	102	0.03057	101.2	0.02573	88.6	4.89172	88.8	7.26193	88.2	4.40764	125.4	9.31222	132	10.5218	126.2	8.21862	87.2	16.9984	130	26.3137	99	16.9188
182	0.05299	102	0.03032	101.2	0.02573	88.8	4.89809	88.8	7.26193	88.2	4.41401	125.4	9.31222	132.2	10.5218	126.4	8.23518	87.6	16.9984	130.2	26.3137	99	16.879
182	0.05299	102.4	0.03057	101.2	0.02573	88.8	4.89809	89	7.26945	88.2	4.41401	125.8	9.31222	132.2	10.5218	126.6	8.21862	87.6	16.9984	130.2	26.3137	99	16.879
182	0.05299	102.4	0.03057	101.2	0.02573	88.8	4.90446	89	7.27698	88.6	4.41401	125.8	9.32879	132.4	10.555	126.6	8.23518	87.8	16.9984	130.4	26.3137	99.2	16.9188
182.8	0.05299	102.4	0.03057	102	0.02573	88.8	4.91083	89.4	7.28451	88.6	4.42038	126.2	9.32879	132.4	10.5384	126.8	8.25175	87.8	17.0382	130.4	26.3535	99.4	16.9188
183.2	0.05401	102.8	0.03057	102	0.02573	89	4.91083	89.4	7.29203	88.8	4.42675	126.2	9.32879	132.8	10.5715	127.2	8.26832	87.8	17.0382	130.8	26.3933	99.4	16.9188
183.2	0.05401	102.8	0.03057	102	0.02573	89	4.91083	89.6	7.29956	88.8	4.43312	126.4	9.34536	133	10.5715	127.2	8.26832	88	17.0382	130.8	26.3535	99.4	16.9188
183.2	0.05401	102.8	0.03057	102	0.02573	89.4	4.9172	89.6	7.30708	89	4.42675	126.4	9.34536	133.2	10.5881	127.2	8.28489	88	17.0382	131	26.3535	99.4	16.9188
183.2	0.05401	102.8	0.03057	102	0.02573	89.4	4.92994	89.6	7.30708	89	4.43949	126.6	9.34536	133.2	10.5881	127.6	8.28489	88.2	17.0382	131	26.3933	99.8	16.9188
183.6	0.05299	102.8	0.03057	102.4	0.02599	89.6	4.92994	89.6	7.31461	89	4.43949	126.6	9.34536	133.2	10.6047	127.6	8.28489	88.2	17.0382	131.2	26.3933	100	16.9188
183.6	0.05401	103.6	0.03083	102.4	0.02599	89.6	4.92357	89.8	7.31461	89	4.43312	126.8	9.36193	133.6	10.6047	127.6	8.30146	88.2	17.078	131.2	26.3933	100	16.9586
184.4	0.05401	103.6	0.03057	102.8	0.02599	89.8	4.92994	89.8	7.31461	89.4	4.43949	126.8	9.3785	133.8	10.6212	128	8.31803	88.6	17.078	131.4	26.3933	100	16.9586
184.4	0.05503	103.6	0.03083	102.8	0.02599	89.8	4.93631	90	7.32966	89.6	4.44586	126.8	9.36193	133.8	10.6047	128.2	8.35117	88.6	17.078	131.8	26.4331	100.2	16.9586
184.8	0.05503	104	0.03083	102.8	0.02599	90	4.94268	90	7.32966	89.6	4.45223	127.2	9.3785	134	10.6212	128.2	8.3346	88.8	17.078	132	26.4729	100.2	16.9188
184.8	0.05503	104	0.03057	102.8	0.02599	90	4.94268	90.4	7.34471	89.6	4.44586	127.2	9.3785	134.2	10.6378	128.4	8.36774	88.8	17.078	132	26.4331	100.4	16.9586
185.2	0.05605	104	0.03083	102.8	0.02599	90	4.94904	90.4	7.34471	89.8	4.45223	127.2	9.3785	134.2	10.6544	128.4	8.36774	88.8	17.1178	132	26.4729	100.4	16.9586
185.2	0.05503	104	0.03083	103.6	0.02599	90.4	4.94904	90.6	7.35223	89.8	4.45223	127.6	9.41164	134.6	10.6378	128.6	8.35117	89	17.1576	132.2	26.4729	100.8	16.9984
185.6	0.05503	104	0.03083	103.6	0.02599	90.6	4.95541	90.6	7.35223	90	4.45223	127.6	9.39507	134.8	10.6544	129	8.38431	89	17.1576	132.4	26.5127	100.8	16.9984
185.6	0.05503	104.4	0.03083	103.6	0.02624	90.6	4.96178	90.8	7.36728	90	4.4586	128	9.42821	134.8	10.6544	129	8.38431	89	17.1974	132.4	26.5127	101	16.9984
185.6	0.05605	104.4	0.03083	104	0.02624	90.6	4.96815	90.8	7.37481	90.4	4.46497	128	9.41164	135	10.6709	129.2	8.38431	89.4	17.1576	132.4	26.5127	101	16.9984
186.4	0.05503	104.4	0.03083	104	0.02624	90.6	4.96815	91	7.38233	90.4	4.46497	128.2	9.42821	135	10.6709	129.4	8.40088	89.4	17.1576	132.8	26.5127	101.2	16.9586
186.8	0.05503	104.8	0.03108	104	0.02624	90.8	4.97452	91	7.38233	90.6	4.46497	128.2	9.42821	135.2	10.6875	129.4	8.40088	89.6	17.1576	133	26.5127	101.2	16.9984
186.8	0.05401	104.8	0.03108	104	0.02624	90.8	4.98726	91	7.38233	90.6	4.46497	128.4	9.44478	135.6	10.6875	129.6	8.41745	89.6	17.1974	133	26.5526	101.4	16.9984
186.8	0.05503	104.8	0.03108	104	0.02624	91	4.98726	91	7.38233	90.6	4.47134	128.4	9.42821	135.8	10.7206	130	8.45059	89.6	17.1974	133.2	26.5526	101.4	16.9984
186.8	0.05503	104.8	0.03108	104.4	0.02599	91	4.98726	91.4	7.39738	90.8	4.47134	128.6	9.44478	135.8	10.6875	130	8.46716	89.8	17.1974	133.2	26.5526	101.4	16.9984
187.2	0.05503	105.6	0.03108	104.4	0.02624	91.4	4.98726	91.6	7.40491	91	4.47771	128.6	9.44478	136	10.7041	130	8.43402	89.8	17.1974	133.6	26.5526	101.8	16.9984
187.6	0.05503	105.6	0.03108	104.4	0.02624	91.4	4.99363	91.6	7.41244	91	4.47771	129	9.46135	136.2	10.7372	130.4	8.45059	90	17.1974	133.8	26.5526	101.8	16.9984
187.6	0.05605	105.6	0.03108	104.8	0.0265	91.6	4.99363	91.6	7.41996	91	4.48408	129	9.46135	136.2	10.7538	130.4	8.48373	90	17.2373	133.8	26.5924	101.8	17.0382
187.6	0.05503	106	0.03134	104.8	0.0265	91.6	4.99363	91.8	7.41996	91	4.48408	129.2	9.46135	136.2	10.7538	130.4	8.46716	90	17.2373	134	26.6322	102	17.0382
188.4	0.05503	106	0.03108	104.8	0.02624	91.8	5	91.8	7.41996	91.4	4.49045	129.2	9.46135	136.6	10.7538	131	8.48373	90.4	17.2771	134.2	26.6322	102	17.0382
188.4	0.05605	106	0.03134	104.8	0.02624	91.8	5.00637	91.8	7.43501	91.4	4.49045	129.4	9.46135	136.8	10.7704	131	8.5003	90.6	17.2771	134.2	26.5924	102.2	17.0382
188.8	0.05605	106	0.03134	105.6	0.02624	91.8	5.00637	92.2	7.45006	91.6	4.49682	129.4	9.47792	137	10.7704	131	8.51687	90.6	17.2771	134.6	26.672	102.2	16.9984
188.8	0.05605	106	0.03134	105.6	0.0265	92.2	5.01274	92.2	7.45006	91.6	4.49682	129.6	9.47792	137	10.7869	131.4	8.51687	90.6	17.3567	134.6	26.672	102.6	17.0382
189.2	0.05503	106.4	0.03134	105.6	0.02624	92.4	5.01274	92.4	7.45759	91.8	4.49682	129.6	9.49449	137.4	10.7869	131.4	8.51687	90.6	17.3567	134.8	26.672	102.6	17.0382
189.2	0.05503	106.4	0.03134	105.6	0.02675	92.4	5.01274	92.4	7.45759	91.8	4.49045	130	9.47792	137.6	10.8035	131.4	8.55001	90.8	17.3169	134.8	26.672	102.8	17.078
189.6	0.05503	106.4	0.03134	106	0.0265	92.4	5.01911	92.4	7.45006	92.2	4.50318	130	9.47792	137.6	10.8201	131.8	8.55001	90.8	17.3567	135	26.7118	102.8	17.078
189.6	0.05503	106.8	0.03134	106	0.0265	92.6	5.01911	92.6	7.46511	92.2	4.50318	130.2	9.49449	137.6	10.8201	132	8.56658	91	17.3567	135.2	26.7516	103	17.078
190.4	0.05605	106.8	0.03108	106	0.0265	92.6	5.03185	92.6	7.47264	92.4	4.50955	130.2	9.51106	137.8	10.8201	132	8.58315	91	17.3567	135.6	26.7516	103	17.078
190.4	0.05503	106.8	0.03134	106	0.0265	92.8	5.02548	92.8	7.48016	92.4	4.50955	130.4	9.51106	138	10.8366	132.2	8.59972	91.4	17.3965	135.6	26.7516	103.2	17.078
190.4	0.05503	106.8	0.03134	106.4	0.02675	92.8	5.03185	92.8	7.48016	92.4	4.51592	130.4	9.51106	138.4	10.8532	132.2	8.58315	91.4	17.3567	135.8	26.7516	103.2	17.078
190.8	0.05503	107.6	0.03134	106.4	0.0265	92.8	5.03822	93.2	7.48769	92.4	4.50955	131	9.51106	138.4	10.8532	132.4	8.58315	91.6	17.3965	135.8	26.7914	103.2	17.1178
190.8	0.05605	107.6	0.03134	106.4	0.02675	93.2	5.04459	93.2	7.48769	92.6	4.52229	131	9.52763	138.6	10.8698	132.8	8.61629	91.6	17.3965	136	26.7914	103.6	17.078
191.2	0.05503	107.6	0.03159	106.8	0.0265	93.2	5.04459	93.4	7.50274	92.6	4.52229	131	9.51106	138.6	10.8698	132.8	8.63286	91.6	17.4363	136	26.7914	103.6	17.078
191.2	0.05503	107.6	0.03159	106.8	0.02675	93.4	5.04459	93.4	7.51026	92.8	4.52866	131	9.52763	138.8	10.8864	133	8.63286	91.6	17.3965	136.2	26.7914	103.8	17.078
191.2	0.05605	107.6	0.03134	106.8	0.02675	93.4	5.05096	93.4	7.51026	92.8	4.52866	131.4	9.52763	139	10.9029	133.2	8.666	91.8	17.4363	136.6	26.8312	103.8	17.1178
192	0.05605	108	0.03159	106.8	0.02675	93.6	5.05096	93.6	7.51779	93.2	4.52866	131.4	9.5442	139	10.8864	133.2	8.64943	91.8	17.4363	136.6	26.8312	103.8	17.1178
192	0.05605	108	0.03134	106.8	0.02675	93.6	5.04459	93.6	7.53284	93.2	4.52866	131.8	9.5442	139.4	10.8864	133.6	8.68257	92.2	17.4363	136.6	26.871	104	17.1178
192.4	0.05605	108	0.03159	107.6	0.0265	93.8	5.05732	93.8	7.54037	93.4	4.5414	131.8	9.56077	139.6	10.9195	133.8	8.68257	92.2	17.4761	136.8	26.8312	104	17.1178
192.4	0.05605	108.4	0.03159	107.6	0.02675	93.8	5.05732	93.8	7.54789	93.4	4.53503	132	9.5442	139.6	10.9195	133.8	8.69914	92.4	17.4761	137	26.871	104.2	17.1178
192.8	0.05605	108.4	0.03185	107.6	0.02675	94.2	5.06369	93.8	7.54789	93.4	4.5414	132	9.5442	139.8	10.9195	134	8.71571	92.4	17.4761	137.4	26.871	104.2	17.1178
192.8	0.05707	108.4	0.03185	107.6	0.02675	94.2	5.06369	94.2	7.55542	93.6	4.5414	132.2	9.56077	139.8	10.9361	134.2	8.71571	92.4	17.5159	137.4	26.9108	104.6	17.1576
193.2	0.05503	108.4	0.03185	108	0.02701	94.4	5.06369	94.2	7.56294	93.6	4.54777	132.2	9.57734	140.2	10.9526	134.2	8.73228	92.4	17.4761	137.6	26.9108	104.6	17.1178
193.2	0.05707	108.4	0.03185	108	0.02675	94.4	5.07006	94.4	7.57047	93.8	4.5414	132.4	9.57734	140.2	10.9361	134.2	8.73228	92.6	17.5159	137.6	26.9108	104.8	17.1576
194	0.05503	109.2	0.03185	108	0.02675	94.4	5.07006	94.4	7.56294	93.8	4.54777	132.4	9.57734	140.4	10.9526	134.8	8.74885	92.6	17.5159	137.8	26.9108	104.8	17.1178
194	0.05503	109.2	0.03185	108.4	0.02675	94.6	5.07006	94.6	7.57799	93.8	4.55414	132.8	9.59391	140.6	10.9526	134.8	8.76542	92.8	17.5159	138	26.9506	105	17.1178
194.4	0.05605	109.2	0.03159	108.4	0.02675	94.6	5.0828	94.6	7.57799	94.2	4.55414	133	9.57734	140.8	10.9692	134.8	8.78199	92.8	17.5557	138	26.9506	105	17.1178
194.4	0.05605	109.6	0.03185	108.4	0.02675	94.8	5.07643	94.8	7.59304	94.2	4.55414	133	9.57734	140.8	10.9692	135.2	8.79856	93.2	17.5955	138.4	26.9506	105	17.1576
194.8	0.05707	109.6	0.03185	108.4	0.02701	94.8	5.07643	94.8	7.59304	94.4	4.55414	133	9.61048	141.2	10.9692	135.2	8.79856	93.2	17.5557	138.6	26.9904	105.4	17.1576
194.8	0.05707	109.6	0.03185	108.4	0.02675	94.8	5.07643	94.8	7.60057	94.4	4.55414	133.2	9.61048	141.2	10.9858	135.2	8.81513	93.4	17.5955	138.6	26.9904	105.4	17.1576
195.2	0.05605	109.6	0.0321	109.2	0.02701	95.2	5.0828	95.2	7.60057	94.6	4.56051	133.6	9.61048	141.4	11.0189	135.8	8.8317	93.4	17.5557	138.8	26.9904	105.6	17.1576
195.2	0.05605	110	0.0321	109.2	0.02701	95.2	5.09554	95.2	7.61562	94.6	4.56051	133.8	9.62705	141.4	11.0023	135.8	8.8317	93.4	17.5557	138.8	27.0302	105.6	17.1576
195.2	0.05707	110	0.0321	109.2	0.02701	95.4	5.09554	95.2	7.61562	94.8	4.56688	133.8	9.62705	141.6	11.0023	135.8	8.84827	93.4	17.5955	139	26.9904	105.6	17.1576
196	0.05605	110	0.03261	109.6	0.02701	95.4	5.09554	95.4	7.62314	94.8	4.56051	133.8	9.62705	141.8	10.9858	136	8.86484	93.6	17.6752	139	27.0302	105.8	17.1576
196.4	0.05605	110.4	0.03236	109.6	0.02701	95.6	5.09554	95.4	7.63067	95.2	4.56688	134	9.62705	142.2	11.0189	136.2	8.88141	93.6	17.6752	139.4	26.9904	105.8	17.1974
196.4	0.05605	110.4	0.0321	109.6	0.02701	95.6	5.09554	95.6	7.63067	95.2	4.56051	134.2	9.64362	142.2	11.0355	136.2	8.88141	93.8	17.6353	139.6	27.0302	106	17.1974
196.4	0.05605	110.4	0.03236	109.6	0.02701	95.6	5.10191	95.6	7.63819	95.2	4.57325	134.2	9.64362	142.4	11.052	136.6	8.89798	93.8	17.6353	139.6	27.0302	106	17.1974
196.4	0.05605	110.4	0.03185	109.6	0.02701	96	5.10828	96	7.65325	95.2	4.57325	134.6	9.64362	142.4	11.052	136.6	8.91455	94.2	17.6752	139.6	26.9904	106.4	17.1974
196.8	0.05707	110.4	0.03185	110	0.02701	96.2	5.10828	96	7.65325	95.4	4.57325	134.6	9.66019	142.6	11.0686	136.8	8.91455	94.2	17.6752	139.8	27.0302	106.4	17.1576
196.8	0.05605	111.2	0.03185	110	0.02701	96.2	5.11465	96.2	7.66077	95.4	4.57962	134.8	9.66019	142.6	11.0686	137	8.93112	94.4	17.715	140.2	27.0302	106.6	17.2373
197.6	0.05605	111.2	0.0321	110.4	0.02726	96.2	5.11465	96.2	7.6683	95.6	4.57962	134.8	9.66019	143	11.0686	137	8.94769	94.4	17.6752	140.4	27.0701	106.6	17.2373
197.6	0.05605	111.2	0.0321	110.4	0.02726	96.2	5.10828	96.4	7.6683	95.6	4.57962	135	9.66019	143.2	11.0852	137.4	8.94769	94.6	17.715	140.4	27.0302	106.8	17.2373
198	0.05707	111.6	0.03236	110.4	0.02726	96.4	5.11465	96.4	7.6683	96	4.57962	135	9.67676	143.4	11.0852	137.6	8.96426	94.6	17.715	140.4	27.0701	106.8	17.2373
198	0.05605	111.6	0.03236	110.4	0.02701	96.4	5.11465	96.6	7.67582	96	4.57962	135.2	9.67676	143.4	11.0852	137.6	8.96426	94.8	17.7548	140.6	27.0701	107	17.2373
198.4	0.05605	111.6	0.03236	110.4	0.02726	96.6	5.12102	96.6	7.68335	96.2	4.59236	135.2	9.69333	143.6	11.1018	137.8	8.9974	94.8	17.7548	140.8	27.0701	107	17.1974
198.4	0.05605	111.6	0.03236	111.2	0.02726	96.6	5.12739	96.6	7.69087	96.2	4.59236	135.6	9.67676	143.6	11.1183	138	8.9974	94.8	17.7548	140.8	27.0701	107	17.2373
198.8	0.05605	111.6	0.03236	111.2	0.02726	97	5.12739	96.6	7.69087	96.2	4.58599	135.6	9.67676	144	11.1349	138	8.9974	94.8	17.7548	141.2	27.1099	107	17.2373
198.8	0.05605	112	0.03236	111.2	0.02726	97	5.12739	97	7.69087	96.4	4.59236	135.8	9.69333	144	11.1183	138.4	9.01397	95.2	17.7548	141.4	27.1099	107.4	17.2373
199.6	0.05605	112	0.0321	111.6	0.02726	97.2	5.12739	97.2	7.69087	96.6	4.59236	135.8	9.69333	144.2	11.1349	138.6	9.01397	95.2	17.7548	141.4	27.1099	107.6	17.2373
199.6	0.05605	112.4	0.03236	111.6	0.02752	97.2	5.12739	97.2	7.6984	96.6	4.59236	136	9.69333	144.4	11.1515	138.6	9.03053	95.4	17.7548	141.4	27.1497	107.6	17.2771
200	0.05707	112.4	0.03236	111.6	0.02752	97.4	5.13376	97.2	7.70592	96.6	4.59873	136	9.69333	144.6	11.1515	138.8	9.03053	95.4	17.7548	141.6	27.1497	107.6	17.2771
200	0.05707	112.4	0.03236	111.6	0.02726	97.4	5.13376	97.4	7.71345	96.6	4.59873	136.2	9.7099	144.6	11.1515	139	9.03053	95.6	17.8344	141.8	27.1497	107.8	17.2771
200	0.05809	112.4	0.03261	111.6	0.02752	97.6	5.14013	97.4	7.70592	97	4.59873	136.6	9.7099	145	11.168	139	9.06367	95.6	17.7946	141.8	27.1497	107.8	17.2771
200.4	0.05605	112.4	0.03236	112	0.02726	97.6	5.14013	97.6	7.72097	97.2	4.59873	136.6	9.7099	145	11.168	139	9.03053	95.6	17.8344	142.2	27.1099	108.2	17.2771
200.8	0.05605	113.2	0.03261	112	0.02726	97.6	5.1465	97.6	7.72097	97.2	4.59873	136.6	9.72647	145.2	11.1846	139.6	9.06367	96	17.8344	142.4	27.1497	108.2	17.3169
200.8	0.05605	113.2	0.03236	112	0.02752	97.6	5.1465	98	7.7285	97.2	4.6051	136.8	9.72647	145.2	11.1846	139.6	9.06367	96	17.8344	142.4	27.1497	108.4	17.2771
200.8	0.05605	113.2	0.03261	112.4	0.02752	98	5.15287	98	7.73602	97.4	4.61146	137	9.74304	145.4	11.2012	139.6	9.08024	96.2	17.8344	142.6	27.1895	108.4	17.2771
200.8	0.05605	113.6	0.03236	112.4	0.02752	98.2	5.15924	98.2	7.73602	97.4	4.6051	137	9.74304	145.6	11.2012	139.8	9.08024	96.2	17.8742	142.6	27.1895	108.6	17.3169
201.6	0.05707	113.6	0.03236	112.4	0.02752	98.2	5.15924	98.2	7.73602	97.6	4.61146	137	9.74304	145.6	11.2012	139.8	9.08024	96.2	17.8344	143	27.1497	108.6	17.2771
202	0.05707	113.6	0.03261	112.4	0.02777	98.2	5.15924	98.2	7.73602	97.6	4.61146	137.4	9.75961	146	11.2178	140.2	9.08024	96.4	17.8742	143.2	27.1895	108.8	17.3169
202	0.05707	113.6	0.03261	113.2	0.02752	98.4	5.16561	98.4	7.74355	98	4.61783	137.6	9.74304	146	11.2178	140.4	9.09681	96.4	17.8742	143.2	27.1895	108.8	17.3169
202	0.05707	113.6	0.03261	113.2	0.02752	98.4	5.15924	98.4	7.75107	98	4.61783	137.6	9.75961	146.2	11.2343	140.4	9.08024	96.6	17.8344	143.2	27.1895	108.8	17.3169
202.4	0.05707	114	0.03261	113.2	0.02752	98.8	5.16561	98.4	7.75107	98.2	4.6242	137.6	9.77618	146.4	11.2343	140.6	9.09681	96.6	17.8742	143.4	27.1895	109.2	17.3169
202.4	0.05707	114	0.03261	113.2	0.02777	98.8	5.17197	98.8	7.7586	98.2	4.6242	138	9.77618	146.4	11.2178	140.8	9.11338	97	17.8742	143.6	27.1895	109.2	17.3567
202.8	0.05707	114	0.03261	113.6	0.02752	99	5.17197	98.8	7.76613	98.2	4.63057	138	9.75961	146.8	11.2509	140.8	9.11338	97	17.914	143.6	27.2293	109.4	17.3567
202.8	0.05605	114	0.03261	113.6	0.02752	99	5.17197	99	7.77365	98.4	4.6242	138	9.77618	147	11.2675	141.2	9.12995	97.2	17.914	144	27.2691	109.4	17.3567
203.6	0.05707	114	0.03261	113.6	0.02777	99	5.17834	99	7.77365	98.4	4.63057	138.4	9.79275	147	11.2675	141.4	9.12995	97.2	17.914	144.2	27.2293	109.6	17.3567
203.6	0.05809	114.8	0.03287	113.6	0.02777	99	5.17197	99.2	7.76613	98.4	4.63694	138.6	9.79275	147.2	11.2509	141.4	9.11338	97.2	17.9538	144.2	27.2293	109.6	17.3567
204	0.05809	114.8	0.03287	114	0.02777	99.2	5.18471	99.2	7.77365	98.8	4.63694	138.6	9.79275	147.4	11.2675	141.6	9.11338	97.4	17.914	144.4	27.2691	109.8	17.3567
204	0.05809	114.8	0.03287	114	0.02777	99.4	5.18471	99.4	7.78118	98.8	4.64331	138.8	9.79275	147.4	11.284	141.8	9.12995	97.4	17.9538	144.4	27.2691	109.8	17.3965
204.4	0.05605	115.2	0.03287	114	0.02777	99.4	5.18471	99.4	7.78118	99	4.64968	138.8	9.80931	147.8	11.284	141.8	9.12995	97.6	17.9538	144.6	27.2691	109.8	17.3965
204.4	0.05605	115.2	0.03287	114	0.02777	99.4	5.18471	99.4	7.79623	99	4.64968	139	9.79275	147.8	11.3006	142.2	9.12995	97.6	17.9538	145	27.3089	110.2	17.3965
204.4	0.05707	115.2	0.03287	114	0.02777	99.8	5.19108	99.8	7.7887	99.2	4.64968	139	9.79275	148	11.3006	142.4	9.16309	97.6	17.9538	145.2	27.3089	110.2	17.3965
205.2	0.05809	115.2	0.03287	114.8	0.02803	99.8	5.19108	99.8	7.79623	99.2	4.64331	139.4	9.80931	148.2	11.3006	142.4	9.16309	98	17.9538	145.2	27.3089	110.4	17.3965
205.6	0.05605	115.2	0.03287	114.8	0.02777	100	5.19745	100	7.79623	99.4	4.65605	139.4	9.82588	148.4	11.3006	142.6	9.14652	98	17.9538	145.2	27.3089	110.4	17.3965
205.6	0.05605	115.6	0.03312	114.8	0.02777	100	5.19745	100	7.81128	99.4	4.66242	139.6	9.82588	148.4	11.3006	143	9.14652	98.2	17.9936	145.4	27.3089	110.6	17.3965
205.6	0.05605	115.6	0.03312	115.2	0.02777	100.2	5.20382	100	7.81128	99.8	4.66879	139.6	9.82588	148.4	11.3006	143	9.16309	98.2	17.9936	145.6	27.3487	110.6	17.4363
205.6	0.05605	116	0.03287	115.2	0.02803	100.2	5.19745	100.2	7.81128	99.8	4.66879	139.8	9.84245	148.8	11.3337	143.2	9.16309	98.4	17.9538	145.6	27.3487	110.8	17.4363
206	0.05809	116	0.03312	115.2	0.02803	100.4	5.20382	100.2	7.81128	100	4.66879	139.8	9.82588	149	11.3337	143.2	9.16309	98.4	17.9936	146	27.3487	110.8	17.4363
206.4	0.05707	116	0.03287	115.2	0.02803	100.4	5.20382	100.4	7.8188	100	4.66879	140.2	9.82588	149	11.3337	143.4	9.17966	98.4	17.9936	146	27.3487	111.2	17.4363
206.4	0.05809	116	0.03312	115.6	0.02803	100.4	5.21656	100.4	7.82633	100	4.67516	140.2	9.82588	149.2	11.3337	143.6	9.19623	98.4	17.9538	146.2	27.3885	111.2	17.4761
206.4	0.05605	116	0.03312	115.6	0.02777	100.8	5.21019	100.8	7.83385	100	4.6879	140.4	9.84245	149.2	11.3337	143.6	9.16309	98.8	17.9936	146.2	27.3885	111.2	17.4761
207.2	0.05707	116.8	0.03312	115.6	0.02803	101	5.21656	100.8	7.83385	100.2	4.6879	140.4	9.84245	149.6	11.3503	144	9.17966	99	18.0334	146.4	27.3487	111.2	17.4363
207.2	0.05707	116.8	0.03312	115.6	0.02777	101	5.21656	101	7.84138	100.4	4.68153	140.6	9.84245	149.8	11.3503	144.2	9.17966	99	18.0334	146.8	27.3885	111.4	17.4363
207.6	0.05809	116.8	0.03312	116	0.02803	101	5.21656	101	7.84138	100.4	4.69427	140.6	9.85902	149.8	11.3337	144.2	9.17966	99	18.0334	147	27.3885	111.6	17.4761
207.6	0.05809	117.2	0.03338	116	0.02803	101	5.21656	101.2	7.84138	100.4	4.69427	140.8	9.85902	150	11.3503	144.4	9.16309	99.2	18.0334	147	27.3885	111.6	17.4761
208	0.05707	117.2	0.03312	116	0.02803	101.2	5.22293	101.2	7.8489	100.8	4.70064	140.8	9.87559	150.2	11.3503	144.6	9.17966	99.2	18.0334	147.2	27.4283	111.6	17.4761
208	0.05707	117.2	0.03312	116	0.02803	101.2	5.2293	101.4	7.86395	100.8	4.70064	141.2	9.89216	150.2	11.3669	144.6	9.17966	99.4	18.0334	147.2	27.4283	112	17.4761
208.4	0.05707	117.2	0.03338	116.8	0.02803	101.4	5.2293	101.4	7.86395	101	4.70701	141.2	9.87559	150.6	11.3669	145	9.19623	99.4	18.0733	147.4	27.4283	112	17.4761
208.4	0.05707	117.2	0.03312	116.8	0.02828	101.4	5.2293	101.4	7.87148	101	4.70064	141.4	9.89216	150.6	11.3834	145.2	9.17966	99.8	18.0334	147.4	27.4283	112.2	17.5159
209.2	0.05707	117.6	0.03338	116.8	0.02803	101.8	5.2293	101.8	7.87148	101.2	4.70064	141.4	9.89216	150.8	11.3834	145.2	9.17966	99.8	18.0334	147.8	27.4283	112.2	17.5159
209.2	0.05809	117.6	0.03312	117.2	0.02803	101.8	5.23567	101.8	7.87148	101.2	4.70701	141.6	9.89216	150.8	11.3834	145.4	9.2128	100	18.0334	148	27.4682	112.4	17.5159
209.2	0.05809	117.6	0.03338	117.2	0.02803	101.8	5.23567	101.8	7.879	101.4	4.71338	141.6	9.89216	151	11.3834	145.6	9.19623	100	18.0733	148	27.4682	112.4	17.5159
209.6	0.05707	118	0.03338	117.2	0.02803	102	5.24204	102	7.88653	101.4	4.71338	141.8	9.90873	151.2	11.4	145.6	9.2128	100	18.0733	148.2	27.4682	112.6	17.5557
210	0.05809	118	0.03338	117.2	0.02828	102.2	5.24204	102	7.89406	101.8	4.73248	141.8	9.89216	151.6	11.4	145.6	9.2128	100.2	18.0733	148.4	27.4682	112.6	17.5159
210	0.05809	118	0.03338	117.2	0.02828	102.2	5.24841	102.2	7.90158	101.8	4.72611	142.2	9.90873	151.6	11.4	146	9.19623	100.4	18.0733	148.4	27.508	113	17.5557
210	0.05707	118	0.03363	117.6	0.02828	102.2	5.24204	102.2	7.90158	101.8	4.72611	142.2	9.90873	151.8	11.4	146.2	9.19623	100.4	18.0733	148.8	27.4682	113	17.5557
210	0.05707	118.8	0.03338	117.6	0.02828	102.2	5.24841	102.6	7.90158	102	4.72611	142.4	9.90873	151.8	11.4331	146.2	9.19623	100.4	18.1131	148.8	27.4682	113.2	17.5159
210.8	0.05809	118.8	0.03363	118	0.02828	102.6	5.25478	102.6	7.90158	102.2	4.73885	142.4	9.94187	152	11.4166	146.4	9.19623	100.4	18.1131	149	27.4682	113.2	17.5557
211.2	0.05809	118.8	0.03363	118	0.02828	102.8	5.25478	102.8	7.91663	102.2	4.73248	142.6	9.90873	152	11.4166	146.8	9.2128	100.8	18.1131	149.2	27.4682	113.2	17.5955
211.2	0.05809	118.8	0.03363	118	0.02828	102.8	5.26115	102.8	7.92416	102.2	4.73885	142.6	9.90873	152.2	11.4497	146.8	9.19623	100.8	18.1529	149.2	27.4283	113.4	17.5557
211.2	0.05809	119.2	0.03389	118	0.02828	102.8	5.25478	102.8	7.92416	102.2	4.73248	143	9.95844	152.6	11.4497	147	9.19623	101	18.1529	149.2	27.4283	113.6	17.5557
211.6	0.05809	119.2	0.03363	118	0.02828	103	5.26115	103	7.92416	102.6	4.74522	143	9.94187	152.6	11.4497	147.2	9.2128	101	18.1529	149.6	27.3089	113.6	17.5955
211.6	0.05707	119.2	0.03363	118.8	0.02828	103	5.26115	103	7.92416	102.8	4.74522	143.2	9.94187	152.8	11.4497	147.2	9.19623	101.2	18.1529	149.8	0.11943	113.6	17.5557
212	0.05809	119.2	0.03363	118.8	0.02854	103.2	5.26752	103.2	7.93168	102.8	4.75159	143.2	9.95844	153	11.4663	147.4	9.2128	101.2	18.1529			113.6	17.5557
212	0.05809	119.6	0.03363	118.8	0.02828	103.2	5.26752	103.2	7.95426	102.8	4.75159	143.4	9.95844	153	11.4663	147.8	9.2128	101.4	18.1131			114	17.5955
212.8	0.05809	119.6	0.03363	119.2	0.02854	103.6	5.26752	103.2	7.96178	103	4.75796	143.4	9.95844	153.4	11.4663	147.8	9.2128	101.4	18.1529			114.2	17.5955
212.8	0.05809	119.6	0.03363	119.2	0.02854	103.6	5.26752	103.6	7.96178	103	4.75796	143.6	9.97501	153.4	11.4663	148	9.22937	101.8	18.1927			114.2	17.5955
213.2	0.05707	120	0.03363	119.2	0.02854	103.8	5.26752	103.6	7.96178	103.2	4.76433	143.6	9.97501	153.6	11.4663	148.2	9.2128	101.8	18.1927			114.2	17.5955
213.2	0.05809	120	0.03389	119.2	0.02854	103.8	5.27389	103.8	7.96178	103.2	4.76433	144	9.97501	153.8	11.4994	148.2	9.2128	101.8	18.1529			114.4	17.6353
213.6	0.05809	120	0.03389	119.6	0.02854	103.8	5.28025	103.8	7.96931	103.6	4.7707	144.2	9.97501	154	11.4994	148.4	9.22937	101.8	18.1529			114.4	17.6353
213.6	0.05809	120	0.03389	119.6	0.02854	104	5.28025	104	7.97683	103.6	4.7707	144.2	9.99158	154	11.4829	148.8	9.24594	102	18.1927			114.8	17.6353
214	0.05809	120	0.03389	119.6	0.02854	104	5.28025	104	7.97683	103.8	4.77707	144.2	10.0082	154.4	11.4994	148.8	9.24594	102.2	18.1927			114.8	17.6752
214	0.05809	120.8	0.03389	119.6	0.02854	104.2	5.28662	104.2	7.99188	103.8	4.77707	144.6	9.99158	154.6	11.4994	149	9.26251	102.2	18.1927			115	17.6353
214.8	0.05809	120.8	0.03389	120	0.02854	104.2	5.28025	104.2	7.99941	103.8	4.77707	144.6	9.99158	154.6	11.4994	149.2	9.26251	102.2	18.2325			115	17.6353
214.8	0.05911	120.8	0.03389	120	0.02879	104.2	5.28662	104.2	7.99941	104	4.78344	145	10.0082	154.6	11.4994	149.2	9.26251	102.6	18.2325			115.2	17.6752
215.2	0.05809	120.8	0.03389	120	0.02879	104.6	5.28662	104.6	7.99941	104.2	4.79618	145	10.0247	154.8	11.516	149.2	9.27908	102.6	18.2325			115.2	17.6353
215.2	0.05707	121.2	0.03389	120	0.02854	104.6	5.29299	104.6	8.00694	104.2	4.78981	145.2	10.0247	155	11.5326	149.8	9.27908	102.8	18.2325			115.4	17.6752
215.2	0.05911	121.2	0.03389	120.8	0.02854	104.8	5.29299	104.6	8.01446	104.2	4.79618	145.2	10.0247	155	11.5326	149.8	9.27908	102.8	18.2325			115.4	17.6752
215.6	0.05707	121.2	0.03389	120.8	0.02854	104.8	5.29936	104.8	8.02199	104.2	4.79618	145.4	10.0247	155.4	11.5326	149.8	9.27908	103	18.2325			115.8	17.715
215.6	0.05809	121.6	0.03389	120.8	0.02879	105	5.29936	104.8	8.02951	104.6	4.80255	145.6	10.0413	155.4	11.5491	150.2	9.29565	103	18.2723			115.8	17.6752
215.6	0.05911	121.6	0.03389	120.8	0.02879	105	5.29936	105	8.03704	104.6	4.80892	145.6	10.0579	155.6	11.5491	150.2	9.29565	103.2	18.3121			116	17.715
216.4	0.05707	121.6	0.03389	120.8	0.02879	105.4	5.30573	105	8.04456	104.8	4.80892	146	10.0579	155.8	11.5491	150.2	9.31222	103.2	18.2723			116	17.715
216.8	0.05809	121.6	0.03389	121.2	0.02879	105.4	5.30573	105.4	8.04456	104.8	4.80892	146.2	10.0579	155.8	11.5491	150.8	9.31222	103.2	18.2723			116	17.715
216.8	0.05809	121.6	0.03414	121.2	0.02879	105.6	5.30573	105.4	8.04456	105	4.81529	146.2	10.0579	156.2	11.5491	150.8	9.31222	103.6	18.3121			116.2	17.715
216.8	0.05809	122.4	0.03414	121.2	0.02879	105.6	5.3121	105.6	8.05961	105	4.82166	146.4	10.0744	156.2	11.5491	150.8	9.34536	103.6	18.3121			116.2	17.715
217.2	0.05809	122.4	0.03439	121.6	0.02879	105.6	5.3121	105.6	8.05961	105	4.82166	146.4	10.0579	156.4	11.5657	151.2	9.34536	103.8	18.3121			116.4	17.715
217.2	0.05911	122.8	0.03439	121.6	0.02879	105.6	5.3121	105.6	8.06714	105.4	4.82803	146.8	10.091	156.4	11.5823	151.2	9.34536	103.8	18.3519			116.4	17.7548
217.6	0.05809	122.8	0.03414	121.6	0.02879	105.8	5.31847	105.8	8.06714	105.6	4.82803	147	10.091	156.6	11.5823	151.2	9.34536	103.8	18.3121			116.4	17.7548
217.6	0.05809	122.8	0.03414	121.6	0.02879	106	5.31847	106	8.08219	105.6	4.82803	147	10.091	156.8	11.5823	151.8	9.36193	104	18.3121			116.8	17.7548
218.4	0.05809	122.8	0.03414	121.6	0.02879	106	5.32484	106	8.08219	105.6	4.83439	147.2	10.1076	157.2	11.5823	151.8	9.36193	104	18.3519			116.8	17.7548
218.4	0.05809	122.8	0.03414	122.4	0.02879	106	5.32484	106	8.08971	105.6	4.84076	147.4	10.091	157.2	11.5823	151.8	9.36193	104.2	18.3917			117	17.7548
218.8	0.05911	123.2	0.03414	122.4	0.02904	106.4	5.32484	106	8.08971	105.8	4.84713	147.4	10.1076	157.4	11.5823	152.2	9.3785	104.2	18.3519			117	17.7548
218.8	0.05809	123.2	0.03414	122.4	0.02904	106.4	5.32484	106.4	8.10476	106	4.84713	147.8	10.1076	157.4	11.5989	152.2	9.39507	104.6	18.3519			117.2	17.7946
219.2	0.05809	123.2	0.03439	122.8	0.02904	106.6	5.33121	106.4	8.11229	106	4.84713	147.8	10.1076	157.6	11.5989	152.2	9.39507	104.6	18.3519			117.2	17.7548
219.2	0.05809	123.6	0.03439	122.8	0.02904	106.6	5.33121	106.6	8.11229	106	4.8535	148	10.1076	157.8	11.5823	152.6	9.41164	104.6	18.3917			117.6	17.7946
219.6	0.05809	123.6	0.03439	122.8	0.02904	106.8	5.33758	106.6	8.11982	106.4	4.85987	148	10.1241	157.8	11.6154	152.6	9.41164	104.8	18.3917			117.6	17.8344
219.6	0.05809	123.6	0.03439	122.8	0.02904	106.8	5.33121	106.8	8.13487	106.4	4.86624	148.2	10.1407	158.2	11.6154	152.8	9.42821	104.8	18.3917			117.8	17.7946
219.6	0.05911	123.6	0.03439	123.2	0.02904	107	5.33121	106.8	8.13487	106.6	4.86624	148.2	10.1241	158.4	11.632	153	9.41164	105	18.4315			117.8	17.7946
220.4	0.05809	123.6	0.03439	123.2	0.02904	107	5.33121	107	8.14992	106.6	4.86624	148.4	10.1407	158.4	11.632	153	9.42821	105	18.4315			117.8	17.8344
220.8	0.05911	124.4	0.03439	123.2	0.02904	107	5.33758	107	8.14992	106.8	4.86624	148.4	10.1407	158.6	11.632	153.4	9.42821	105	18.4315			118	17.8344
220.8	0.05809	124.4	0.03439	123.2	0.02904	107.4	5.33758	107.4	8.15744	106.8	4.86624	148.8	10.1407	158.6	11.632	153.6	9.44478	105.4	18.4315			118.2	17.8344
220.8	0.05809	124.4	0.03465	123.6	0.02904	107.6	5.34395	107.4	8.15744	107	4.87261	148.8	10.1573	159	11.6486	153.6	9.44478	105.4	18.4315			118.2	17.8344
221.2	0.05809	124.8	0.03465	123.6	0.02904	107.6	5.34395	107.6	8.17249	107	4.87898	149	10.1738	159	11.632	153.8	9.44478	105.6	18.4315			118.2	17.8344
221.2	0.05911	124.8	0.03465	123.6	0.02904	107.6	5.35032	107.6	8.17249	107	4.87898	149.2	10.1573	159.2	11.6486	154	9.46135	105.6	18.4713			118.2	17.8344
221.6	0.05911	124.8	0.03439	123.6	0.02904	107.6	5.34395	107.6	8.18002	107.4	4.87261	149.2	10.1738	159.4	11.6486	154	9.46135	105.8	18.5112			118.6	17.8742
221.6	0.05809	124.8	0.03465	124.4	0.02904	107.8	5.34395	107.8	8.18002	107.4	4.88535	149.6	10.1738	159.6	11.6486	154.4	9.47792	105.8	18.4713			118.8	17.8742
221.6	0.05911	125.2	0.03465	124.4	0.0293	107.8	5.34395	107.8	8.19507	107.6	4.89172	149.8	10.1738	159.6	11.6486	154.6	9.49449	106	18.4315			118.8	17.8742
222.4	0.05809	125.2	0.03465	124.4	0.0293	108.2	5.34395	107.8	8.19507	107.6	4.89172	149.8	10.1904	160	11.6486	154.6	9.47792	106	18.5112			118.8	17.8742
222.4	0.05809	125.2	0.0349	124.8	0.0293	108.2	5.35032	108.2	8.21764	107.6	4.89809	149.8	10.1738	160	11.6651	154.8	9.51106	106.4	18.5112			119	17.8742
222.8	0.05911	125.2	0.03465	124.8	0.0293	108.4	5.35032	108.2	8.21012	107.8	4.90446	150	10.1904	160.2	11.6817	155	9.51106	106.4	18.4713			119	17.8742
222.8	0.05911	125.6	0.03465	124.8	0.0293	108.4	5.35032	108.4	8.22517	107.8	4.89809	150.2	10.1904	160.2	11.6651	155	9.49449	106.6	18.5112			119.2	17.914
223.2	0.05809	125.6	0.03465	124.8	0.0293	108.4	5.35669	108.4	8.23269	108.2	4.90446	150.2	10.1904	160.4	11.6817	155.4	9.49449	106.6	18.5112			119.2	17.914
223.2	0.05809	125.6	0.03465	124.8	0.0293	108.6	5.35032	108.6	8.23269	108.2	4.90446	150.6	10.1904	160.6	11.6817	155.6	9.52763	106.6	18.5112			119.6	17.914
224	0.06013	125.6	0.0349	125.2	0.0293	108.8	5.35669	108.6	8.24775	108.4	4.91083	150.6	10.1904	161	11.6651	155.6	9.52763	106.6	18.5112			119.8	17.914
224	0.06013	126.4	0.0349	125.2	0.0293	108.8	5.35669	108.8	8.24775	108.4	4.91083	150.8	10.207	161	11.6817	155.8	9.51106	106.8	18.551			119.8	17.9538
224.4	0.05809	126.4	0.0349	125.2	0.0293	108.8	5.35032	108.8	8.25527	108.4	4.91083	150.8	10.207	161.2	11.6817	156.2	9.5442	107	18.5112			119.8	17.9538
224.4	0.05809	126.4	0.0349	125.6	0.02955	108.8	5.35669	108.8	8.27032	108.6	4.91083	151	10.2236	161.2	11.6983	156.2	9.5442	107	18.551			120	17.9538
224.8	0.05911	126.4	0.0349	125.6	0.02955	109.2	5.35669	109.2	8.27032	108.6	4.92357	151	10.2236	161.4	11.6983	156.4	9.5442	107	18.551			120	17.9538
224.8	0.06013	126.8	0.0349	125.6	0.02955	109.4	5.36306	109.2	8.27032	108.8	4.92357	151.2	10.2236	161.6	11.6983	156.6	9.56077	107.4	18.5112			120.2	17.9538
225.2	0.06013	126.8	0.0349	125.6	0.02955	109.4	5.36943	109.4	8.27785	108.8	4.92994	151.2	10.2236	161.6	11.6983	156.6	9.57734	107.4	18.551			120.2	17.9538
225.2	0.06013	126.8	0.0349	126.4	0.02955	109.4	5.36943	109.4	8.2929	108.8	4.92994	151.6	10.2236	162	11.6983	156.8	9.56077	107.6	18.5908			120.6	17.9538
226	0.05911	126.8	0.03516	126.4	0.02955	109.6	5.36306	109.4	8.30042	109.2	4.93631	151.6	10.2401	162.2	11.6983	157.2	9.57734	107.6	18.5908			120.6	17.9936
226	0.05911	127.2	0.03516	126.4	0.02955	109.6	5.36943	109.6	8.30795	109.2	4.92994	151.8	10.2236	162.2	11.7148	157.2	9.57734	107.8	18.5908			120.8	18.0334
226.4	0.05911	127.2	0.03516	126.8	0.0293	109.8	5.3758	109.6	8.30795	109.4	4.94268	151.8	10.2236	162.4	11.7148	157.4	9.57734	107.8	18.5908			120.8	17.9936
226.4	0.06013	127.2	0.03516	126.8	0.02955	109.8	5.38217	109.8	8.323	109.4	4.94268	152	10.2401	162.4	11.7148	157.6	9.59391	107.8	18.6306			121	17.9936
226.4	0.05911	127.2	0.03516	126.8	0.02955	110.2	5.38217	109.8	8.323	109.6	4.94904	152	10.2236	162.8	11.7314	157.6	9.59391	107.8	18.5908			121	17.9936
226.8	0.06013	128	0.03516	126.8	0.02955	110.2	5.38217	110.2	8.33052	109.6	4.94904	152.2	10.2567	163	11.7314	157.8	9.61048	108.2	18.5908			121	18.0334
227.2	0.05911	128	0.03516	126.8	0.0293	110.4	5.38854	110.2	8.33805	109.8	4.95541	152.2	10.2236	163	11.7314	158.2	9.62705	108.4	18.6306			121.4	18.0334
227.2	0.06013	128	0.03516	127.2	0.02955	110.4	5.38854	110.4	8.34557	109.8	4.96178	152.6	10.2567	163.2	11.7148	158.2	9.61048	108.4	18.6306			121.6	18.0334
227.2	0.05911	128	0.0349	127.2	0.02955	110.6	5.3949	110.4	8.33805	109.8	4.96178	152.6	10.2567	163.4	11.7314	158.4	9.62705	108.4	18.6306			121.6	18.0334
228	0.05911	128.4	0.03516	127.2	0.02955	110.6	5.38854	110.6	8.3531	110.2	4.96815	152.8	10.2567	163.4	11.7314	158.6	9.64362	108.6	18.6306			121.6	18.0334
228	0.05911	128.4	0.03516	127.2	0.0293	110.8	5.40127	110.6	8.3531	110.4	4.97452	152.8	10.2567	163.8	11.7314	158.6	9.64362	108.6	18.6306			121.8	18.0334
228.4	0.05911	128.4	0.03516	128	0.02955	110.8	5.3949	110.8	8.36815	110.4	4.97452	153	10.2733	164	11.7314	158.6	9.67676	108.8	18.6704			121.8	18.0733
228.4	0.05911	128.4	0.03516	128	0.02955	110.8	5.40127	110.8	8.36815	110.4	4.98089	153.4	10.2567	164	11.7314	159.2	9.67676	108.8	18.6704			122	18.1131
228.4	0.06013	128.8	0.03516	128	0.02955	111.2	5.40764	110.8	8.37568	110.6	4.98089	153.6	10.2733	164.2	11.7314	159.2	9.67676	109.2	18.6704			122	18.0733
228.8	0.06013	128.8	0.03516	128.4	0.02955	111.2	5.40764	110.8	8.3832	110.6	4.98726	153.6	10.2733	164.4	11.748	159.2	9.67676	109.2	18.6704			122	18.0733
228.8	0.05911	128.8	0.03516	128.4	0.02981	111.2	5.41401	111.2	8.3832	110.8	4.99363	153.8	10.2567	164.4	11.7314	159.4	9.69333	109.4	18.7102			122.4	18.0334
229.6	0.05911	129.2	0.03541	128.4	0.02955	111.4	5.41401	111.2	8.39073	110.8	4.98726	153.8	10.3064	164.8	11.7314	159.6	9.72647	109.4	18.6704			122.4	18.0733
229.6	0.06013	129.2	0.03516	128.4	0.02981	111.4	5.41401	111.4	8.40578	110.8	4.99363	154	10.3064	164.8	11.7314	159.6	9.7099	109.4	18.6704			122.6	18.1131
230	0.06013	129.2	0.03516	128.4	0.02981	111.6	5.42038	111.4	8.39825	111.2	5	154	10.2898	165	11.748	160	9.72647	109.4	18.7102			122.6	18.1131
230	0.05911	129.2	0.03516	128.8	0.02981	111.6	5.41401	111.6	8.40578	111.2	5	154.4	10.3064	165.2	11.748	160.2	9.7099	109.6	18.7102			122.8	18.0733
230.4	0.06013	129.2	0.03541	128.8	0.02981	112	5.42038	111.6	8.4133	111.4	5.00637	154.6	10.3064	165.6	11.748	160.2	9.74304	109.6	18.7102			122.8	18.0733
230.4	0.06013	130	0.03541	128.8	0.02981	112	5.43312	112	8.42083	111.4	5.01274	154.8	10.3064	165.6	11.7645	160.4	9.72647	109.8	18.7102			123	18.1131
230.8	0.06013	130	0.03541	129.2	0.02981	112.2	5.43949	112	8.42083	111.6	5.01911	154.8	10.3064	165.8	11.748	160.6	9.74304	109.8	18.6704			123	18.1131
230.8	0.06013	130.4	0.03541	129.2	0.0293	112.2	5.44586	112.2	8.42835	111.6	5.01911	155	10.323	165.8	11.748	160.6	9.74304	110.2	18.7102			123.4	18.1529
231.6	0.06013	130.4	0.03541	129.2	0.02955	112.4	5.43949	112.2	8.42835	112	5.01911	155	10.3395	166	11.748	161	9.74304	110.2	18.75			123.4	18.1529
231.6	0.06013	130.4	0.03567	129.2	0.03006	112.4	5.44586	112.2	8.43588	112	5.01911	155.4	10.323	166.2	11.7645	161.2	9.77618	110.4	18.75			123.6	18.1529
232	0.06013	130.4	0.03567	130	0.03032	112.6	5.44586	112.4	8.43588	112.2	5.02548	155.4	10.323	166.2	11.7645	161.2	9.75961	110.4	18.75			123.6	18.1529
232	0.06013	130.4	0.03541	130	0.03006	112.6	5.45223	112.4	8.4434	112.2	5.02548	155.6	10.3395	166.6	11.748	161.4	9.75961	110.6	18.75			123.8	18.1529
232.4	0.05911	130.8	0.03567	130	0.03006	113	5.45223	112.6	8.45093	112.2	5.03185	155.6	10.3395	166.8	11.7645	161.6	9.77618	110.6	18.75			123.8	18.1529
232.4	0.05911	130.8	0.03567	130	0.03006	113	5.4586	112.6	8.46598	112.2	5.03185	155.8	10.3395	166.8	11.7645	161.6	9.75961	110.8	18.75			123.8	18.1529
232.8	0.06013	130.8	0.03567	130.4	0.02981	113.2	5.46497	112.6	8.46598	112.4	5.03822	155.8	10.3395	167	11.7645	162	9.77618	110.8	18.7898			124.2	18.1529
232.8	0.05911	131.2	0.03567	130.4	0.02981	113.2	5.4586	113	8.48103	112.6	5.03822	156.2	10.3561	167.2	11.7645	162	9.77618	110.8	18.7898			124.4	18.1529
233.6	0.06115	131.2	0.03567	130.4	0.03006	113.2	5.47134	113.2	8.48103	112.6	5.04459	156.2	10.3561	167.6	11.7645	162.2	9.79275	111.2	18.7898			124.4	18.1529
233.6	0.06013	131.2	0.03567	130.4	0.02981	113.4	5.47771	113.2	8.48103	112.6	5.05096	156.4	10.3727	167.6	11.7645	162.4	9.79275	111.2	18.75			124.4	18.1927
234	0.06013	131.2	0.03567	130.8	0.03006	113.4	5.47771	113.2	8.48856	113	5.05732	156.4	10.3561	167.8	11.7645	162.4	9.79275	111.2	18.75			124.4	18.2325
234	0.06013	132	0.03567	130.8	0.03006	113.6	5.47771	113.4	8.50361	113	5.05732	156.6	10.3727	167.8	11.7645	162.8	9.77618	111.4	18.7898			124.6	18.1927
234.4	0.06013	132	0.03592	130.8	0.02981	113.6	5.48408	113.4	8.50361	113.2	5.05732	156.6	10.3561	168	11.7645	163	9.82588	111.4	18.7898			124.8	18.2325
234.4	0.06013	132	0.03567	131.2	0.03006	113.6	5.49045	113.6	8.51113	113.2	5.05732	156.8	10.3727	168	11.7811	163	9.75961	111.6	18.7898			124.8	18.2325
234.4	0.05911	132	0.03592	131.2	0.03006	114	5.49045	113.6	8.51866	113.4	5.06369	156.8	10.3893	168.4	11.7977	163.2	9.79275	111.6	18.8296			124.8	18.2325
234.4	0.06013	132.4	0.03567	131.2	0.03006	114	5.49682	114	8.52618	113.4	5.07006	157.2	10.3893	168.6	11.7811	163.4	9.77618	112	18.7898			125.2	18.2325
235.2	0.05911	132.4	0.03592	131.2	0.03032	114.2	5.49682	114	8.53371	113.6	5.07643	157.4	10.3727	168.6	11.7811	163.4	9.79275	112	18.7898			125.2	18.2325
235.6	0.06013	132.4	0.03592	131.2	0.03006	114.2	5.50318	114.2	8.54123	113.6	5.07643	157.6	10.3893	168.8	11.7811	163.8	9.80931	112.2	18.7898			125.4	18.2325
235.6	0.06013	132.4	0.03592	132	0.03032	114.4	5.50955	114.2	8.54876	113.6	5.0828	157.6	10.3893	169	11.7811	164	9.79275	112.2	18.8296			125.4	18.2325
235.6	0.05911	132.8	0.03567	132	0.03006	114.4	5.50955	114.2	8.55628	114	5.07643	157.8	10.4224	169	11.7811	164	9.79275	112.2	18.8296			125.6	18.2325
236	0.06115	132.8	0.03592	132.4	0.03006	114.8	5.51592	114.4	8.55628	114	5.0828	157.8	10.4058	169.4	11.7645	164.2	9.79275	112.4	18.8296			125.6	18.2723
236.4	0.06013	132.8	0.03592	132.4	0.03006	114.8	5.51592	114.4	8.57133	114.2	5.08917	158.4	10.4224	169.4	11.7811	164.4	9.80931	112.4	18.8296			125.8	18.2723
236.4	0.06115	132.8	0.03592	132.4	0.03006	115	5.52229	114.4	8.57133	114.2	5.09554	158.4	10.4058	169.6	11.7811	164.4	9.80931	112.6	18.8296			125.8	18.2723
236.4	0.05809	133.6	0.03618	132.4	0.03032	115	5.52229	114.8	8.58638	114.2	5.08917	158.6	10.4224	169.6	11.7811	164.8	9.79275	112.6	18.8296			126.2	18.3121
237.2	0.06115	133.6	0.03618	132.4	0.03032	115	5.53503	114.8	8.58638	114.4	5.09554	158.6	10.439	170	11.7645	165	9.79275	112.6	18.8296			126.2	18.2723
237.2	0.06115	133.6	0.03618	132.4	0.03032	115	5.53503	115	8.59391	114.4	5.09554	158.6	10.4555	170	11.7811	165	9.79275	113	18.8296			126.4	18.3121
237.6	0.06013	133.6	0.03618	132.8	0.03032	115.2	5.54777	115	8.60144	114.8	5.10828	159	10.4224	170	11.7645	165.2	9.80931	113	18.8296			126.4	18.3121
237.6	0.06115	134	0.03592	132.8	0.03032	115.4	5.5414	115.2	8.60896	114.8	5.10828	159.2	10.439	170.4	11.7645	165.6	9.82588	113.2	18.8694			126.6	18.3121
238	0.06013	134	0.03618	132.8	0.03057	115.4	5.54777	115.2	8.61649	115	5.11465	159.2	10.4224	170.6	11.7645	165.6	9.80931	113.2	18.8694			126.6	18.3519
238	0.06013	134	0.03618	132.8	0.03057	115.4	5.55414	115.4	8.62401	115	5.11465	159.2	10.4555	170.6	11.7645	165.8	9.80931	113.4	18.9092			126.8	18.3519
238.4	0.06013	134	0.03618	133.6	0.03032	115.8	5.56051	115.4	8.62401	115	5.12102	159.4	10.4721	170.8	11.7645	166	9.82588	113.4	18.8694			126.8	18.3519
238.4	0.06013	134.4	0.03618	133.6	0.03057	115.8	5.56051	115.8	8.63154	115.2	5.12102	159.6	10.4555	171	11.7811	166	9.82588	113.6	18.9092			126.8	18.3519
239.2	0.06013	134.4	0.03618	133.6	0.03032	116	5.56688	115.8	8.63154	115.4	5.13376	159.6	10.4555	171	11.7645	166.2	9.82588	113.6	18.9092			127.2	18.3519
239.2	0.06013	134.4	0.03618	134	0.03057	116	5.56688	116	8.64659	115.4	5.13376	160	10.4555	171	11.7645	166.6	9.82588	113.6	18.9092			127.2	18.4315
239.6	0.06115	134.8	0.03618	134	0.03057	116.2	5.57325	116	8.65411	115.4	5.14013	160	10.4721	171.4	11.7645	166.6	9.82588	114	18.9092			127.2	18.3917
239.6	0.06115	134.8	0.03618	134	0.03057	116.2	5.57325	116	8.66164	115.4	5.1465	160.2	10.4721	171.6	11.7645	166.8	9.82588	114.2	18.9092			127.4	18.3917
240	0.05911	134.8	0.03618	134	0.03057	116.4	5.57962	116.2	8.66916	115.8	5.14013	160.2	10.4887	171.8	11.7645	167	9.84245	114.2	18.949			127.4	18.3917
240	0.06013	134.8	0.03618	134	0.03057	116.4	5.57962	116.2	8.66916	115.8	5.14013	160.4	10.4887	171.8	11.7645	167	9.82588	114.2	18.949			127.6	18.4315
240.4	0.06013	134.8	0.03643	134.4	0.03057	116.8	5.58599	116.4	8.66916	116	5.1465	160.6	10.4887	172.2	11.7645	167.2	9.82588	114.2	18.949			127.6	18.3917
240.4	0.06115	135.6	0.03643	134.4	0.03057	116.8	5.59236	116.4	8.68421	116	5.15287	160.6	10.5053	172.4	11.7645	167.6	9.84245	114.4	18.949			128	18.4315
241.2	0.06013	135.6	0.03618	134.8	0.03057	117	5.59236	116.4	8.69174	116.2	5.15287	161	10.5218	172.4	11.7811	167.6	9.82588	114.4	18.9888			128	18.4315
241.2	0.05809	135.6	0.03618	134.8	0.03057	117	5.59873	116.8	8.69926	116.2	5.15287	161.2	10.5053	172.4	11.7811	167.8	9.85902	114.8	18.9888			128.2	18.4315
241.2	0.06013	136	0.03643	134.8	0.03057	117.2	5.6051	117	8.69926	116.4	5.15287	161.2	10.5218	172.6	11.7811	168	9.84245	114.8	18.9888			128.2	18.4315
241.6	0.06013	136	0.03643	134.8	0.03083	117.2	5.6051	117	8.70679	116.4	5.15287	161.4	10.5053	172.8	11.7811	168	9.82588	115	19.0287			128.4	18.4315
242	0.06115	136	0.03643	134.8	0.03083	117.2	5.61783	117	8.70679	116.8	5.15924	161.4	10.5053	173.2	11.7811	168	9.82588	115	19.0287			128.4	18.4315
242	0.06115	136	0.03643	135.6	0.03057	117.2	5.61783	117.2	8.71431	116.8	5.15924	161.6	10.5384	173.2	11.7811	168.6	9.85902	115	19.0287			128.6	18.4713
242	0.06013	136	0.03618	135.6	0.03057	117.6	5.6242	117.2	8.72184	117	5.15924	161.6	10.5384	173.4	11.7811	168.6	9.84245	115.2	19.0287			128.6	18.4713
242.8	0.05911	136.4	0.03643	135.6	0.03057	117.6	5.6242	117.6	8.73689	117	5.16561	162.2	10.555	173.6	11.7811	168.6	9.82588	115.4	19.0287			128.6	18.5112
243.2	0.06013	136.4	0.03643	136	0.03083	117.8	5.63057	117.6	8.73689	117	5.15924	162.2	10.555	173.8	11.7645	169	9.85902	115.4	19.0685			129	18.4713
243.2	0.05911	136.8	0.03643	136	0.03083	117.8	5.63694	117.8	8.74442	117.2	5.15924	162.4	10.555	173.8	11.7811	169	9.84245	115.4	19.0685			129.2	18.5112
243.2	0.06115	136.8	0.03669	136	0.03083	118	5.64331	117.8	8.74442	117.2	5.16561	162.4	10.555	173.8	11.7811	169	9.82588	115.4	19.0685			129.2	18.5112
243.6	0.06013	136.8	0.03669	136	0.03083	118	5.64331	117.8	8.75194	117.2	5.17197	162.8	10.5715	174.2	11.7811	169.6	9.84245	115.8	19.0685			129.2	18.5112
243.6	0.06115	136.8	0.03669	136.4	0.03083	118.2	5.64968	118	8.75194	117.6	5.17197	162.8	10.5715	174.4	11.7977	169.6	9.85902	116	19.0685			129.2	18.5112
244	0.06013	136.8	0.03669	136.4	0.03083	118.2	5.64968	118.2	8.76699	117.8	5.17197	163	10.5881	174.4	11.7977	169.6	9.85902	116	19.1083			129.4	18.5112
244	0.06115	137.6	0.03669	136.4	0.03083	118.6	5.66242	118.2	8.77452	117.8	5.15924	163	10.5715	174.6	11.7977	170	9.82588	116	19.1083			129.6	18.551
244	0.06115	137.6	0.03669	136.4	0.03083	118.6	5.66242	118.2	8.77452	117.8	5.18471	163.2	10.5881	175	11.8143	170	9.84245	116.2	19.1083			129.6	18.551
244.8	0.05911	137.6	0.03669	136.8	0.03083	118.8	5.66879	118.2	8.77452	118	5.17197	163.2	10.5881	175.2	11.7977	170	9.82588	116.2	19.1481			129.6	18.551
245.2	0.06217	138	0.03669	136.8	0.03083	118.8	5.67516	118.6	8.78957	118	5.18471	163.4	10.6212	175.2	11.7977	170.6	9.82588	116.4	19.1083			130	18.551
245.2	0.06115	138	0.03669	136.8	0.03108	118.8	5.66879	118.8	8.78957	118.2	5.18471	163.8	10.6047	175.4	11.7977	170.6	9.84245	116.4	19.1083			130	18.5908
245.6	0.06115	138	0.03669	136.8	0.03108	119	5.67516	118.8	8.80462	118.2	5.18471	164	10.6212	175.4	11.8143	170.6	9.82588	116.8	19.1083			130.2	18.6306
245.6	0.05911	138	0.03669	137.6	0.03108	119.2	5.68153	118.8	8.80462	118.6	5.18471	164	10.6212	175.6	11.8308	171	9.85902	116.8	19.1083			130.2	18.5908
246	0.06013	138.4	0.03669	137.6	0.03108	119.2	5.70064	119	8.80462	118.6	5.18471	164	10.6212	175.6	11.8143	171	9.84245	117	19.1083			130.4	18.5908
246	0.06013	138.4	0.03669	137.6	0.03108	119.2	5.69427	119	8.81214	118.8	5.19108	164.2	10.6212	176	11.8308	171	9.84245	117	19.1879			130.4	18.6306
246	0.06013	138.4	0.03694	138	0.03083	119.6	5.70701	119.2	8.81967	118.8	5.19108	164.4	10.6378	176.2	11.8308	171.4	9.84245	117	19.1879			130.8	18.6306
246.8	0.06115	138.4	0.03669	138	0.03083	119.6	5.70701	119.2	8.82719	118.8	5.19745	164.4	10.6378	176.4	11.8308	171.4	9.85902	117	19.1879			130.8	18.6306
247.2	0.06013	138.8	0.03694	138	0.03108	119.8	5.70064	119.6	8.82719	119	5.19745	164.8	10.6544	176.4	11.8308	171.6	9.85902	117.2	19.1879			131	18.6306
247.2	0.06115	138.8	0.03694	138	0.03108	119.8	5.71975	119.6	8.82719	119.2	5.19745	165	10.6709	176.6	11.8308	171.8	9.82588	117.2	19.1879			131	18.6306
247.2	0.06013	138.8	0.03694	138.4	0.03108	119.8	5.71975	119.8	8.82719	119.2	5.20382	165	10.6544	176.6	11.8474	171.8	9.82588	117.6	19.2675			131.2	18.6306
247.6	0.06115	138.8	0.03669	138.4	0.03108	120	5.72611	119.8	8.83472	119.2	5.21019	165.2	10.6544	177	11.8474	172.2	9.85902	117.6	19.2675			131.2	18.6306
247.6	0.06115	139.6	0.03669	138.4	0.03108	120.2	5.73248	120	8.84977	119.2	5.21656	165.6	10.6709	177	11.8474	172.4	9.87559	117.8	19.2675			131.4	18.7102
248.4	0.06115	139.6	0.03694	138.8	0.03108	120.2	5.73885	120	8.84977	119.6	5.22293	165.6	10.6875	177.2	11.864	172.4	9.84245	117.8	19.2277			131.4	18.7102
248.4	0.06115	139.6	0.03694	138.8	0.03108	120.2	5.73885	120.2	8.8573	119.8	5.21656	165.8	10.6709	177.4	11.8308	172.6	9.84245	118	19.2277			131.4	18.7102
248.8	0.06217	139.6	0.03694	138.8	0.03108	120.6	5.75159	120.2	8.8573	119.8	5.2293	165.8	10.6709	177.6	11.8805	172.8	9.84245	118	19.2675			131.8	18.7102
248.8	0.06115	140	0.03694	138.8	0.03134	120.6	5.75159	120.2	8.8573	119.8	5.2293	166	10.7041	177.6	11.8474	172.8	9.84245	118.2	19.3073			132	18.7102
249.2	0.06115	140	0.03694	138.8	0.03134	120.8	5.75159	120.6	8.86482	120	5.23567	166	10.7041	177.6	11.8474	173.2	9.85902	118.2	19.3073			132	18.75
249.2	0.06115	140	0.03669	139.6	0.03134	120.8	5.76433	120.6	8.87987	120.2	5.24204	166.2	10.7206	178	11.8474	173.4	9.85902	118.2	19.3073			132	18.7102
249.6	0.06115	140.4	0.03745	139.6	0.03134	121	5.75796	120.6	8.87987	120.2	5.24841	166.6	10.7041	178.2	11.864	173.6	9.85902	118.2	19.3471			132	18.7102
249.6	0.06115	140.4	0.03669	139.6	0.03134	121	5.7707	120.8	8.89492	120.2	5.24841	166.8	10.7372	178.2	11.864	173.8	9.87559	118.6	19.3471			132.2	18.75
250.4	0.06115	140.4	0.0372	139.6	0.03134	121.4	5.77707	121	8.90245	120.6	5.25478	166.8	10.7372	178.4	11.864	173.8	9.87559	118.6	19.3471			132.4	18.7102
250.4	0.06115	140.4	0.03694	140	0.03134	121.4	5.78344	121	8.90245	120.6	5.26115	167	10.7206	178.4	11.8474	174.2	9.87559	118.8	19.3471			132.4	18.75
250.8	0.06115	140.4	0.0372	140	0.03134	121.6	5.78981	121	8.89492	120.8	5.26752	167	10.7372	178.8	11.864	174.4	9.87559	118.8	19.3869			132.4	18.7102
250.8	0.06115	141.2	0.0372	140	0.03134	121.6	5.78981	121.4	8.92502	120.8	5.26752	167.2	10.7372	178.8	11.864	174.4	9.87559	119	19.3869			132.8	18.75
251.2	0.06115	141.2	0.0372	140.4	0.03134	121.8	5.80255	121.4	8.9175	121	5.27389	167.2	10.7538	179	11.864	174.6	9.89216	119	19.3869			132.8	18.7898
251.2	0.06115	141.6	0.0372	140.4	0.03134	121.8	5.80255	121.6	8.92502	121	5.28025	167.6	10.7372	179	11.8805	174.6	9.90873	119.2	19.4267			133	18.7898
251.6	0.06115	141.6	0.03745	140.4	0.03134	122	5.80892	121.6	8.93255	121.4	5.28025	167.6	10.7704	179.2	11.8971	175	9.90873	119.2	19.3869			133	18.7898
251.6	0.06115	141.6	0.03745	140.4	0.03134	122	5.81529	121.8	8.94007	121.4	5.28662	167.8	10.7704	179.4	11.8971	175.2	9.90873	119.6	19.4666			133.2	18.8296
252.4	0.06115	141.6	0.03745	141.2	0.03134	122	5.82803	121.8	8.93255	121.6	5.29299	167.8	10.7704	179.4	11.8971	175.2	9.90873	119.6	19.4267			133.2	18.8296
252.4	0.06217	141.6	0.03771	141.2	0.03134	122.4	5.82166	122	8.9476	121.6	5.29936	168	10.7869	179.8	11.8971	175.6	9.9253	119.8	19.4666			133.6	18.7898
252.8	0.06115	142	0.03771	141.2	0.03134	122.4	5.83439	122	8.9476	121.8	5.29936	168	10.7704	180	11.8971	175.6	9.94187	119.8	19.4666			133.6	18.8296
252.8	0.06115	142	0.03745	141.2	0.03159	122.6	5.83439	122.4	8.97018	121.8	5.30573	168.4	10.7869	180	11.8971	175.6	9.9253	119.8	19.4666			133.8	18.8296
253.2	0.06217	142	0.03745	141.6	0.03134	122.6	5.84713	122.4	8.96265	122	5.31847	168.6	10.7869	180.2	11.8971	176.2	9.9253	120	19.4666			133.8	18.8296
253.2	0.06115	142.4	0.03771	141.6	0.03159	122.6	5.84713	122.6	8.9777	122	5.31847	168.6	10.8035	180.2	11.9137	176.2	9.94187	120.2	19.5064			134	18.8694
253.6	0.06115	142.4	0.0372	141.6	0.03159	122.8	5.85987	122.6	8.9777	122	5.32484	168.6	10.8035	180.4	11.9302	176.2	9.9253	120.2	19.5462			134	18.8694
253.6	0.06115	142.4	0.03771	141.6	0.03134	122.8	5.84713	122.8	8.99275	122.4	5.32484	169	10.8201	180.4	11.9302	176.6	9.94187	120.2	19.5064			134.2	18.9092
253.6	0.06115	142.4	0.0372	142	0.03134	123	5.86624	122.8	8.99275	122.6	5.33121	169	10.7869	180.8	11.9302	176.6	9.94187	120.2	19.5064			134.2	18.8694
254.4	0.06217	143.2	0.03771	142	0.03134	123	5.87898	123	9.00028	122.6	5.33121	169.4	10.8201	181	11.9302	176.6	9.94187	120.6	19.5064			134.6	18.9092
254.4	0.06217	143.2	0.03745	142	0.03159	123.4	5.87898	123	9.00028	122.6	5.33758	169.4	10.8201	181	11.9137	177.2	9.94187	120.6	19.5462			134.6	18.9092
254.4	0.06217	143.2	0.03771	142.4	0.03159	123.4	5.88535	123	9.00028	122.6	5.33758	169.6	10.8366	181.2	11.9137	177.2	9.95844	120.8	19.586			134.8	18.949
254.8	0.06115	143.6	0.03745	142.4	0.03159	123.6	5.87898	123	9.0078	122.8	5.35032	169.8	10.8366	181.2	11.9302	177.4	9.95844	120.8	19.586			134.8	18.949
255.2	0.06217	143.6	0.03796	142.4	0.03159	123.6	5.88535	123.4	9.01533	123	5.35032	170	10.8532	181.6	11.9302	177.6	9.90873	121	19.586			134.8	18.949
255.2	0.06115	143.6	0.03796	142.4	0.03159	123.8	5.89809	123.6	9.02285	123	5.35669	170	10.8366	181.8	11.9468	177.6	9.94187	121	19.586			135	18.9092
255.2	0.06217	143.6	0.03796	142.4	0.03159	123.8	5.89809	123.6	9.03038	123	5.35669	170.4	10.8366	181.8	11.9302	178	9.94187	121	19.586			135.2	18.9888
256	0.06115	144	0.03771	143.2	0.03159	123.8	5.91083	123.6	9.03038	123.4	5.36943	170.4	10.8532	182	11.9468	178	9.95844	121.4	19.586			135.2	18.949
256.4	0.06217	144	0.03796	143.2	0.03185	124.2	5.91083	123.8	9.04543	123.4	5.3758	170.6	10.8532	182	11.9468	178.2	9.94187	121.6	19.6258			135.2	18.9888
256.4	0.06217	144	0.03745	143.2	0.03185	124.2	5.9172	123.8	9.04543	123.6	5.36943	170.6	10.8532	182.2	11.9468	178.4	9.95844	121.6	19.6258			135.2	18.9888
256.4	0.06217	144.4	0.03796	143.6	0.03185	124.4	5.9172	124.2	9.06048	123.6	5.38217	170.8	10.8201	182.2	11.9468	178.8	9.97501	121.6	19.7054			135.6	18.9888
256.8	0.06217	144.4	0.03745	143.6	0.03185	124.4	5.92357	124.2	9.068	123.8	5.38854	170.8	10.8532	182.6	11.9468	178.8	9.97501	121.6	19.6656			135.8	18.9888
257.2	0.06115	144.4	0.03771	143.6	0.03185	124.4	5.92994	124.4	9.07553	123.8	5.38854	171	10.9029	182.8	11.9468	179	9.99158	121.8	19.6656			135.8	18.9888
257.2	0.06115	144.4	0.03771	143.6	0.03185	124.6	5.93631	124.4	9.068	124.2	5.40127	171	10.8366	183	11.9468	179.2	10.0082	121.8	19.6656			135.8	19.0287
257.2	0.06115	145.2	0.03771	143.6	0.03185	124.8	5.93631	124.6	9.07553	124.2	5.40764	171.4	10.8532	183	11.9468	179.2	9.99158	122	19.7054			136	19.0287
258	0.06115	145.2	0.03771	144	0.03185	124.8	5.94268	124.6	9.08306	124.4	5.41401	171.4	10.8698	183.2	11.9634	179.4	10.0247	122	19.7054			136	19.0287
258.4	0.06217	145.2	0.03796	144	0.0321	124.8	5.94268	124.8	9.09811	124.4	5.41401	171.6	10.8864	183.2	11.9634	179.8	10.0247	122.4	19.7452			136.2	19.0287
258.4	0.06318	145.2	0.03796	144.4	0.03185	125.2	5.94904	124.8	9.09811	124.4	5.42038	171.8	10.8864	183.6	11.98	179.8	10.0413	122.4	19.7452			136.2	19.0685
258.4	0.06217	145.6	0.03796	144.4	0.03185	125.2	5.94904	124.8	9.11316	124.6	5.42038	171.8	10.8864	183.6	11.98	180	10.0579	122.6	19.7452			136.6	19.0685
258.8	0.06217	145.6	0.03796	144.4	0.03185	125.4	5.96178	125.2	9.10563	124.6	5.43312	171.8	10.8864	183.8	11.98	180.2	10.0744	122.6	19.7452			136.6	19.1083
259.2	0.06217	145.6	0.03796	144.4	0.03185	125.4	5.96178	125.2	9.11316	124.8	5.43949	172.4	10.9029	184	11.98	180.2	10.0744	122.8	19.785			136.8	19.1083
259.2	0.06217	145.6	0.03796	144.4	0.03185	125.6	5.96815	125.4	9.11316	124.8	5.44586	172.4	10.9029	184	11.9965	180.4	10.0744	122.8	19.785			136.8	19.1083
259.2	0.06217	146	0.03796	145.2	0.03185	125.6	5.96815	125.4	9.13573	124.8	5.44586	172.6	10.9029	184.4	11.9965	180.8	10.1076	123	19.785			137	19.1083
260	0.06217	146	0.03822	145.2	0.03185	125.8	5.98089	125.4	9.13573	125.2	5.45223	172.6	10.9029	184.6	11.98	180.8	10.091	123	19.8248			137	19.1083
260	0.06217	146	0.03796	145.2	0.0321	125.8	5.97452	125.6	9.14326	125.2	5.4586	172.8	10.9029	184.6	11.98	181	10.091	123	19.8647			137.4	19.1481
260.4	0.06217	146	0.03822	145.6	0.0321	126.2	5.98726	125.6	9.15078	125.4	5.46497	172.8	10.9195	184.8	11.9965	181.2	10.1076	123	19.8647			137.4	19.1481
260.4	0.06217	146.8	0.03847	145.6	0.0321	126.2	5.98726	125.8	9.15078	125.4	5.47134	173.4	10.9195	184.8	11.98	181.2	10.1076	123.4	19.8647			137.6	19.1481
260.8	0.06217	146.8	0.03847	145.6	0.0321	126.4	5.99363	125.8	9.15831	125.6	5.47771	173.4	10.9195	185	11.9965	181.6	10.1076	123.6	19.8647			137.6	19.1481
260.8	0.06115	146.8	0.03822	145.6	0.0321	126.4	5.99363	126.2	9.16583	125.6	5.47771	173.4	10.9195	185.4	11.9965	181.8	10.1241	123.6	19.8647			137.6	19.1481
261.6	0.06115	147.2	0.03822	146	0.0321	126.4	6	126.2	9.16583	125.8	5.49045	173.6	10.9195	185.4	11.98	181.8	10.1076	123.6	19.9045			137.8	19.1481
261.6	0.06115	147.2	0.03822	146	0.03185	126.6	6.01274	126.4	9.18088	125.8	5.49045	173.8	10.9361	185.6	11.98	182	10.1076	123.8	19.9045			138	19.1879
262	0.06115	147.2	0.03847	146	0.0321	126.8	6.01911	126.4	9.17336	126.2	5.49682	173.8	10.9361	185.6	11.9965	182.2	10.1076	123.8	19.9443			138	19.1879
262	0.06217	147.2	0.03822	146	0.0321	126.8	6.01911	126.6	9.18088	126.2	5.50318	174.2	10.9526	185.8	11.9965	182.2	10.1076	124.2	19.9443			138	19.1879
262.4	0.06318	147.6	0.03822	146	0.0321	126.8	6.02548	126.6	9.18841	126.4	5.50318	174.2	10.9361	186	12.0131	182.6	10.091	124.2	19.9443			138	19.1879
262.4	0.06217	147.6	0.03847	146.8	0.0321	127.2	6.02548	126.8	9.20346	126.4	5.50955	174.4	10.9526	186	12.0131	182.8	10.091	124.4	19.9841			138.4	19.1879
262.8	0.06217	147.6	0.03822	146.8	0.0321	127.2	6.03185	126.8	9.20346	126.6	5.52229	174.4	10.9361	186.4	12.0131	182.8	10.1076	124.4	19.9841			138.6	19.1879
262.8	0.06217	148	0.03847	146.8	0.0321	127.2	6.03185	127.2	9.21099	126.6	5.52229	174.6	10.9692	186.6	12.0131	183	10.091	124.4	19.9841			138.6	19.2277
263.6	0.06217	148	0.03822	147.2	0.0321	127.4	6.03822	127.2	9.21851	126.8	5.52866	174.6	10.9526	186.6	12.0131	183.2	10.091	124.6	20.0239			138.6	19.2277
263.6	0.06217	148	0.03847	147.2	0.0321	127.4	6.03822	127.2	9.22604	126.8	5.52866	175	10.9858	186.8	12.0131	183.2	10.091	124.6	20.0637			138.8	19.2277
264	0.06217	148	0.03822	147.2	0.03236	127.6	6.04459	127.2	9.22604	126.8	5.5414	175.2	10.9692	187	12.0297	183.6	10.0744	124.8	20.0239			139	19.2277
264	0.06217	148.8	0.03847	147.2	0.03236	127.6	6.04459	127.4	9.24109	127.2	5.5414	175.4	10.9692	187	12.0297	183.8	10.091	124.8	20.0637			139	19.2675
264.4	0.06318	148.8	0.03847	147.6	0.03236	128	6.05732	127.6	9.24861	127.2	5.5414	175.4	11.0189	187.4	12.0297	183.8	10.1076	124.8	20.1035			139	19.2675
264.4	0.06318	148.8	0.03847	147.6	0.03236	128	6.05096	127.6	9.24861	127.2	5.55414	175.6	10.9692	187.4	12.0297	184	10.1076	125.2	20.1035			139.4	19.2675
264.8	0.06115	148.8	0.03873	147.6	0.0321	128.2	6.06369	127.6	9.25614	127.4	5.55414	175.6	11.0189	187.6	12.0131	184.4	10.1241	125.2	20.1035			139.6	19.2675
264.8	0.06115	149.2	0.03873	148	0.03236	128.2	6.05732	128	9.26366	127.4	5.56688	176	11.0023	187.8	12.0462	184.4	10.1076	125.4	20.1035			139.6	19.2675
265.6	0.06318	149.2	0.03847	148	0.03236	128.4	6.06369	128	9.26366	127.6	5.56688	176	10.9858	187.8	12.0462	184.6	10.0744	125.4	20.1035			139.6	19.2675
265.6	0.06115	149.2	0.03847	148	0.03236	128.4	6.06369	128.2	9.27119	127.6	5.56688	176.2	11.0023	187.8	12.0131	184.8	10.1076	125.6	20.1433			139.8	19.3073
266	0.06318	149.2	0.03847	148	0.03236	128.6	6.07006	128.2	9.27871	128	5.57325	176.2	11.0189	188.2	12.0628	184.8	10.1076	125.6	20.1831			139.8	19.3073
266	0.06217	149.6	0.03873	148	0.03236	128.6	6.07006	128.4	9.27871	128	5.57325	176.4	11.0189	188.4	12.0131	185	10.1407	125.8	20.1433			140.2	19.3073
266.4	0.06318	149.6	0.03847	148.8	0.03236	128.6	6.07643	128.4	9.28624	128.2	5.58599	176.6	11.0189	188.4	12.0462	185.4	10.0744	125.8	20.1831			140.2	19.3073
266.4	0.06318	150	0.03873	148.8	0.03236	129	6.07643	128.6	9.29376	128.2	5.58599	176.6	11.0189	188.4	12.0297	185.4	10.1076	125.8	20.1831			140.4	19.3073
266.4	0.06217	150	0.03873	149.2	0.03236	129.2	6.07643	128.6	9.30129	128.4	5.59236	177	11.0189	188.6	12.0462	185.6	10.1241	126.2	20.2229			140.4	19.3471
267.2	0.06318	150	0.03847	149.2	0.03261	129.2	6.07643	129	9.30129	128.4	5.59873	177.2	11.052	188.8	12.0628	185.8	10.1076	126.4	20.2627			140.6	19.3471
267.6	0.06217	150	0.03847	149.2	0.03236	129.2	6.08917	129	9.30881	128.6	5.6051	177.2	11.0355	188.8	12.0297	185.8	10.091	126.4	20.2627			140.6	19.3471
267.6	0.06318	150	0.03873	149.2	0.03236	129.4	6.0828	129.2	9.31634	128.6	5.6051	177.4	11.0355	189.2	12.0628	186	10.1241	126.4	20.2627			140.8	19.3471
267.6	0.06217	150.8	0.03847	149.2	0.03261	129.4	6.08917	129.2	9.30881	128.6	5.61146	177.4	11.052	189.4	12.0462	186.4	10.1076	126.4	20.3026			140.8	19.3869
268	0.06318	150.8	0.03873	149.6	0.03261	129.6	6.08917	129.2	9.32387	129	5.61783	177.6	11.052	189.4	12.0628	186.4	10.1076	126.6	20.2627			141.2	19.3471
268.4	0.06217	150.8	0.03873	149.6	0.03261	129.6	6.08917	129.4	9.33139	129.2	5.6242	177.6	11.0686	189.6	12.0462	186.6	10.1407	126.6	20.2627			141.2	19.3869
268.4	0.06115	151.2	0.03873	149.6	0.03261	129.6	6.09554	129.6	9.33892	129.2	5.61783	178	11.0686	189.6	12.0462	186.8	10.1241	126.8	20.3424			141.4	19.3869
268.4	0.06318	151.2	0.03873	150	0.03261	130	6.09554	129.6	9.34644	129.2	5.63057	178.2	11.0852	189.8	12.0462	186.8	10.1076	126.8	20.3424			141.4	19.3869
269.2	0.06115	151.2	0.03873	150	0.03236	130	6.09554	129.6	9.34644	129.2	5.63057	178.4	11.0686	189.8	12.0462	187	10.1076	127.2	20.3822			141.6	19.3869
269.2	0.06318	151.2	0.03898	150	0.03261	130.2	6.09554	129.6	9.34644	129.4	5.64968	178.4	11.0852	190.4	12.0628	187.4	10.1076	127.2	20.422			141.6	19.3869
269.6	0.06318	151.6	0.03898	150	0.03261	130.2	6.09554	130	9.36149	129.6	5.64331	178.8	11.1018	190.4	12.0628	187.4	10.1241	127.2	20.3822			141.8	19.3869
269.6	0.06318	151.6	0.03873	150.8	0.03261	130.4	6.10191	130	9.36149	129.6	5.64968	179	11.1018	190.4	12.0628	187.6	10.1241	127.4	20.3822			141.8	19.3869
269.6	0.06318	151.6	0.03873	150.8	0.03261	130.4	6.10191	130.2	9.36902	129.6	5.65605	179	11.1183	190.6	12.0628	187.8	10.1076	127.6	20.422			141.8	19.3869
270	0.06217	152	0.03898	150.8	0.03261	130.8	6.10191	130.2	9.36902	130	5.65605	179	11.1183	190.6	12.0628	187.8	10.1241	127.6	20.422			142.2	19.3869
270.4	0.06318	152	0.03898	151.2	0.03261	130.8	6.10828	130.4	9.37654	130	5.66242	179.4	11.1183	191	12.0628	188.2	10.1241	127.6	20.422			142.4	19.3471
270.4	0.06217	152	0.03873	151.2	0.03261	131	6.10828	130.4	9.38407	130.2	5.66879	179.4	11.1183	191	12.0462	188.4	10.1407	127.6	20.4618			142.4	19.3471
270.4	0.06318	152	0.03898	151.2	0.03287	131	6.11465	130.8	9.39159	130.2	5.67516	179.8	11.1515	191.2	12.0462	188.4	10.1407	128	20.4618			142.4	19.3869
271.2	0.06115	152.8	0.03898	151.2	0.03287	131.2	6.12102	130.8	9.39159	130.4	5.67516	179.8	11.1349	191.4	12.0628	188.6	10.1407	128	20.4618			142.6	19.3869
271.6	0.06318	152.8	0.03898	151.2	0.03287	131.2	6.12102	131	9.39912	130.4	5.68153	180	11.168	191.4	12.0628	188.8	10.1407	128.2	20.5016			142.6	19.3869
271.6	0.06318	152.8	0.03898	151.6	0.03261	131.4	6.12739	131	9.39912	130.8	5.68153	180.2	11.168	191.6	12.0628	188.8	10.1407	128.2	20.5016			142.6	19.3471
271.6	0.06318	152.8	0.03924	151.6	0.03261	131.4	6.12102	131.2	9.39912	130.8	5.68153	180.4	11.1515	191.6	12.0628	189.2	10.1407	128.4	20.5016			143	19.3869
272	0.06318	152.8	0.03924	152	0.03287	131.8	6.12739	131.2	9.40664	131	5.70064	180.4	11.1846	192	12.0628	189.4	10.1407	128.4	20.5016			143.2	19.3471
272.4	0.06318	153.2	0.03898	152	0.03261	131.8	6.12739	131.4	9.40664	131	5.69427	180.8	11.1846	192	12.0628	189.4	10.1573	128.6	20.5414			143.2	19.3869
272.4	0.06217	153.2	0.03924	152	0.03287	132	6.14013	131.4	9.40664	131	5.70701	180.8	11.168	192.2	12.0628	189.6	10.1573	128.6	20.5414			143.2	19.3869
272.4	0.06318	153.6	0.03873	152	0.03287	132	6.14013	131.8	9.41417	131.2	5.70064	181	11.168	192.4	12.0794	189.8	10.1738	129	20.5414			143.4	19.4267
273.2	0.06318	153.6	0.03924	152	0.03287	132	6.14013	131.8	9.41417	131.4	5.71975	181	11.1846	192.6	12.0794	189.8	10.1738	129	20.5812			143.6	19.3869
273.2	0.06318	153.6	0.03898	152.8	0.03287	132.2	6.14013	132	9.42922	131.4	5.71338	181.2	11.1846	192.6	12.0794	190.2	10.1904	129.2	20.5812			143.6	19.4267
273.6	0.06318	153.6	0.03924	152.8	0.03287	132.4	6.1465	132	9.43675	131.4	5.72611	181.6	11.1846	192.6	12.0794	190.4	10.1904	129.2	20.621			143.6	19.4267
273.6	0.06115	153.6	0.03949	152.8	0.03287	132.4	6.15287	132.2	9.44427	131.4	5.72611	181.8	11.2012	193	12.0794	190.6	10.1904	129.2	20.621			144	19.4267
274	0.06217	154.4	0.03949	152.8	0.03287	132.4	6.15924	132.2	9.44427	131.8	5.72611	181.8	11.2178	193.2	12.0794	190.6	10.1904	129.2	20.621			144.2	19.3869
274	0.06217	154.4	0.03898	152.8	0.03287	132.4	6.15287	132.4	9.44427	132	5.73248	181.8	11.2012	193.2	12.0628	191	10.207	129.4	20.621			144.2	19.3869
274.8	0.06318	154.4	0.03924	153.2	0.03287	132.8	6.16561	132.4	9.4518	132	5.73885	182	11.2012	193.4	12.096	191.2	10.2236	129.6	20.621			144.2	19.4267
274.8	0.06217	154.8	0.03924	153.2	0.03312	133	6.16561	132.4	9.46685	132	5.73885	182.2	11.2178	193.4	12.0794	191.2	10.207	129.6	20.6608			144.4	19.4666
275.2	0.06217	154.8	0.03924	153.6	0.03312	133	6.17197	132.8	9.46685	132.2	5.75159	182.2	11.2012	193.8	12.0794	191.6	10.207	129.6	20.6608			144.4	19.4267
275.2	0.06318	154.8	0.03924	153.6	0.03312	133	6.17197	132.8	9.47437	132.2	5.75159	182.6	11.2178	193.8	12.096	191.6	10.2236	130	20.7006			144.6	19.4267
275.6	0.06217	154.8	0.03924	153.6	0.03312	133.2	6.18471	133	9.4819	132.4	5.75796	182.8	11.2178	194	12.0628	191.6	10.2236	130	20.7006			144.6	19.4666
275.6	0.06318	155.2	0.03924	153.6	0.03312	133.2	6.18471	133	9.4819	132.4	5.75796	183	11.2509	194.2	12.0794	192.2	10.2401	130.2	20.7006			145	19.4267
276	0.06318	155.2	0.03924	153.6	0.03312	133.6	6.19108	133	9.47437	132.8	5.76433	183	11.2343	194.2	12.0794	192.2	10.2567	130.2	20.7006			145	19.4267
276	0.06318	155.2	0.03949	154.4	0.03312	133.6	6.19108	133.2	9.49695	132.8	5.7707	183.2	11.2343	194.4	12.096	192.2	10.2898	130.4	20.7404			145.2	19.4267
276.8	0.06318	155.6	0.03949	154.4	0.03312	133.8	6.19745	133.2	9.50447	133	5.77707	183.2	11.2509	194.4	12.096	192.6	10.2733	130.4	20.7404			145.2	19.4267
276.8	0.06318	155.6	0.03949	154.4	0.03312	133.8	6.20382	133.6	9.512	133	5.77707	183.6	11.2343	194.8	12.096	192.6	10.2898	130.4	20.7404			145.4	19.3869
277.2	0.06318	155.6	0.03949	154.8	0.03312	134	6.21656	133.6	9.512	133.2	5.77707	183.6	11.2675	195	12.096	193	10.2898	130.8	20.7802			145.4	19.3869
277.2	0.06318	155.6	0.03949	154.8	0.03312	134	6.21019	133.8	9.51952	133.2	5.77707	183.8	11.2675	195	12.096	193.2	10.3064	131	20.7802			145.6	19.4267
277.6	0.06318	155.6	0.03949	154.8	0.03312	134.2	6.22293	133.8	9.51952	133.2	5.78981	184	11.2509	195	12.1125	193.2	10.323	131	20.7802			145.6	19.4267
277.6	0.06318	156.4	0.03949	154.8	0.03338	134.2	6.21656	134	9.53457	133.6	5.79618	184	11.2509	195.2	12.096	193.4	10.323	131	20.8201			146	19.4267
278	0.06318	156.4	0.03949	155.2	0.03312	134.6	6.2293	134	9.53457	133.6	5.79618	184.4	11.284	195.4	12.096	193.4	10.3395	131	20.8201			146	19.4267
278	0.06318	156.8	0.03949	155.2	0.03338	134.6	6.2293	134.2	9.54962	133.8	5.80255	184.6	11.2675	195.4	12.096	193.8	10.3561	131.2	20.8201			146	19.4666
278.8	0.06318	156.8	0.03949	155.2	0.03312	134.8	6.23567	134.2	9.54962	133.8	5.80892	184.6	11.2675	195.8	12.096	194	10.3561	131.2	20.8599			146.2	19.4666
278.8	0.06318	156.8	0.03949	155.6	0.03312	134.8	6.23567	134.2	9.54962	133.8	5.80892	184.8	11.3006	196	12.1125	194.2	10.3561	131.4	20.8201			146.4	19.4267
279.2	0.06318	156.8	0.03949	155.6	0.03312	134.8	6.24204	134.6	9.55715	134	5.82166	184.8	11.284	196.2	12.096	194.2	10.3893	131.4	20.8599			146.4	19.4267
279.2	0.06318	157.2	0.03975	155.6	0.03312	135	6.24204	134.8	9.5722	134	5.82166	185	11.284	196.2	12.096	194.4	10.4224	131.8	20.8599			146.4	19.4666
279.6	0.06318	157.2	0.03975	155.6	0.03312	135.2	6.24841	134.8	9.5722	134.2	5.82803	185.4	11.3172	196.4	12.096	194.8	10.4058	131.8	20.8997			146.8	19.4666
279.6	0.06318	157.2	0.03949	156.4	0.03338	135.2	6.24841	134.8	9.58725	134.2	5.82803	185.6	11.3337	196.4	12.1125	194.8	10.4058	132	20.8997			146.8	19.4666
279.6	0.06318	157.2	0.03975	156.4	0.03363	135.2	6.24841	135	9.59478	134.6	5.83439	185.6	11.3337	196.8	12.1125	195	10.4224	132	20.8997			147	19.4666
280.4	0.06318	157.6	0.03975	156.4	0.03363	135.2	6.25478	135	9.6023	134.6	5.84076	185.8	11.3172	196.8	12.1291	195.2	10.439	132.2	20.8997			147	19.4267
280.8	0.0642	157.6	0.03975	156.8	0.03338	135.6	6.25478	135.2	9.59478	134.8	5.84713	185.8	11.3503	197	12.1125	195.2	10.4555	132.2	20.8997			147.2	19.4267
280.8	0.06318	157.6	0.03975	156.8	0.03338	135.8	6.26115	135.2	9.60983	134.8	5.84713	186	11.3503	197	12.1125	195.4	10.439	132.4	20.9395			147.2	19.3869
280.8	0.0642	157.6	0.03975	156.8	0.03363	135.8	6.26752	135.2	9.61735	135	5.8535	186.4	11.3669	197.2	12.1125	195.8	10.4721	132.4	20.9395			147.4	19.4267
281.2	0.06318	158.4	0.03975	156.8	0.03363	135.8	6.27389	135.6	9.62488	135	5.8535	186.6	11.3669	197.2	12.1291	195.8	10.4721	132.4	20.9793			147.4	19.4267
281.6	0.06318	158.4	0.03975	157.2	0.03363	136	6.27389	135.8	9.62488	135.2	5.85987	186.6	11.3834	197.6	12.1291	196	10.4721	132.8	20.9395			147.4	19.4267
281.6	0.0642	158.4	0.03975	157.2	0.03338	136	6.27389	135.8	9.62488	135.2	5.85987	186.8	11.4	197.8	12.1291	196.2	10.5053	132.8	20.9793			147.8	19.3869
281.6	0.0642	158.4	0.03975	157.2	0.03363	136.2	6.27389	135.8	9.65498	135.6	5.86624	186.8	11.3834	197.8	12.1291	196.2	10.5053	133	20.9793			148	19.4267
282.4	0.06318	158.8	0.03975	157.6	0.03363	136.2	6.28025	136	9.65498	135.6	5.87261	187	11.3834	198	12.1457	196.4	10.5053	133	20.9793			148	19.4267
282.4	0.06318	158.8	0.04	157.6	0.03363	136.6	6.28025	136	9.6625	135.8	5.87898	187	11.3834	198.2	12.1457	196.8	10.5053	133	20.9793			148	19.3869
282.8	0.0642	159.2	0.04	157.6	0.03363	136.6	6.28662	136.2	9.6625	135.8	5.87898	187.4	11.4	198.2	12.1291	196.8	10.5218	133.2	20.9793			148.2	19.3869
282.8	0.06318	159.2	0.04	157.6	0.03363	136.8	6.29299	136.2	9.67756	135.8	5.88535	187.4	11.4	198.6	12.1291	197	10.5053	133.2	21.0191			148.2	19.3869
283.2	0.0642	159.2	0.04	158.4	0.03363	136.8	6.29299	136.6	9.67756	136	5.89172	187.4	11.4166	198.6	12.1291	197.2	10.555	133.6	21.0191			148.4	19.4267
283.6	0.0642	159.2	0.04025	158.4	0.03389	137	6.29299	136.6	9.69261	136.2	5.89809	187.6	11.4331	198.8	12.1291	197.2	10.555	133.6	21.0191			148.4	19.3869
283.6	0.06318	159.2	0.04	158.4	0.03363	137	6.29299	136.8	9.70013	136.2	5.89809	187.8	11.4331	198.8	12.1457	197.6	10.5715	133.8	21.0191			148.8	19.3869
283.6	0.06318	160	0.04	158.4	0.03363	137.4	6.29936	136.8	9.70013	136.6	5.89809	187.8	11.4331	199	12.1291	197.8	10.5384	133.8	21.0987			149	19.3869
284.4	0.0642	160	0.04	158.4	0.03363	137.4	6.3121	137	9.70766	136.6	5.90446	188.2	11.4331	199	12.1457	197.8	10.555	133.8	21.0987			149	19.3869
284.8	0.06318	160	0.04025	158.8	0.03363	137.6	6.30573	137	9.70766	136.6	5.91083	188.2	11.4497	199.2	12.1457	198	10.5715	134	21.0987			149	19.3471
284.8	0.06115	160.4	0.04	158.8	0.03363	137.6	6.3121	137	9.72271	136.8	5.91083	188.4	11.4331	199.6	12.1457	198.2	10.5715	134	21.0589			149.2	19.3869
284.8	0.06217	160.4	0.04	159.2	0.03363	137.6	6.31847	137.4	9.73023	137	5.9172	188.4	11.4497	199.8	12.1457	198.2	10.555	134.2	21.0589			149.2	19.3471
285.2	0.06522	160.4	0.04	159.2	0.03363	137.8	6.31847	137.6	9.74528	137	5.92357	188.6	11.4663	199.8	12.1457	198.6	10.555	134.2	21.0987			149.6	19.3471
285.2	0.06522	160.4	0.04	159.2	0.03363	138	6.32484	137.6	9.75281	137	5.92357	188.8	11.4497	200	12.1457	198.8	10.5715	134.2	21.0987			149.6	19.3471
285.2	0.06522	160.8	0.04	159.2	0.03389	138	6.33121	137.6	9.75281	137.4	5.92357	188.8	11.4663	200	12.1457	198.8	10.555	134.6	21.0589			149.8	19.3073
286	0.06522	160.8	0.04	160	0.03363	138	6.33758	137.6	9.75281	137.4	5.92994	189.2	11.4663	200.4	12.1622	199	10.5881	134.8	21.0987			149.8	19.3073
286.4	0.06522	161.2	0.04025	160	0.03363	138	6.33758	137.8	9.76786	137.6	5.92994	189.4	11.4663	200.4	12.1457	199.2	10.5881	134.8	21.1385			150	19.3073
286.4	0.06522	161.2	0.04	160	0.03363	138.4	6.35032	138	9.77538	137.6	5.94268	189.4	11.4497	200.6	12.1457	199.6	10.555	134.8	21.0987			150	19.3073
286.4	0.0642	161.2	0.04	160.4	0.03389	138.6	6.35032	138	9.78291	137.6	5.93631	189.6	11.4829	200.6	12.1622	199.8	10.5881	135	21.1385			150.2	19.2675
286.8	0.0642	161.2	0.04025	160.4	0.03363	138.6	6.35669	138	9.78291	137.8	5.94268	189.8	11.4663	201	12.1457	199.8	10.5715	135	21.1385			150.2	19.2675
287.2	0.06217	162	0.04051	160.4	0.03389	138.6	6.35669	138.4	9.79044	137.8	5.94904	189.8	11.4994	201	12.1457	200	10.5715	135.2	21.0987			150.6	19.1879
287.2	0.06217	162	0.04025	160.4	0.03389	138.8	6.36306	138.6	9.79044	138	5.94904	190.2	11.4994	201	12.1622	200	10.5715	135.2	21.0987			150.6	19.1879
287.2	0.06522	162	0.04025	160.4	0.03363	139	6.36306	138.6	9.81301	138	5.95541	190.4	11.516	201.4	12.1457	200.6	10.5881	135.6	21.0987			150.8	19.0287
288	0.06522	162.4	0.04025	160.8	0.03363	139	6.3758	138.6	9.82054	138.4	5.96178	190.4	11.4994	201.6	12.1622	200.6	10.5881	135.6	21.0987			150.8	10.9076
288.4	0.06522	162.4	0.04051	160.8	0.03389	139	6.3758	138.8	9.83559	138.4	5.96178	190.6	11.516	201.6	12.1622	200.6	10.5881	135.8	21.0987			151	-5.41401
288.4	0.0642	162.4	0.04051	161.2	0.03389	139.4	6.38217	138.8	9.83559	138.6	5.96815	190.6	11.516	201.6	12.1457	201	10.5881	135.8	21.1385
288.4	0.06318	162.4	0.04051	161.2	0.03389	139.4	6.38217	139	9.84311	138.6	5.97452	191	11.5326	201.8	12.1457	201	10.5715	136	21.1385
288.8	0.0642	162.4	0.04051	161.2	0.03389	139.6	6.38854	139	9.84311	138.8	5.98089	191.2	11.5491	202	12.1622	201	10.5881	136	21.1385
289.2	0.0642	162.8	0.04025	161.2	0.03389	139.6	6.3949	139.4	9.85816	139	5.98089	191.4	11.5326	202	12.1622	201.6	10.5881	136.2	21.1783
289.2	0.06318	162.8	0.04051	161.2	0.03389	139.8	6.40127	139.4	9.86569	139	5.98726	191.4	11.5491	202.4	12.1457	201.6	10.5715	136.2	21.1783
289.2	0.0642	163.2	0.04051	162	0.03389	139.8	6.40127	139.6	9.87321	139	5.98726	191.6	11.5657	202.4	12.1788	201.8	10.6047	136.2	21.1783
290	0.06318	163.2	0.04025	162	0.03389	140.2	6.41401	139.6	9.87321	139.4	6.00637	192	11.5657	202.6	12.1622	202	10.5715	136.6	21.1783
290.4	0.0642	163.2	0.04051	162	0.03389	140.2	6.41401	139.8	9.88074	139.4	6	192.2	11.5657	202.6	12.1622	202	10.5881	136.6	21.1783
290.4	0.0642	163.2	0.04051	162.4	0.03389	140.4	6.42038	139.8	9.88074	139.6	6.01274	192.2	11.5657	202.8	12.1622	202.4	10.5881	136.6	21.1783
290.4	0.0642	164	0.04076	162.4	0.03389	140.4	6.42038	139.8	9.89579	139.6	6.01274	192.4	11.5823	203	12.1788	202.6	10.6047	136.8	21.1783
290.8	0.0642	164	0.04076	162.4	0.03389	140.6	6.43312	140.2	9.90331	139.8	6.01911	192.4	11.5823	203	12.1954	202.6	10.5881	136.8	21.2182
290.8	0.0642	164	0.04051	162.4	0.03389	140.6	6.43312	140.4	9.91084	139.8	6.01911	192.6	11.5823	203	12.1954	202.8	10.6047	137	21.2182
291.2	0.0642	164	0.04076	162.8	0.03414	140.8	6.44586	140.4	9.91084	140.2	6.03185	192.6	11.5989	203.4	12.1954	203	10.5881	137	21.2182
291.2	0.06318	164.4	0.04051	162.8	0.03414	140.8	6.44586	140.4	9.91837	140.2	6.03185	193.2	11.5823	203.6	12.1954	203	10.5881	137.4	21.2182
292	0.0642	164.4	0.04051	162.8	0.03414	140.8	6.45223	140.6	9.91837	140.4	6.04459	193.2	11.6154	203.8	12.1954	203.4	10.5715	137.4	21.258
292	0.06318	164.4	0.04076	163.2	0.03389	141.2	6.44586	140.8	9.93342	140.4	6.04459	193.4	11.6154	203.8	12.1788	203.6	10.5881	137.6	21.2182
292.4	0.06318	164.4	0.04051	163.2	0.03414	141.4	6.46497	140.8	9.93342	140.6	6.05096	193.4	11.632	203.8	12.2119	203.6	10.5881	137.6	21.258
292.4	0.06318	164.8	0.04102	163.2	0.03414	141.4	6.46497	140.8	9.94094	140.6	6.05732	194	11.632	204.2	12.1954	203.8	10.5881	137.8	21.2978
292.8	0.06318	164.8	0.04102	163.2	0.03414	141.4	6.47771	140.8	9.93342	140.8	6.06369	194	11.632	204.4	12.2119	204.2	10.5715	137.8	21.2978
292.8	0.06522	164.8	0.04076	163.2	0.03414	141.6	6.47134	141.2	9.94847	140.8	6.07006	194.2	11.632	204.4	12.2119	204.2	10.5881	138	21.2978
293.6	0.06318	164.8	0.04102	164	0.03414	141.6	6.47771	141.4	9.96352	141.2	6.07643	194.2	11.6486	204.6	12.2119	204.4	10.5881	138	21.2978
293.6	0.06522	165.6	0.04076	164	0.03414	141.8	6.48408	141.4	9.96352	141.2	6.07006	194.4	11.6486	204.6	12.2119	204.6	10.5715	138	11.0669
294	0.06522	165.6	0.04076	164.4	0.03414	141.8	6.49682	141.4	9.97104	141.4	6.08917	194.4	11.6486	204.8	12.1954	204.6	10.5715	138.2	7.40446
294	0.06624	165.6	0.04102	164.4	0.03414	141.8	6.49682	141.6	9.97857	141.4	6.08917	194.8	11.6817	204.8	12.2119	204.8	10.5881	138.2	-5.65287
294.4	0.06522	166	0.04076	164.4	0.03414	142.2	6.50318	141.6	9.97857	141.6	6.09554	195	11.6817	205.2	12.2451	205.2	10.5715
294.4	0.06522	166	0.04102	164.4	0.03414	142.2	6.50318	141.8	9.98609	141.6	6.09554	195	11.6817	205.4	12.2285	205.2	10.5715
294.8	0.06522	166	0.04076	164.8	0.03439	142.4	6.50955	141.8	9.99362	141.8	6.10191	195	11.6486	205.4	12.2285	205.4	10.5715
294.8	0.0642	166	0.04076	164.8	0.03439	142.4	6.51592	142.2	10.0011	141.8	6.10828	195.4	11.6651	205.4	12.1954	205.6	10.5715
295.6	0.0642	166.4	0.04102	164.8	0.03439	142.6	6.51592	142.2	10.0011	141.8	6.11465	195.4	11.6486	205.8	12.1954	205.8	10.555
296	0.0642	166.4	0.04102	164.8	0.03439	142.6	6.52866	142.4	10.0162	142.2	6.12102	196	11.6651	205.8	12.1954	205.8	10.555
296	0.0642	166.4	0.04102	164.8	0.03439	143	6.52866	142.4	10.0162	142.2	6.13376	196	11.6651	206.2	12.2119	206.2	10.5384
296	0.0642	166.8	0.04127	165.6	0.03439	143	6.53503	142.6	10.0237	142.4	6.13376	196.2	11.6651	206.2	12.2285	206.2	10.555
296.4	0.06217	166.8	0.04102	165.6	0.03439	143.2	6.53503	142.6	10.0237	142.4	6.13376	196.2	11.6817	206.4	12.2119	206.4	10.555
296.8	0.06318	166.8	0.04102	165.6	0.03414	143.2	6.54777	143	10.0388	142.4	6.14013	196.4	11.6651	206.4	12.2119	206.6	10.555
296.8	0.06217	166.8	0.04102	166	0.03439	143.2	6.55414	143	10.0463	142.6	6.1465	196.4	11.6817	206.6	12.2119	206.6	10.5384
296.8	0.06624	167.6	0.04102	166	0.03439	143.4	6.55414	143.2	10.0463	142.6	6.15287	196.8	11.6817	206.6	12.2119	207	10.5384
297.6	0.06522	167.6	0.04102	166	0.03439	143.6	6.55414	143.2	10.0463	143	6.16561	197	11.6983	207	12.2119	207.2	10.5715
298	0.06522	168	0.04102	166	0.03439	143.6	6.56688	143.2	10.0538	143	6.16561	197.2	11.6817	207.2	12.2119	207.2	10.5715
298	0.06522	168	0.04102	166.4	0.03465	143.6	6.57325	143.4	10.0613	143.2	6.16561	197.2	11.6651	207.2	12.2119	207.4	10.5715
298.4	0.06624	168	0.04127	166.4	0.03439	144	6.57962	143.6	10.0839	143.2	6.17197	197.6	11.6983	207.4	12.2119	207.6	10.5715
298.4	0.0642	168	0.04102	166.8	0.03465	144	6.58599	143.6	10.0613	143.4	6.18471	197.6	11.6983	207.6	12.2285	208	10.555
298.4	0.06318	168	0.04127	166.8	0.03439	144.2	6.58599	143.6	10.0764	143.4	6.19108	198	11.6983	207.6	12.2285	208.2	10.5384
299.2	0.06318	168.4	0.04102	166.8	0.03439	144.2	6.59236	143.6	10.0764	143.6	6.19108	198	11.6817	208	12.2119	208.2	10.5715
299.2	0.06522	168.4	0.04127	166.8	0.03439	144.2	6.59236	144	10.0915	143.6	6.19745	198.2	11.6983	208	12.2451	208.4	10.555
299.6	0.06624	168.4	0.04127	166.8	0.03465	144.4	6.59873	144.2	10.099	143.6	6.21019	198.2	11.6983	208.2	12.2285	208.6	10.555
299.6	0.06318	168.8	0.04127	167.6	0.03465	144.4	6.6051	144.2	10.0915	144	6.20382	198.6	11.6983	208.2	12.2285	208.6	10.555
300	0.0642	168.8	0.04127	167.6	0.03465	144.6	6.61146	144.2	10.1065	144.2	6.22293	198.8	11.6983	208.6	12.2119	209	10.555
300.4	0.06318	168.8	0.04127	167.6	0.03439	144.6	6.61146	144.4	10.099	144.2	6.22293	198.8	11.6983	208.6	12.2285	209.2	10.5715
300.4	0.06318	168.8	0.04127	168	0.03465	145	6.61783	144.6	10.1065	144.4	6.2293	199	11.7148	208.6	12.2285	209.4	10.555
300.4	0.06318	169.6	0.04127	168	0.03465	145	6.6242	144.6	10.114	144.4	6.2293	199.2	11.7148	209	12.2285	209.4	10.555
301.2	0.0642	169.6	0.04127	168	0.03465	145.2	6.6242	144.6	10.1291	144.6	6.24204	199.2	11.6983	209.2	12.2451	209.4	10.555
301.6	0.06624	170	0.04127	168	0.03465	145.2	6.63057	145	10.1291	144.6	6.24204	199.8	11.6983	209.2	12.2451	210	10.555
301.6	0.06522	170	0.04127	168.4	0.03465	145.4	6.64331	145	10.1291	144.6	6.25478	199.8	11.7148	209.2	12.2285	210	10.555
301.6	0.06522	170	0.04127	168.4	0.0349	145.4	6.64331	145.2	10.1291	145	6.26115	200	11.7314	209.4	12.2451	210.2	10.555
302	0.06522	170	0.04153	168.8	0.03465	145.6	6.64968	145.2	10.1291	145.2	6.26115	200	11.7148	209.8	12.2451	210.4	10.5715
302	0.06522	170.4	0.04127	168.8	0.03465	145.6	6.65605	145.4	10.1291	145.2	6.26752	200.4	11.7314	209.8	12.2451	210.4	10.555
302.4	0.0642	170.4	0.04127	168.8	0.0349	146	6.66879	145.4	10.1366	145.2	6.28025	200.6	11.7314	210	12.2451	210.8	10.555
302.4	0.06624	170.4	0.04153	168.8	0.0349	146	6.66879	145.6	10.1366	145.4	6.27389	200.6	11.7148	210	12.2451	211	10.555
303.2	0.06624	170.8	0.04127	169.6	0.03465	146.2	6.67516	145.6	10.1366	145.4	6.28662	200.6	11.7314	210.2	12.2451	211	10.555
303.2	0.0642	170.8	0.04153	169.6	0.0349	146.2	6.66879	146	10.1517	145.6	6.29299	201	11.7314	210.2	12.2285	211.2	10.5715
303.6	0.06318	170.8	0.04153	169.6	0.0349	146.4	6.68153	146	10.1517	145.6	6.29936	201	11.7148	210.4	12.2616	211.4	10.5715
303.6	0.0642	170.8	0.04153	169.6	0.0349	146.4	6.68153	146.2	10.1667	145.6	6.30573	201.4	11.7314	210.8	12.2451	211.4	10.5715
304	0.06522	171.6	0.04153	170	0.0349	146.4	6.69427	146.2	10.1592	146	6.31847	201.6	11.7314	211	12.2451	211.8	10.5715
304	0.06522	171.6	0.04178	170	0.0349	146.8	6.69427	146.4	10.1667	146	6.31847	201.6	11.7148	211	12.2451	212	10.5715
304.4	0.06522	171.6	0.04153	170	0.0349	147	6.70064	146.4	10.1592	146.2	6.32484	201.6	11.7314	211.2	12.2451	212	10.5881
304.4	0.06522	171.6	0.04153	170	0.0349	147	6.70064	146.4	10.1667	146.2	6.32484	202	11.7148	211.4	12.2451	212.2	10.5715
305.2	0.06522	172	0.04153	170.4	0.0349	147	6.70701	146.8	10.1667	146.4	6.33758	202	11.7314	211.4	12.2451	212.4	10.555
305.2	0.06522	172	0.04178	170.4	0.0349	147.2	6.71338	147	10.1817	146.4	6.34395	202.4	11.7314	211.4	12.2451	212.4	10.555
305.6	0.06522	172	0.04178	170.8	0.0349	147.4	6.71975	147	10.1817	146.8	6.35032	202.6	11.7314	211.8	12.2451	212.8	10.5715
305.6	0.06624	172.4	0.04153	170.8	0.03516	147.4	6.71975	147	10.1817	146.8	6.35669	202.6	11.7314	212	12.2451	213	10.5715
306	0.06522	172.4	0.04178	170.8	0.0349	147.4	6.73248	147.2	10.1893	147	6.36306	202.8	11.7314	212	12.2451	213	10.5715
306	0.06522	172.4	0.04178	170.8	0.03516	147.4	6.72611	147.4	10.1893	147	6.36306	203	11.7314	212.2	12.2451	213.2	10.555
306.8	0.06522	172.4	0.04178	171.6	0.0349	147.8	6.73885	147.4	10.1893	147.2	6.36943	203	11.7314	212.4	12.2616	213.6	10.555
306.8	0.06522	173.2	0.04178	171.6	0.0349	148	6.73885	147.4	10.1893	147.2	6.3758	203.4	11.748	212.4	12.2616	213.6	10.5715
307.2	0.06522	173.2	0.04178	171.6	0.03516	148	6.75159	147.4	10.2043	147.4	6.3758	203.4	11.7314	212.8	12.2616	213.8	10.5715
307.2	0.06522	173.2	0.04178	171.6	0.03516	148	6.75159	147.8	10.1893	147.4	6.38854	203.8	11.7314	212.8	12.2616	214	10.5715
307.6	0.06522	173.6	0.04204	172	0.0349	148.2	6.75159	148	10.1893	147.4	6.3949	203.8	11.7314	213	12.2616	214	10.5881
307.6	0.06624	173.6	0.04178	172	0.03516	148.2	6.75159	148	10.2043	147.8	6.3949	204.2	11.7314	213	12.2451	214.2	10.555
308	0.06522	173.6	0.04178	172	0.03516	148.4	6.75796	148	10.2043	148	6.40764	204.2	11.7314	213.2	12.2616	214.6	10.5715
308	0.06522	173.6	0.04204	172.4	0.03516	148.4	6.75796	148.2	10.2043	148	6.40127	204.4	11.7314	213.2	12.2451	214.6	10.5881
308.8	0.0642	174	0.04204	172.4	0.03516	148.8	6.7707	148.2	10.2043	148	6.41401	204.4	11.748	213.6	12.2782	214.8	10.5715
308.8	0.06522	174	0.04178	172.4	0.03516	148.8	6.7707	148.4	10.2043	148.2	6.42675	204.8	11.748	213.8	12.2616	215	10.5715
309.2	0.06522	174	0.04178	172.4	0.03516	149	6.7707	148.4	10.2119	148.4	6.42675	204.8	11.7645	213.8	12.2616	215.2	10.5715
309.2	0.06522	174.4	0.04204	172.4	0.03516	149	6.7707	148.8	10.2119	148.4	6.43312	205.2	11.7314	213.8	12.2782	215.2	10.6047
309.6	0.06522	174.4	0.04204	173.2	0.03516	149.2	6.78344	148.8	10.2194	148.4	6.43949	205.4	11.748	214	12.2616	215.8	10.5881
309.6	0.06522	174.4	0.04204	173.2	0.03516	149.2	6.78344	149	10.2194	148.8	6.43949	205.6	11.7645	214.2	12.2782	215.8	10.6047
310	0.06522	174.4	0.04229	173.6	0.03516	149.2	6.78344	149	10.2194	148.8	6.44586	205.6	11.7314	214.2	12.2616	215.8	10.6047
310	0.06624	175.2	0.04204	173.6	0.03516	149.6	6.78981	149.2	10.2269	149	6.4586	205.8	11.748	214.6	12.2616	216	10.6212
310.8	0.06522	175.2	0.04204	173.6	0.03541	149.8	6.79618	149.2	10.2194	149	6.4586	205.8	11.7314	214.6	12.2782	216.4	10.6047
310.8	0.06522	175.6	0.04204	173.6	0.03516	149.8	6.79618	149.6	10.2344	149	6.47134	206.2	11.7645	214.8	12.2616	216.6	10.6212
311.2	0.06522	175.6	0.04204	174	0.03541	149.8	6.80255	149.6	10.2344	149.2	6.47771	206.4	11.7645	215	12.2616	216.6	10.6378
311.2	0.0642	175.6	0.04229	174	0.03541	150	6.80892	149.8	10.2419	149.2	6.47771	206.6	11.7645	215	12.2616	216.8	10.6212
311.6	0.0642	175.6	0.04229	174	0.03516	150.2	6.81529	149.8	10.2344	149.6	6.49682	206.6	11.7645	215.2	12.2616	217	10.6212
311.6	0.06522	175.6	0.04229	174.4	0.03541	150.2	6.81529	149.8	10.2419	149.6	6.49045	207	11.7645	215.2	12.2616	217	10.6212
312.4	0.06624	176	0.04229	174.4	0.03541	150.2	6.80892	150	10.2344	149.8	6.50955	207.2	11.7645	215.6	12.2616	217.4	10.6378
312.4	0.06624	176	0.04229	174.4	0.03541	150.6	6.81529	150.2	10.2495	149.8	6.50318	207.2	11.748	215.6	12.2616	217.6	10.6544
312.8	0.06522	176	0.04229	174.4	0.03541	150.8	6.82166	150.2	10.2495	150	6.50955	207.4	11.7645	215.8	-1.09361	217.8	10.6709
312.8	0.06624	176.4	0.04204	175.2	0.03541	150.8	6.82166	150.2	10.2419	150	6.51592	207.6	11.748			217.8	10.6709
313.2	0.06522	176.4	0.04229	175.2	0.03541	150.8	6.82803	150.6	10.2495	150.2	6.53503	207.6	11.7811			218	10.6875
313.2	0.06624	176.4	0.04229	175.2	0.03541	151	6.82803	150.8	10.257	150.2	6.52866	208	11.7811			218.4	10.6875
313.6	0.06624	176.4	0.04229	175.6	0.03541	151.2	6.83439	150.8	10.257	150.6	6.5414	208.2	11.7645			218.4	10.6875
313.6	0.06522	177.2	0.04229	175.6	0.03567	151.2	6.83439	150.8	10.2645	150.6	6.54777	208.4	11.7645			218.6	10.7041
314.4	0.06624	177.2	0.04229	175.6	0.03541	151.2	6.84076	151	10.2645	150.8	6.55414	208.4	11.7645			218.8	10.6875
314.4	0.06522	177.6	0.04229	175.6	0.03541	151.2	6.84713	151	10.2645	150.8	6.56688	208.6	11.7811			218.8	10.6875
314.8	0.06522	177.6	0.04229	176	0.03541	151.6	6.8535	151.2	10.2721	151	6.56688	208.6	11.7811			219.2	10.7206
314.8	0.06522	177.6	0.04255	176	0.03541	151.8	6.84713	151.2	10.2796	151	6.57962	209	11.7811			219.4	10.7372
315.2	0.06624	177.6	0.04229	176	0.03567	151.8	6.8535	151.2	10.2721	151.2	6.57962	209.2	11.7811			219.4	10.7372
315.2	0.06522	178	0.04255	176.4	0.03567	151.8	6.85987	151.6	10.2796	151.2	6.59236	209.4	11.7645			219.6	10.7206
315.6	0.06522	178	0.04255	176.4	0.03567	152	6.85987	151.8	10.2871	151.6	6.6051	209.4	11.748			219.8	10.7041
315.6	0.06624	178	0.04255	176.4	0.03567	152.2	6.86624	151.8	10.2871	151.6	6.6051	209.8	11.7645			219.8	10.7041
315.6	0.06522	178	0.04255	176.4	0.03567	152.2	6.85987	151.8	10.2871	151.8	6.61146	210	11.7645			220.2	10.7206
316.4	0.06522	178.8	0.04255	176.4	0.03567	152.2	6.87261	152	10.2946	151.8	6.61783	210.2	11.7645			220.4	10.7538
316.8	0.06624	178.8	0.04255	177.2	0.03567	152.6	6.87898	152.2	10.3022	152	6.6242	210.2	11.7645			220.4	10.7372
316.8	0.06624	178.8	0.04229	177.2	0.03567	152.6	6.88535	152.2	10.3022	152	6.63057	210.4	-4.95437			220.6	10.7538
317.2	0.06624	179.2	0.04229	177.6	0.03567	152.8	6.89172	152.2	10.3022	152.2	6.64968					220.8	10.7538
317.2	0.06522	179.2	0.04255	177.6	0.03567	152.8	6.89172	152.6	10.3022	152.2	6.64968					220.8	10.7538
318	0.06624	179.2	0.04229	177.6	0.03567	153	6.89172	152.6	10.3022	152.6	6.64968					221.2	10.7704
318	0.06624	179.2	0.04255	177.6	0.03567	153	6.90446	152.8	10.3097	152.6	6.65605					221.4	10.8035
318.4	0.06522	179.6	0.04255	178	0.03567	153.4	6.90446	152.8	10.3097	152.6	6.66879					221.4	10.8201
318.4	0.06624	179.6	0.04255	178	0.03567	153.4	6.90446	153	10.3172	152.8	6.67516					221.6	10.8035
318.8	0.06624	179.6	0.0428	178	0.03592	153.6	6.90446	153	10.3097	153	6.68153					221.8	10.8035
318.8	0.06624	180	0.04255	178	0.03567	153.6	6.91083	153.4	10.3172	153	6.69427					222.2	10.8035
319.2	0.06624	180	0.04255	178.8	0.03592	153.8	6.9172	153.4	10.3247	153	6.70064					222.2	10.8366
319.2	0.06522	180	0.0428	178.8	0.03592	153.8	6.92357	153.6	10.3247	153.4	6.70701					222.4	10.8366
319.2	0.06522	180	0.04255	178.8	0.03592	154	6.92994	153.6	10.3247	153.4	6.71975					222.6	10.8532
320	0.06726	180.8	0.0428	179.2	0.03592	154	6.93631	153.8	10.3323	153.6	6.71975					222.6	10.8532
320.4	0.06726	180.8	0.0428	179.2	0.03567	154	6.93631	153.8	10.3323	153.6	6.73248					223.2	10.8532
320.4	0.06522	181.2	0.0428	179.2	0.03567	154.4	6.93631	154	10.3398	153.6	6.73248					223.2	10.8698
320.4	0.06522	181.2	0.0428	179.2	0.03592	154.6	6.94904	154	10.3473	153.8	6.74522					223.2	10.8698
320.8	0.06624	181.2	0.0428	179.6	0.03592	154.6	6.94904	154	10.3398	154	6.75159					223.6	10.9029
320.8	0.06522	181.2	0.0428	179.6	0.03592	154.6	6.96178	154.4	10.3473	154	6.76433					223.6	10.8864
321.2	0.06624	181.6	0.04306	179.6	0.03592	154.8	6.96178	154.6	10.3398	154	6.7707					224	10.8864
321.2	0.06624	181.6	0.04306	180	0.03592	154.8	6.96815	154.6	10.3473	154.4	6.77707					224.2	10.9029
322	0.06624	181.6	0.04306	180	0.03592	155	6.96815	154.6	10.3473	154.4	6.78344					224.2	10.9029
322.4	0.06624	182	0.0428	180	0.03618	155	6.98089	154.8	10.3548	154.6	6.79618					224.4	10.9195
322.4	0.06624	182	0.04306	180	0.03592	155	6.98089	155	10.3624	154.6	6.80255					224.6	10.9361
322.4	0.06624	182	0.0428	180.8	0.03618	155.4	6.99363	155	10.3548	154.8	6.81529					224.6	10.9361
322.8	0.06624	182	0.04306	180.8	0.03592	155.4	6.98726	155	10.3548	154.8	6.81529					225	10.9361
323.2	0.06624	182.8	0.04306	180.8	0.03618	155.6	6.99363	155.4	10.3624	155	6.82803					225.2	10.9195
323.2	0.06624	182.8	0.04306	181.2	0.03618	155.6	7	155.4	10.3699	155	6.82803					225.2	10.9361
323.2	0.06624	182.8	0.04306	181.2	0.03618	155.8	7.00637	155.4	10.3699	155.4	6.84076					225.4	10.9195
324	0.06624	183.2	0.04306	181.2	0.03618	155.8	7	155.6	10.3699	155.4	6.84713					225.8	10.9361
324	0.06624	183.2	0.04306	181.2	0.03618	156.2	7.00637	155.6	10.3699	155.6	6.85987					225.8	10.9361
324	0.06624	183.2	0.04306	181.6	0.03618	156.2	7.01274	155.8	10.3774	155.6	6.86624					226	10.9526
324.4	0.06624	183.2	0.04306	181.6	0.03618	156.4	7.01911	155.8	10.3774	155.8	6.87261					226.2	10.9526
324.4	0.06522	183.6	0.04306	181.6	0.03618	156.4	7.01911	156.2	10.3849	155.8	6.87898					226.4	10.9361
324.8	0.06624	183.6	0.04306	182	0.03618	156.6	7.02548	156.2	10.3849	156.2	6.89172					226.4	10.9526
324.8	0.06624	183.6	0.04306	182	0.03618	156.6	7.02548	156.4	10.3849	156.2	6.89172					226.8	10.9526
325.6	0.06624	183.6	0.04306	182	0.03618	156.8	7.03185	156.4	10.3849	156.4	6.90446					227	10.9361
325.6	0.06726	184.4	0.04357	182	0.03618	156.8	7.02548	156.6	10.3925	156.4	6.91083					227	10.9361
326	0.06624	184.4	0.04306	182.8	0.03618	157.2	7.03822	156.6	10.4	156.4	6.9172					227.4	2.94942
326	0.06624	184.8	0.04357	182.8	0.03618	157.2	7.04459	156.8	10.4	156.6	6.9172					227.4	0.5468
326.4	0.06624	184.8	0.04357	182.8	0.03643	157.4	7.05732	156.8	10.4	156.8	6.93631
326.4	0.06522	184.8	0.04331	183.2	0.03618	157.4	7.05732	157.2	10.3925	156.8	6.94268
326.8	0.06624	184.8	0.04331	183.2	0.03643	157.6	7.05732	157.2	10.4	156.8	6.94904
326.8	0.06624	185.2	0.04331	183.2	0.03618	157.6	7.06369	157.4	10.4075	157.2	6.95541
327.6	0.06624	185.2	0.04357	183.2	0.03643	157.8	7.07006	157.4	10.4075	157.4	6.96815
327.6	0.06726	185.2	0.04357	183.6	0.03618	157.8	7.07643	157.6	10.415	157.4	6.96815
328	0.06624	185.2	0.04357	183.6	0.03643	158.2	7.07643	157.6	10.4075	157.4	6.98726
328	0.06726	185.6	0.04331	183.6	0.03643	158.2	7.07643	157.8	10.415	157.6	6.98726
328.4	0.06828	185.6	0.04331	183.6	0.03618	158.4	7.0828	157.8	10.4226	157.6	6.99363
328.4	0.06726	185.6	0.04357	184.4	0.03643	158.4	7.0828	158.2	10.4301	157.8	6.99363
328.8	0.06522	185.6	0.04331	184.4	0.03643	158.6	7.09554	158.2	10.4301	157.8	7.01274
328.8	0.06624	186.4	0.04357	184.4	0.03643	158.6	7.09554	158.4	10.4301	158.2	7.01911
328.8	0.06624	186.4	0.04357	184.8	0.03643	158.6	7.09554	158.4	10.4226	158.4	7.03822
329.6	0.06624	186.8	0.04357	184.8	0.03643	159	7.09554	158.6	10.4301	158.4	7.03822
330	0.06726	186.8	0.04357	184.8	0.03643	159	7.10191	158.6	10.4376	158.4	7.03822
330	0.06624	186.8	0.04357	184.8	0.03643	159.2	7.10828	158.6	10.4451	158.4	7.03822
330	0.06624	186.8	0.04357	185.2	0.03643	159.2	7.11465	159	10.4451	158.6	7.05732
330.4	0.06726	187.2	0.04357	185.2	0.03643	159.2	7.11465	159.2	10.4451	158.6	7.05732
330.4	0.06726	187.2	0.04357	185.2	0.03643	159.4	7.12102	159.2	10.4451	159	7.07006
331.2	0.06624	187.2	0.04357	185.6	0.03643	159.6	7.11465	159.2	10.4527	159	7.07006
331.6	0.06726	187.6	0.04357	185.6	0.03669	159.6	7.13376	159.2	10.4527	159.2	7.0828
331.6	0.06726	187.6	0.04357	185.6	0.03669	159.6	7.13376	159.4	10.4527	159.2	7.08917
332	0.06624	187.6	0.04357	185.6	0.03669	160	7.14013	159.6	10.4527	159.4	7.08917
332	0.06828	187.6	0.04382	186.4	0.03669	160.2	7.13376	159.6	10.4527	159.4	7.10191
332.4	0.06726	188.4	0.04357	186.4	0.03669	160.2	7.14013	159.6	10.4602	159.6	7.10191
332.4	0.06828	188.4	0.04382	186.4	0.03669	160.2	7.14013	160	10.4677	159.6	7.10828
332.4	0.06726	188.4	0.04382	186.8	0.03669	160.4	7.1465	160.2	10.4602	160	7.12102
333.2	0.06726	188.8	0.04382	186.8	0.03669	160.4	7.1465	160.2	10.4677	160	7.12102
333.6	0.06726	188.8	0.04382	186.8	0.03669	160.6	7.1465	160.2	10.4752	160.2	7.13376
333.6	0.06624	188.8	0.04382	186.8	0.03669	160.6	7.15287	160.4	10.4828	160.2	7.14013
333.6	0.06624	188.8	0.04357	187.2	0.03669	161	7.15287	160.6	10.4752	160.4	7.1465
334	0.06726	189.2	0.04382	187.2	0.03669	161	7.15924	160.6	10.4903	160.4	7.1465
334.4	0.06726	189.2	0.04357	187.6	0.03669	161.2	7.15924	160.6	10.4903	160.6	7.15924
334.4	0.06624	189.6	0.04408	187.6	0.03694	161.2	7.17197	161	10.4903	160.6	7.15924
334.4	0.06828	189.6	0.04382	187.6	0.03669	161.4	7.16561	161	10.4903	161	7.17197
334.4	0.06726	189.6	0.04382	187.6	0.03669	161.4	7.16561	161.2	10.5053	161	7.16561
335.2	0.06828	189.6	0.04408	188.4	0.03694	161.6	7.16561	161.2	10.5053	161.2	7.17834
335.6	0.06726	190.4	0.04382	188.4	0.03694	161.6	7.17197	161.4	10.5053	161.2	7.17834
335.6	0.06726	190.4	0.04408	188.4	0.03669	162	7.17197	161.4	10.5129	161.2	7.19745
335.6	0.06828	190.4	0.04382	188.4	0.03669	162	7.17834	161.6	10.5129	161.4	7.19745
336	0.06624	190.4	0.04382	188.8	0.03694	162	7.17834	161.6	10.5204	161.6	7.20382
336	0.06828	190.8	0.04408	188.8	0.03694	162.2	7.17834	162	10.5354	161.6	7.21019
336.8	0.06828	190.8	0.04382	188.8	0.03694	162.4	7.18471	162	10.5354	161.6	7.21019
336.8	0.06726	190.8	0.04408	188.8	0.03694	162.4	7.18471	162.2	10.543	162	7.21656
337.2	0.06726	191.2	0.04382	189.2	0.03694	162.4	7.19745	162.2	10.543	162	7.22293
337.2	0.06828	191.2	0.04433	189.2	0.03694	162.8	7.19745	162.4	10.5505	162	7.2293
337.6	0.06726	191.2	0.04408	189.6	0.03694	162.8	7.19745	162.4	10.5505	162.2	7.24204
337.6	0.06726	191.2	0.04433	189.6	0.0372	163	7.19745	162.8	10.5655	162.2	7.23567
338	0.06726	192	0.04408	189.6	0.03694	163	7.20382	162.8	10.5655	162.4	7.24204
338	0.06726	192	0.04433	189.6	0.03694	163	7.20382	163	10.5731	162.4	7.24204
338	0.06726	192.4	0.04433	190.4	0.03694	163.2	7.21019	163	10.5806	162.8	7.26115
338.8	0.06726	192.4	0.04408	190.4	0.03694	163.4	7.20382	163	10.5806	162.8	7.26752
339.2	0.06522	192.4	0.04433	190.4	0.03694	163.4	7.21656	163.2	10.5881	163	7.28025
339.2	0.06624	192.4	0.04408	190.4	0.03694	163.4	7.21019	163.4	10.6032	163	7.28025
339.2	0.06726	192.8	0.04408	190.8	0.03694	163.8	7.22293	163.4	10.6107	163.2	7.28662
339.6	0.06828	192.8	0.04433	190.8	0.03694	163.8	7.21656	163.4	10.6258	163.2	7.29299
340	0.06726	192.8	0.04433	190.8	0.03694	164	7.22293	163.8	10.6182	163.4	7.29936
340	0.0693	193.2	0.04433	191.2	0.03694	164	7.2293	164	10.6258	163.4	7.30573
340.8	0.06624	193.2	0.04433	191.2	0.0372	164.2	7.22293	164	10.6333	163.8	7.30573
340.8	0.06828	193.2	0.04433	191.2	0.0372	164.2	7.2293	164	10.6408	163.8	7.30573
341.2	0.06624	193.2	0.04433	191.2	0.0372	164.4	7.2293	164.2	10.6408	164	7.31847
341.2	0.06828	194	0.04433	191.2	0.03694	164.4	7.2293	164.2	10.6558	164	7.32484
341.6	0.06726	194	0.04433	192	0.0372	164.8	7.23567	164.4	10.6558	164.2	7.33121
341.6	0.06726	194.4	0.04433	192	0.0372	164.8	7.23567	164.4	10.6634	164.2	7.33758
342	0.06828	194.4	0.04433	192.4	0.0372	165	7.23567	164.4	10.6709	164.4	7.33758
342	0.06828	194.4	0.04459	192.4	0.0372	165	7.24204	164.8	10.686	164.4	7.34395
342.8	0.06624	194.4	0.04459	192.4	0.0372	165.2	7.24204	165	10.686	164.8	7.35032
342.8	0.06828	194.4	0.04459	192.4	0.0372	165.2	7.24204	165	10.701	164.8	7.35669
342.8	0.06726	194.8	0.04433	192.8	0.0372	165.6	7.24841	165	10.6935	165	7.36943
343.2	0.06828	194.8	0.04433	192.8	0.0372	165.6	7.25478	165.2	10.7085	165	7.3758
343.6	0.06828	194.8	0.04433	192.8	0.0372	165.8	7.25478	165.2	10.716	165.2	7.36943
343.6	0.06726	195.2	0.04459	193.2	0.0372	165.8	7.25478	165.6	10.7236	165.2	7.3758
344.4	0.06726	195.2	0.04459	193.2	0.03745	166	7.26115	165.6	10.7311	165.2	7.38217
344.4	0.06726	195.2	0.04459	193.2	0.03745	166	7.26115	165.8	10.7311	165.6	7.38854
344.8	0.06828	195.2	0.04459	193.2	0.0372	166.2	7.26752	165.8	10.7311	165.8	7.3949
344.8	0.06828	196	0.04459	194	0.03745	166.2	7.26752	166	10.7462	165.8	7.40127
345.2	0.06726	196	0.04484	194	0.03745	166.2	7.27389	166	10.7462	165.8	7.40764
345.2	0.06828	196.4	0.04484	194	0.03745	166.6	7.26752	166.2	10.7612	165.8	7.40764
345.6	0.06828	196.4	0.04459	194.4	0.03745	166.8	7.27389	166.2	10.7612	166	7.42038
345.6	0.06726	196.4	0.04484	194.4	0.03745	166.8	7.28025	166.6	10.7612	166.2	7.42038
346.4	0.06828	196.4	0.04459	194.4	0.03745	166.8	7.28662	166.6	10.7687	166.2	7.42675
346.4	0.06726	196.8	0.04459	194.4	0.03745	167	7.28662	166.8	10.7838	166.2	7.42675
346.8	0.06828	196.8	0.04484	194.8	0.03745	167.2	7.28662	166.8	10.7838	166.6	7.43949
346.8	0.06828	196.8	0.04484	194.8	0.03745	167.2	7.29299	167	10.7913	166.8	7.43312
347.2	0.06828	196.8	0.04484	195.2	0.03745	167.2	7.29936	167	10.7913	166.8	7.44586
347.2	0.06828	197.6	0.04484	195.2	0.03745	167.2	7.29936	167.2	10.7838	166.8	7.45223
347.6	0.06828	197.6	0.04484	195.2	0.03771	167.6	7.29936	167.2	10.7988	167	7.4586
347.6	0.06828	197.6	0.04484	195.2	0.03745	167.8	7.30573	167.6	10.8139	167	7.4586
348.4	0.06828	198	0.04484	195.2	0.03745	167.8	7.3121	167.6	10.8139	167.2	7.47134
348.4	0.06726	198	0.04484	196	0.03771	167.8	7.3121	167.8	10.8139	167.2	7.47134
348.8	0.0693	198	0.04484	196	0.03771	168	7.31847	167.8	10.8139	167.6	7.48408
348.8	0.06828	198.4	0.04484	196	0.03771	168	7.31847	167.8	10.8214	167.6	7.48408
349.2	0.06828	198.4	0.04484	196.4	0.03771	168.4	7.31847	168	10.8214	167.8	7.48408
349.2	0.06726	198.4	0.04433	196.4	0.03771	168.4	7.31847	168	10.8364	167.8	7.49045
350	0.06828	198.8	0.04459	196.4	0.03771	168.6	7.32484	168	10.8364	168	7.49682
350	0.06828	198.8	0.04535	196.8	0.03771	168.6	7.33758	168.4	10.844	168	7.50318
350.4	0.06828	198.8	0.04459	196.8	0.03771	168.8	7.33121	168.6	10.8364	168.4	7.50318
350.4	0.06828	198.8	0.04535	196.8	0.03771	168.8	7.32484	168.6	10.844	168.4	7.50955
350.8	0.06828	199.6	0.0451	196.8	0.03796	169	7.33121	168.6	10.8515	168.6	7.51592
350.8	0.06828	199.6	0.04459	196.8	0.03771	169	7.34395	168.8	10.8515	168.6	7.51592
351.2	0.06828	199.6	0.04459	197.6	0.03745	169.4	7.34395	168.8	10.8515	168.8	7.52866
351.2	0.0693	200	0.04535	197.6	0.03745	169.4	7.35032	169	10.8515	168.8	7.52866
352	0.06828	200	0.04535	198	0.03796	169.6	7.35669	169	10.859	169	7.53503
352	0.06828	200	0.0451	198	0.03796	169.6	7.35669	169.4	10.8666	169	7.53503
352.4	0.06828	200	0.04535	198	0.03771	169.8	7.36306	169.4	10.859	169.4	7.54777
352.4	0.06828	200.4	0.0451	198	0.03796	169.8	7.36306	169.6	10.8666	169.4	7.5414
352.8	0.06828	200.4	0.0451	198.4	0.03771	170	7.36306	169.6	10.8741	169.6	7.56051
352.8	0.06828	200.8	0.04535	198.4	0.03796	170	7.36943	169.8	10.8816	169.6	7.56688
353.2	0.06828	200.8	0.0451	198.4	0.03771	170.4	7.36943	169.8	10.8816	169.6	7.56688
353.2	0.06828	200.8	0.04535	198.8	0.03771	170.4	7.36943	170	10.8891	169.8	7.57325
354	0.06828	200.8	0.04535	198.8	0.03771	170.6	7.3758	170	10.8891	170	7.57325
354.4	0.06828	201.6	0.0451	198.8	0.03796	170.6	7.38217	170.4	10.8967	170	7.57962
354.4	0.06828	201.6	0.04535	198.8	0.03771	170.8	7.3949	170.4	10.8967	170	7.58599
354.4	0.06828	202	0.04535	199.6	0.03796	170.8	7.38854	170.6	10.9042	170.4	7.58599
354.8	0.06828	202	0.04535	199.6	0.03771	171	7.3949	170.6	10.9042	170.6	7.59873
354.8	0.0693	202	0.04535	199.6	0.03796	171	7.3949	170.8	10.9192	170.6	7.59873
355.2	0.06828	202	0.04535	200	0.03771	171.4	7.40127	170.8	10.9192	170.6	7.6051
355.2	0.06828	202.4	0.04535	200	0.03796	171.4	7.40764	171	10.9268	170.6	7.6051
356	0.0693	202.4	0.04535	200	0.03796	171.4	7.40764	171	10.9268	170.8	7.61146
356	0.06828	202.4	0.04535	200	0.03796	171.6	7.41401	171.4	10.9268	171	7.61146
356.4	0.06828	202.8	0.04561	200.4	0.03796	171.8	7.41401	171.4	10.9343	171	7.6242
356.4	0.06828	202.8	0.04586	200.4	0.03796	171.8	7.42038	171.4	10.9343	171	7.61783
356.8	0.0693	202.8	0.04586	200.4	0.03796	171.8	7.43312	171.6	10.9418	171.4	7.6242
356.8	0.06828	202.8	0.04535	200.8	0.03822	172.2	7.42675	171.8	10.9418	171.4	7.6242
357.6	0.06828	203.6	0.04586	200.8	0.03796	172.4	7.42675	171.8	10.9493	171.6	7.63694
357.6	0.06828	203.6	0.04535	200.8	0.03796	172.4	7.43949	171.8	10.9569	171.6	7.64331
358	0.06828	203.6	0.04535	200.8	0.03822	172.4	7.44586	172.2	10.9569	171.8	7.64968
358	0.06828	203.6	0.04561	201.6	0.03796	172.6	7.43949	172.4	10.9719	171.8	7.64968
358.4	0.06828	204	0.04535	201.6	0.03822	172.6	7.44586	172.4	10.9644	172.2	7.65605
358.4	0.0693	204	0.04561	201.6	0.03796	172.8	7.45223	172.4	10.9719	172.2	7.65605
358.8	0.06828	204	0.04586	202	0.03796	172.8	7.45223	172.6	10.9719	172.4	7.66879
358.8	0.06828	204.4	0.04535	202	0.03796	172.8	7.45223	172.6	10.9794	172.4	7.66879
359.6	0.0693	204.4	0.04561	202	0.03796	173.2	7.4586	172.8	10.987	172.6	7.67516
360	0.06828	204.4	0.04561	202	0.03822	173.4	7.46497	172.8	10.987	172.6	7.68153
360	0.06828	204.4	0.04535	202.4	0.03822	173.4	7.46497	172.8	10.9945	172.8	7.6879
360.4	0.06828	205.2	0.04586	202.4	0.03822	173.4	7.46497	173.2	11.0095	172.8	7.6879
360.8	0.06828	205.2	0.04561	202.8	0.03822	173.6	7.47134	173.4	11.0095	173.2	7.6879
360.8	0.0693	205.6	0.04561	202.8	0.03822	173.8	7.46497	173.4	11.0171	173.2	7.69427
360.8	0.06828	205.6	0.04561	202.8	0.03822	173.8	7.48408	173.4	11.0171	173.4	7.70064
361.6	0.0693	205.6	0.04561	202.8	0.03822	173.8	7.48408	173.6	11.0246	173.4	7.70064
361.6	0.06828	205.6	0.04586	203.6	0.03822	174.2	7.48408	173.6	11.0246	173.6	7.70701
362	0.06828	206	0.04561	203.6	0.03822	174.2	7.48408	173.8	11.0396	173.6	7.70701
362.4	0.0693	206	0.04561	203.6	0.03822	174.4	7.49045	173.8	11.0396	173.8	7.71338
362.4	0.0693	206.4	0.04586	204	0.03822	174.4	7.49045	174.2	11.0547	173.8	7.71975
363.2	0.06828	206.4	0.04561	204	0.03847	174.6	7.49045	174.2	11.0547	174.2	7.73248
363.2	0.0693	206.4	0.04586	204	0.03847	174.6	7.50318	174.4	11.0547	174.2	7.73248
363.6	0.0693	206.4	0.04586	204.4	0.03822	175	7.49682	174.4	11.0622	174.4	7.73885
363.6	0.07032	207.2	0.04586	204.4	0.03847	175	7.50318	174.6	11.0848	174.4	7.73885
364	0.06828	207.2	0.04586	204.4	0.03822	175.2	7.51592	174.6	11.0848	174.4	7.73885
364	0.07032	207.2	0.04586	205.2	0.03822	175.2	7.51592	175	11.0923	174.6	7.74522
364.4	0.06828	207.6	0.04586	205.2	0.03847	175.4	7.51592	175	11.0998	174.6	7.75796
364.4	0.0693	207.6	0.04586	205.2	0.03822	175.4	7.52229	175.2	11.1074	174.6	7.75796
365.2	0.0693	207.6	0.04611	205.6	0.03847	175.6	7.52229	175.2	11.1149	175	7.76433
365.2	0.0693	208	0.04611	205.6	0.03847	175.6	7.52229	175.4	11.1224	175.2	7.76433
365.6	0.0693	208	0.04611	205.6	0.03847	176	7.52866	175.4	11.1299	175.2	7.77707
365.6	0.0693	208	0.04611	206	0.03847	176	7.53503	175.6	11.1375	175.2	7.77707
366	0.0693	208	0.04586	206	0.03847	176.2	7.5414	175.6	11.145	175.4	7.78344
366	0.0693	208.4	0.04611	206	0.03847	176.2	7.5414	176	11.16	175.6	7.78344
366.4	0.0693	208.4	0.04611	206.4	0.03847	176.4	7.54777	176	11.16	175.6	7.78981
366.4	0.06828	208.4	0.04611	206.4	0.03873	176.4	7.55414	176.2	11.1751	175.6	7.78981
367.2	0.0693	209.2	0.04611	206.4	0.03847	176.6	7.56051	176.2	11.1751	176	7.79618
367.6	0.0693	209.2	0.04611	207.2	0.03873	176.6	7.56688	176.4	11.1826	176.2	7.80255
367.6	0.06828	209.2	0.04586	207.2	0.03873	176.6	7.57325	176.4	11.1901	176.2	7.80892
367.6	0.0693	209.2	0.04561	207.2	0.03873	177	7.57325	176.6	11.2127	176.2	7.80255
368	0.06828	209.6	0.04611	207.6	0.03873	177.2	7.57962	176.6	11.2127	176.4	7.81529
368	0.07032	209.6	0.04637	207.6	0.03873	177.2	7.57962	177	11.2202	176.4	7.81529
368.8	0.0693	209.6	0.04637	207.6	0.03873	177.2	7.59236	177	11.2278	176.6	7.82166
369.2	0.07032	210	0.04637	208	0.03873	177.4	7.59236	177.2	11.2353	176.6	7.82166
369.2	0.0693	210	0.04611	208	0.03873	177.6	7.6051	177.2	11.2428	177	7.83439
369.2	0.0693	210	0.04611	208	0.03873	177.6	7.6051	177.4	11.2503	177	7.84076
369.6	0.07032	210	0.04637	208.4	0.03873	177.6	7.61146	177.4	11.2503	177.2	7.84076
370	0.0693	210.8	0.04611	208.4	0.03873	178	7.61783	177.6	11.2654	177.2	7.84076
370	0.07032	210.8	0.04637	208.4	0.03873	178	7.6242	177.6	11.2654	177.4	7.8535
370.8	0.06828	211.2	0.04637	208.4	0.03873	178	7.63057	178	11.2805	177.4	7.8535
371.2	0.0693	211.2	0.04637	209.2	0.03873	178.2	7.63057	178	11.2805	177.6	7.8535
371.2	0.0693	211.2	0.04637	209.2	0.03873	178.2	7.63694	178	11.303	177.6	7.8535
371.2	0.0693	211.2	0.04637	209.2	0.03873	178.4	7.64331	178.2	11.303	178	7.85987
371.6	0.0693	211.6	0.04637	209.6	0.03898	178.4	7.64968	178.2	11.303	178	7.86624
372	0.07032	211.6	0.04637	209.6	0.03873	178.8	7.66242	178.4	11.3105	178.2	7.87261
372	0.0693	212	0.04662	209.6	0.03873	178.8	7.66879	178.4	11.3256	178.2	7.87261
372.8	0.0693	212	0.04637	210	0.03898	179	7.67516	178.4	11.3407	178.4	7.87261
372.8	0.06726	212	0.04637	210	0.03898	179	7.67516	178.8	11.3482	178.4	7.87898
373.2	0.06726	212	0.04637	210	0.03873	179.2	7.6879	179	11.3482	178.4	7.88535
373.2	0.06828	212.8	0.04637	210	0.03873	179.2	7.69427	179	11.3482	178.8	7.89172
373.6	0.07134	212.8	0.04637	210.8	0.03898	179.4	7.70064	179	11.3482	179	7.89809
373.6	0.07032	212.8	0.04662	210.8	0.03873	179.4	7.70064	179.2	11.3707	179	7.90446
374	0.06828	213.2	0.04662	211.2	0.03898	179.8	7.70701	179.4	11.3707	179	7.90446
374	0.0693	213.2	0.04662	211.2	0.03898	179.8	7.70701	179.4	11.3783	179.2	7.90446
374.8	0.07032	213.2	0.04662	211.2	0.03898	180	7.72611	179.4	11.3783	179.4	7.9172
374.8	0.07134	213.2	0.04662	211.2	0.03898	180	7.72611	179.8	11.3858	179.4	7.91083
375.2	0.06828	213.6	0.04637	211.6	0.03898	180.2	7.73248	179.8	11.3933	179.4	7.9172
375.2	0.07032	213.6	0.04662	211.6	0.03898	180.2	7.73885	180	11.3933	179.8	7.92357
375.6	0.06828	213.6	0.04662	211.6	0.03898	180.4	7.74522	180	11.4009	179.8	7.92357
375.6	0.07032	214	0.04662	212	0.03924	180.4	7.75159	180.2	11.4159	180	7.92994
376.4	0.07032	214	0.04688	212	0.03898	180.8	7.75796	180.2	11.4084	180	7.93631
376.4	0.0693	214	0.04662	212	0.03924	180.8	7.75796	180.4	11.4159	180	7.94268
376.8	0.0693	214	0.04662	212	0.03924	180.8	7.75796	180.4	11.4234	180.2	7.94268
376.8	0.0693	214.8	0.04662	212.8	0.03898	181	7.7707	180.8	11.4234	180.4	7.94268
377.2	0.07032	214.8	0.04662	212.8	0.03924	181.2	7.77707	180.8	11.4309	180.4	7.94904
377.6	0.07032	215.2	0.04688	212.8	0.03924	181.2	7.77707	181	11.4385	180.4	7.95541
377.6	0.07032	215.2	0.04662	213.2	0.03924	181.2	7.78981	181	11.4309	180.8	7.96178
377.6	0.0693	215.2	0.04688	213.2	0.03924	181.6	7.78981	181.2	11.446	180.8	7.96178
378.8	0.0693	215.2	0.04688	213.2	0.03924	181.8	7.80255	181.2	11.446	181	7.96815
378.8	0.0693	215.6	0.04688	213.2	0.03924	181.8	7.80255	181.6	11.446	181	7.96815
378.8	0.0693	215.6	0.04662	213.6	0.03924	181.8	7.80892	181.6	11.4535	181.2	7.98089
379.2	0.07032	215.6	0.04662	213.6	0.03924	182	7.81529	181.8	11.4686	181.2	7.98089
379.6	0.06828	215.6	0.04688	214	0.03924	182	7.82166	181.8	11.4686	181.6	7.98726
379.6	0.0693	216.4	0.04688	214	0.03924	182.2	7.82166	182	11.4686	181.6	7.99363
380.4	0.06828	216.4	0.04688	214	0.03924	182.2	7.83439	182	11.4686	181.8	7.99363
380.4	0.07032	216.4	0.04688	214	0.03924	182.2	7.83439	182.2	11.4836	181.8	7.99363
380.8	0.07032	216.8	0.04688	214.8	0.03924	182.6	7.84713	182.2	11.4761	182	8.00637
380.8	0.0693	216.8	0.04713	214.8	0.03949	182.8	7.84713	182.6	11.4836	182	8.00637
381.2	0.07032	216.8	0.04713	215.2	0.03924	182.8	7.8535	182.6	11.4912	182.2	8.01274
381.2	0.07032	216.8	0.04688	215.2	0.03898	182.8	7.8535	182.8	11.4987	182.2	8.01274
382	0.07032	217.2	0.04688	215.2	0.03949	183	7.85987	182.8	11.5062	182.6	8.01911
382	0.07032	217.2	0.04688	215.2	0.03924	183	7.85987	183	11.5062	182.6	8.02548
382.4	0.0693	217.2	0.04688	215.6	0.03924	183.2	7.87261	183	11.5062	182.8	8.03185
382.4	0.07032	217.6	0.04713	215.6	0.03924	183.2	7.87261	183.2	11.5213	182.8	8.03185
382.8	0.07032	217.6	0.04713	215.6	0.03949	183.6	7.87898	183.2	11.5288	183	8.03822
382.8	0.07032	217.6	0.04713	215.6	0.03949	183.6	7.87898	183.6	11.5363	183	8.03822
383.2	0.0693	218.4	0.04688	216.4	0.03924	183.8	7.89172	183.6	11.5288	183.2	8.03822
383.2	0.07032	218.4	0.04688	216.4	0.03924	183.8	7.89809	183.8	11.5363	183.2	8.05096
384	0.07032	218.4	0.04713	216.4	0.03949	184	7.89809	183.8	11.5363	183.6	8.05732
384	0.07032	218.8	0.04713	216.8	0.03949	184	7.89809	183.8	11.5438	183.6	8.06369
384.4	0.07032	218.8	0.04713	216.8	0.03949	184.4	7.91083	184	11.5514	183.8	8.06369
384.4	0.0693	218.8	0.04713	216.8	0.03949	184.4	7.91083	184	11.5589	183.8	8.06369
384.8	0.07032	218.8	0.04713	216.8	0.03949	184.6	7.91083	184	11.5589	184	8.07006
385.2	0.07032	219.2	0.04739	217.2	0.03949	184.6	7.91083	184.4	11.5514	184	8.07643
385.2	0.07032	219.2	0.04739	217.2	0.03949	184.8	7.92357	184.6	11.5589	184	8.0828
386	0.07032	219.6	0.04739	217.2	0.03924	184.8	7.92357	184.6	11.5514	184	8.08917
386.4	0.06726	219.6	0.04739	217.6	0.03975	185	7.92357	184.6	11.5363	184.4	8.08917
386.4	0.07032	219.6	0.04739	217.6	0.03949	185	7.92994	184.8	11.4912	184.6	8.09554
386.8	0.07032	219.6	0.04713	217.6	0.03975	185.4	7.93631	185	-5.98263	184.6	8.09554
386.8	0.07134	220.4	0.04739	217.6	0.03975	185.4	7.93631			184.6	8.10191
386.8	0.07134	220.4	0.04739	218.4	0.03949	185.6	7.93631			184.8	8.11465
387.6	0.0693	220.4	0.04739	218.4	0.03975	185.6	7.94904			185	8.10828
388	0.07032	220.8	0.04739	218.8	0.03949	185.8	7.95541			185	8.11465
388	0.0693	220.8	0.04739	218.8	0.03949	185.8	7.95541			185	8.12102
388.4	0.07134	220.8	0.04739	218.8	0.04	186	7.95541			185.4	8.12739
388.4	0.07032	221.2	0.04739	218.8	0.03949	186	7.96178			185.6	8.13376
388.8	0.07134	221.2	0.04764	219.2	0.03975	186	7.97452			185.6	8.14013
388.8	0.07134	221.2	0.04739	219.2	0.03975	186.4	7.97452			185.6	8.14013
389.6	0.0693	221.6	0.04739	219.6	0.03975	186.6	7.97452			185.8	8.1465
389.6	0.07134	221.6	0.04739	219.6	0.03949	186.6	7.97452			186	8.1465
390	0.07032	221.6	0.04739	219.6	0.03949	186.6	7.98726			186	8.15924
390	0.0693	221.6	0.04739	219.6	0.03975	186.8	7.98089			186	8.15924
390.4	0.0693	222.4	0.04764	220.4	0.03975	187	7.99363			186.4	8.16561
390.4	0.07236	222.4	0.04764	220.4	0.03975	187	7.98726			186.4	8.17197
390.8	0.07134	222.4	0.04739	220.4	0.03975	187	8			186.6	8.17834
390.8	0.07032	222.4	0.04764	220.8	0.04	187.4	7.99363			186.6	8.17834
391.6	0.07134	222.8	0.04764	220.8	0.03975	187.4	8.00637			186.8	8.19108
392	0.0693	222.8	0.04739	220.8	0.04	187.4	8.00637			186.8	8.19108
392	0.0693	222.8	0.04739	220.8	0.03975	187.6	8.00637			187	8.19108
392.4	0.07134	223.2	0.04764	221.2	0.04	187.6	8.00637			187	8.20382
392.8	0.07032	223.2	0.04764	221.2	0.04	187.8	8.01911			187.4	8.21019
392.8	0.07236	223.2	0.04764	221.2	0.04	187.8	8.01911			187.4	8.21019
393.6	0.07032	223.2	0.0479	221.6	0.03975	188.2	8.02548			187.6	8.21656
393.6	0.07134	224	0.04764	221.6	0.03975	188.2	8.02548			187.6	8.21656
393.6	0.07134	224	0.0479	221.6	0.04	188.4	8.03185			187.8	8.22293
394	0.0693	224.4	0.0479	221.6	0.04	188.4	8.03185			187.8	8.2293
394.4	0.07236	224.4	0.0479	222.4	0.03975	188.6	8.04459			188.2	8.23567
394.4	0.0693	224.4	0.04764	222.4	0.03975	188.6	8.03822			188.2	8.24204
395.2	0.0693	224.4	0.0479	222.4	0.04	188.8	8.05096			188.4	8.24841
395.2	0.07032	224.8	0.0479	222.4	0.04	188.8	8.05096			188.4	8.24841
395.6	0.07134	224.8	0.0479	222.8	0.04	189.2	8.05096			188.4	8.25478
395.6	0.07134	224.8	0.04764	222.8	0.04	189.2	8.05732			188.6	8.26115
396	0.07134	225.2	0.0479	223.2	0.04	189.4	8.06369			188.8	8.25478
396	0.07032	225.2	0.0479	223.2	0.04	189.4	8.07006			188.8	8.26752
396.4	0.0693	225.2	0.0479	223.2	0.04	189.6	8.07006			188.8	8.26752
396.4	0.07032	225.2	0.0479	223.2	0.04	189.6	8.07006			189.2	8.27389
397.2	0.07032	226	0.0479	224	0.04	189.8	8.07643			189.4	8.28025
397.6	0.07134	226	0.0479	224	0.04	189.8	8.0828			189.4	8.28025
397.6	0.07032	226	0.0479	224	0.04025	190.2	8.08917			189.4	8.28662
397.6	0.07134	226.4	0.0479	224.4	0.04	190.2	8.08917			189.6	8.29299
398	0.07134	226.4	0.0479	224.4	0.04	190.4	8.09554			189.8	8.29299
398.4	0.07134	226.4	0.0479	224.4	0.04	190.4	8.09554			189.8	8.29936
398.4	0.07236	226.4	0.0479	224.4	0.04025	190.6	8.10191			189.8	8.30573
399.2	0.0693	226.8	0.04815	224.8	0.04	190.6	8.10191			190.2	8.30573
399.6	0.07032	226.8	0.04815	224.8	0.04025	191	8.10828			190.4	8.3121
399.6	0.07134	227.2	0.04815	224.8	0.04051	191	8.11465			190.4	8.3121
400	0.07134	227.2	0.04815	225.2	0.04	191.2	8.11465			190.4	8.31847
400	0.07032	227.2	0.04815	225.2	0.04	191.2	8.12102			190.6	8.31847
400	0.07032	227.2	0.04815	225.2	0.04	191.4	8.12102			190.6	8.31847
400.8	0.07134	228	0.04815	226	0.04	191.4	8.12102			190.6	8.32484
401.2	0.07134	228	0.04815	226	0.04051	191.6	8.12102			191	8.32484
401.2	0.07032	228.4	0.04815	226	0.04051	191.6	8.12739			191.2	8.32484
401.6	0.07134	228.4	0.04815	226.4	0.04	192	8.13376			191.2	8.32484
401.6	0.07032	228.4	0.04815	226.4	0.04051	192	8.13376			191.2	8.31847
402	0.07134	228.4	0.04815	226.4	0.04	192.2	8.14013			191.4	8.31847
402	0.07134	228.8	0.04815	226.4	0.04	192.2	8.1465			191.4	8.31847
402.8	0.07134	228.8	0.04815	226.8	0.04025	192.4	8.1465			191.6	8.28025
402.8	0.07236	228.8	0.04815	226.8	0.04051	192.4	8.1465			191.6	-2.42675
403.2	0.07134	228.8	0.04815	227.2	0.04051	192.6	8.1465
403.2	0.07032	229.6	0.04815	227.2	0.04025	192.6	8.1465
403.6	0.07236	229.6	0.04841	227.2	0.04025	193	8.15924
404	0.07134	229.6	0.04841	227.2	0.04051	193	8.15924
404	0.07134	230	0.04815	228	0.04051	193.2	8.16561
404.8	0.07032	230	0.04841	228	0.04051	193.2	8.16561
405.2	0.07032	230	0.04841	228	0.04051	193.4	8.17197
405.2	0.07134	230	0.04841	228.4	0.04051	193.4	8.16561
405.2	0.07134	230.4	0.04841	228.4	0.04051	193.4	8.17197
405.6	0.07134	230.4	0.04866	228.4	0.04051	193.8	8.17834
406	0.07134	230.4	0.04866	228.8	0.04051	194	8.18471
406	0.07134	230.8	0.04866	228.8	0.04051	194	8.18471
406.8	0.07134	230.8	0.04866	228.8	0.04051	194	8.19108
406.8	0.07134	230.8	0.04841	228.8	0.04051	194.2	8.18471
407.2	0.07134	230.8	0.04841	229.6	0.04051	194.2	8.19745
407.2	0.07236	231.6	0.04815	229.6	0.04076	194.4	8.19745
407.6	0.07236	231.6	0.04841	229.6	0.04051	194.4	8.20382
407.6	0.07134	232	0.04866	230	0.04051	194.8	8.20382
408.4	0.07134	232	0.04866	230	0.04051	194.8	8.20382
408.4	0.07134	232	0.04866	230	0.04076	195	8.20382
408.8	0.07134	232	0.04866	230	0.04051	195	8.21019
408.8	0.07236	232.4	0.04866	230.4	0.04051	195	8.21019
409.2	0.07236	232.4	0.04841	230.4	0.04076	195.2	8.21656
409.2	0.07134	232.8	0.04866	230.4	0.04051	195.4	8.22293
409.6	0.07236	232.8	0.04866	230.8	0.04076	195.4	8.22293
409.6	0.07236	232.8	0.04866	230.8	0.04076	195.4	8.22293
410.4	0.07134	232.8	0.04866	230.8	0.04076	195.8	8.23567
410.4	0.07236	233.6	0.04866	230.8	0.04051	196	8.23567
410.8	0.07134	233.6	0.04866	231.6	0.04076	196	8.23567
411.2	0.07236	233.6	0.04866	231.6	0.04076	196	8.23567
411.6	0.07236	234	0.04866	232	0.04076	196.2	8.23567
411.6	0.07236	234	0.04892	232	0.04076	196.4	8.24204
411.6	0.07236	234	0.04866	232	0.04076	196.4	8.24204
412.4	0.07236	234	0.04866	232	0.04076	196.4	8.24841
412.4	0.07236	234.4	0.04866	232.4	0.04102	196.8	8.24841
412.8	0.07032	234.4	0.04866	232.4	0.04076	196.8	8.24841
413.2	0.07236	234.4	0.04892	232.4	0.04076	197	8.23567
413.2	0.07338	234.4	0.04892	232.8	0.04076	197	8.26115
414	0.07338	235.2	0.04892	232.8	0.04102	197.2	8.26115
414	0.07134	235.2	0.04917	232.8	0.04076	197.2	8.25478
414.4	0.07236	235.2	0.04892	233.6	0.04076	197.6	8.26115
414.4	0.07338	235.6	0.04892	233.6	0.04102	197.6	8.25478
414.8	0.07236	235.6	0.04917	233.6	0.04102	197.8	8.26752
414.8	0.07338	235.6	0.04892	234	0.04102	197.8	8.26752
415.2	0.07032	235.6	0.04892	234	0.04102	198	8.27389
415.2	0.07236	236	0.04917	234	0.04102	198	8.27389
416	0.07236	236	0.04892	234	0.04102	198.2	8.27389
416	0.07032	236.4	0.04917	234.4	0.04076	198.2	8.28025
416.4	0.07236	236.4	0.04917	234.4	0.04102	198.6	8.28025
416.4	0.07032	236.4	0.04917	234.4	0.04102	198.6	8.28025
416.8	0.07032	236.4	0.04917	234.4	0.04102	198.8	8.29299
417.2	0.07134	237.2	0.04892	235.2	0.04102	198.8	8.28662
417.2	0.07338	237.2	0.04892	235.2	0.04102	199	8.28662
417.2	0.07236	237.2	0.04917	235.2	0.04102	199	8.29936
418.4	0.07338	237.6	0.04917	235.6	0.04102	199.2	8.29299
418.4	0.07338	237.6	0.04917	235.6	0.04102	199.2	8.29936
418.4	0.07032	237.6	0.04917	235.6	0.04102	199.6	8.29936
418.4	0.07236	237.6	0.04917	235.6	0.04102	199.6	8.29936
418.8	0.07236	238	0.04917	236	0.04127	199.8	8.30573
418.8	0.07236	238	0.04917	236	0.04102	199.8	8.3121
419.6	0.07236	238	0.04917	236.4	0.04102	200	8.3121
420	0.07236	238.4	0.04917	236.4	0.04102	200	8.3121
420	0.07236	238.4	0.04892	236.4	0.04102	200.4	8.3121
420.4	0.07236	238.4	0.04917	236.4	0.04127	200.4	8.3121
420.8	0.07236	239.2	0.04917	237.2	0.04102	200.6	8.31847
420.8	0.07236	239.2	0.04943	237.2	0.04102	200.6	8.32484
421.6	0.07134	239.2	0.04943	237.2	0.04127	200.8	8.32484
421.6	0.07236	239.6	0.04917	237.6	0.04127	200.8	8.32484
422	0.07134	239.6	0.04917	237.6	0.04127	201	8.31847
422	0.07236	239.6	0.04917	237.6	0.04127	201	8.32484
422.4	0.07338	239.6	0.04917	238	0.04127	201.4	8.32484
422.4	0.07338	240	0.04943	238	0.04127	201.4	8.32484
422.8	0.07338	240	0.04917	238	0.04127	201.6	8.33121
422.8	0.07236	240.4	0.04943	238.4	0.04127	201.6	8.33121
423.6	0.07236	240.4	0.04943	238.4	0.04127	201.8	8.33121
423.6	0.07236	240.4	0.04917	238.4	0.04127	201.8	8.33121
424	0.07236	240.4	0.04943	238.4	0.04127	202	8.33121
424	0.07236	241.2	0.04943	239.2	0.04127	202	8.33121
424.4	0.07236	241.2	0.04943	239.2	0.04127	202	8.33121
424.8	0.07236	241.2	0.04943	239.2	0.04127	202.4	8.33121
424.8	0.07236	241.6	0.04943	239.6	0.04127	202.6	8.34395
425.6	0.07236	241.6	0.04943	239.6	0.04153	202.6	8.34395
425.6	0.07236	241.6	0.04943	239.6	0.04153	202.6	8.33758
425.6	0.07236	242	0.04943	239.6	0.04127	202.8	8.33758
426.4	0.07236	242	0.04943	240	0.04127	203	8.33758
426.4	0.07236	242	0.04968	240	0.04153	203	8.34395
426.4	0.07338	242	0.04943	240.4	0.04153	203	8.35032
427.2	0.07236	242.8	0.04943	240.4	0.04153	203.4	8.34395
427.6	0.07338	242.8	0.04943	240.4	0.04153	203.4	8.34395
427.6	0.07236	243.2	0.04968	240.4	0.04127	203.6	8.34395
427.6	0.07338	243.2	0.04968	241.2	0.04127	203.6	8.35669
428	0.07134	243.2	0.04968	241.2	0.04153	203.8	8.35669
428.4	0.07134	243.2	0.04968	241.2	0.04153	203.8	8.36306
428.4	0.07134	243.6	0.04968	241.2	0.04153	203.8	8.36306
429.2	0.07236	243.6	0.04968	241.6	0.04153	204.2	8.36306
429.2	0.07338	244	0.04968	241.6	0.04153	204.4	8.36306
429.6	0.07338	244	0.04968	242	0.04127	204.4	8.36943
429.6	0.07338	244	0.04968	242	0.04153	204.4	8.3758
430	0.07236	244	0.04968	242	0.04153	204.6	8.36943
430	0.07236	244.8	0.04968	242	0.04153	204.8	8.3758
430.4	0.07338	244.8	0.04994	242	0.04178	204.8	8.3758
430.4	0.07236	244.8	0.04968	242.8	0.04153	204.8	8.38217
431.2	0.07338	245.2	0.04968	242.8	0.04153	205.2	8.3949
431.2	0.07236	245.2	0.04968	243.2	0.04178	205.4	8.38854
431.6	0.07439	245.2	0.04968	243.2	0.04153	205.4	8.3949
431.6	0.07439	245.2	0.04994	243.2	0.04153	205.4	8.40127
432	0.07236	245.6	0.04994	243.2	0.04178	205.6	8.40127
432	0.07236	245.6	0.04994	243.6	0.04178	205.8	8.40764
432.8	0.07338	246	0.04994	243.6	0.04178	205.8	8.40764
433.2	0.07236	246	0.04994	243.6	0.04178	205.8	8.40764
433.2	0.07236	246	0.04994	244	0.04178	206.2	8.42038
433.6	0.07338	246	0.04994	244	0.04178	206.2	8.41401
434	0.07236	246.8	0.04994	244	0.04178	206.4	8.42038
434	0.07338	246.8	0.04994	244	0.04178	206.4	8.42675
434.8	0.07338	247.2	0.04994	244.8	0.04178	206.6	8.43312
434.8	0.07338	247.2	0.04994	244.8	0.04153	206.6	8.43312
435.2	0.07338	247.2	0.04994	245.2	0.04178	207	8.43312
435.2	0.07236	247.6	0.05045	245.2	0.04178	207	8.43949
435.6	0.07338	247.6	0.05045	245.2	0.04178	207.2	8.44586
435.6	0.07338	247.6	0.04994	245.2	0.04178	207.2	8.44586
436	0.07338	248.4	0.05019	245.6	0.04204	207.4	8.45223
436	0.07236	248.4	0.05019	245.6	0.04204	207.4	8.45223
436.8	0.07338	248.4	0.05045	246	0.04178	207.6	8.45223
436.8	0.07338	248.8	0.04994	246	0.04178	207.6	8.45223
437.2	0.07439	248.8	0.05045	246	0.04178	208	8.46497
437.2	0.07236	248.8	0.04994	246	0.04178	208	8.4586
437.6	0.07236	249.2	0.05019	246.8	0.04178	208.2	8.47134
437.6	0.07236	249.2	0.05019	246.8	0.04204	208.2	8.47134
438.4	0.07236	249.6	0.05019	246.8	0.04178	208.4	8.47134
438.4	0.07338	249.6	0.05019	247.2	0.04204	208.4	8.47134
438.8	0.07338	249.6	0.05019	247.2	0.04204	208.6	8.47771
438.8	0.07338	250.4	0.05045	247.2	0.04178	208.6	8.47771
439.2	0.07338	250.4	0.05019	247.6	0.04204	209	8.48408
439.6	0.07236	250.8	0.05045	247.6	0.04178	209	8.48408
439.6	0.07338	250.8	0.05019	247.6	0.04178	209.2	8.49045
439.6	0.07338	250.8	0.05045	247.6	0.04178	209.2	8.49045
440.4	0.07338	250.8	0.05019	248.4	0.04229	209.4	8.49682
[truncated: 17,537 more rows]

## Sheet: Sheet2
	Young's modulus (MPa)	Error bars	Test value 1	Test value 2	Test value 3			Toughness (MJ m-3)	Error bars	Test value 1	Test value 2	Test value 3
PDMAEA-Q	0.0512	0.045	0.096	0.0064	0.019		PDMAEA-Q	8	1.3	6.7	7.9	9.2
1:1	80.2	17.8	71	62.4	98		1:1	11.7	2.4	13.2	14.1	9.3
1:2	428	32	423	396	460		1:2	19.8	0.9	18.9	20.7	19.3
1:3	903	231	672	1134	800		1:3	26.9	2.9	23.9	29.8	25.1
1:4	2452	415.5	2054	2181	2850		1:4	13.5	2.6	13.6	10.8	16.1
PMAA	4114	834	4394	3835	2726		PMAA	4	1.8	2.2	5.2	5.8
