# Supplementary material for: Aqueous spinning of robust, self-healable, and crack-resistant hydrogel microfibers enabled by hydrogen bond nanoconfinement
Source: Nat Commun. 2023 Mar 13;14:1370. doi: 10.1038/s41467-023-37036-4 (PMC10011413; doi:10.1038/s41467-023-37036-4)
Supplement: Supplementary file 8 — Source Data [file 41467_2023_37036_MOESM8_ESM.zip › Source Data/Supplementary Figures/Source data Supplementary Fig. 2.xlsx]

## Sheet: Sheet1
36 wt%			25 wt%
ω (rad s-1)	G' (Pa）	G'' (Pa）	ω (rad s-1)	G' (Pa）	G'' (Pa）
100	6744	2986	100	77.74	370.9
77.43	6340	2854	77.43	267.1	274.3
59.95	5969	2713	59.95	139.3	243.9
46.42	5603	2575	46.42	204.5	234.1
35.94	5243	2444	35.94	173.3	216.2
27.83	4907	2348	27.83	153.2	199.5
21.54	4569	2223	21.54	123.6	176
16.68	4244	2108	16.68	101.3	156.9
12.92	3932	1998	12.92	79.5	137.6
10	3636	1896	10	61.13	119.7
7.743	3354	1800	7.743	45.96	102.8
5.995	3094	1695	5.995	33.58	87.26
4.642	2831	1607	4.642	23.46	72.67
3.594	2581	1523	3.594	15.61	59.39
2.783	2348	1442	2.783	9.96	47.85
2.154	2136	1360	2.154	6.19	38.19
1.668	1939	1280	1.668	3.735	30.16
1.292	1760	1202	1.292	2.203	23.63
1	1599	1128	1	1.283	18.41
