# Supplementary material for: Aqueous spinning of robust, self-healable, and crack-resistant hydrogel microfibers enabled by hydrogen bond nanoconfinement
Source: Nat Commun. 2023 Mar 13;14:1370. doi: 10.1038/s41467-023-37036-4 (PMC10011413; doi:10.1038/s41467-023-37036-4)
Supplement: Supplementary file 8 — Source Data [file 41467_2023_37036_MOESM8_ESM.zip › Source Data/Supplementary Figures/Source data Supplementary Fig. 20.xlsx]

## Sheet: Sheet1
Spider silk without notch		Spider silk with notch
		Test value 1		Test value 2		Test value 3
Strain （%）	Stress （MPa）	Strain （%）	Stress （MPa）	Strain （%）	Stress （MPa）	Strain （%）	Stress （MPa）
0	0	0	0	0	0	0.2	0
0	35.2877	0	52.9315	0.2	35.2877	0.2	17.6438
0.2	52.9315	0	141.151	0.2	35.2877	0.2	17.6438
0.2	70.5754	0.2	141.151	0.2	52.9315	0.2	17.6438
0.4	70.5754	0.2	141.151	0.2	70.5754	0.2	17.6438
0.4	35.2877	0.2	52.9315	0.2	52.9315	0.2	17.6438
0.4	52.9315	0.2	17.6438	0.2	52.9315	0.2	35.2877
0.4	52.9315	0.2	70.5754	0.4	35.2877	0.4	35.2877
0.4	52.9315	0.4	52.9315	0.4	35.2877	0.4	35.2877
0.6	70.5754	0.4	35.2877	0.4	35.2877	0.4	35.2877
0.6	52.9315	0.4	35.2877	0.6	35.2877	0.4	35.2877
0.6	52.9315	0.4	52.9315	0.6	52.9315	0.6	17.6438
0.6	70.5754	0.6	70.5754	0.6	52.9315	0.6	17.6438
0.6	88.2192	0.6	123.507	0.6	70.5754	0.6	17.6438
0.6	105.863	0.6	123.507	0.6	70.5754	0.6	17.6438
1	88.2192	0.6	158.795	0.6	70.5754	0.6	17.6438
1	88.2192	0.6	141.151	1	70.5754	0.6	17.6438
1	88.2192	1	141.151	1	52.9315	0.6	17.6438
1.2	88.2192	1	105.863	1	52.9315	1	35.2877
1.2	105.863	1	141.151	1.2	35.2877	1	35.2877
1.2	70.5754	1	70.5754	1.2	52.9315	1	52.9315
1.2	88.2192	1.2	70.5754	1.2	52.9315	1	17.6438
1.2	88.2192	1.2	105.863	1.2	70.5754	1	52.9315
1.4	105.863	1.2	123.507	1.2	70.5754	1.2	52.9315
1.4	88.2192	1.2	123.507	1.4	88.2192	1.2	35.2877
1.4	88.2192	1.2	105.863	1.4	105.863	1.2	35.2877
1.4	70.5754	1.4	158.795	1.4	105.863	1.2	35.2877
1.6	52.9315	1.4	141.151	1.4	70.5754	1.2	35.2877
1.6	52.9315	1.4	141.151	1.6	70.5754	1.2	52.9315
1.6	52.9315	1.6	141.151	1.6	70.5754	1.2	35.2877
1.6	70.5754	1.6	105.863	1.6	70.5754	1.4	52.9315
1.6	52.9315	1.6	105.863	1.6	70.5754	1.4	52.9315
2	105.863	1.6	105.863	1.6	88.2192	1.4	52.9315
2	105.863	1.6	105.863	2	88.2192	1.4	52.9315
2	105.863	2	123.507	2	70.5754	1.4	52.9315
2.2	105.863	2	141.151	2	70.5754	1.6	52.9315
2.2	105.863	2	141.151	2.2	70.5754	1.6	52.9315
2.2	105.863	2.2	141.151	2.2	88.2192	1.6	52.9315
2.2	105.863	2.2	123.507	2.2	70.5754	1.6	52.9315
2.2	105.863	2.2	158.795	2.2	70.5754	1.6	52.9315
2.4	105.863	2.2	105.863	2.2	70.5754	1.6	52.9315
2.4	105.863	2.2	105.863	2.4	70.5754	2	52.9315
2.4	105.863	2.4	88.2192	2.4	88.2192	2	52.9315
2.6	123.507	2.4	123.507	2.4	105.863	2	52.9315
2.6	141.151	2.4	105.863	2.6	105.863	2	52.9315
2.6	141.151	2.6	105.863	2.6	105.863	2	52.9315
2.6	141.151	2.6	158.795	2.6	88.2192	2.2	52.9315
2.6	141.151	2.6	105.863	2.6	105.863	2.2	70.5754
3	105.863	3	158.795	2.6	88.2192	2.2	52.9315
3	123.507	3	105.863	3	88.2192	2.2	70.5754
3	123.507	3	141.151	3	88.2192	2.2	70.5754
3	123.507	3	141.151	3	88.2192	2.2	52.9315
3	123.507	3	141.151	3	105.863	2.2	70.5754
3	141.151	3.2	158.795	3	105.863	2.4	70.5754
3.2	141.151	3.2	105.863	3	105.863	2.4	52.9315
3.2	141.151	3.2	123.507	3.2	105.863	2.4	70.5754
3.2	123.507	3.4	158.795	3.2	105.863	2.4	52.9315
3.2	123.507	3.4	158.795	3.2	105.863	2.4	70.5754
3.4	105.863	3.4	105.863	3.4	88.2192	2.6	70.5754
3.4	123.507	3.4	105.863	3.4	88.2192	2.6	70.5754
3.4	123.507	3.4	123.507	3.4	88.2192	2.6	70.5754
3.4	141.151	3.8	158.795	3.4	105.863	2.6	70.5754
3.4	141.151	3.8	158.795	3.4	105.863	2.6	70.5754
3.8	141.151	3.8	141.151	3.8	123.507	2.6	70.5754
3.8	141.151	4	123.507	3.8	123.507	3	70.5754
3.8	123.507	4	123.507	3.8	123.507	3	70.5754
4	141.151	4	141.151	3.8	123.507	3	70.5754
4	141.151	4	123.507	4	105.863	3	70.5754
4	141.151	4	158.795	4	105.863	3	70.5754
4	141.151	4.2	158.795	4	105.863	3	70.5754
4	141.151	4.2	158.795	4	105.863	3	70.5754
4.2	158.795	4.2	141.151	4	105.863	3.2	70.5754
4.2	141.151	4.4	176.438	4.2	105.863	3.2	88.2192
4.2	141.151	4.4	158.795	4.2	123.507	3.2	70.5754
4.2	141.151	4.4	176.438	4.2	141.151	3.2	70.5754
4.2	141.151	4.4	123.507	4.4	123.507	3.2	88.2192
4.4	141.151	4.4	141.151	4.4	141.151	3.4	70.5754
4.4	141.151	4.8	141.151	4.4	123.507	3.4	70.5754
4.4	141.151	4.8	141.151	4.4	123.507	3.4	70.5754
4.4	158.795	4.8	141.151	4.4	123.507	3.4	70.5754
4.4	158.795	4.8	158.795	4.8	123.507	3.4	70.5754
4.4	158.795	5	158.795	4.8	123.507	3.4	70.5754
4.8	158.795	5	158.795	4.8	123.507	3.8	70.5754
4.8	158.795	5	158.795	5	141.151	3.8	70.5754
4.8	141.151	5	158.795	5	141.151	3.8	70.5754
5	141.151	5	158.795	5	141.151	3.8	88.2192
5	158.795	5.2	141.151	5	141.151	3.8	70.5754
5	141.151	5.2	158.795	5	141.151	4	70.5754
5	141.151	5.2	141.151	5.2	123.507	4	88.2192
5	158.795	5.4	158.795	5.2	141.151	4	70.5754
5.2	158.795	5.4	176.438	5.2	123.507	4	70.5754
5.2	158.795	5.4	158.795	5.4	123.507	4	70.5754
5.2	158.795	5.4	158.795	5.4	141.151	4	70.5754
5.4	141.151	5.4	176.438	5.4	141.151	4	70.5754
5.4	141.151	5.8	158.795	5.4	141.151	4.2	70.5754
5.4	141.151	5.8	158.795	5.4	158.795	4.2	70.5754
5.4	158.795	5.8	158.795	5.4	158.795	4.2	70.5754
5.4	141.151	6	158.795	5.8	141.151	4.2	70.5754
5.8	158.795	6	176.438	5.8	158.795	4.4	70.5754
5.8	158.795	6	176.438	5.8	141.151	4.4	70.5754
5.8	158.795	6	176.438	6	141.151	4.4	88.2192
5.8	158.795	6.2	194.082	6	141.151	4.4	105.863
6	158.795	6.2	194.082	6	141.151	4.4	105.863
6	158.795	6.2	158.795	6	141.151	4.4	105.863
6	158.795	6.2	176.438	6	158.795	4.4	88.2192
6	158.795	6.2	176.438	6.2	158.795	4.8	88.2192
6	158.795	6.6	158.795	6.2	158.795	4.8	88.2192
6.2	158.795	6.6	158.795	6.2	158.795	4.8	88.2192
6.2	176.438	6.6	158.795	6.2	158.795	4.8	88.2192
6.2	158.795	6.6	194.082	6.2	158.795	4.8	88.2192
6.2	176.438	6.8	194.082	6.2	158.795	5	70.5754
6.2	158.795	6.8	194.082	6.6	141.151	5	70.5754
6.2	158.795	6.8	176.438	6.6	158.795	5	88.2192
6.6	176.438	6.8	176.438	6.6	176.438	5	70.5754
6.6	176.438	6.8	176.438	6.8	158.795	5	88.2192
6.6	176.438	7	158.795	6.8	158.795	5	105.863
6.8	158.795	7	194.082	6.8	158.795	5.2	105.863
6.8	176.438	7.2	176.438	6.8	141.151	5.2	105.863
6.8	176.438	7.2	211.726	7	141.151	5.2	105.863
6.8	194.082	7.2	176.438	7	141.151	5.2	105.863
6.8	176.438	7.2	194.082	7	141.151	5.2	105.863
7	176.438	7.2	211.726	7	158.795	5.4	88.2192
7	176.438	7.6	176.438	7.2	176.438	5.4	105.863
7	176.438	7.6	176.438	7.2	176.438	5.4	88.2192
7	176.438	7.6	211.726	7.2	176.438	5.4	88.2192
7.2	176.438	7.6	176.438	7.2	176.438	5.4	105.863
7.2	176.438	7.8	194.082	7.2	158.795	5.4	88.2192
7.2	176.438	7.8	194.082	7.6	176.438	5.4	105.863
7.2	194.082	7.8	211.726	7.6	158.795	5.8	105.863
7.2	176.438	7.8	211.726	7.6	158.795	5.8	105.863
7.6	194.082	8	211.726	7.8	158.795	5.8	105.863
7.6	194.082	8	211.726	7.8	158.795	5.8	88.2192
7.6	194.082	8	211.726	7.8	176.438	5.8	105.863
7.8	194.082	8.2	194.082	7.8	176.438	6	88.2192
7.8	194.082	8.2	194.082	7.8	176.438	6	105.863
7.8	194.082	8.2	211.726	7.8	176.438	6	105.863
7.8	194.082	8.2	211.726	8	176.438	6	105.863
7.8	194.082	8.2	211.726	8	176.438	6	105.863
8	194.082	8.6	211.726	8	176.438	6	88.2192
8	194.082	8.6	211.726	8.2	194.082	6	105.863
8	194.082	8.6	211.726	8.2	158.795	6.2	105.863
8	211.726	8.8	211.726	8.2	176.438	6.2	123.507
8.2	194.082	8.8	211.726	8.2	158.795	6.2	105.863
8.2	194.082	8.8	211.726	8.2	158.795	6.2	123.507
8.2	194.082	8.8	211.726	8.2	176.438	6.2	123.507
8.2	194.082	8.8	211.726	8.6	176.438	6.2	123.507
8.2	194.082	9	211.726	8.6	176.438	6.2	123.507
8.6	194.082	9	211.726	8.6	176.438	6.6	105.863
8.6	211.726	9	211.726	8.8	176.438	6.6	123.507
8.6	211.726	9	211.726	8.8	194.082	6.6	123.507
8.8	211.726	9.2	211.726	8.8	176.438	6.6	105.863
8.8	194.082	9.2	211.726	8.8	176.438	6.8	123.507
8.8	194.082	9.2	211.726	8.8	176.438	6.8	123.507
8.8	194.082	9.2	211.726	9	176.438	6.8	123.507
8.8	194.082	9.2	211.726	9	176.438	6.8	141.151
9	194.082	9.6	229.37	9	176.438	6.8	141.151
9	211.726	9.6	229.37	9	176.438	6.8	141.151
9	247.014	9.6	229.37	9.2	194.082	6.8	141.151
9	229.37	9.6	229.37	9.2	176.438	7	141.151
9.2	194.082	9.8	211.726	9.2	194.082	7	141.151
9.2	229.37	9.8	229.37	9.2	158.795	7	141.151
9.2	229.37	9.8	211.726	9.6	158.795	7	141.151
9.2	211.726	9.8	229.37	9.6	176.438	7	141.151
9.2	211.726	10	229.37	9.6	158.795	7.2	141.151
9.2	211.726	10	229.37	9.6	176.438	7.2	141.151
9.6	194.082	10	229.37	9.6	176.438	7.2	141.151
9.6	229.37	10	229.37	9.8	176.438	7.2	141.151
9.6	229.37	10.4	229.37	9.8	194.082	7.2	141.151
9.6	211.726	10.4	229.37	9.8	176.438	7.2	141.151
9.6	247.014	10.4	229.37	9.8	176.438	7.2	141.151
9.8	229.37	10.6	229.37	10	176.438	7.6	158.795
9.8	211.726	10.6	229.37	10	176.438	7.6	158.795
10	211.726	10.6	247.014	10	176.438	7.6	158.795
10	211.726	10.6	229.37	10	176.438	7.6	158.795
10	211.726	10.6	247.014	10	176.438	7.8	141.151
10	229.37	10.8	247.014	10.4	176.438	7.8	141.151
10	229.37	10.8	247.014	10.4	194.082	7.8	141.151
10	247.014	10.8	247.014	10.4	194.082	7.8	141.151
10.4	229.37	11	229.37	10.6	194.082	7.8	141.151
10.4	247.014	11	229.37	10.6	194.082	7.8	141.151
10.4	229.37	11	247.014	10.6	194.082	7.8	141.151
10.6	229.37	11	229.37	10.6	176.438	8	141.151
10.6	229.37	11.4	247.014	10.6	194.082	8	141.151
10.6	229.37	11.4	247.014	10.6	194.082	8	158.795
10.6	229.37	11.4	229.37	10.8	194.082	8	158.795
10.6	229.37	11.4	264.658	10.8	194.082	8	158.795
10.6	247.014	11.6	264.658	10.8	194.082	8.2	158.795
10.8	247.014	11.6	247.014	11	194.082	8.2	158.795
10.8	247.014	11.6	247.014	11	194.082	8.2	158.795
10.8	247.014	11.6	229.37	11	194.082	8.2	158.795
11	229.37	11.6	229.37	11	194.082	8.2	158.795
11	229.37	11.8	247.014	11	176.438	8.2	141.151
11	229.37	11.8	264.658	11	194.082	8.2	141.151
11	247.014	12	247.014	11.4	176.438	8.6	141.151
11	229.37	12	264.658	11.4	176.438	8.6	141.151
11.4	247.014	12	247.014	11.4	194.082	8.6	158.795
11.4	229.37	12	247.014	11.6	194.082	8.6	141.151
11.4	229.37	12	247.014	11.6	194.082	8.8	158.795
11.4	247.014	12.4	247.014	11.6	194.082	8.8	158.795
11.6	264.658	12.4	264.658	11.6	194.082	8.8	158.795
11.6	264.658	12.4	264.658	11.6	194.082	8.8	158.795
11.6	247.014	12.6	282.301	11.8	194.082	8.8	141.151
11.6	247.014	12.6	264.658	11.8	194.082	8.8	158.795
11.6	247.014	12.6	264.658	11.8	194.082	8.8	141.151
11.8	247.014	12.8	282.301	11.8	194.082	9	141.151
11.8	247.014	12.8	247.014	12	194.082	9	158.795
11.8	247.014	12.8	264.658	12	194.082	9	141.151
12	247.014	12.8	247.014	12	194.082	9	158.795
12	247.014	12.8	247.014	12	211.726	9.2	158.795
12	264.658	13.2	282.301	12	194.082	9.2	158.795
12	264.658	13.2	264.658	12.4	211.726	9.2	158.795
12	264.658	13.2	282.301	12.4	194.082	9.2	158.795
12.4	247.014	13.4	282.301	12.4	194.082	9.2	158.795
12.4	247.014	13.4	264.658	12.6	194.082	9.2	158.795
12.4	264.658	13.4	299.945	12.6	211.726	9.2	158.795
12.6	247.014	13.4	264.658	12.6	211.726	9.6	158.795
12.6	264.658	13.6	282.301	12.6	211.726	9.6	158.795
12.6	247.014	13.6	299.945	12.6	211.726	9.6	158.795
12.6	264.658	13.6	282.301	12.8	229.37	9.6	158.795
12.8	264.658	13.6	264.658	12.8	211.726	9.6	158.795
12.8	282.301	13.8	264.658	12.8	211.726	9.6	158.795
12.8	282.301	13.8	282.301	12.8	211.726	9.6	158.795
12.8	282.301	13.8	282.301	12.8	211.726	9.8	158.795
12.8	247.014	13.8	282.301	13.2	211.726	9.8	158.795
13.2	247.014	13.8	282.301	13.2	211.726	9.8	158.795
13.2	247.014	14.2	282.301	13.2	229.37	9.8	158.795
13.2	264.658	14.2	282.301	13.4	211.726	9.8	176.438
13.2	264.658	14.4	282.301	13.4	229.37	10	158.795
13.4	282.301	14.4	282.301	13.4	229.37	10	158.795
13.4	282.301	14.4	282.301	13.4	211.726	10	176.438
13.4	282.301	14.4	299.945	13.4	229.37	10	158.795
13.4	264.658	14.4	299.945	13.4	211.726	10	158.795
13.4	264.658	14.6	299.945	13.6	211.726	10	158.795
13.6	264.658	14.6	299.945	13.6	229.37	10	158.795
13.6	282.301	14.6	299.945	13.6	229.37	10.4	158.795
13.6	264.658	14.6	282.301	13.8	229.37	10.4	158.795
13.8	282.301	14.8	299.945	13.8	229.37	10.4	158.795
13.8	282.301	14.8	299.945	13.8	229.37	10.4	158.795
13.8	282.301	14.8	299.945	13.8	211.726	10.6	158.795
13.8	299.945	14.8	299.945	13.8	229.37	10.6	176.438
13.8	299.945	15.2	299.945	13.8	229.37	10.6	158.795
14.2	299.945	15.2	299.945	14.2	229.37	10.6	158.795
14.2	282.301	15.2	317.589	14.2	229.37	10.6	176.438
14.2	264.658	15.4	299.945	14.2	229.37	10.6	158.795
14.2	264.658	15.4	299.945	14.4	247.014	10.6	158.795
14.4	282.301	15.4	317.589	14.4	247.014	10.8	158.795
14.4	282.301	15.4	299.945	14.4	247.014	10.8	158.795
14.4	282.301	15.4	299.945	14.4	229.37	10.8	176.438
14.4	282.301	15.6	317.589	14.4	229.37	10.8	176.438
14.6	282.301	15.6	317.589	14.6	229.37	10.8	176.438
14.6	282.301	15.6	317.589	14.6	229.37	11	176.438
14.6	282.301	15.6	317.589	14.6	229.37	11	176.438
14.6	282.301	15.6	299.945	14.6	229.37	11	176.438
14.8	282.301	16	317.589	14.8	229.37	11	176.438
14.8	299.945	16	317.589	14.8	229.37	11	194.082
14.8	299.945	16.2	317.589	14.8	229.37	11	176.438
14.8	299.945	16.2	317.589	14.8	247.014	11	176.438
14.8	299.945	16.2	317.589	15.2	247.014	11.4	176.438
15.2	299.945	16.2	317.589	15.2	229.37	11.4	176.438
15.2	282.301	16.2	317.589	15.2	229.37	11.4	176.438
15.2	299.945	16.4	317.589	15.2	229.37	11.4	176.438
15.4	299.945	16.4	317.589	15.4	229.37	11.4	176.438
15.4	282.301	16.4	317.589	15.4	229.37	11.6	176.438
15.4	299.945	16.6	317.589	15.4	229.37	11.6	194.082
15.4	299.945	16.6	317.589	15.4	229.37	11.6	176.438
15.4	299.945	16.6	317.589	15.4	247.014	11.6	194.082
15.6	299.945	16.6	335.233	15.6	247.014	11.6	194.082
15.6	317.589	17	335.233	15.6	247.014	11.6	176.438
15.6	299.945	17	317.589	15.6	247.014	11.6	176.438
15.6	299.945	17	317.589	15.6	247.014	11.8	158.795
15.6	299.945	17	335.233	15.6	247.014	11.8	176.438
16	299.945	17.2	335.233	16	229.37	11.8	176.438
16	299.945	17.2	335.233	16	247.014	11.8	176.438
16	282.301	17.2	352.877	16	247.014	12	176.438
16.2	282.301	17.2	335.233	16.2	247.014	12	176.438
16.2	282.301	17.4	335.233	16.2	264.658	12	194.082
16.2	299.945	17.4	352.877	16.2	264.658	12	194.082
16.2	299.945	17.4	335.233	16.2	264.658	12	194.082
16.2	299.945	17.4	335.233	16.2	247.014	12	194.082
16.4	317.589	17.6	335.233	16.2	247.014	12	176.438
16.4	317.589	17.6	317.589	16.4	247.014	12.4	194.082
16.4	317.589	17.6	317.589	16.4	247.014	12.4	194.082
16.6	299.945	17.6	352.877	16.4	247.014	12.4	176.438
16.6	299.945	18	335.233	16.6	247.014	12.4	194.082
16.6	299.945	18	352.877	16.6	247.014	12.4	176.438
16.6	299.945	18	352.877	16.6	247.014	12.6	194.082
16.6	317.589	18.2	352.877	16.6	264.658	12.6	194.082
17	317.589	18.2	352.877	16.6	247.014	12.6	194.082
17	317.589	18.2	352.877	16.6	247.014	12.6	211.726
17	335.233	18.2	352.877	17	247.014	12.6	194.082
17.2	335.233	18.2	335.233	17	264.658	12.6	194.082
17.2	335.233	18.4	352.877	17	264.658	12.6	194.082
17.2	317.589	18.4	370.521	17.2	264.658	12.8	194.082
17.2	317.589	18.4	370.521	17.2	247.014	12.8	194.082
17.2	317.589	18.6	370.521	17.2	247.014	12.8	194.082
17.4	317.589	18.6	352.877	17.2	247.014	12.8	194.082
17.4	335.233	18.6	352.877	17.2	247.014	12.8	194.082
17.4	335.233	18.6	370.521	17.4	264.658	12.8	211.726
17.6	335.233	18.6	370.521	17.4	264.658	12.8	194.082
17.6	335.233	19	352.877	17.4	264.658	13.2	194.082
17.6	335.233	19	352.877	17.4	264.658	13.2	211.726
17.6	317.589	19	370.521	17.6	264.658	13.2	194.082
17.6	317.589	19	370.521	17.6	264.658	13.2	211.726
18	317.589	19	370.521	17.6	247.014	13.4	194.082
18	317.589	19.2	388.165	17.6	264.658	13.4	194.082
18	317.589	19.2	388.165	17.6	247.014	13.4	194.082
18	352.877	19.4	370.521	18	247.014	13.4	194.082
18.2	335.233	19.4	388.165	18	264.658	13.4	194.082
18.2	352.877	19.4	370.521	18	264.658	13.4	194.082
18.2	335.233	19.4	370.521	18.2	247.014	13.4	194.082
18.2	335.233	19.4	370.521	18.2	264.658	13.6	194.082
18.4	335.233	19.8	370.521	18.2	247.014	13.6	211.726
18.4	335.233	19.8	370.521	18.2	264.658	13.6	211.726
18.4	335.233	19.8	405.808	18.2	247.014	13.6	211.726
18.6	352.877	19.8	370.521	18.4	247.014	13.8	229.37
18.6	335.233	20	370.521	18.4	247.014	13.8	211.726
18.6	335.233	20	388.165	18.4	264.658	13.8	194.082
18.6	335.233	20	405.808	18.4	264.658	13.8	194.082
18.6	352.877	20	388.165	18.6	264.658	13.8	194.082
19	352.877	20.2	370.521	18.6	264.658	13.8	194.082
19	352.877	20.2	370.521	18.6	282.301	13.8	211.726
19	352.877	20.2	388.165	18.6	282.301	14.2	211.726
19	352.877	20.4	405.808	18.6	264.658	14.2	211.726
19.2	352.877	20.4	405.808	19	264.658	14.2	229.37
19.2	335.233	20.4	405.808	19	247.014	14.2	211.726
19.2	352.877	20.4	405.808	19	264.658	14.4	229.37
19.2	352.877	20.4	405.808	19	247.014	14.4	211.726
19.4	352.877	20.8	405.808	19	264.658	14.4	229.37
19.4	352.877	20.8	388.165	19.2	264.658	14.4	211.726
19.4	352.877	20.8	405.808	19.2	282.301	14.4	229.37
19.4	370.521	21	388.165	19.2	282.301	14.4	211.726
19.8	388.165	21	388.165	19.4	282.301	14.4	211.726
19.8	335.233	21	405.808	19.4	282.301	14.6	229.37
19.8	370.521	21	423.452	19.4	282.301	14.6	211.726
20	352.877	21	423.452	19.4	282.301	14.6	211.726
20	370.521	21.2	423.452	19.4	282.301	14.6	211.726
20	352.877	21.2	405.808	19.4	282.301	14.8	211.726
20	370.521	21.4	405.808	19.8	282.301	14.8	229.37
20	388.165	21.4	388.165	19.8	282.301	14.8	229.37
20.2	352.877	21.4	405.808	19.8	282.301	14.8	229.37
20.2	352.877	21.4	405.808	20	282.301	14.8	229.37
20.2	352.877	21.4	405.808	20	282.301	14.8	229.37
20.4	352.877	21.8	441.096	20	282.301	14.8	229.37
20.4	388.165	21.8	405.808	20	299.945	15.2	211.726
20.4	370.521	21.8	441.096	20	282.301	15.2	229.37
20.4	370.521	22	441.096	20.2	282.301	15.2	229.37
20.4	370.521	22	441.096	20.2	282.301	15.2	229.37
20.8	388.165	22	441.096	20.2	282.301	15.2	229.37
20.8	370.521	22	405.808	20.4	282.301	15.4	229.37
20.8	370.521	22.2	405.808	20.4	282.301	15.4	229.37
21	370.521	22.2	441.096	20.4	282.301	15.4	229.37
21	388.165	22.2	405.808	20.4	299.945	15.4	229.37
21	405.808	22.2	458.74	20.4	299.945	15.4	229.37
21	370.521	22.2	423.452	20.8	299.945	15.6	229.37
21	370.521	22.6	441.096	20.8	299.945	15.6	229.37
21.2	388.165	22.6	441.096	20.8	282.301	15.6	229.37
21.2	370.521	22.6	423.452	20.8	299.945	15.6	247.014
21.2	405.808	22.8	423.452	21	282.301	15.6	229.37
21.4	370.521	22.8	423.452	21	299.945	15.6	229.37
21.4	388.165	22.8	423.452	21	317.589	15.6	229.37
21.4	388.165	22.8	458.74	21	299.945	16	229.37
21.4	388.165	22.8	458.74	21.2	299.945	16	229.37
21.8	405.808	23	458.74	21.2	299.945	16	247.014
21.8	388.165	23	441.096	21.2	299.945	16	247.014
21.8	388.165	23	441.096	21.2	317.589	16	247.014
21.8	405.808	23.2	458.74	21.4	317.589	16.2	247.014
22	388.165	23.2	423.452	21.4	299.945	16.2	247.014
22	388.165	23.2	423.452	21.4	282.301	16.2	247.014
22	388.165	23.2	458.74	21.4	299.945	16.2	229.37
22	405.808	23.6	476.384	21.4	299.945	16.2	247.014
22.2	405.808	23.6	476.384	21.8	299.945	16.2	247.014
22.2	405.808	23.6	476.384	21.8	317.589	16.2	247.014
22.2	423.452	23.6	476.384	21.8	299.945	16.4	247.014
22.2	405.808	23.8	458.74	22	299.945	16.4	264.658
22.2	405.808	23.8	458.74	22	299.945	16.4	247.014
22.6	388.165	23.8	476.384	22	317.589	16.4	247.014
22.6	388.165	23.8	458.74	22	317.589	16.4	247.014
22.6	423.452	24	458.74	22	317.589	16.6	247.014
22.8	405.808	24	458.74	22	317.589	16.6	264.658
22.8	423.452	24	458.74	22.2	317.589	16.6	264.658
22.8	423.452	24.2	494.028	22.2	317.589	16.6	264.658
22.8	405.808	24.2	476.384	22.2	317.589	16.6	264.658
23	423.452	24.2	476.384	22.2	317.589	16.6	264.658
23	405.808	24.2	458.74	22.2	317.589	17	264.658
23	405.808	24.2	494.028	22.6	317.589	17	264.658
23	423.452	24.6	494.028	22.6	317.589	17	264.658
23.2	405.808	24.6	458.74	22.6	335.233	17	264.658
23.2	423.452	24.6	458.74	22.8	335.233	17	247.014
23.2	423.452	24.8	511.671	22.8	335.233	17.2	264.658
23.2	423.452	24.8	476.384	22.8	317.589	17.2	264.658
23.6	423.452	24.8	494.028	22.8	335.233	17.2	282.301
23.8	423.452	24.8	494.028	22.8	317.589	17.2	264.658
23.8	423.452	24.8	476.384	23	335.233	17.2	282.301
23.8	423.452	25	494.028	23	317.589	17.2	282.301
24	423.452	25	476.384	23	317.589	17.2	282.301
24	423.452	25.2	494.028	23	335.233	17.4	282.301
24	423.452	25.2	494.028	23.2	335.233	17.4	282.301
24.2	423.452	25.2	494.028	23.2	335.233	17.4	282.301
24.2	423.452	25.2	511.671	23.2	335.233	17.4	282.301
24.2	441.096	25.2	494.028	23.2	335.233	17.4	282.301
24.2	441.096	25.6	511.671	23.2	317.589	17.6	282.301
24.2	441.096	25.6	511.671	23.6	335.233	17.6	282.301
24.6	441.096	25.6	511.671	23.6	317.589	17.6	282.301
24.6	441.096	25.6	511.671	23.6	335.233	17.6	282.301
24.8	441.096	25.6	511.671	23.8	335.233	17.6	282.301
24.8	441.096	25.8	511.671	23.8	335.233	17.6	282.301
24.8	441.096	25.8	511.671	23.8	317.589	18	282.301
24.8	441.096	26	141.151	23.8	335.233	18	282.301
25	458.74	26	52.9315	23.8	317.589	18	282.301
25	441.096	26	-8.82192	24	352.877	18	282.301
25.2	441.096			24	335.233	18	282.301
25.2	441.096			24	335.233	18.2	282.301
25.2	441.096			24.2	352.877	18.2	282.301
25.2	441.096			24.2	352.877	18.2	299.945
25.6	441.096			24.2	352.877	18.2	282.301
25.6	458.74			24.2	352.877	18.2	299.945
25.6	441.096			24.2	352.877	18.2	299.945
25.6	441.096			24.6	352.877	18.2	299.945
25.8	441.096			24.6	352.877	18.4	282.301
25.8	441.096			24.6	352.877	18.4	299.945
26	441.096			24.6	352.877	18.4	299.945
26	458.74			24.8	352.877	18.4	317.589
26	458.74			24.8	352.877	18.6	299.945
26	458.74			24.8	352.877	18.6	317.589
26.4	458.74			24.8	370.521	18.6	299.945
26.4	441.096			24.8	352.877	18.6	317.589
26.4	441.096			25	352.877	18.6	299.945
26.4	458.74			25	352.877	18.6	299.945
26.6	458.74			25	352.877	18.6	299.945
26.6	458.74			25.2	352.877	19	299.945
26.6	458.74			25.2	370.521	19	317.589
26.6	458.74			25.2	370.521	19	317.589
26.8	458.74			25.2	370.521	19	317.589
26.8	476.384			25.2	370.521	19	317.589
26.8	458.74			25.6	370.521	19	335.233
27	476.384			25.6	370.521	19.2	335.233
27	494.028			25.6	370.521	19.2	317.589
27	458.74			25.6	370.521	19.2	317.589
27	494.028			25.6	370.521	19.2	317.589
27	458.74			25.8	370.521	19.4	317.589
27.4	458.74			25.8	370.521	19.4	317.589
27.4	494.028			25.8	370.521	19.4	299.945
27.6	476.384			25.8	370.521	19.4	317.589
27.6	476.384			26	370.521	19.4	299.945
27.6	494.028			26	370.521	19.4	317.589
27.6	476.384			26	370.521	19.4	317.589
27.6	476.384			26	370.521	19.8	317.589
27.8	494.028			26	370.521	19.8	335.233
27.8	476.384			26.4	370.521	19.8	317.589
27.8	494.028			26.4	388.165	19.8	335.233
28	494.028			26.4	388.165	19.8	317.589
28	494.028			26.6	388.165	20	317.589
28	494.028			26.6	370.521	20	317.589
28	494.028			26.6	370.521	20	317.589
28	494.028			26.6	370.521	20	317.589
28.4	476.384			26.6	370.521	20	317.589
28.4	494.028			26.8	370.521	20	317.589
28.4	511.671			26.8	388.165	20	335.233
28.4	494.028			26.8	370.521	20.2	317.589
28.4	511.671			27	388.165	20.2	335.233
28.6	494.028			27	370.521	20.2	317.589
28.6	511.671			27	388.165	20.2	335.233
28.8	511.671			27	388.165	20.4	335.233
28.8	494.028			27	388.165	20.4	335.233
28.8	511.671			27.4	388.165	20.4	335.233
28.8	511.671			27.4	388.165	20.4	335.233
28.8	511.671			27.4	388.165	20.4	335.233
29.2	511.671			27.4	370.521	20.4	317.589
29.2	494.028			27.6	388.165	20.8	335.233
29.2	529.315			27.6	388.165	20.8	335.233
29.4	529.315			27.6	370.521	20.8	335.233
29.4	511.671			27.6	388.165	20.8	335.233
29.4	529.315			27.6	405.808	20.8	335.233
29.4	511.671			27.8	388.165	21	335.233
29.4	529.315			27.8	388.165	21	335.233
29.6	529.315			27.8	388.165	21	335.233
29.6	529.315			28	370.521	21	335.233
29.6	529.315			28	370.521	21	52.9315
29.8	546.959			28	388.165	21	-35.2877
29.8	529.315			28	388.165
29.8	564.603			28	388.165
29.8	529.315			28.4	405.808
30.2	564.603			28.4	388.165
30.2	511.671			28.4	405.808
30.2	546.959			28.4	388.165
30.2	529.315			28.4	405.808
30.4	529.315			28.6	405.808
30.4	546.959			28.6	405.808
30.4	529.315			28.6	405.808
30.4	564.603			28.8	405.808
30.6	546.959			28.8	423.452
30.6	546.959			28.8	405.808
30.6	564.603			28.8	423.452
30.8	529.315			28.8	423.452
30.8	546.959			29.2	405.808
30.8	546.959			29.2	423.452
30.8	546.959			29.2	405.808
30.8	582.247			29.2	405.808
31.2	546.959			29.4	423.452
31.2	564.603			29.4	441.096
31.4	564.603			29.4	423.452
31.4	546.959			29.4	423.452
31.4	546.959			29.4	423.452
31.4	564.603			29.6	405.808
31.4	564.603			29.6	423.452
31.6	564.603			29.6	423.452
31.6	582.247			29.8	441.096
31.6	582.247			29.8	441.096
31.6	582.247			29.8	441.096
32	582.247			29.8	441.096
32	582.247			29.8	441.096
32	582.247			30.2	441.096
32.2	582.247			30.2	441.096
32.2	582.247			30.2	441.096
32.2	582.247			30.4	441.096
32.2	582.247			30.4	458.74
32.4	582.247			30.4	441.096
32.4	599.891			30.4	441.096
32.4	582.247			30.4	441.096
32.4	582.247			30.6	441.096
32.6	599.891			30.6	458.74
32.6	582.247			30.6	441.096
32.6	599.891			30.6	441.096
32.6	617.534			30.8	441.096
33	599.891			30.8	441.096
33	599.891			30.8	458.74
33	599.891			30.8	458.74
33.2	599.891			30.8	476.384
33.2	599.891			31.2	476.384
33.2	617.534			31.2	476.384
33.2	617.534			31.2	476.384
33.2	617.534			31.2	458.74
33.4	617.534			31.4	458.74
33.4	617.534			31.4	458.74
33.4	635.178			31.4	458.74
33.6	617.534			31.4	476.384
33.6	617.534			31.4	476.384
33.6	617.534			31.6	494.028
33.6	617.534			31.6	494.028
33.6	635.178			31.6	476.384
34	635.178			31.6	458.74
34	635.178			32	494.028
34.2	635.178			32	476.384
34.2	635.178			32	476.384
34.2	652.822			32	476.384
34.2	635.178			32.2	476.384
34.2	635.178			32.2	494.028
34.2	635.178			32.2	476.384
34.4	652.822			32.2	476.384
34.4	652.822			32.2	458.74
34.6	652.822			32.4	494.028
34.6	652.822			32.4	494.028
34.6	652.822			32.4	476.384
34.6	652.822			32.4	494.028
34.6	652.822			32.6	494.028
35	670.466			32.6	494.028
35	652.822			32.6	494.028
35	670.466			32.6	494.028
35	670.466			33	494.028
35	652.822			33	494.028
35.2	670.466			33	494.028
35.2	670.466			33.2	494.028
35.4	670.466			33.2	494.028
35.4	688.11			33.2	494.028
35.4	670.466			33.2	-35.2877
35.4	670.466
35.4	670.466
35.8	670.466
35.8	670.466
35.8	652.822
36	705.754
36	688.11
36	705.754
36	723.398
36.2	705.754
36.2	741.041
36.2	705.754
36.2	741.041
36.4	705.754
36.4	741.041
36.4	705.754
36.4	741.041
36.8	723.398
36.8	741.041
37	723.398
37	741.041
37	741.041
37	758.685
37	758.685
37.2	741.041
37.2	776.329
37.2	758.685
37.4	776.329
37.4	741.041
37.4	776.329
37.4	758.685
37.8	793.973
37.8	758.685
37.8	758.685
38	793.973
38	758.685
38	793.973
38	776.329
38	758.685
38.2	776.329
38.2	793.973
38.2	776.329
38.2	793.973
38.6	776.329
38.6	776.329
38.6	776.329
38.6	793.973
38.8	793.973
38.8	793.973
38.8	811.617
38.8	793.973
39	811.617
39	793.973
39	811.617
39.2	811.617
39.2	829.261
39.2	811.617
39.2	264.658
39.6	-17.6438
