# Supplementary material for: Aqueous spinning of robust, self-healable, and crack-resistant hydrogel microfibers enabled by hydrogen bond nanoconfinement
Source: Nat Commun. 2023 Mar 13;14:1370. doi: 10.1038/s41467-023-37036-4 (PMC10011413; doi:10.1038/s41467-023-37036-4)
Supplement: Supplementary file 8 — Source Data [file 41467_2023_37036_MOESM8_ESM.zip › Source Data/Supplementary Figures/Source data Supplementary Fig. 21.xlsx]

## Sheet: Sheet1
RH = 80%		RH = 90%
Strain (%)	Stress (MPa)	Strain (%)	Stress (MPa)
0.2	0.04532	0.2	-0.01232
0.2	0.01511	0.2	-0.01181
0.2	0.06042	0.2	-0.0112
0.4	0.04541	0.2	-0.01048
0.4	0.04541	0.4	-0.00966
0.4	0.06054	0.4	-0.00874
0.4	0.04541	0.4	-0.00688
0.6	0.0455	0.6	-0.0066
0.6	0.0455	0.6	-0.0032
0.6	0.0455	0.6	-0.0022
0.6	0.06066	0.6	-0.000726272
1	0.04568	1	0.0015
1	0.06091	1	0.00375
1	0.06091	1	0.00484
1.2	0.04577	1	0.00585
1.2	0.06103	1.2	0.00747
1.2	0.06103	1.2	0.00855
1.2	0.06103	1.2	0.00905
1.4	0.06115	1.2	0.00966
1.4	0.06115	1.4	0.0104
1.4	0.06115	1.4	0.00973
1.6	0.07658	1.6	0.00981
1.6	0.07658	1.6	0.00877
1.6	0.07658	1.6	0.00951
1.6	0.06127	1.6	0.00944
2	0.07689	2	0.00926
2	0.07689	2	0.00896
2.2	0.06163	2.2	0.01071
2.2	0.09244	2.2	0.00898
2.2	0.07704	2.2	0.00926
2.2	0.07704	2.2	0.00967
2.4	0.09262	2.4	0.01092
2.4	0.09262	2.4	0.01226
2.6	0.09281	2.6	0.01369
2.6	0.09281	2.6	0.01521
2.6	0.09281	2.6	0.01493
2.6	0.07734	2.6	0.01657
3	0.09317	3	0.01711
3	0.09317	3	0.01841
3	0.09317	3	0.0197
3	0.09317	3	0.01987
3.2	0.09335	3.2	0.01964
3.2	0.09335	3.2	0.01821
3.4	0.09353	3.2	0.01891
3.4	0.09353	3.2	0.01876
3.4	0.10912	3.4	0.01921
3.4	0.10912	3.4	0.01951
3.8	0.09389	3.4	0.01889
3.8	0.09389	3.4	0.01847
3.8	0.10954	3.8	0.01899
3.8	0.09389	3.8	0.01853
4	0.09407	4	0.0182
4	0.09407	4	0.01798
4	0.10975	4	0.01898
4.2	0.10996	4	0.02043
4.2	0.10996	4.2	0.0212
4.2	0.09425	4.2	0.02202
4.4	0.09443	4.4	0.02362
4.4	0.09443	4.4	0.02487
4.4	0.11017	4.4	0.02497
4.8	0.0948	4.4	0.02619
4.8	0.11059	4.8	0.02741
4.8	0.11059	4.8	0.02824
5	0.11081	4.8	0.02867
5	0.12663	5	0.02793
5	0.11081	5	0.02636
5	0.11081	5	0.02663
5.2	0.12688	5	0.02756
5.2	0.12688	5.2	0.02763
5.4	0.11123	5.2	0.02686
5.4	0.12712	5.2	0.02598
5.4	0.12712	5.4	0.02497
5.4	0.12712	5.4	0.02495
5.8	0.1276	5.4	0.02513
5.8	0.11165	5.4	0.02438
6	0.12784	5.8	0.02379
6	0.12784	5.8	0.02533
6	0.12784	6	0.02588
6	0.12784	6	0.02661
6.2	0.12808	6	0.02673
6.2	0.12808	6	0.02819
6.2	0.12808	6.2	0.0298
6.2	0.12808	6.2	0.0312
6.6	0.12856	6.2	0.03039
6.6	0.12856	6.2	0.03164
6.6	0.12856	6.6	0.03376
6.8	0.12881	6.6	0.03287
6.8	0.12881	6.8	0.03284
6.8	0.12881	6.8	0.03166
6.8	0.12881	6.8	0.03242
7	0.12905	6.8	0.03352
7	0.14518	7	0.03383
7	0.12905	7	0.03369
7.2	0.14545	7.2	0.03423
7.2	0.12929	7.2	0.03389
7.2	0.12929	7.2	0.03461
7.2	0.14545	7.2	0.0352
7.6	0.14599	7.6	0.03566
7.6	0.14599	7.6	0.036
7.8	0.14626	7.8	0.03621
7.8	0.14626	7.8	0.03748
7.8	0.13001	7.8	0.03589
7.8	0.13001	7.8	0.03532
8	0.14653	8	0.03576
8	0.13025	8	0.03639
8	0.14653	8	0.03724
8.2	0.14681	8.2	0.0379
8.2	0.14681	8.2	0.03638
8.2	0.14681	8.2	0.03778
8.6	0.14735	8.2	0.03817
8.6	0.14735	8.6	0.03635
8.6	0.16372	8.6	0.03742
8.6	0.14735	8.6	0.03665
8.8	0.16402	8.8	0.03798
8.8	0.14762	8.8	0.03746
8.8	0.14762	8.8	0.03824
8.8	0.14762	8.8	0.03834
9	0.14789	9	0.03852
9	0.14789	9	0.03874
9.2	0.14816	9.2	0.04099
9.2	0.14816	9.2	0.04128
9.2	0.14816	9.2	0.04239
9.2	0.14816	9.2	0.04149
9.6	0.14871	9.6	0.04177
9.6	0.14871	9.6	0.04196
9.6	0.16523	9.6	0.04205
9.8	0.14898	9.6	0.0432
9.8	0.14898	9.8	0.04461
9.8	0.16553	9.8	0.04507
10	0.16583	9.8	0.04737
10	0.16583	10	0.0475
10	0.14925	10	0.04746
10	0.16583	10	0.04924
10.4	0.14979	10	0.04881
10.4	0.14979	10.4	0.04817
10.6	0.16674	10.4	0.0485
10.6	0.16674	10.6	0.04779
10.6	0.16674	10.6	0.04884
10.6	0.16674	10.6	0.04679
10.8	0.16704	10.6	0.04687
10.8	0.16704	10.8	0.04788
10.8	0.18374	10.8	0.04778
11	0.16734	10.8	0.04781
11	0.16734	11	0.04797
11	0.16734	11	0.04705
11	0.16734	11	0.04703
11.4	0.18474	11.4	0.0459
11.4	0.18474	11.4	0.04685
11.4	0.16794	11.4	0.0471
11.6	0.16824	11.6	0.04661
11.6	0.18507	11.6	0.04743
11.6	0.16824	11.6	0.04748
11.8	0.1854	11.6	0.04881
11.8	0.16854	11.8	0.05016
11.8	0.16854	11.8	0.05033
12	0.18573	12	0.05131
12	0.18573	12	0.05147
12	0.18573	12	0.05159
12	0.16885	12	0.05247
12.4	0.18639	12.4	0.05246
12.4	0.16945	12.4	0.05359
12.6	0.18673	12.6	0.0538
12.6	0.18673	12.6	0.05306
12.6	0.18673	12.6	0.05542
12.6	0.16975	12.6	0.05679
12.8	0.18706	12.8	0.05676
12.8	0.18706	12.8	0.05736
12.8	0.18706	12.8	0.05776
12.8	0.18706	12.8	0.05714
13.2	0.18772	13.2	0.05752
13.2	0.18772	13.2	0.05767
13.4	0.18805	13.4	0.05759
13.4	0.18805	13.4	0.05728
13.4	0.18805	13.4	0.05506
13.4	0.18805	13.4	0.05631
13.6	0.18838	13.6	0.05646
13.6	0.18838	13.6	0.05759
13.8	0.18872	13.8	0.05765
13.8	0.18872	13.8	0.05748
13.8	0.18872	13.8	0.05539
13.8	0.18872	13.8	0.05383
14.2	0.18938	14.2	0.05567
14.2	0.18938	14.2	0.05465
14.2	0.18938	14.4	0.05662
14.4	0.18971	14.4	0.05651
14.4	0.20696	14.4	0.05685
14.4	0.18971	14.4	0.05928
14.4	0.20696	14.6	0.06086
14.6	0.20732	14.6	0.06248
14.6	0.19004	14.8	0.06285
14.6	0.19004	14.8	0.06406
14.8	0.19037	14.8	0.06397
14.8	0.20768	14.8	0.06469
14.8	0.20768	15.2	0.06532
14.8	0.20768	15.2	0.06509
15.2	0.2084	15.4	0.06477
15.2	0.2084	15.4	0.0652
15.4	0.20877	15.4	0.06424
15.4	0.20877	15.4	0.0665
15.4	0.20877	15.6	0.06571
15.4	0.20877	15.6	0.0648
15.6	0.1917	15.6	0.06375
15.6	0.20913	15.6	0.06252
15.6	0.22656	16	0.06192
16	0.20985	16	0.06234
16	0.19236	16.2	0.06428
16	0.19236	16.2	0.06314
16.2	0.21021	16.2	0.06438
16.2	0.21021	16.2	0.06254
16.2	0.21021	16.4	0.06391
16.2	0.21021	16.4	0.06556
16.4	0.21058	16.4	0.06495
16.4	0.21058	16.6	0.06633
16.6	0.21094	16.6	0.06545
16.6	0.21094	16.6	0.06569
16.6	0.21094	17	0.0658
16.6	0.21094	17	0.06573
17	0.21166	17	0.06465
17	0.21166	17.2	0.06468
17.2	0.22969	17.2	0.06495
17.2	0.21202	17.2	0.06632
17.2	0.21202	17.4	0.06539
17.2	0.21202	17.4	0.06642
17.4	0.21238	17.4	0.06601
17.4	0.23008	17.6	0.06544
17.6	0.21275	17.6	0.066
17.6	0.21275	17.6	0.06557
17.6	0.23048	17.6	0.06545
17.6	0.21275	18	0.06434
18	0.23126	18	0.06438
18	0.21347	18	0.06341
18	0.23126	18.2	0.06354
18.2	0.23165	18.2	0.06391
18.2	0.23165	18.2	0.06452
18.2	0.23165	18.4	0.06538
18.2	0.23165	18.4	0.06518
18.4	0.21419	18.4	0.06605
18.4	0.23204	18.6	0.06584
18.4	0.23204	18.6	0.06666
18.6	0.21456	18.6	0.06764
18.6	0.23244	19	0.06751
18.6	0.23244	19	0.06838
18.6	0.23244	19	0.06851
19	0.23322	19	0.07007
19	0.23322	19.2	0.07173
19	0.23322	19.2	0.0722
19.2	0.23361	19.2	0.0736
19.2	0.23361	19.4	0.07376
19.2	0.21564	19.4	0.07353
19.4	0.234	19.4	0.07417
19.4	0.234	19.8	0.07262
19.4	0.234	19.8	0.07319
19.4	0.234	19.8	0.07368
19.8	0.23479	20	0.07412
19.8	0.23479	20	0.07359
20	0.23518	20	0.0743
20	0.23518	20.2	0.074
20	0.21709	20.2	0.0749
20	0.25327	20.2	0.07565
20.2	0.23557	20.4	0.07626
20.2	0.23557	20.4	0.07673
20.4	0.25411	20.4	0.07707
20.4	0.25411	20.4	0.07725
20.4	0.23596	20.8	0.0773
20.4	0.23596	20.8	0.07721
20.8	0.23675	21	0.07697
20.8	0.23675	21	0.0775
21	0.23714	21	0.07791
21	0.23714	21	0.07736
21	0.23714	21.2	0.07585
21	0.23714	21.2	0.07557
21.2	0.23753	21.4	0.07428
21.2	0.2558	21.4	0.07329
21.4	0.23792	21.4	0.07257
21.4	0.23792	21.4	0.07209
21.4	0.25622	21.8	0.07402
21.4	0.23792	21.8	0.07396
21.8	0.23871	22	0.075
21.8	0.23871	22	0.0749
21.8	0.25707	22	0.07629
22	0.2391	22	0.07785
22	0.25749	22.2	0.07954
22	0.2391	22.2	0.08051
22.2	0.23949	22.2	0.08161
22.2	0.25791	22.6	0.0828
22.2	0.25791	22.6	0.08493
22.2	0.23949	22.6	0.08577
22.6	0.25876	22.8	0.08752
22.6	0.25876	22.8	0.08887
22.6	0.25876	22.8	0.08796
22.8	0.25918	22.8	0.08928
22.8	0.25918	23	0.08875
22.8	0.25918	23	0.08766
23	0.2596	23.2	0.08736
23	0.2596	23.2	0.08693
23	0.2596	23.2	0.08639
23.2	0.26002	23.2	0.08661
23.2	0.26002	23.6	0.08583
23.2	0.26002	23.6	0.08541
23.6	0.26087	23.8	0.08535
23.6	0.2795	23.8	0.0843
23.8	0.26129	23.8	0.08541
23.8	0.26129	23.8	0.08416
23.8	0.26129	24	0.08504
23.8	0.26129	24	0.08492
24	0.26171	24.2	0.08379
24	0.26171	24.2	0.08483
24.2	0.26213	24.2	0.08485
24.2	0.26213	24.2	0.08615
24.2	0.26213	24.6	0.08645
24.2	0.26213	24.6	0.08581
24.6	0.26298	24.8	0.08644
24.6	0.28176	24.8	0.08608
24.6	0.26298	24.8	0.08559
24.8	0.2634	24.8	0.08674
24.8	0.2634	25	0.08728
24.8	0.2634	25	0.08763
25	0.28267	25.2	0.0891
25	0.26382	25.2	0.08944
25	0.26382	25.2	0.09085
25.2	0.28312	25.2	0.09201
25.2	0.24537	25.6	0.09149
25.2	0.28312	25.6	0.09299
25.2	0.26424	25.6	0.09329
25.6	0.26509	25.6	0.09376
25.6	0.26509	25.8	0.09349
25.6	0.28402	25.8	0.09432
25.8	0.26551	26	0.09481
25.8	0.26551	26	0.09502
25.8	0.28448	26	0.0949
26	0.26593	26	0.09397
26	0.26593	26.4	0.09413
26	0.26593	26.4	0.09391
26	0.28493	26.6	0.09147
26.4	0.28583	26.6	0.09142
26.4	0.24772	26.6	0.09141
26.6	0.2672	26.8	0.09143
26.6	0.2672	26.8	0.09054
26.6	0.2672	26.8	0.09106
26.8	0.30585	27	0.09296
26.8	0.26762	27	0.09397
26.8	0.28674	27	0.09502
27	0.26804	27.4	0.09704
27	0.30634	27.4	0.09771
27	0.26804	27.4	0.09847
27	0.28719	27.6	0.09791
27.4	0.28809	27.6	0.09832
27.4	0.26889	27.6	0.09643
27.6	0.28855	27.8	0.09685
27.6	0.28855	27.8	0.09629
27.6	0.26931	27.8	0.09752
27.8	0.26973	28	0.09774
27.8	0.289	28	0.09784
27.8	0.30827	28	0.09877
28	0.28945	28.4	0.0981
28	0.28945	28.4	0.10009
28	0.28945	28.4	0.09959
28.4	0.29036	28.6	0.09983
28.4	0.30971	28.6	0.10131
28.4	0.30971	28.8	0.10168
28.4	0.29036	28.8	0.10286
28.6	0.29081	28.8	0.10155
28.6	0.31019	28.8	0.10292
28.8	0.29126	29.2	0.10226
28.8	0.29126	29.2	0.10289
28.8	0.29126	29.4	0.10336
28.8	0.29126	29.4	0.10272
29.2	0.29216	29.4	0.10096
29.2	0.27269	29.4	0.10037
29.4	0.29262	29.6	0.09993
29.4	0.29262	29.6	0.09964
29.4	0.29262	29.8	0.10136
29.4	0.31212	29.8	0.10273
29.6	0.29307	29.8	0.10285
29.6	0.31261	29.8	0.10312
29.6	0.29307	30.2	0.10497
29.8	0.29352	30.2	0.10659
29.8	0.29352	30.4	0.10796
29.8	0.31309	30.4	0.1058
30.2	0.31405	30.4	0.10624
30.2	0.29443	30.4	0.10592
30.2	0.31405	30.6	0.10579
30.4	0.29488	30.6	0.10579
30.4	0.31454	30.8	0.10588
30.4	0.31454	30.8	0.10603
30.6	0.31502	30.8	0.10479
30.6	0.31502	30.8	0.10586
30.8	0.3155	31.2	0.10592
30.8	0.3155	31.2	0.10734
30.8	0.3155	31.4	0.1077
30.8	0.3155	31.4	0.10794
31.2	0.29669	31.4	0.10944
31.2	0.31647	31.6	0.11125
31.4	0.31695	31.6	0.11336
31.4	0.31695	31.6	0.11578
31.4	0.31695	32	0.11848
31.4	0.29714	32	0.11862
31.6	0.31743	32	0.12045
31.6	0.31743	32.2	0.12057
31.6	0.31743	32.2	0.12184
31.6	0.31743	32.2	0.12187
32	0.3184	32.4	0.12012
32	0.3184	32.4	0.11895
32.2	0.31888	32.6	0.11976
32.2	0.31888	32.6	0.12016
32.2	0.29895	32.6	0.12118
32.2	0.31888	32.6	0.11945
32.4	0.33932	33	0.11789
32.4	0.31936	33	0.11556
32.6	0.31984	33.2	0.11584
32.6	0.31984	33.2	0.11386
32.6	0.31984	33.2	0.11153
32.6	0.31984	33.2	0.11225
33	0.32081	33.4	0.11302
33	0.32081	33.4	0.11389
33.2	0.32129	33.6	0.11482
33.2	0.32129	33.6	0.11683
33.2	0.32129	33.6	0.11747
33.4	0.34188	33.6	0.11922
33.4	0.32177	34	0.12161
33.4	0.32177	34	0.12227
33.6	0.32226	34.2	0.12172
33.6	0.32226	34.2	0.12098
33.6	0.32226	34.2	0.12001
34	0.28282	34.2	0.12031
34	0.30302	34.4	0.11942
34	0.28282	34.4	0.11986
34.2	0.3237	34.6	0.12014
34.2	0.34393	34.6	0.11886
34.2	0.30347	34.6	0.117
34.4	0.32418	34.6	0.11207
34.4	0.34445	35	0.10942
34.4	0.30392	35	0.10712
34.6	0.32467	35	0.10659
34.6	0.32467	35.2	0.10397
34.6	0.32467	35.2	0.10413
34.6	0.34496	35.4	0.10661
35	0.34598	35.4	0.10754
35	0.34598	35.4	0.10891
35	0.32563	35.8	0.11069
35.2	0.32611	35.8	0.11292
35.2	0.3465	36	0.1151
35.4	0.3266	36	0.1172
35.4	0.3266	36	0.11824
35.4	0.3266	36	0.11772
35.8	0.32756	36.2	0.118
35.8	0.32756	36.2	0.11956
35.8	0.34803	36.4	0.1199
36	0.32804	36.4	0.12147
36	0.32804	36.4	0.12179
36	0.34855	36.4	0.12329
36.2	0.34906	36.8	0.1235
36.2	0.34906	36.8	0.12338
36.2	0.36959	37	0.1229
36.4	0.34957	37	0.122
36.4	0.34957	37	0.12317
36.4	0.37014	37	0.12391
36.8	0.37122	37.2	0.12325
36.8	0.3506	37.2	0.12272
37	0.35111	37.4	0.12229
37	0.33046	37.4	0.12097
37	0.37176	37.4	0.12124
37	0.33046	37.8	0.12058
37.2	0.35162	37.8	0.12148
37.2	0.35162	38	0.12244
37.4	0.37285	38	0.12343
37.4	0.35214	38	0.12398
37.4	0.35214	38.2	0.12508
37.8	0.35316	38.2	0.12471
37.8	0.35316	38.2	0.12546
38	0.35367	38.2	0.12274
38	0.35367	38.6	0.12208
38	0.37448	38.6	0.12296
38.2	0.37502	38.8	0.12383
38.2	0.35419	38.8	0.12367
38.2	0.35419	38.8	0.12297
38.2	0.35419	38.8	0.12419
38.6	0.35521	39	0.12576
38.6	0.35521	39	0.12866
38.8	0.37665	39.2	0.13032
38.8	0.37665	39.2	0.1328
38.8	0.37665	39.2	0.13092
38.8	0.35572	39.2	0.13277
39	0.35624	39.6	0.13216
39	0.37719	39.6	0.1363
39.2	0.37773	39.8	0.13952
39.2	0.35675	39.8	0.14095
39.2	0.35675	39.8	0.14315
39.2	0.37773	39.8	0.14053
39.6	0.35777	40	0.1418
39.6	0.35777	40	0.13925
39.8	0.35829	40.2	0.13901
39.8	0.37936	40.2	0.13434
39.8	0.35829	40.2	0.13342
39.8	0.35829	40.2	0.13054
40	0.3799	40.6	0.12921
40	0.3799	40.6	0.13006
40.2	0.38045	40.8	0.12738
40.2	0.35931	40.8	0.12838
40.2	0.35931	40.8	0.12682
40.2	0.38045	40.8	0.13098
40.6	0.38153	41	0.13059
40.6	0.36034	41	0.13344
40.8	0.38208	41.4	0.13381
40.8	0.38208	41.4	0.1369
40.8	0.36085	41.4	0.13493
40.8	0.38208	41.6	0.14077
41	0.38262	41.6	0.1426
41	0.40387	41.6	0.14822
41.4	0.3837	41.8	0.14474
41.4	0.3837	41.8	0.14558
41.6	0.38425	42	0.14496
41.6	0.3629	42	0.14184
41.6	0.38425	42	0.14241
41.6	0.38425	42	0.13897
41.8	0.38479	42.4	0.1403
41.8	0.38479	42.4	0.13404
42	0.38533	42.6	0.13573
42	0.36392	42.6	0.1324
42	0.36392	42.6	0.1314
42	0.38533	42.6	0.12952
42.4	0.38642	42.8	0.12843
42.4	0.40788	42.8	0.12911
42.6	0.36546	43	0.12747
42.6	0.38696	43	0.12866
42.6	0.38696	43	0.12647
42.6	0.38696	43	0.12968
42.8	0.3875	43.4	0.12948
42.8	0.3875	43.4	0.13004
43	0.38805	43.6	0.13132
43	0.38805	43.6	0.1359
43	0.38805	43.6	0.13806
43.4	0.36751	43.8	0.13876
43.4	0.38913	43.8	0.14062
43.4	0.36751	43.8	0.14511
43.6	0.38967	44	0.14703
43.6	0.36802	44	0.14686
43.6	0.36802	44	0.14876
43.8	0.39022	44.4	0.14899
43.8	0.39022	44.4	0.15019
43.8	0.39022	44.4	0.14705
44	0.39076	44.6	0.15164
44	0.39076	44.6	0.15031
44.4	0.39184	44.8	0.14879
44.4	0.41361	44.8	0.14604
44.4	0.39184	44.8	0.14834
44.4	0.39184	44.8	0.1478
44.6	0.39239	45.2	0.14594
44.6	0.39239	45.2	0.14657
44.8	0.39293	45.4	0.14645
44.8	0.39293	45.4	0.14509
44.8	0.41476	45.4	0.14363
44.8	0.39293	45.4	0.14201
45.2	0.4159	45.6	0.14342
45.2	0.39402	45.6	0.14264
45.4	0.41648	45.8	0.14339
45.4	0.39456	45.8	0.14145
45.4	0.39456	45.8	0.14372
45.4	0.39456	45.8	0.14224
45.6	0.41705	46.2	0.14234
45.6	0.3951	46.2	0.14136
45.8	0.41762	46.4	0.14193
45.8	0.39564	46.4	0.14139
45.8	0.39564	46.4	0.14342
45.8	0.39564	46.4	0.14269
46.2	0.39673	46.6	0.14616
46.2	0.39673	46.6	0.14424
46.4	0.39727	46.8	0.14326
46.4	0.39727	46.8	0.14536
46.4	0.39727	46.8	0.1479
46.4	0.41934	47.2	0.14767
46.6	0.39781	47.2	0.14734
46.6	0.39781	47.4	0.1501
46.8	0.39836	47.4	0.15007
46.8	0.42049	47.4	0.14935
46.8	0.39836	47.6	0.15004
47.2	0.39944	47.6	0.15055
47.2	0.42163	47.6	0.15083
47.2	0.42163	47.6	0.15095
47.4	0.39998	48	0.15085
47.4	0.42221	48	0.14948
47.6	0.42278	48.2	0.1484
47.6	0.44503	48.2	0.1476
47.6	0.42278	48.2	0.14811
47.6	0.40053	48.2	0.15104
48	0.42392	48.4	0.15208
48	0.42392	48.4	0.15183
48.2	0.4245	48.6	0.15082
48.2	0.4245	48.6	0.15125
48.2	0.4245	49	0.15029
48.2	0.4245	49	0.14851
48.4	0.42507	49	0.15073
48.4	0.42507	49.2	0.15154
48.6	0.42564	49.2	0.15147
48.6	0.42564	49.2	0.1527
48.6	0.40324	49.4	0.15354
48.6	0.42564	49.4	0.15455
49	0.42679	49.6	0.15683
49	0.42679	49.6	0.15603
49.2	0.42736	49.6	0.15649
49.2	0.42736	49.6	0.15713
49.2	0.42736	50	0.1563
49.2	0.42736	50	0.15673
49.4	0.42794	50.2	0.15453
49.4	0.42794	50.2	0.15513
49.6	0.42851	50.2	0.15466
49.6	0.42851	50.2	0.15862
49.6	0.42851	50.4	0.15878
50	0.40704	50.4	0.16067
50	0.45227	50.6	0.16039
50	0.40704	50.6	0.16014
50.2	0.43023	51	0.1593
50.2	0.43023	51	0.16012
50.2	0.45287	51	0.15821
50.4	0.4308	51	0.15909
50.4	0.4308	51.2	0.16168
50.6	0.43137	51.2	0.15997
50.6	0.43137	51.4	0.15945
50.6	0.40867	51.4	0.16068
51	0.43252	51.4	0.15813
51	0.43252	51.4	0.15842
51	0.45528	51.8	0.15987
51	0.43252	51.8	0.15808
51.2	0.43309	52	0.15745
51.2	0.45589	52	0.15576
51.4	0.43366	52.2	0.15461
51.4	0.43366	52.2	0.15511
51.4	0.45649	52.2	0.15441
51.4	0.43366	52.4	0.157
51.8	0.43481	52.4	0.15729
51.8	0.43481	52.4	0.1597
52	0.43538	52.8	0.16093
52	0.43538	52.8	0.16481
52	0.4583	53	0.16747
52.2	0.4589	53	0.16725
52.2	0.43596	53	0.16912
52.4	0.4595	53	0.16911
52.4	0.43653	53.2	0.17058
52.4	0.4595	53.2	0.17183
52.8	0.43767	53.4	0.17283
52.8	0.43767	53.4	0.17307
53	0.46131	53.4	0.17137
53	0.43825	53.8	0.17225
53	0.46131	53.8	0.17006
53	0.41518	53.8	0.17099
53.2	0.48501	54	0.17173
53.2	0.41572	54	0.16775
53.4	0.43939	54.2	0.16634
53.4	0.43939	54.2	0.16352
53.4	0.46252	54.2	0.16261
53.4	0.43939	54.2	0.16482
53.8	0.44054	54.6	0.1651
53.8	0.44054	54.6	0.16405
53.8	0.46372	54.8	0.16454
54	0.44111	54.8	0.16372
54	0.46433	54.8	0.16391
54.2	0.46493	55	0.16455
54.2	0.44168	55	0.16388
54.2	0.46493	55.2	0.16477
54.6	0.44283	55.2	0.16717
54.6	0.44283	55.2	0.16658
54.8	0.46674	55.6	0.1675
54.8	0.46674	55.6	0.16997
54.8	0.4434	55.8	0.17173
54.8	0.46674	55.8	0.17054
55	0.44398	55.8	0.16923
55	0.44398	55.8	0.16944
55.2	0.46795	56	0.16719
55.2	0.46795	56	0.16923
55.2	0.44455	56.2	0.17106
55.2	0.46795	56.2	0.16926
55.6	0.46915	56.2	0.17009
55.6	0.46915	56.6	0.16843
55.8	0.44627	56.6	0.16998
55.8	0.46975	56.8	0.1731
55.8	0.46975	56.8	0.17152
56	0.47036	56.8	0.16926
56	0.44684	57	0.16852
56.2	0.49451	57	0.1653
56.2	0.47096	57	0.16639
56.2	0.47096	57	0.16783
56.6	0.47217	57.4	0.16793
56.6	0.47217	57.4	0.16841
56.8	0.47277	57.6	0.16813
56.8	0.47277	57.6	0.16935
56.8	0.47277	57.8	0.17154
56.8	0.47277	57.8	0.17234
57	0.47337	58	0.17183
57	0.47337	58	0.17053
57	0.47337	58	0.17063
57.4	0.45085	58	0.17107
57.4	0.47458	58.4	0.17413
57.4	0.47458	58.4	0.17582
57.6	0.47518	58.6	0.17621
57.6	0.49894	58.6	0.17358
57.8	0.49957	58.6	0.17243
57.8	0.47578	58.8	0.17161
58	0.47639	58.8	0.17276
58	0.47639	59	0.17302
58	0.47639	59	0.17175
58	0.50021	59	0.17293
58.4	0.47759	59.4	0.17365
58.4	0.47759	59.4	0.17564
58.6	0.4782	59.6	0.17778
58.6	0.4782	59.6	0.1784
58.6	0.4782	59.6	0.17864
58.6	0.4782	59.6	0.1797
58.8	0.4788	59.8	0.18161
58.8	0.4788	59.8	0.18208
59	0.4794	60	0.17999
59	0.50337	60	0.17652
59	0.45543	60	0.17741
59.4	0.50464	60.4	0.17567
59.4	0.48061	60.4	0.17417
59.4	0.48061	60.4	0.17466
59.6	0.48121	60.6	0.17419
59.6	0.48121	60.6	0.17334
59.8	0.50591	60.8	0.17201
59.8	0.48182	60.8	0.17075
60	0.50654	60.8	0.17124
60	0.50654	60.8	0.17356
60	0.43418	61.2	0.17593
60	0.4583	61.2	0.17723
60.4	0.53199	61.4	0.17923
60.4	0.45944	61.4	0.18192
60.4	0.43526	61.6	0.18357
60.4	0.45944	61.6	0.18649
60.6	0.53265	61.8	0.18889
60.6	0.48423	61.8	0.19078
60.8	0.48483	61.8	0.19213
60.8	0.53331	61.8	0.19297
60.8	0.48483	62.2	0.19152
61.2	0.48604	62.2	0.1877
61.2	0.51034	62.4	0.18621
61.4	0.51097	62.4	0.18463
61.4	0.51097	62.4	0.18479
61.4	0.51097	62.6	0.18435
61.6	0.5116	62.8	0.18209
61.6	0.5116	62.8	0.18047
61.8	0.51224	62.8	0.17945
61.8	0.51224	62.8	0.17907
61.8	0.48785	63.2	0.17631
61.8	0.48785	63.2	0.17708
62.2	0.5135	63.4	0.17834
62.2	0.5135	63.4	0.18015
62.4	0.48965	63.4	0.18068
62.4	0.51414	63.6	0.18232
62.6	0.51477	63.6	0.18501
62.6	0.51477	63.6	0.18762
62.6	0.51477	64	0.18901
62.8	0.5154	64	0.19096
62.8	0.5154	64.2	0.19292
62.8	0.49086	64.2	0.19425
63.2	0.51667	64.2	0.19495
63.2	0.51667	64.2	0.19504
63.4	0.49267	64.4	0.19572
63.4	0.49267	64.4	0.1928
63.4	0.5173	64.6	0.19043
63.4	0.49267	64.6	0.18859
63.6	0.51794	65	0.18722
63.6	0.51794	65	0.18753
64	0.5192	65	0.18403
64	0.5192	65.2	0.18577
64.2	0.51984	65.2	0.18672
64.2	0.51984	65.2	0.18578
64.2	0.54459	65.4	0.18482
64.2	0.51984	65.4	0.18443
64.4	0.52047	65.6	0.18351
64.4	0.49568	65.6	0.18449
64.6	0.5211	65.6	0.18559
64.6	0.5211	66	0.1881
64.6	0.5211	66	0.18844
65	0.52237	66.2	0.18544
65	0.52237	66.2	0.18147
65	0.52237	66.2	0.1801
65.2	0.523	66.4	0.18255
65.2	0.523	66.4	0.18208
65.4	0.52363	66.4	0.18174
65.4	0.52363	66.8	0.18147
65.6	0.52427	66.8	0.18124
65.6	0.54923	67	0.17917
65.6	0.52427	67	0.18002
65.6	0.52427	67	0.18441
66	0.52553	67.2	0.18756
66	0.52553	67.2	0.1938
66.2	0.52617	67.4	0.19283
66.2	0.55122	67.4	0.19686
66.2	0.52617	67.4	0.19607
66.4	0.5268	67.8	0.19596
66.4	0.5268	67.8	0.19643
66.4	0.5268	68	0.19626
66.8	0.52807	68	0.1973
66.8	0.55321	68	0.19712
67	0.5287	68.2	0.19574
67	0.5287	68.2	0.19434
67	0.5287	68.4	0.19104
67	0.5287	68.4	0.18696
67.2	0.52933	68.4	0.18566
67.2	0.52933	68.4	0.18657
67.4	0.52997	68.8	0.18847
67.4	0.52997	68.8	0.18898
67.8	0.53123	69	0.19057
67.8	0.53123	69	0.19077
68	0.53187	69.2	0.19147
68	0.53187	69.2	0.19267
68	0.53187	69.4	0.19434
68	0.55719	69.4	0.19525
68.2	0.5325	69.4	0.19663
68.2	0.55786	69.4	0.1978
68.4	0.55852	69.8	0.19559
68.4	0.53313	69.8	0.19978
68.8	0.55985	69.8	0.20111
68.8	0.55985	70	0.20389
68.8	0.5344	70	0.20502
69	0.53503	70.2	0.20568
69	0.53503	70.2	0.20707
69	0.53503	70.2	0.20733
69.2	0.53567	70.6	0.20704
69.2	0.53567	70.6	0.20813
69.4	0.5363	70.8	0.20748
69.4	0.5363	70.8	0.20824
69.4	0.5363	70.8	0.20729
69.4	0.56184	71	0.20656
69.8	0.56316	71	0.20604
69.8	0.53756	71.2	0.2057
70	0.56383	71.2	0.20241
70	0.56383	71.2	0.2005
70	0.5382	71.6	0.1999
70.2	0.56449	71.6	0.20062
70.2	0.56449	71.8	0.19953
70.2	0.56449	71.8	0.19856
70.6	0.56582	71.8	0.19957
70.6	0.56582	72	0.19949
70.8	0.56648	72	0.19953
70.8	0.56648	72.2	0.2016
70.8	0.56648	72.2	0.20262
70.8	0.54073	72.2	0.20384
71	0.56714	72.6	0.20527
71	0.56714	72.6	0.20688
71.2	0.56781	72.8	0.2087
71.2	0.542	72.8	0.21011
71.6	0.56913	72.8	0.20919
71.6	0.56913	73	0.21098
71.8	0.5698	73	0.20914
71.8	0.5439	73	0.20872
71.8	0.5439	73.4	0.20655
71.8	0.5698	73.4	0.20576
72	0.57046	73.6	0.20508
72	0.57046	73.6	0.2045
72.2	0.57112	73.6	0.204
72.2	0.57112	73.8	0.20552
72.6	0.57245	73.8	0.20591
72.6	0.54643	74	0.20647
72.6	0.59847	74	0.20525
72.8	0.57311	74	0.20541
72.8	0.59916	74.4	0.20567
72.8	0.57311	74.4	0.20603
73	0.57378	74.6	0.20649
73	0.57378	74.6	0.20708
73	0.59986	74.6	0.20776
73.4	0.5751	74.6	0.20855
73.4	0.54896	74.8	0.20943
73.6	0.57577	74.8	0.21041
73.6	0.60194	75	0.21148
73.6	0.57577	75	0.21266
73.8	0.60263	75.4	0.21203
73.8	0.57643	75.4	0.21403
74	0.60332	75.6	0.21226
74	0.57709	75.6	0.21186
74	0.57709	75.6	0.21148
74	0.60332	75.6	0.21118
74.4	0.60471	75.8	0.21091
74.4	0.60471	75.8	0.21069
74.6	0.57908	76	0.21051
74.6	0.57908	76	0.2104
74.8	0.6061	76.4	0.20903
74.8	0.6061	76.4	0.20961
75	0.60679	76.4	0.21019
75	0.58041	76.4	0.21078
75	0.58041	76.6	0.21138
75	0.58041	76.6	0.212
75.4	0.60818	76.8	0.21258
75.4	0.58174	76.8	0.21318
75.6	0.60887	77.2	0.21244
75.6	0.60887	77.2	0.21363
75.8	0.60957	77.4	0.21477
75.8	0.60957	77.4	0.21453
75.8	0.60957	77.4	0.21616
76	0.58373	77.6	0.21638
76	0.58373	77.6	0.21841
76	0.58373	77.8	0.22028
76.4	0.61165	77.8	0.22002
76.4	0.58505	77.8	0.22087
76.4	0.61165	78.2	0.22151
76.6	0.61234	78.2	0.22194
76.6	0.61234	78.4	0.22215
76.8	0.61303	78.4	0.22349
76.8	0.61303	78.4	0.22271
76.8	0.61303	78.6	0.22178
77.2	0.58771	78.6	0.21934
77.2	0.58771	78.8	0.22063
77.4	0.61511	78.8	0.22046
77.4	0.61511	78.8	0.21881
77.4	0.58837	79.2	0.21894
77.6	0.61581	79.2	0.21886
77.6	0.61581	79.2	0.21855
77.6	0.61581	79.4	0.21807
77.8	0.6165	79.4	0.21871
77.8	0.6165	79.6	0.21918
78.2	0.61789	79.6	0.21821
78.2	0.59102	79.6	0.21579
78.4	0.59169	80	0.21719
78.4	0.59169	80	0.21583
78.4	0.61858	80.2	0.21827
78.4	0.61858	80.2	0.21929
78.6	0.61927	80.4	0.21885
78.6	0.61927	80.4	0.21895
78.8	0.61997	80.6	0.22083
78.8	0.61997	80.6	0.22249
78.8	0.61997	80.6	0.22393
79.2	0.62135	80.6	0.22515
79.2	0.64837	81	0.22284
79.2	0.62135	81	0.22356
79.4	0.62205	81.2	0.22393
79.4	0.62205	81.2	0.22466
79.6	0.62274	81.4	0.22575
79.6	0.62274	81.4	0.2265
79.6	0.62274	81.6	0.22893
80	0.62413	81.6	0.22977
80	0.62413	81.6	0.23035
80	0.62413	81.6	0.23068
80.2	0.62482	82	0.23073
80.2	0.62482	82.2	0.22853
80.4	0.62552	82.2	0.22732
80.4	0.62552	82.2	0.22582
80.6	0.65344	82.4	0.22596
80.6	0.65344	82.4	0.22453
80.6	0.62621	82.4	0.22482
80.6	0.62621	82.8	0.22358
81	0.6276	82.8	0.22213
81	0.6276	83	0.22248
81.2	0.62829	83	0.22196
81.2	0.62829	83	0.22196
81.4	0.62898	83.2	0.22178
81.4	0.62898	83.2	0.22147
81.6	0.62968	83.4	0.22098
81.6	0.62968	83.4	0.22235
81.6	0.62968	83.8	0.22225
81.6	0.62968	83.8	0.2207
82	0.63106	84	0.22304
82	0.63106	84	0.2239
82.2	0.63176	84	0.22468
82.2	0.63176	84	0.22534
82.4	0.63245	84.2	0.22455
82.4	0.65995	84.2	0.22563
82.4	0.63245	84.4	0.22652
82.4	0.63245	84.4	0.22589
82.8	0.63384	84.8	0.22708
82.8	0.6614	84.8	0.22807
83	0.63453	85	0.22882
83	0.63453	85	0.22802
83.2	0.66284	85	0.229
83.2	0.63522	85.2	0.22833
83.4	0.66357	85.2	0.2294
83.4	0.63592	85.4	0.23013
83.4	0.63592	85.4	0.23054
83.4	0.66357	85.4	0.23266
83.8	0.6373	85.8	0.23314
83.8	0.66501	85.8	0.23335
84	0.638	86	0.2319
84	0.66574	86	0.23222
84.2	0.66646	86.2	0.2308
84.2	0.63869	86.2	0.23109
84.4	0.66718	86.2	0.23164
84.4	0.66718	86.6	0.23113
84.4	0.66718	86.6	0.23226
84.4	0.63938	86.8	0.23296
84.8	0.64077	86.8	0.23322
84.8	0.66863	86.8	0.23509
85	0.64147	87	0.2352
85	0.64147	87	0.23496
85	0.64147	87.2	0.23495
85.2	0.64216	87.2	0.23528
85.2	0.67008	87.6	0.23523
85.4	0.64285	87.6	0.23342
85.4	0.6708	87.8	0.23529
85.4	0.6708	87.8	0.23539
85.8	0.64424	88	0.23578
85.8	0.67225	88	0.2351
86	0.67297	88.2	0.23607
86	0.67297	88.2	0.23521
86	0.67297	88.2	0.23594
86.2	0.6737	88.2	0.23619
86.2	0.6737	88.6	0.23592
86.2	0.6737	88.8	0.23442
86.6	0.64701	88.8	0.23517
86.6	0.64701	88.8	0.23885
86.8	0.67587	89	0.2386
86.8	0.67587	89	0.23858
87	0.67659	89.4	0.23809
87	0.67659	89.4	0.23992
87.2	0.67732	89.6	0.23986
87.2	0.67732	89.6	0.24134
87.2	0.67732	89.6	0.24367
87.2	0.67732	89.6	0.24339
87.6	0.67876	89.8	0.24119
87.6	0.67876	90	0.24123
87.8	0.67949	90	0.24142
87.8	0.65117	90	0.23964
88	0.68021	90.4	0.24002
88	0.68021	90.4	0.2391
88.2	0.65256	90.6	0.23962
88.2	0.65256	90.6	0.24017
88.2	0.65256	90.6	0.24285
88.2	0.68093	90.8	0.24352
88.6	0.68238	90.8	0.24426
88.6	0.68238	91	0.24509
88.8	0.6831	91	0.24389
88.8	0.71157	91	0.24415
88.8	0.6831	91.4	0.24651
89	0.71232	91.4	0.24616
89	0.68383	91.6	0.24372
89	0.68383	91.6	0.24264
89.4	0.65672	91.8	0.24349
89.4	0.68527	91.8	0.24701
89.6	0.71458	91.8	0.24907
89.6	0.686	92.2	0.25244
89.6	0.686	92.2	0.25368
89.8	0.68672	92.4	0.25209
89.8	0.68672	92.4	0.25113
90	0.68745	92.4	0.25149
90	0.68745	92.6	0.25037
90	0.68745	92.6	0.24785
90.4	0.7176	92.8	0.24876
90.4	0.68889	92.8	0.24822
90.6	0.68962	93.2	0.24834
90.6	0.68962	93.2	0.24847
90.6	0.71835	93.4	0.24997
90.8	0.69034	93.4	0.24937
90.8	0.69034	93.6	0.24812
91	0.69106	93.6	0.2483
91	0.69106	93.8	0.24646
91	0.69106	93.8	0.2461
91.4	0.69251	93.8	0.24231
91.4	0.72137	93.8	0.24075
91.6	0.69323	94.2	0.23995
91.6	0.69323	94.2	0.23853
91.6	0.72212	94.4	0.24141
91.8	0.72287	94.4	0.2444
91.8	0.69396	94.6	0.24894
91.8	0.69396	94.6	0.25092
92.2	0.69541	94.8	0.25177
92.2	0.72438	94.8	0.2516
92.4	0.69613	94.8	0.24752
92.4	0.69613	95.2	0.24384
92.6	0.69685	95.2	0.24047
92.6	0.69685	95.2	0.24094
92.8	0.72664	95.4	0.24026
92.8	0.69758	95.4	0.2385
92.8	0.69758	95.6	0.23765
92.8	0.72664	95.6	0.23989
93.2	0.72815	96	0.24235
93.2	0.72815	96	0.24286
93.4	0.7289	96.2	0.24641
93.4	0.7289	96.2	0.24729
93.6	0.72966	96.4	0.24764
93.6	0.72966	96.4	0.24746
93.8	0.73041	96.6	0.24678
93.8	0.73041	96.6	0.24773
93.8	0.70119	96.6	0.24892
93.8	0.73041	96.6	0.24899
94.2	0.73192	97	0.25369
94.2	0.70264	97.2	0.25376
94.4	0.73267	97.2	0.2542
94.4	0.73267	97.2	0.25283
94.6	0.70409	97.4	0.25091
94.6	0.73343	97.4	0.24986
94.8	0.73418	97.6	0.24592
94.8	0.73418	97.6	0.24553
94.8	0.73418	98	0.24722
95.2	0.73569	98	0.24744
95.2	0.73569	98.2	0.24616
95.2	0.73569	98.2	0.24696
95.4	0.73644	98.2	0.24839
95.4	0.73644	98.4	0.25265
95.6	0.70771	98.4	0.25612
95.6	0.70771	98.4	0.2596
95.6	0.7372	98.8	0.263
96	0.70915	98.8	0.26276
96	0.7387	99	0.26381
96.2	0.73946	99	0.26468
96.2	0.73946	99.2	0.26675
96.2	0.73946	99.2	0.26786
96.4	0.7106	99.4	0.26651
96.4	0.74021	99.4	0.26482
96.6	0.74096	99.4	0.26496
96.6	0.74096	99.4	0.26324
96.6	0.74096	99.8	0.26477
97	0.74247	99.8	0.26592
97	0.74247	100	0.26525
97.2	0.74323	100	0.26501
97.2	0.74323	100.2	0.26297
97.2	0.74323	100.2	0.26277
97.4	0.74398	100.4	0.26289
97.4	0.74398	100.4	0.26267
97.6	0.77452	100.4	0.26206
97.6	0.74473	100.8	0.2618
97.6	0.74473	100.8	0.26338
97.6	0.74473	101	0.26312
98	0.74624	101	0.26327
98	0.74624	101	0.26535
98.2	0.74699	101.2	0.26494
98.2	0.77687	101.2	0.26574
98.4	0.77766	101.4	0.26334
98.4	0.74775	101.4	0.26365
98.4	0.77766	101.8	0.26593
98.4	0.74775	101.8	0.26581
98.8	0.74926	101.8	0.26322
99	0.75001	102	0.26258
99	0.75001	102	0.26392
99	0.78001	102.2	0.26505
99.2	0.78079	102.2	0.26451
99.2	0.75076	102.2	0.26236
99.4	0.78158	102.6	0.26149
99.4	0.78158	102.6	0.26191
99.4	0.75152	102.8	0.26217
99.8	0.75302	102.8	0.26235
99.8	0.75302	102.8	0.25947
100	0.78393	102.8	0.25952
100	0.78393	103	0.25648
100	0.75378	103	0.2577
100.2	0.78471	103.2	0.26094
100.2	0.78471	103.2	0.26031
100.4	0.7855	103.6	0.26171
100.4	0.7855	103.6	0.26364
100.4	0.75529	103.8	0.26537
100.8	0.78707	103.8	0.26467
100.8	0.75679	103.8	0.26368
101	0.75755	103.8	0.26837
101	0.75755	104	0.27133
101	0.75755	104	0.27039
101.2	0.78863	104.2	0.26924
101.2	0.7583	104.2	0.27159
101.4	0.78942	104.6	0.27372
101.4	0.75905	104.6	0.27348
101.8	0.76056	104.6	0.27232
101.8	0.79098	104.6	0.27102
101.8	0.79098	104.8	0.26879
101.8	0.79098	104.8	0.26865
102	0.79177	105	0.26756
102	0.79177	105	0.26551
102.2	0.76207	105.4	0.26095
102.2	0.79255	105.4	0.26215
102.6	0.76358	105.6	0.26168
102.6	0.79412	105.6	0.26186
102.8	0.76433	105.6	0.26276
102.8	0.76433	105.6	0.26146
103	0.79569	105.8	0.26016
103	0.79569	105.8	0.25965
103	0.76508	106	0.25991
103.2	0.79647	106	0.2587
103.2	0.79647	106	0.25969
103.2	0.79647	106	0.26141
103.6	0.79804	106.4	0.26158
103.6	0.76735	106.4	0.2617
103.8	0.79882	106.6	0.26545
103.8	0.7681	106.6	0.2676
104	0.79961	106.8	0.26968
104	0.79961	106.8	0.27092
104.2	0.80039	107	0.27128
104.2	0.80039	107	0.27082
104.2	0.80039	107	0.27023
104.2	0.80039	107	0.27106
104.6	0.80196	107.4	0.27106
104.6	0.80196	107.4	0.27089
104.8	0.80274	107.6	0.27204
104.8	0.80274	107.6	0.27298
105	0.80353	107.8	0.27372
105	0.80353	107.8	0.27352
105	0.80353	107.8	0.27459
105.4	0.8051	107.8	0.27325
105.6	0.80588	108.2	0.26944
105.6	0.80588	108.2	0.26927
105.6	0.80588	108.4	0.26739
105.6	0.83687	108.4	0.26611
105.8	0.80666	108.4	0.26543
105.8	0.80666	108.6	0.26538
106	0.80745	108.8	0.26749
106	0.80745	108.8	0.26797
106.4	0.84013	108.8	0.26908
106.4	0.84013	108.8	0.2686
106.6	0.77865	109.2	0.27024
106.6	0.77865	109.2	0.2702
106.8	0.81058	109.4	0.26993
106.8	0.84176	109.4	0.26943
107	0.81137	109.6	0.26857
107	0.81137	109.6	0.26964
107	0.81137	109.8	0.27336
107	0.78016	109.8	0.27597
107.4	0.8442	109.8	0.27899
107.4	0.8442	109.8	0.28015
107.6	0.78242	110.2	0.2832
107.6	0.81372	110.2	0.28588
107.6	0.78242	110.4	0.28739
107.8	0.8145	110.4	0.28618
107.8	0.8145	110.6	0.28452
107.8	0.8145	110.6	0.28778
108.2	0.81607	110.8	0.28597
108.2	0.81607	110.8	0.28532
108.4	0.81685	110.8	0.28432
108.4	0.81685	110.8	0.2815
108.6	0.84909	111.2	0.27916
108.6	0.81764	111.2	0.27501
108.8	0.81842	111.4	0.27281
108.8	0.81842	111.4	0.27263
108.8	0.81842	111.4	0.27216
109.2	0.81999	111.6	0.26991
109.4	0.85234	111.6	0.26819
109.4	0.82077	111.6	0.26548
109.4	0.82077	112	0.26403
109.4	0.82077	112	0.2638
109.6	0.85316	112.2	0.2663
109.6	0.85316	112.2	0.26915
109.8	0.82234	112.2	0.27236
109.8	0.82234	112.2	0.27754
110.2	0.82391	112.4	0.28079
110.2	0.8556	112.4	0.28449
110.4	0.82469	112.6	0.28626
110.4	0.82469	112.6	0.28922
110.4	0.82469	113	0.29174
110.6	0.85723	113	0.29307
110.6	0.82548	113.2	0.29398
110.8	0.82626	113.2	0.29358
110.8	0.82626	113.2	0.29259
110.8	0.82626	113.4	0.29097
111.2	0.85967	113.4	0.29096
111.2	0.82783	113.4	0.29099
111.4	0.86048	113.6	0.29266
111.4	0.86048	113.6	0.2921
111.6	0.8613	114	0.28931
111.6	0.8613	114	0.28581
111.6	0.8613	114.2	0.28546
112	0.86293	114.2	0.28282
112.2	0.86374	114.2	0.28098
112.2	0.86374	114.2	0.28238
112.2	0.83175	114.4	0.28468
112.2	0.86374	114.4	0.28556
112.4	0.83253	114.4	0.28665
112.4	0.86455	114.8	0.28793
112.6	0.83332	114.8	0.28862
112.6	0.86537	114.8	0.2903
113	0.83488	115	0.28983
113	0.867	115	0.28965
113.2	0.83567	115	0.28895
113.2	0.83567	115.2	0.28772
113.4	0.86862	115.4	0.28907
113.4	0.83645	115.4	0.28681
113.6	0.86944	115.4	0.28638
113.6	0.86944	115.8	0.2862
113.6	0.83724	115.8	0.28788
113.6	0.86944	115.8	0.28748
114	0.87107	116	0.28741
114	0.87107	116	0.28689
114.2	0.87188	116.2	0.28587
114.2	0.83959	116.2	0.28518
114.4	0.87269	116.4	0.28477
114.4	0.87269	116.4	0.28228
114.4	0.87269	116.8	0.28326
114.8	0.87432	116.8	0.28615
114.8	0.9067	116.8	0.28547
115	0.90755	117	0.28523
115	0.87514	117	0.28545
115	0.87514	117	0.28451
115.2	0.84351	117.2	0.28793
115.2	0.87595	117.2	0.28864
115.4	0.87676	117.2	0.28658
115.4	0.87676	117.2	0.28652
115.8	0.87839	117.6	0.28684
115.8	0.87839	117.8	0.28517
116	0.87921	117.8	0.28539
116	0.87921	117.8	0.28596
116	0.87921	118	0.28683
116.2	0.88002	118	0.28803
116.2	0.88002	118.2	0.28955
116.4	0.88084	118.2	0.2906
116.4	0.88084	118.6	0.29112
116.4	0.91346	118.6	0.29199
116.8	0.88246	118.8	0.28917
116.8	0.91515	118.8	0.29055
117	0.88328	118.8	0.29047
117	0.88328	118.8	0.29135
117.2	0.91684	119	0.29471
117.2	0.88409	119	0.29574
117.2	0.91684	119.2	0.29596
117.2	0.91684	119.2	0.29936
117.6	0.88572	119.2	0.30192
117.6	0.88572	119.6	0.30213
117.8	0.88653	119.8	0.30478
117.8	0.91937	119.8	0.30359
118	0.88735	119.8	0.30165
118	0.88735	119.8	0.29971
118.2	0.88816	120	0.30015
118.2	0.92106	120	0.30052
118.2	0.85527	120.2	0.29915
118.6	0.92275	120.2	0.29685
118.8	0.92359	120.2	0.29916
118.8	0.92359	120.2	0.30122
118.8	0.8906	120.6	0.30301
118.8	0.8906	120.6	0.30454
119	0.92443	120.8	0.30341
119	0.89142	120.8	0.30361
119.2	0.92528	121	0.30348
119.2	0.92528	121	0.30546
119.6	0.89386	121	0.30552
119.6	0.92697	121	0.3094
119.8	0.92781	121.4	0.3115
119.8	0.89467	121.4	0.31193
119.8	0.92781	121.6	0.31229
119.8	0.89467	121.6	0.31258
120	0.89549	121.8	0.31036
120	0.89549	121.8	0.3056
120.2	0.8963	122	0.30301
120.2	0.8963	122	0.30257
120.6	0.89793	122	0.30177
120.6	0.89793	122	0.30066
120.6	0.93119	122.4	0.3033
120.8	0.93203	122.6	0.30166
120.8	0.93203	122.6	0.2998
120.8	0.93203	122.6	0.30022
121	0.93288	122.8	0.30372
121	0.93288	122.8	0.30399
121.4	0.93456	123	0.30424
121.4	0.90119	123	0.30452
121.6	0.93541	123	0.30646
121.6	0.93541	123	0.306
121.6	0.93541	123.4	0.30725
121.8	0.93625	123.4	0.3078
122	0.90363	123.6	0.30772
122	0.90363	123.6	0.30546
122	0.9371	123.8	0.30099
122	0.9371	123.8	0.29837
122.4	0.93879	124.2	0.29759
122.4	0.93879	124.2	0.29461
122.6	0.93963	124.4	0.29355
122.6	0.90607	124.4	0.29035
122.8	0.94047	124.4	0.28992
122.8	0.94047	124.4	0.29069
123	0.94132	124.6	0.29027
123	0.94132	124.8	0.29032
123	0.9077	124.8	0.2908
123	0.94132	124.8	0.2893
123.4	0.94301	125.2	0.28981
123.4	0.94301	125.2	0.29073
123.6	0.94385	125.4	0.29203
123.6	0.94385	125.4	0.29208
123.8	0.91096	125.6	0.29495
123.8	0.9447	125.6	0.29816
123.8	0.9447	125.8	0.3017
123.8	0.9447	125.8	0.30308
124.2	0.91258	125.8	0.30635
124.2	0.94638	125.8	0.30742
124.4	0.94723	126.2	0.30787
124.4	0.98106	126.2	0.30762
124.4	0.94723	126.4	0.31075
124.4	0.94723	126.4	0.31154
124.6	0.94807	126.6	0.31246
124.6	0.94807	126.6	0.31104
124.8	0.94892	126.8	0.30964
124.8	0.94892	126.8	0.30828
125.2	0.9506	126.8	0.3085
125.2	0.9506	126.8	0.307
125.4	0.95145	127.2	0.30787
125.4	0.95145	127.2	0.3086
125.4	0.95145	127.2	0.30919
125.6	0.95229	127.4	0.30967
125.6	0.95229	127.6	0.30832
125.8	0.95314	127.6	0.30931
125.8	0.95314	127.6	0.31007
125.8	0.95314	127.6	0.30896
126.2	0.95483	128	0.31259
126.2	0.95483	128	0.31437
126.4	0.95567	128.2	0.31595
126.4	0.9898	128.2	0.31731
126.4	0.95567	128.4	0.31847
126.4	0.95567	128.4	0.31775
126.6	0.95651	128.4	0.31929
126.6	0.95651	128.6	0.32056
126.8	0.99155	128.6	0.32154
126.8	0.99155	128.6	0.31978
126.8	0.95736	129	0.31936
127.2	0.9933	129	0.31858
127.2	0.95905	129.2	0.31747
127.2	0.95905	129.2	0.31686
127.4	0.92561	129.2	0.31676
127.4	0.92561	129.4	0.31635
127.6	0.96074	129.4	0.31809
127.6	0.96074	129.6	0.3179
128	0.96242	129.6	0.31744
128	0.9968	129.6	0.3167
128.2	0.96327	130	0.31402
128.2	0.96327	130	0.31605
128.2	0.99767	130	0.31611
128.4	0.96411	130.2	0.31593
128.4	0.96411	130.2	0.31799
128.6	0.99942	130.4	0.31817
128.6	0.99942	130.4	0.31815
128.6	0.99942	130.4	0.3179
129	0.96665	130.8	0.31746
129	1.00117	130.8	0.31681
129.2	0.96749	131	0.3185
129.2	0.96749	131	0.31836
129.2	0.96749	131	0.31807
129.2	0.96749	131	0.31767
129.4	0.93375	131.2	0.31713
129.4	0.93375	131.2	0.31473
129.6	1.03841	131.4	0.31471
129.6	0.96918	131.4	0.31445
129.6	0.96918	131.4	0.31655
129.6	0.96918	131.8	0.3168
130	0.97087	131.8	0.3152
130	0.97087	132	0.316
130.2	0.97171	132	0.31658
130.2	1.00641	132	0.31698
130.4	0.97255	132.2	0.31718
130.4	0.97255	132.2	0.31799
130.4	0.97255	132.4	0.31943
130.4	1.00729	132.4	0.32069
130.8	1.00904	132.4	0.32172
130.8	0.97424	132.8	0.32085
131	0.97509	132.8	0.32227
131	1.04474	133	0.3234
131	0.97509	133	0.32429
131.2	1.01079	133	0.32489
131.4	1.01166	133.2	0.32524
131.4	1.01166	133.2	0.32531
131.4	1.01166	133.2	0.32508
131.8	1.01341	133.2	0.3246
131.8	1.01341	133.6	0.32384
131.8	1.01341	133.6	0.32281
132	1.04926	133.8	0.32234
132	1.01428	133.8	0.32246
132.2	1.01516	133.8	0.3206
132.2	1.01516	134	0.31924
132.4	1.01603	134	0.32007
132.4	1.01603	134.2	0.32306
132.4	1.01603	134.2	0.32226
132.8	1.01778	134.2	0.32364
133	1.01866	134.6	0.32458
133	1.01866	134.6	0.32511
133	1.01866	134.6	0.32604
133	1.01866	134.8	0.32748
133.2	0.98437	134.8	0.32676
133.2	1.01953	134.8	0.32642
133.2	1.01953	135	0.33071
133.6	1.02128	135	0.33278
133.8	1.02215	135.2	0.33438
133.8	1.02215	135.2	0.3355
133.8	1.02215	135.2	0.33613
133.8	1.02215	135.2	0.33628
134	1.02303	135.6	0.33595
134	1.0583	135.6	0.33515
134.2	1.0239	135.8	0.33389
134.2	0.9886	135.8	0.33214
134.2	1.0239	135.8	0.32992
134.2	1.0239	136	0.3298
134.6	1.02565	136	0.32751
134.6	1.02565	136.2	0.32742
134.8	1.06192	136.2	0.32783
134.8	1.06192	136.2	0.32625
134.8	1.02653	136.6	0.32441
134.8	1.02653	136.6	0.32487
135	0.99197	136.6	0.32338
135	1.0274	136.8	0.3217
135.2	0.99282	136.8	0.31805
135.2	1.02827	136.8	0.31761
135.2	1.02827	137	0.31777
135.6	1.03002	137	0.31845
135.6	1.03002	137.4	0.32237
135.8	1.0309	137.4	0.32434
135.8	1.0309	137.6	0.3261
136	1.06735	137.6	0.32589
136	1.03177	137.6	0.32977
136.2	1.06825	137.6	0.33085
136.2	1.03265	137.8	0.32994
136.2	1.06825	137.8	0.33139
136.6	1.07006	138	0.33081
136.6	1.03439	138	0.33249
136.8	1.03527	138	0.33381
136.8	1.03527	138.4	0.3348
136.8	1.03527	138.4	0.33367
137	1.07187	138.4	0.33479
137	1.07187	138.6	0.3355
137	1.03614	138.6	0.33404
137.4	1.03789	138.8	0.33294
137.4	1.03789	138.8	0.33394
137.6	1.00295	139	0.33437
137.6	1.03877	139	0.33249
137.8	1.07549	139	0.33261
137.8	1.07549	139.4	0.33475
138	1.00464	139.6	0.33719
138	1.04052	139.6	0.3356
138	1.04052	139.6	0.33876
138	1.04052	139.8	0.34143
138.4	1.04226	139.8	0.33924
138.6	1.07911	139.8	0.33923
138.6	1.04314	140.2	0.34135
138.6	1.07911	140.2	0.3369
138.8	1.04401	140.4	0.33629
138.8	1.04401	140.4	0.33777
139	1.04489	140.6	0.33698
139	1.08092	140.6	0.33832
139	1.04489	140.8	0.33747
139	1.08092	140.8	0.33623
139.4	1.04664	140.8	0.33279
139.4	1.04664	141.2	0.33414
139.6	1.01139	141.2	0.33333
139.6	1.08363	141.4	0.3303
139.8	1.08454	141.4	0.33028
139.8	1.08454	141.4	0.33334
139.8	1.08454	141.6	0.33242
139.8	1.04839	141.6	0.33365
140.2	1.08635	141.8	0.33705
140.2	1.08635	141.8	0.33824
140.4	1.08725	142.2	0.33902
140.4	1.08725	142.2	0.33759
140.4	1.08725	142.2	0.34099
140.4	1.05101	142.4	0.34036
140.6	1.08815	142.4	0.33931
140.6	1.08815	142.4	0.34212
140.8	1.08906	142.6	0.34085
140.8	1.08906	142.6	0.3399
140.8	1.08906	142.6	0.34366
141.2	1.09087	143	0.34508
141.4	1.09177	143	0.34594
141.4	1.05538	143.2	0.34443
141.4	1.09177	143.2	0.34495
141.4	1.09177	143.2	0.34307
141.6	1.09268	143.4	0.34138
141.6	1.09268	143.6	0.34424
141.8	1.09358	143.6	0.34283
141.8	1.09358	143.6	0.34151
142.2	1.09539	144	0.34471
142.2	1.09539	144	0.34803
142.2	1.09539	144.2	0.34703
142.4	1.0963	144.2	0.3488
142.4	1.0963	144.2	0.35072
142.4	1.0963	144.4	0.35185
142.6	1.06063	144.6	0.35221
142.6	1.06063	144.6	0.35175
142.6	0.98748	144.6	0.35138
143	1.02574	145	0.35115
143	1.02574	145	0.35281
143.2	1.13658	145.2	0.35197
143.2	1.06325	145.2	0.35038
143.2	1.09991	145.2	0.3508
143.4	1.13751	145.4	0.35147
143.4	1.13751	145.4	0.34975
143.6	1.10172	145.6	0.34746
143.6	1.10172	145.6	0.34458
143.6	1.10172	145.6	0.34384
144	1.10353	146	0.34081
144	1.10353	146	0.33996
144	1.06675	146	0.33774
144.2	1.10444	146.2	0.33603
144.2	1.10444	146.2	0.33659
144.2	1.10444	146.4	0.33588
144.4	1.14219	146.4	0.33387
144.6	1.10625	146.4	0.33415
144.6	1.10625	146.8	0.33489
144.6	1.14312	146.8	0.33883
144.6	1.10625	147	0.34061
145	1.07112	147	0.34202
145	1.07112	147	0.34123
145.2	1.14592	147.2	0.34276
145.2	1.14592	147.2	0.34473
145.2	1.14592	147.4	0.34716
145.2	1.14592	147.4	0.34735
145.4	1.07287	147.4	0.34792
145.4	1.07287	147.8	0.35067
145.6	1.14779	148	0.35285
145.6	1.07374	148	0.35444
146	1.07549	148	0.35547
146	1.07549	148	0.35592
146	1.11258	148.2	0.35577
146	1.11258	148.2	0.35321
146.2	1.07637	148.4	0.35274
146.2	1.11348	148.4	0.35164
146.4	1.11439	148.8	0.35076
146.4	1.11439	148.8	0.35017
146.4	1.11439	149	0.34891
146.8	1.11619	149	0.3497
147	1.1171	149	0.35084
147	1.1171	149	0.34782
147	1.15434	149.2	0.34784
147	1.1171	149.2	0.34634
147.2	1.15527	149.6	0.34696
147.2	1.118	149.6	0.3451
147.4	1.11891	149.8	0.34798
147.4	1.15621	149.8	0.34654
147.8	1.12072	149.8	0.34986
147.8	1.12072	149.8	0.34887
147.8	1.15807	150	0.35081
148	1.12162	150.2	0.35383
148	1.12162	150.2	0.3552
148	1.15901	150.2	0.35854
148.2	1.12253	150.6	0.35921
148.2	1.15994	150.8	0.35993
148.4	1.12343	150.8	0.3606
148.4	1.16088	150.8	0.36305
148.8	1.16275	151	0.36535
148.8	1.12524	151	0.36573
149	1.12614	151.2	0.36778
149	1.12614	151.2	0.36959
149	1.12614	151.2	0.36937
149	1.12614	151.6	0.36706
149.2	1.12705	151.6	0.36898
149.2	1.16462	151.8	0.36958
149.2	1.12705	151.8	0.37159
149.2	1.12705	151.8	0.37144
149.6	1.16649	152	0.37372
149.6	1.09123	152	0.373
149.8	1.12976	152.2	0.37385
149.8	1.12976	152.2	0.37177
150	1.16836	152.2	0.36761
150	1.16836	152.6	0.3623
150.2	1.16929	152.6	0.36399
150.2	1.13157	152.6	0.36346
150.2	1.13157	152.8	0.36355
150.6	1.13338	152.8	0.36235
150.6	1.13338	153	0.36167
150.6	1.13338	153	0.3633
150.8	1.13429	153.4	0.36724
150.8	1.13429	153.4	0.36891
151	1.17303	153.6	0.37019
151	1.17303	153.6	0.37106
151.2	1.13609	153.6	0.37055
151.2	1.17396	153.6	0.37049
151.2	1.17396	153.8	0.37268
151.2	1.13609	153.8	0.379
151.6	1.17583	154	0.38299
151.6	1.1379	154	0.3829
151.8	1.17677	154.4	0.38053
151.8	1.17677	154.4	0.38043
151.8	1.13881	154.6	0.38436
152	1.1777	154.6	0.38308
152	1.13971	154.6	0.38305
152.2	1.14062	154.6	0.37959
152.2	1.17864	154.8	0.37732
152.2	1.17864	154.8	0.37709
152.6	1.18051	155	0.37807
152.6	1.14243	155	0.37666
152.6	1.18051	155	0.37656
152.8	1.18144	155.4	0.37598
153	1.18238	155.4	0.37588
153	1.18238	155.4	0.37643
153	1.18238	155.6	0.37671
153	1.18238	155.6	0.37213
153.4	1.18425	155.8	0.37198
153.6	1.14695	155.8	0.36695
153.6	1.18518	155.8	0.36443
153.6	1.18518	156.2	0.3673
153.8	1.18612	156.2	0.36816
153.8	1.18612	156.4	0.36899
154	1.18705	156.4	0.36423
154	1.18705	156.4	0.36318
154	1.18705	156.6	0.36219
154.4	1.18892	156.6	0.36223
154.4	1.18892	156.8	0.3634
154.4	1.18892	156.8	0.36199
154.6	1.18985	156.8	0.36084
154.6	1.18985	156.8	0.35806
154.8	1.19079	157.2	0.3583
154.8	1.19079	157.2	0.35685
155	1.19172	157.4	0.36025
155	1.19172	157.4	0.36574
155	1.23017	157.6	0.36398
155.4	1.19359	157.6	0.3644
155.4	1.19359	157.8	0.36032
155.4	1.19359	157.8	0.36397
155.6	1.19453	157.8	0.36497
155.6	1.19453	158.2	0.36332
155.8	1.19546	158.2	0.36652
155.8	1.19546	158.4	0.36323
155.8	1.23403	158.4	0.36566
155.8	1.19546	158.4	0.3691
156.2	1.19733	158.6	0.37065
156.2	1.19733	158.6	0.37409
156.4	1.19827	159	0.37655
156.4	1.19827	159	0.37804
156.4	1.19827	159.2	0.37662
156.6	1.23788	159.2	0.37702
156.6	1.1992	159.2	0.37727
156.6	1.1992	159.4	0.37741
156.8	1.20014	159.4	0.37268
156.8	1.23885	159.6	0.37532
157.2	1.20201	159.6	0.3739
157.2	1.20201	159.6	0.37604
157.2	1.20201	160	0.37692
157.4	1.24174	160	0.38037
157.4	1.24174	160.2	0.37583
157.4	1.20294	160.2	0.37644
157.6	1.24271	160.2	0.37546
157.6	1.24271	160.4	0.38227
157.8	1.20481	160.4	0.39033
157.8	1.20481	160.6	0.39304
158.2	1.2456	160.6	0.3904
158.2	1.2456	160.6	0.39396
158.4	1.24657	161	0.39419
158.4	1.24657	161	0.39309
158.4	1.24657	161.2	0.39259
158.4	1.20761	161.2	0.39466
158.6	1.24753	161.2	0.39166
158.6	1.24753	161.4	0.3864
159	1.21042	161.4	0.37577
159	1.21042	161.6	0.37095
159.2	1.25043	161.6	0.37268
159.2	1.21135	161.6	0.3769
159.2	1.25043	162	0.38652
159.4	1.25139	162	0.38998
159.6	1.25236	162	0.39511
159.6	1.29149	162.2	0.39903
159.6	1.25236	162.2	0.39893
159.6	1.25236	162.4	0.40245
160	1.21509	162.4	0.40575
160	1.21509	162.4	0.40878
160.2	1.25525	162.8	0.41154
160.2	1.25525	162.8	0.42077
160.4	1.25622	163	0.42589
160.4	1.25622	163	0.42302
160.6	1.25718	163	0.42245
160.6	1.25718	163.2	0.42594
161	1.25911	163.2	0.41904
161	1.25911	163.4	0.41974
161.2	1.26008	163.4	0.41743
161.2	1.26008	163.4	0.41882
161.2	1.2207	163.8	0.41336
161.2	1.26008	163.8	0.41063
161.4	1.26104	164	0.40873
161.4	1.30045	164	0.41462
161.6	1.22257	164.2	0.42283
161.6	1.30144	164.2	0.42115
162	1.26394	164.4	0.42124
162	1.26394	164.4	0.4115
162	1.22444	164.4	0.411
162.2	1.30443	164.8	0.40522
162.4	1.18675	164.8	0.40074
162.4	1.22631	165	0.40336
162.4	1.26587	165	0.4054
162.4	1.22631	165	0.40128
162.8	1.30741	165.2	0.39868
162.8	1.26779	165.2	0.39766
163	1.26876	165.2	0.39743
163	1.22911	165.6	0.39898
163.2	1.23005	165.6	0.39856
163.2	1.26972	165.8	0.39432
163.4	1.23098	165.8	0.39394
163.4	1.23098	165.8	0.39549
163.8	1.31239	166	0.39608
163.8	1.35216	166	0.40442
164	1.23378	166.2	0.40501
164	1.31338	166.2	0.40756
164	1.23378	166.2	0.40718
164.2	1.35421	166.6	0.40578
164.4	1.23565	166.6	0.40324
164.4	1.31537	166.8	0.40147
164.4	1.27551	166.8	0.40144
164.4	1.31537	166.8	0.40219
164.8	1.23752	167	0.40386
164.8	1.31736	167	0.40649
165	1.23846	167.2	0.40724
165	1.27841	167.2	0.41101
165	1.27841	167.6	0.41201
165.2	1.27937	167.6	0.40924
165.2	1.31935	167.8	0.4036
165.2	1.31935	167.8	0.4028
165.6	1.2813	168	0.40485
165.6	1.2813	168	0.40201
165.8	1.32234	168	0.39813
165.8	1.32234	168.4	0.39804
166	1.28323	168.4	0.39982
166	1.28323	168.6	0.39771
166	1.28323	168.6	0.3996
166.2	1.2842	168.6	0.40263
166.2	1.32433	168.8	0.40297
166.2	1.32433	169	0.40254
166.6	1.28613	169	0.40235
166.8	1.28709	169	0.40239
166.8	1.32731	169.4	0.40068
166.8	1.32731	169.4	0.40212
167	1.32831	169.6	0.40075
167	1.28806	169.6	0.40341
167.2	1.3293	169.8	0.40527
167.2	1.3293	169.8	0.40437
167.6	1.33129	170	0.4037
167.6	1.33129	170	0.40327
167.8	1.33229	170	0.40107
167.8	1.33229	170.4	0.39706
167.8	1.33229	170.4	0.39802
167.8	1.33229	170.6	0.40193
168	1.33328	170.6	0.40392
168	1.33328	170.6	0.40603
168.4	1.33527	170.8	0.40817
168.4	1.33527	170.8	0.41042
168.6	1.33627	171	0.40775
168.6	1.33627	171	0.40705
168.6	1.33627	171.4	0.41112
168.8	1.33726	171.4	0.41315
168.8	1.33726	171.4	0.41508
169	1.33826	171.4	0.41396
169	1.33826	171.6	0.4147
169	1.33826	171.8	0.41525
169.4	1.34025	171.8	0.41565
169.4	1.34025	171.8	0.41888
169.6	1.34124	172.2	0.41803
169.6	1.34124	172.2	0.42205
169.6	1.34124	172.4	0.41998
169.8	1.34224	172.4	0.41678
169.8	1.34224	172.6	0.41531
169.8	1.34224	172.6	0.41365
170	1.30253	172.8	0.41373
170	1.38394	172.8	0.41363
170.4	1.34522	172.8	0.41442
170.4	1.34522	173.2	0.41323
170.6	1.34622	173.4	0.41407
170.6	1.34622	173.4	0.41196
170.6	1.34622	173.4	0.4079
170.6	1.34622	173.4	0.40892
170.8	1.34721	173.6	0.40695
170.8	1.34721	173.6	0.40808
171	1.34821	173.8	0.40533
171	1.34821	173.8	0.40571
171	1.34821	174.2	0.40615
171.4	1.3502	174.2	0.40871
171.4	1.3502	174.4	0.40839
171.4	1.3502	174.4	0.40619
171.6	1.39214	174.6	0.4071
171.6	1.35119	174.6	0.40812
171.8	1.35219	174.6	0.40515
171.8	1.35219	174.6	0.40711
172.2	1.35418	175	0.40794
172.2	1.39521	175.2	0.41757
172.4	1.35517	175.2	0.42299
172.4	1.35517	175.2	0.42527
172.6	1.31507	175.4	0.42747
172.6	1.31507	175.4	0.42863
172.6	1.43836	175.6	0.4307
172.8	1.35716	175.6	0.43178
172.8	1.31604	176	0.42783
172.8	1.31604	176	0.42189
173.2	1.40034	176.2	0.41881
173.2	1.40034	176.2	0.41951
173.4	1.40136	176.2	0.41796
173.4	1.44258	176.4	0.41609
173.6	1.40239	176.4	0.41485
173.6	1.36114	176.6	0.41917
173.8	1.44469	176.6	0.42312
173.8	1.40341	176.6	0.42574
173.8	1.40341	177	0.42201
174.2	1.40546	177	0.41999
174.4	1.40649	177.2	0.42273
174.4	1.40649	177.2	0.42025
174.4	1.36512	177.4	0.41757
174.4	1.36512	177.4	0.41879
174.6	1.40752	177.6	0.42294
174.6	1.40752	177.6	0.42914
174.6	1.40752	177.6	0.42731
175	1.36811	178	0.42641
175.2	1.41059	178	0.42945
175.2	1.3691	178	0.42933
175.2	1.3691	178.2	0.42402
175.2	1.3691	178.4	0.42055
175.4	1.41162	178.4	0.41366
175.4	1.41162	178.4	0.41447
175.6	1.41264	178.8	0.41587
175.6	1.41264	178.8	0.42004
175.6	1.41264	179	0.42196
176	1.41469	179	0.42177
176	1.37308	179	0.42454
176.2	1.41572	179.2	0.42831
176.2	1.37408	179.4	0.43015
176.2	1.41572	179.4	0.4269
176.4	1.41674	179.4	0.42358
176.6	1.41777	179.4	0.42311
176.6	1.41777	179.8	0.42332
176.6	1.41777	179.8	0.42316
177	1.41982	180	0.4266
177	1.37806	180	0.42658
177.2	1.42084	180.2	0.42296
177.2	1.42084	180.2	0.42704
177.4	1.46369	180.4	0.43574
177.4	1.38005	180.4	0.43367
177.6	1.42289	180.4	0.43931
177.6	1.42289	180.8	0.44246
177.6	1.42289	180.8	0.44312
177.6	1.46474	180.8	0.43926
178	1.42494	181	0.43706
178	1.46685	181	0.43847
178	1.42494	181.2	0.43628
178.2	1.46791	181.2	0.43967
178.2	1.46791	181.6	0.43723
178.4	1.51093	181.6	0.44125
178.4	1.46896	181.8	0.44348
178.4	1.46896	181.8	0.43778
178.8	1.38701	182	0.43539
178.8	1.47107	182	0.43312
179	1.43007	182.2	0.43817
179	1.43007	182.2	0.44448
179	1.43007	182.2	0.44706
179.2	1.43109	182.6	0.44506
179.2	1.389	182.6	0.44579
179.4	1.43212	182.8	0.43788
179.4	1.47424	182.8	0.43257
179.4	1.43212	182.8	0.44124
179.8	1.47635	183	0.44547
179.8	1.43417	183	0.44032
180	1.47741	183.2	0.44222
180	1.43519	183.2	0.43898
180	1.43519	183.6	0.42636
180.2	1.43622	183.6	0.4177
180.2	1.47846	183.8	0.41489
180.4	1.43724	183.8	0.41181
180.4	1.47952	183.8	0.41269
180.4	1.43724	184	0.41961
180.8	1.43929	184	0.41934
180.8	1.48163	184	0.42224
180.8	1.43929	184.4	0.41801
181	1.44032	184.4	0.41591
181	1.48268	184.6	0.42202
181.2	1.44134	184.6	0.42717
181.2	1.48374	184.8	0.43139
181.2	1.44134	184.8	0.43585
181.6	1.4434	185	0.43103
181.6	1.48585	185	0.43036
181.8	1.44442	185	0.43262
181.8	1.4869	185.4	0.43476
181.8	1.4869	185.4	0.4388
182	1.48796	185.6	0.4438
182	1.44545	185.6	0.44355
182.2	1.44647	185.6	0.44433
182.2	1.48901	185.8	0.43871
182.2	1.44647	185.8	0.43597
182.6	1.49112	186	0.43292
182.6	1.49112	186	0.43472
182.8	1.49218	186.4	0.43194
182.8	1.49218	186.4	0.43507
182.8	1.49218	186.6	0.43676
183	1.45057	186.6	0.43918
183	1.49323	186.8	0.43812
183.2	1.4516	186.8	0.43876
183.2	1.49429	187	0.43898
183.2	1.49429	187	0.43981
183.6	1.4964	187	0.44129
183.6	1.45365	187.4	0.44022
183.8	1.45467	187.4	0.44393
183.8	1.45467	187.4	0.44934
183.8	1.49746	187.6	0.44605
184	1.49851	187.6	0.44772
184	1.49851	187.8	0.44699
184	1.4557	187.8	0.44492
184.4	1.45775	188.2	0.44147
184.4	1.50062	188.2	0.44283
184.6	1.45877	188.4	0.44154
184.6	1.50168	188.4	0.4386
184.6	1.50168	188.4	0.4381
184.8	1.50273	188.6	0.44203
184.8	1.4598	188.8	0.44839
185	1.46082	188.8	0.44672
185	1.46082	188.8	0.44541
185	1.50379	188.8	0.44546
185.4	1.5059	189.2	0.44891
185.4	1.5059	189.2	0.45686
185.6	1.50695	189.4	0.4588
185.6	1.4639	189.4	0.45582
185.6	1.50695	189.6	0.46265
185.8	1.50801	189.6	0.45811
185.8	1.50801	189.8	0.45803
186	1.46595	189.8	0.46345
186	1.50906	190.2	0.47014
186	1.50906	190.2	0.46552
186.4	1.51117	190.4	0.45789
186.4	1.51117	190.4	0.45556
186.6	1.51223	190.6	0.45737
186.6	1.51223	190.6	0.45705
186.8	1.51329	190.6	0.46101
186.8	1.47005	190.6	0.45779
187	1.51434	191	0.45273
187	1.51434	191.2	0.45108
187.4	1.47312	191.2	0.45386
187.4	1.51645	191.2	0.45485
187.4	1.51645	191.4	0.45076
187.4	1.47312	191.4	0.45117
187.6	1.51751	191.6	0.45272
187.6	1.51751	191.6	0.4545
187.8	1.51856	192	0.4576
187.8	1.51856	192	0.45682
188.2	1.52067	192.2	0.45313
188.2	1.52067	192.2	0.44954
188.4	1.52173	192.2	0.45987
[truncated: 8,334 more rows]
