# Supplementary material for: Aqueous spinning of robust, self-healable, and crack-resistant hydrogel microfibers enabled by hydrogen bond nanoconfinement
Source: Nat Commun. 2023 Mar 13;14:1370. doi: 10.1038/s41467-023-37036-4 (PMC10011413; doi:10.1038/s41467-023-37036-4)
Supplement: Supplementary file 8 — Source Data [file 41467_2023_37036_MOESM8_ESM.zip › Source Data/Supplementary Figures/Source data Supplementary Fig. 23.xlsx]

## Sheet: Sheet1
Hydrogel microfiber		Spider silk
Relative humidity （RH, %)	Water content （wt%）	Relative humidity （RH, %)	Water content （wt%）
0	0	0	0.5
40	18.6	43	7
50	23.6	75	9.3
60	31.4	97	21.2
70	39.8
80	55.1
90	87.5
