# Supplementary material for: Aqueous spinning of robust, self-healable, and crack-resistant hydrogel microfibers enabled by hydrogen bond nanoconfinement
Source: Nat Commun. 2023 Mar 13;14:1370. doi: 10.1038/s41467-023-37036-4 (PMC10011413; doi:10.1038/s41467-023-37036-4)
Supplement: Supplementary file 8 — Source Data [file 41467_2023_37036_MOESM8_ESM.zip › Source Data/Supplementary Figures/Source data Supplementary Fig. 24.xlsx]

## Sheet: Sheet1
Relative humidity （RH, %)	Conductivity （S m-1)	Error bars	Test value 1	Test value 2	Test value 3
40	0.00043	0.00001	0.00044	0.00042	0.00043
50	0.00122	0.00017	0.00139	0.00135	0.00105
60	0.00398	0.00016	0.00413	0.00382	0.00404
70	0.0121	0.0014	0.0135	0.0123	0.0107
80	0.0624	0.0042	0.0616	0.0582	0.0665
90	0.213	0.016	0.215	0.196	0.229
