# Supplementary material for: Aqueous spinning of robust, self-healable, and crack-resistant hydrogel microfibers enabled by hydrogen bond nanoconfinement
Source: Nat Commun. 2023 Mar 13;14:1370. doi: 10.1038/s41467-023-37036-4 (PMC10011413; doi:10.1038/s41467-023-37036-4)
Supplement: Supplementary file 8 — Source Data [file 41467_2023_37036_MOESM8_ESM.zip › Source Data/Supplementary Figures/Source data Supplementary Fig. 26.xlsx]

## Sheet: Sheet1
PDMAEA-Q										PDMAEA-Q/PMAA=1:1										PDMAEA-Q/PMAA=1:2										PDMAEA-Q/PMAA=1:3										PMAA
RH = 10%		RH = 30%		RH = 55%		RH = 75%		RH = 85%		RH = 10%		RH = 30%		RH = 55%		RH = 75%		RH = 85%		RH = 10%		RH = 30%		RH = 55%		RH = 75%		RH = 85%		RH = 10%		RH = 30%		RH = 55%		RH = 75%		RH = 85%		RH = 10%		RH = 30%		RH = 55%		RH = 75%		RH = 85%
Temperature （°C）	Heat flow	Temperature （°C）	Heat flow	Temperature （°C）	Heat flow	Temperature （°C）	Heat flow	Temperature （°C）	Heat flow	Temperature （°C）	Heat flow	Temperature （°C）	Heat flow	Temperature （°C）	Heat flow	Temperature （°C）	Heat flow	Temperature （°C）	Heat flow	Temperature （°C）	Heat flow	Temperature （°C）	Heat flow	Temperature （°C）	Heat flow	Temperature （°C）	Heat flow	Temperature （°C）	Heat flow	Temperature （°C）	Heat flow	Temperature （°C）	Heat flow	Temperature （°C）	Heat flow	Temperature （°C）	Heat flow	Temperature （°C）	Heat flow	Temperature （°C）	Heat flow	Temperature （°C）	Heat flow	Temperature （°C）	Heat flow	Temperature （°C）	Heat flow	Temperature （°C）	Heat flow
-25.722	-1.10421	-50.6	-1.03276	-60.714	-1.16073	-65.695	-1.17489	-70.985	-1.15837	40.015	-0.90099	20	-1.63694	5.07	-0.98252	-20.92	-1.5889	-52.734	-1.3196	72.033	-1.54322	35.036	-1.44216	20.031	-1.15206	-5.942	-1.69043	-40.057	-1.61799	110	-1.12364	70.03	-0.94965	50.071	-1.21703	21.058	-0.92889	-10.008	-1.13687	180.163	-0.9957	165.04	-0.91611	145.104	-0.65981	135.297	-1.10587	110.009	-1.14389
-25.639	-1.10469	-50.519	-1.03345	-60.632	-1.16163	-65.617	-1.17632	-70.906	-1.16055	40.064	-0.9014	20.083	-1.63756	5.152	-0.98295	-20.836	-1.58961	-52.653	-1.32059	72.117	-1.54365	35.12	-1.4427	20.114	-1.15246	-5.858	-1.69103	-39.975	-1.61904	110.083	-1.12409	70.113	-0.95018	50.154	-1.2175	21.141	-0.92919	-9.926	-1.13792	180.247	-0.99621	165.123	-0.91644	145.188	-0.65996	135.465	-1.10655	110.093	-1.14423
-25.557	-1.10524	-50.436	-1.0342	-60.55	-1.16259	-65.539	-1.17792	-70.746	-1.16474	40.113	-0.90173	20.166	-1.63799	5.235	-0.98348	-20.754	-1.5903	-52.571	-1.32099	72.2	-1.54431	35.202	-1.443	20.197	-1.15297	-5.775	-1.69175	-39.894	-1.61998	110.166	-1.12452	70.197	-0.95064	50.238	-1.21787	21.224	-0.92958	-9.844	-1.13899	180.33	-0.99713	165.207	-0.91672	145.272	-0.66011	135.548	-1.10691	110.177	-1.14457
-25.473	-1.10551	-50.354	-1.03478	-60.469	-1.16354	-65.459	-1.17902	-70.666	-1.16674	40.163	-0.90198	20.249	-1.63874	5.318	-0.98388	-20.671	-1.59083	-52.489	-1.32167	72.283	-1.54481	35.286	-1.44328	20.281	-1.15331	-5.691	-1.6923	-39.81	-1.62079	110.251	-1.12491	70.28	-0.951	50.321	-1.21838	21.308	-0.92999	-9.761	-1.14004	180.414	-0.99789	165.29	-0.917	145.355	-0.66025	135.632	-1.10727	110.261	-1.14489
-25.391	-1.10572	-50.271	-1.03536	-60.386	-1.16474	-65.38	-1.1804	-70.585	-1.16885	40.213	-0.90235	20.331	-1.63931	5.4	-0.9846	-20.588	-1.59138	-52.407	-1.32246	72.367	-1.54512	35.37	-1.44375	20.366	-1.15385	-5.609	-1.69302	-39.728	-1.62135	110.334	-1.12533	70.364	-0.95132	50.405	-1.21879	21.39	-0.93051	-9.678	-1.14093	180.497	-0.99872	165.374	-0.9173	145.438	-0.66039	135.716	-1.10765	110.343	-1.1452
-25.308	-1.10612	-50.19	-1.03601	-60.304	-1.16597	-65.302	-1.18159	-70.505	-1.17123	40.262	-0.90274	20.414	-1.63975	5.483	-0.98512	-20.505	-1.59181	-52.327	-1.32326	72.45	-1.54559	35.453	-1.44417	20.448	-1.15423	-5.526	-1.69363	-39.647	-1.62217	110.418	-1.12575	70.447	-0.95161	50.488	-1.21941	21.473	-0.93097	-9.596	-1.14194	180.58	-0.9992	165.457	-0.91753	145.523	-0.66052	135.8	-1.10801	110.428	-1.14552
-25.225	-1.10672	-50.107	-1.03649	-60.223	-1.16695	-65.223	-1.18289	-70.425	-1.17323	40.311	-0.90303	20.496	-1.64031	5.566	-0.98553	-20.422	-1.59232	-52.246	-1.32421	72.534	-1.54609	35.537	-1.44459	20.532	-1.15462	-5.443	-1.69427	-39.564	-1.62292	110.501	-1.1261	70.53	-0.95182	50.572	-1.21984	21.556	-0.93144	-9.514	-1.1427	180.663	-0.99974	165.541	-0.91778	145.605	-0.66064	135.883	-1.10834	110.511	-1.14585
-25.142	-1.10741	-50.025	-1.037	-60.142	-1.16788	-65.142	-1.18414	-70.344	-1.17528	40.361	-0.90331	20.579	-1.64072	5.649	-0.98606	-20.34	-1.59278	-52.165	-1.32492	72.618	-1.54654	35.619	-1.44497	20.614	-1.15494	-5.361	-1.69493	-39.481	-1.62377	110.584	-1.12646	70.615	-0.95208	50.655	-1.22021	21.64	-0.93177	-9.432	-1.14349	180.747	-1.00036	165.625	-0.91806	145.689	-0.66076	135.965	-1.10855	110.595	-1.14613
-25.059	-1.10797	-49.942	-1.0375	-60.06	-1.16886	-65.065	-1.18536	-70.264	-1.17721	40.41	-0.9036	20.661	-1.64137	5.733	-0.98656	-20.257	-1.59328	-52.083	-1.32546	72.702	-1.54702	35.704	-1.44541	20.698	-1.15532	-5.278	-1.69555	-39.4	-1.62443	110.668	-1.12681	70.697	-0.95248	50.738	-1.22069	21.723	-0.93212	-9.349	-1.14427	180.83	-1.00112	165.708	-0.91845	145.773	-0.66092	135.381	-1.10621	110.678	-1.1464
-24.976	-1.10839	-49.859	-1.03803	-59.978	-1.16953	-64.986	-1.18672	-70.184	-1.17925	40.458	-0.90405	20.746	-1.64209	5.816	-0.98701	-20.173	-1.59394	-52.002	-1.32636	72.784	-1.54739	35.787	-1.44588	20.782	-1.15586	-5.195	-1.6961	-39.317	-1.62513	110.752	-1.12717	70.781	-0.95278	50.822	-1.22116	21.807	-0.9325	-9.266	-1.1453	180.913	-1.00176	165.791	-0.91894	145.857	-0.66114	135.297	-1.10587	110.762	-1.14674
-24.893	-1.10887	-49.778	-1.03845	-59.896	-1.17036	-64.907	-1.18774	-70.825	-1.16275	40.51	-0.90451	20.828	-1.64269	5.899	-0.98741	-20.09	-1.59451	-51.921	-1.32695	72.868	-1.54802	35.871	-1.44648	20.864	-1.1565	-5.112	-1.69655	-39.235	-1.62561	110.836	-1.12761	70.864	-0.95302	50.906	-1.22166	21.89	-0.9329	-9.184	-1.14627	180.997	-1.0023	165.875	-0.9195	145.941	-0.66127	135.381	-1.10621	110.846	-1.14709
-24.81	-1.10945	-49.695	-1.03874	-59.814	-1.17136	-64.828	-1.18901	-70.906	-1.16055	40.558	-0.90492	20.911	-1.64313	5.981	-0.98794	-20.009	-1.59504	-51.839	-1.32768	72.952	-1.54857	35.954	-1.44702	20.948	-1.15709	-5.029	-1.69706	-39.154	-1.62655	110.919	-1.1281	70.948	-0.95331	50.989	-1.22215	21.973	-0.93329	-9.102	-1.14727	181.08	-1.00286	165.959	-0.92002	146.023	-0.66138	135.465	-1.10655	110.929	-1.1475
-24.728	-1.10984	-49.613	-1.0391	-59.733	-1.17232	-64.749	-1.19026	-70.825	-1.16275	40.607	-0.90528	20.994	-1.64387	6.064	-0.98845	-19.927	-1.59573	-51.757	-1.32862	73.035	-1.54923	36.038	-1.44776	21.031	-1.1579	-4.945	-1.69771	-39.071	-1.62754	111.003	-1.12852	71.032	-0.95362	51.072	-1.22264	22.055	-0.93364	-9.02	-1.14841	181.163	-1.00363	166.042	-0.92054	146.107	-0.66148	135.548	-1.10691	111.013	-1.14788
-24.644	-1.11032	-49.53	-1.03978	-59.65	-1.17295	-64.669	-1.1917	-70.746	-1.16474	40.657	-0.90561	21.077	-1.64458	6.147	-0.98886	-19.843	-1.59668	-51.675	-1.32935	73.118	-1.54996	36.122	-1.44829	21.114	-1.15834	-4.863	-1.6983	-38.989	-1.62857	111.086	-1.12899	71.115	-0.95391	51.156	-1.22308	22.14	-0.93387	-8.938	-1.1494	181.247	-1.00462	166.126	-0.92102	146.191	-0.66159	135.632	-1.10727	111.096	-1.14827
-24.561	-1.11084	-49.449	-1.04053	-59.568	-1.17372	-64.59	-1.19292	-70.666	-1.16674	40.706	-0.90606	21.159	-1.64536	6.231	-0.98909	-19.76	-1.5977	-51.593	-1.32985	73.202	-1.55062	36.205	-1.44873	21.197	-1.15872	-4.779	-1.69855	-38.907	-1.62924	111.169	-1.12935	71.198	-0.95433	51.24	-1.22362	22.223	-0.93421	-8.855	-1.15044	181.33	-1.0055	166.21	-0.9215	146.274	-0.6617	135.716	-1.10765	111.181	-1.14867
-24.478	-1.11128	-49.365	-1.04144	-59.486	-1.17473	-64.511	-1.19426	-70.585	-1.16885	40.755	-0.90648	21.241	-1.64579	6.313	-0.98961	-19.677	-1.59873	-51.513	-1.3303	73.285	-1.55112	36.288	-1.44936	21.28	-1.15922	-4.697	-1.69911	-38.825	-1.62984	111.253	-1.12974	71.282	-0.95465	51.323	-1.22402	22.307	-0.93463	-8.772	-1.1513	181.413	-1.00649	166.293	-0.92192	146.357	-0.66185	135.8	-1.10801	111.264	-1.14898
-24.395	-1.11173	-49.282	-1.04186	-59.405	-1.17579	-64.433	-1.19532	-70.505	-1.17123	40.804	-0.90714	21.324	-1.64609	6.397	-0.99013	-19.594	-1.59947	-51.432	-1.3309	73.37	-1.55163	36.371	-1.44983	21.364	-1.15977	-4.614	-1.69966	-38.742	-1.63073	111.337	-1.13012	71.365	-0.955	51.406	-1.22458	22.389	-0.9351	-8.69	-1.15241	181.497	-1.0072	166.377	-0.92227	146.442	-0.66201	135.883	-1.10834	111.348	-1.14925
-24.312	-1.11218	-49.201	-1.04232	-59.324	-1.17691	-64.353	-1.19679	-70.425	-1.17323	40.854	-0.90753	21.407	-1.64645	6.478	-0.99055	-19.511	-1.60036	-51.349	-1.33139	73.453	-1.55226	36.456	-1.45025	21.448	-1.16018	-4.53	-1.70045	-38.659	-1.6317	111.42	-1.13048	71.449	-0.95533	51.49	-1.22502	22.472	-0.93551	-8.607	-1.15347	181.581	-1.00799	166.46	-0.92271	146.525	-0.66213	135.965	-1.10855	111.431	-1.1496
-24.23	-1.11256	-49.118	-1.04295	-59.242	-1.17808	-64.274	-1.19817	-70.344	-1.17528	40.903	-0.908	21.49	-1.64682	6.563	-0.99098	-19.428	-1.6007	-51.267	-1.33181	73.537	-1.55278	36.539	-1.45062	21.53	-1.16063	-4.448	-1.70131	-38.578	-1.63259	111.504	-1.13092	71.532	-0.95569	51.572	-1.22543	22.554	-0.93576	-8.526	-1.15427	181.664	-1.00884	166.543	-0.92314	146.609	-0.66231	136.049	-1.10875	111.514	-1.14985
-24.146	-1.11306	-49.036	-1.04341	-59.16	-1.17905	-64.195	-1.19968	-70.264	-1.17721	40.952	-0.90829	21.573	-1.64741	6.645	-0.99151	-19.345	-1.60108	-51.187	-1.33285	73.62	-1.55338	36.622	-1.45085	21.613	-1.16121	-4.366	-1.70215	-38.496	-1.63355	111.588	-1.13131	71.616	-0.95625	51.656	-1.22602	22.638	-0.93612	-8.443	-1.15503	181.747	-1.00962	166.627	-0.92361	146.692	-0.66253	136.049	-1.10875	111.598	-1.15011
-24.063	-1.11357	-48.953	-1.04392	-59.078	-1.17999	-64.117	-1.20076	-70.184	-1.17925	41.002	-0.90867	21.655	-1.64792	6.729	-0.99198	-19.262	-1.6016	-51.105	-1.33369	73.703	-1.55386	36.705	-1.4513	21.697	-1.16186	-4.282	-1.70297	-38.414	-1.63399	111.671	-1.1317	71.699	-0.95676	51.74	-1.22655	22.722	-0.93659	-8.361	-1.15582	181.83	-1.01057	166.712	-0.92406	146.775	-0.6628	136.133	-1.10896	111.682	-1.15031
-23.981	-1.11398	-48.871	-1.0443	-58.996	-1.18104	-64.037	-1.20155	-70.105	-1.1815	41.052	-0.90897	21.739	-1.64848	6.812	-0.99252	-19.18	-1.60212	-51.023	-1.33441	73.786	-1.55438	36.788	-1.45175	21.78	-1.16262	-4.199	-1.7035	-38.33	-1.63457	111.754	-1.13207	71.783	-0.95733	51.824	-1.22717	22.805	-0.93703	-8.278	-1.15693	181.914	-1.01139	166.794	-0.92445	146.859	-0.66308	136.217	-1.10921	111.766	-1.1505
-23.898	-1.11458	-48.788	-1.04466	-58.914	-1.18201	-63.958	-1.20244	-70.105	-1.1815	41.1	-0.90923	21.821	-1.64907	6.894	-0.99305	-19.095	-1.60279	-50.942	-1.33509	73.87	-1.55494	36.872	-1.45227	21.863	-1.16328	-4.117	-1.70398	-38.249	-1.63536	111.838	-1.13262	71.867	-0.95778	51.906	-1.22752	22.888	-0.9375	-8.196	-1.15808	181.997	-1.01187	166.878	-0.92491	146.943	-0.66332	136.301	-1.10947	111.85	-1.15073
-23.815	-1.11503	-48.706	-1.04498	-58.832	-1.18295	-63.878	-1.20358	-70.025	-1.18357	41.151	-0.90945	21.903	-1.64949	6.977	-0.99351	-19.013	-1.60353	-50.86	-1.33557	73.954	-1.5556	36.957	-1.45266	21.946	-1.16405	-4.033	-1.70473	-38.166	-1.63632	111.922	-1.13307	71.95	-0.95817	51.99	-1.22796	22.971	-0.93787	-8.114	-1.15926	182.08	-1.01283	166.962	-0.92541	147.027	-0.66353	136.385	-1.10973	111.934	-1.15099
-23.731	-1.11534	-48.624	-1.0455	-58.75	-1.18374	-63.798	-1.20482	-69.944	-1.18579	41.2	-0.90963	21.987	-1.64984	7.06	-0.99412	-18.931	-1.60418	-50.778	-1.33637	74.038	-1.55627	37.039	-1.45301	22.031	-1.16443	-3.951	-1.70529	-38.084	-1.63706	112.005	-1.13351	72.034	-0.9586	52.074	-1.2285	23.055	-0.93826	-8.03	-1.16037	182.164	-1.01348	167.045	-0.92581	147.11	-0.6637	136.468	-1.10993	112.017	-1.15124
-23.649	-1.11563	-48.54	-1.04618	-58.668	-1.18446	-63.72	-1.20607	-69.863	-1.18785	41.249	-0.90989	22.07	-1.65043	7.143	-0.99452	-18.847	-1.60476	-50.698	-1.33701	74.122	-1.557	37.122	-1.45338	22.114	-1.165	-3.866	-1.70581	-38.002	-1.63764	112.088	-1.13396	72.118	-0.95903	52.157	-1.22898	23.138	-0.9386	-7.949	-1.16145	182.247	-1.01427	167.129	-0.92614	147.193	-0.66388	136.552	-1.11014	112.1	-1.15154
-23.566	-1.11615	-48.458	-1.04704	-58.586	-1.18519	-63.641	-1.20708	-69.783	-1.18966	41.299	-0.9101	22.153	-1.65105	7.225	-0.99499	-18.765	-1.60531	-50.616	-1.33778	74.204	-1.55743	37.206	-1.45393	22.198	-1.16563	-3.783	-1.70617	-37.92	-1.63836	112.172	-1.13444	72.201	-0.95933	52.24	-1.22947	23.221	-0.93899	-7.867	-1.16237	182.331	-1.01521	167.212	-0.92649	147.277	-0.66403	136.634	-1.11038	112.184	-1.15183
-23.483	-1.11673	-48.376	-1.04777	-58.504	-1.18605	-63.561	-1.20814	-69.703	-1.19165	41.348	-0.91047	22.236	-1.65172	7.309	-0.99561	-18.682	-1.60574	-50.534	-1.33841	74.289	-1.55781	37.29	-1.45438	22.28	-1.16596	-3.701	-1.70656	-37.837	-1.63925	112.254	-1.1351	72.284	-0.95967	52.324	-1.22982	23.305	-0.93939	-7.784	-1.1634	182.414	-1.016	167.296	-0.92685	147.361	-0.66419	136.718	-1.11061	112.266	-1.1521
-23.4	-1.11715	-48.293	-1.04832	-58.422	-1.18699	-63.482	-1.20929	-69.623	-1.1938	41.397	-0.91086	22.317	-1.65221	7.393	-0.9962	-18.598	-1.60655	-50.453	-1.33877	74.372	-1.55858	37.372	-1.45483	22.363	-1.16619	-3.618	-1.70719	-37.755	-1.63977	112.339	-1.13576	72.368	-0.95998	52.407	-1.23011	23.386	-0.93984	-7.701	-1.1643	182.497	-1.01692	167.379	-0.92729	147.444	-0.66432	136.802	-1.11086	112.351	-1.15241
-23.317	-1.11766	-48.21	-1.04897	-58.341	-1.18781	-63.401	-1.21053	-69.543	-1.19554	41.446	-0.91128	22.402	-1.65276	7.476	-0.99666	-18.516	-1.60721	-50.371	-1.33921	74.455	-1.55917	37.456	-1.4553	22.446	-1.16643	-3.534	-1.70766	-37.673	-1.64061	112.422	-1.13641	72.452	-0.96032	52.491	-1.2304	23.471	-0.94013	-7.619	-1.16527	182.58	-1.0176	167.463	-0.92778	147.528	-0.66448	136.133	-1.10896	112.434	-1.15279
-23.234	-1.1182	-48.128	-1.04952	-58.258	-1.18867	-63.321	-1.21159	-69.464	-1.1975	41.495	-0.91179	22.484	-1.65356	7.557	-0.99719	-18.433	-1.60737	-50.29	-1.33996	74.537	-1.55983	37.538	-1.45586	22.529	-1.16683	-3.452	-1.70839	-37.591	-1.64176	112.506	-1.13682	72.535	-0.96072	52.574	-1.23088	23.553	-0.94056	-7.536	-1.16588	182.663	-1.01834	167.547	-0.92839	147.611	-0.66465	136.217	-1.10921	112.518	-1.15317
-23.15	-1.11884	-48.045	-1.0502	-58.177	-1.18938	-63.243	-1.21245	-69.382	-1.19932	41.545	-0.91213	22.567	-1.65423	7.64	-0.9977	-18.35	-1.60772	-50.208	-1.34025	74.622	-1.56057	37.623	-1.4564	22.613	-1.16735	-3.369	-1.70886	-37.51	-1.64243	112.589	-1.13712	72.618	-0.96121	52.658	-1.23123	23.636	-0.94098	-7.454	-1.16654	182.747	-1.01901	167.63	-0.92863	147.695	-0.66485	136.301	-1.10947	112.602	-1.15354
-23.068	-1.11934	-47.964	-1.05083	-58.094	-1.1902	-63.164	-1.21341	-70.025	-1.18357	41.595	-0.91251	22.65	-1.6548	7.723	-0.99812	-18.267	-1.60843	-50.128	-1.34096	74.706	-1.56109	37.706	-1.4569	22.696	-1.16807	-3.287	-1.70941	-37.427	-1.6429	112.674	-1.13743	72.702	-0.96164	52.741	-1.23189	23.72	-0.94138	-7.371	-1.16741	182.831	-1.01998	167.714	-0.92885	147.779	-0.66505	136.385	-1.10973	112.684	-1.15391
-22.985	-1.12002	-47.881	-1.05134	-58.013	-1.19091	-63.084	-1.21447	-69.944	-1.18579	41.644	-0.91294	22.732	-1.6555	7.807	-0.9986	-18.184	-1.60927	-50.045	-1.34159	74.789	-1.56145	37.79	-1.45742	22.779	-1.16876	-3.204	-1.70992	-37.345	-1.64392	112.756	-1.13767	72.785	-0.96214	52.824	-1.23262	23.803	-0.94176	-7.288	-1.16832	182.915	-1.02073	167.798	-0.92919	147.863	-0.66526	136.468	-1.10993	112.768	-1.15424
-22.903	-1.12057	-47.798	-1.05187	-57.931	-1.19165	-63.004	-1.21526	-69.863	-1.18785	41.693	-0.91331	22.815	-1.65618	7.89	-0.99915	-18.102	-1.61017	-49.964	-1.3421	74.873	-1.56183	37.873	-1.45791	22.863	-1.1694	-3.12	-1.71075	-37.262	-1.64496	112.841	-1.13795	72.869	-0.96266	52.908	-1.23314	23.886	-0.94221	-7.207	-1.1693	182.998	-1.0216	167.882	-0.92955	147.946	-0.66551	136.552	-1.11014	112.852	-1.15466
-22.819	-1.12097	-47.716	-1.05242	-57.848	-1.1928	-62.924	-1.21629	-69.783	-1.18966	41.744	-0.91366	22.899	-1.65678	7.972	-0.99954	-18.019	-1.611	-49.882	-1.34268	74.956	-1.56237	37.957	-1.45837	22.945	-1.16991	-3.038	-1.7114	-37.179	-1.64617	112.924	-1.13811	72.952	-0.96305	52.991	-1.23351	23.97	-0.94262	-7.124	-1.17027	183.08	-1.02244	167.964	-0.92999	148.029	-0.66577	136.634	-1.11038	112.936	-1.15508
-22.736	-1.12115	-47.633	-1.05294	-57.767	-1.19373	-62.845	-1.21786	-69.703	-1.19165	41.793	-0.91398	22.982	-1.65741	8.056	-0.99994	-17.936	-1.6115	-49.801	-1.34355	75.04	-1.56288	38.041	-1.45896	23.029	-1.17054	-2.954	-1.71203	-37.097	-1.64724	113.008	-1.13846	73.035	-0.96342	53.074	-1.2339	24.052	-0.94295	-7.042	-1.17138	183.163	-1.02307	168.047	-0.93052	148.112	-0.66598	136.718	-1.11061	113.02	-1.15553
-22.653	-1.12157	-47.551	-1.05373	-57.685	-1.19448	-62.764	-1.21898	-69.623	-1.1938	41.842	-0.91423	23.065	-1.65796	8.14	-1.00034	-17.853	-1.61191	-49.718	-1.34433	75.123	-1.56326	38.123	-1.45957	23.113	-1.17136	-2.871	-1.71268	-37.016	-1.64809	113.091	-1.13891	73.12	-0.96388	53.159	-1.23445	24.136	-0.94337	-6.96	-1.17233	183.247	-1.02403	168.131	-0.93103	148.197	-0.66619	136.802	-1.11086	113.103	-1.15589
-22.57	-1.12218	-47.469	-1.05427	-57.603	-1.19534	-62.685	-1.22024	-69.543	-1.19554	41.891	-0.9145	23.147	-1.65863	8.221	-1.00081	-17.769	-1.61261	-49.637	-1.34509	75.206	-1.5636	38.207	-1.45988	23.196	-1.17199	-2.789	-1.71333	-36.933	-1.64881	113.175	-1.13933	73.202	-0.96426	53.241	-1.23498	24.219	-0.94378	-6.877	-1.17343	183.33	-1.02486	168.216	-0.93153	148.279	-0.6664	136.885	-1.1111	113.187	-1.15623
-22.488	-1.12265	-47.386	-1.05455	-57.522	-1.19651	-62.606	-1.2213	-69.464	-1.1975	41.942	-0.91475	23.23	-1.65921	8.306	-1.00126	-17.687	-1.61341	-49.555	-1.34585	75.29	-1.56409	38.29	-1.4602	23.28	-1.17254	-2.705	-1.71412	-36.85	-1.64946	113.258	-1.13983	73.287	-0.96461	53.325	-1.23542	24.301	-0.94409	-6.794	-1.1744	183.414	-1.02603	168.298	-0.93213	148.363	-0.66656	136.885	-1.1111	113.271	-1.15658
-22.403	-1.12301	-47.303	-1.05491	-57.439	-1.19749	-62.526	-1.22256	-69.382	-1.19932	41.99	-0.91509	23.313	-1.65986	8.388	-1.00164	-17.603	-1.61423	-49.475	-1.34645	75.373	-1.56445	38.373	-1.46057	23.362	-1.17307	-2.622	-1.71457	-36.769	-1.65073	113.342	-1.1404	73.37	-0.96479	53.408	-1.23574	24.384	-0.94433	-6.711	-1.1754	183.497	-1.02689	168.381	-0.93288	148.447	-0.66672	136.969	-1.11133	113.353	-1.15689
-22.321	-1.12353	-47.221	-1.05555	-57.357	-1.19859	-62.446	-1.22368	-69.302	-1.20133	42.04	-0.9155	23.396	-1.66061	8.471	-1.0022	-17.522	-1.61485	-49.392	-1.34735	75.457	-1.56496	38.457	-1.46105	23.446	-1.17362	-2.54	-1.71498	-36.685	-1.65129	113.425	-1.14084	73.454	-0.96513	53.492	-1.23624	24.468	-0.94476	-6.629	-1.17648	183.58	-1.02747	168.465	-0.93361	148.53	-0.66687	137.052	-1.11155	113.437	-1.15716
-22.237	-1.12395	-47.139	-1.05612	-57.275	-1.19965	-62.365	-1.22498	-69.221	-1.20311	42.089	-0.91585	23.477	-1.6614	8.553	-1.00283	-17.439	-1.61537	-49.31	-1.34781	75.54	-1.5655	38.54	-1.46135	23.53	-1.17418	-2.456	-1.71535	-36.603	-1.65199	113.509	-1.14116	73.537	-0.96545	53.576	-1.23645	24.551	-0.94524	-6.547	-1.17752	183.665	-1.02855	168.549	-0.93393	148.614	-0.66704	137.136	-1.11184	113.522	-1.15739
-22.156	-1.12426	-47.057	-1.0567	-57.193	-1.20044	-62.286	-1.22591	-69.141	-1.20512	42.138	-0.91617	23.561	-1.66206	8.636	-1.00339	-17.355	-1.61595	-49.229	-1.34852	75.623	-1.56624	38.624	-1.46162	23.612	-1.17475	-2.373	-1.71575	-36.521	-1.65266	113.592	-1.14161	73.621	-0.96583	53.659	-1.23692	24.635	-0.94571	-6.464	-1.17829	183.747	-1.02947	168.632	-0.93422	148.697	-0.66721	137.219	-1.11215	113.604	-1.15769
-22.071	-1.12457	-46.973	-1.05732	-57.111	-1.20117	-62.208	-1.22668	-69.061	-1.20712	42.188	-0.91655	23.645	-1.6626	8.72	-1.00407	-17.272	-1.61647	-49.147	-1.34878	75.707	-1.56687	38.707	-1.46198	23.696	-1.17536	-2.29	-1.71618	-36.438	-1.65289	113.676	-1.14192	73.703	-0.96622	53.743	-1.23755	24.718	-0.94616	-6.382	-1.17909	183.831	-1.03023	168.716	-0.93449	148.781	-0.66736	137.303	-1.11246	113.688	-1.15801
-21.989	-1.12501	-46.891	-1.05799	-57.028	-1.20189	-62.127	-1.22764	-68.979	-1.20889	42.238	-0.91684	23.727	-1.66326	8.803	-1.00478	-17.19	-1.6171	-49.065	-1.34937	75.791	-1.56743	38.791	-1.46242	23.779	-1.17615	-2.208	-1.71706	-36.355	-1.65367	113.758	-1.14223	73.788	-0.9667	53.825	-1.23799	24.801	-0.94662	-6.299	-1.17993	183.914	-1.03136	168.8	-0.93485	148.865	-0.66752	137.387	-1.11279	113.772	-1.15838
-21.905	-1.12558	-46.808	-1.05858	-56.947	-1.20306	-62.047	-1.22825	-68.898	-1.21065	42.288	-0.91715	23.809	-1.6639	8.885	-1.00536	-17.106	-1.61806	-48.984	-1.34983	75.875	-1.56789	38.874	-1.46303	23.862	-1.1768	-2.124	-1.7178	-36.275	-1.65416	113.843	-1.14261	73.871	-0.9671	53.909	-1.23841	24.884	-0.94711	-6.217	-1.18102	183.997	-1.03216	168.883	-0.93522	148.948	-0.66774	137.47	-1.11312	113.855	-1.15869
-21.824	-1.12592	-46.725	-1.05902	-56.866	-1.20397	-61.967	-1.22946	-68.818	-1.21247	42.337	-0.91746	23.894	-1.6646	8.968	-1.00607	-17.023	-1.61856	-48.902	-1.35051	75.958	-1.56824	38.958	-1.46361	23.945	-1.1773	-2.042	-1.71861	-36.191	-1.65466	113.925	-1.14308	73.954	-0.96746	53.993	-1.23894	24.967	-0.94756	-6.134	-1.18179	184.08	-1.03299	168.967	-0.93562	149.032	-0.66792	137.554	-1.11345	113.938	-1.15899
-21.74	-1.12624	-46.643	-1.05974	-56.783	-1.20475	-61.887	-1.23054	-68.739	-1.2146	42.386	-0.91784	23.976	-1.6652	9.052	-1.00659	-16.94	-1.61917	-48.819	-1.35099	76.042	-1.56867	39.042	-1.46412	24.029	-1.178	-1.958	-1.71941	-36.11	-1.65554	114.009	-1.14356	74.038	-0.96798	54.077	-1.23959	25.051	-0.948	-6.052	-1.18254	184.164	-1.03388	169.051	-0.93596	149.116	-0.66806	137.637	-1.11374	114.022	-1.15935
-21.657	-1.12677	-46.562	-1.06019	-56.701	-1.2056	-61.808	-1.23131	-68.577	-1.21802	42.436	-0.91815	24.06	-1.66553	9.136	-1.00705	-16.858	-1.61999	-48.739	-1.35148	76.124	-1.56911	39.125	-1.46471	24.112	-1.17869	-1.876	-1.72015	-36.028	-1.65627	114.092	-1.14411	74.121	-0.96844	54.16	-1.24035	25.134	-0.94842	-5.97	-1.1835	184.248	-1.03481	169.133	-0.93633	149.199	-0.66822	136.969	-1.11133	114.105	-1.15969
-21.574	-1.1273	-46.478	-1.06072	-56.618	-1.2065	-61.728	-1.23223	-68.658	-1.21647	42.486	-0.91851	24.142	-1.66583	9.218	-1.00744	-16.775	-1.62092	-48.657	-1.35231	76.209	-1.5697	39.208	-1.46526	24.196	-1.17919	-1.792	-1.72064	-35.946	-1.65721	114.175	-1.14476	74.205	-0.96891	54.243	-1.2409	25.217	-0.94875	-5.887	-1.18473	184.331	-1.03573	169.218	-0.93682	149.283	-0.6684	137.052	-1.11155	114.189	-1.15998
-21.492	-1.12784	-46.396	-1.06129	-56.536	-1.20714	-61.647	-1.23312	-69.302	-1.20133	42.534	-0.91883	24.225	-1.66602	9.301	-1.00785	-16.692	-1.62158	-48.576	-1.35287	76.292	-1.57021	39.292	-1.46586	24.278	-1.1797	-1.709	-1.72098	-35.862	-1.6584	114.258	-1.14538	74.29	-0.96925	54.327	-1.24126	25.3	-0.94916	-5.803	-1.18557	184.413	-1.03696	169.302	-0.93749	149.366	-0.6686	137.136	-1.11184	114.272	-1.16021
-21.409	-1.12857	-46.314	-1.06201	-56.455	-1.20784	-61.568	-1.23418	-69.221	-1.20311	42.585	-0.91912	24.308	-1.66638	9.384	-1.00825	-16.609	-1.62255	-48.494	-1.3535	76.375	-1.57076	39.374	-1.4664	24.363	-1.18029	-1.627	-1.7211	-35.78	-1.65923	114.343	-1.14593	74.372	-0.9696	54.41	-1.24162	25.384	-0.94964	-5.721	-1.18646	184.497	-1.03789	169.385	-0.93817	149.45	-0.66879	137.219	-1.11215	114.356	-1.16048
-21.326	-1.12889	-46.231	-1.06273	-56.372	-1.20872	-61.487	-1.23541	-69.141	-1.20512	42.634	-0.91941	24.391	-1.66712	9.467	-1.00858	-16.527	-1.62308	-48.414	-1.35409	76.459	-1.57148	39.458	-1.46679	24.445	-1.18082	-1.544	-1.72142	-35.698	-1.66039	114.426	-1.14646	74.455	-0.96992	54.494	-1.24196	25.467	-0.9501	-5.639	-1.18759	184.58	-1.03891	169.468	-0.93882	149.533	-0.66903	137.303	-1.11246	114.439	-1.16082
-21.242	-1.12957	-46.149	-1.0633	-56.291	-1.20968	-61.407	-1.23663	-69.061	-1.20712	42.683	-0.91962	24.474	-1.66762	9.55	-1.00901	-16.445	-1.62372	-48.331	-1.35487	76.542	-1.5721	39.543	-1.467	24.528	-1.18123	-1.46	-1.7219	-35.616	-1.66129	114.51	-1.1469	74.538	-0.97025	54.577	-1.24235	25.549	-0.95051	-5.556	-1.18868	184.663	-1.03986	169.552	-0.93937	149.617	-0.66933	137.387	-1.11279	114.523	-1.16118
-21.16	-1.13028	-46.066	-1.06391	-56.209	-1.21038	-61.327	-1.23777	-68.979	-1.20889	42.733	-0.91983	24.557	-1.66815	9.633	-1.00954	-16.36	-1.62393	-48.249	-1.35561	76.626	-1.57288	39.625	-1.46725	24.613	-1.18173	-1.377	-1.72236	-35.532	-1.66235	114.593	-1.14724	74.623	-0.97065	54.661	-1.24281	25.632	-0.95102	-5.472	-1.18974	184.746	-1.04069	169.636	-0.93994	149.7	-0.66955	137.47	-1.11312	114.607	-1.16166
-21.077	-1.13106	-45.984	-1.06453	-56.128	-1.21097	-61.247	-1.23914	-68.898	-1.21065	42.783	-0.92011	24.64	-1.66887	9.717	-1.01006	-16.277	-1.62465	-48.167	-1.35635	76.71	-1.57343	39.709	-1.46759	24.694	-1.18235	-1.292	-1.72317	-35.45	-1.66315	114.677	-1.14757	74.706	-0.97119	54.743	-1.24327	25.716	-0.95149	-5.39	-1.19065	184.831	-1.04169	169.72	-0.94047	149.784	-0.66978	137.554	-1.11345	114.69	-1.16219
-20.993	-1.13145	-45.9	-1.06519	-56.045	-1.21164	-61.167	-1.24034	-68.818	-1.21247	42.831	-0.92034	24.722	-1.66956	9.8	-1.01065	-16.195	-1.62517	-48.087	-1.35703	76.793	-1.57371	39.792	-1.46799	24.779	-1.183	-1.211	-1.72403	-35.367	-1.66378	114.76	-1.14784	74.789	-0.97168	54.827	-1.24382	25.8	-0.95199	-5.308	-1.19185	184.913	-1.04236	169.802	-0.9411	149.867	-0.67002	137.637	-1.11374	114.774	-1.16257
-20.911	-1.13204	-45.818	-1.06566	-55.963	-1.21236	-61.086	-1.24119	-68.739	-1.2146	42.882	-0.92065	24.806	-1.67036	9.882	-1.01114	-16.112	-1.62552	-48.003	-1.35755	76.877	-1.57414	39.876	-1.46836	24.862	-1.18361	-1.128	-1.72502	-35.286	-1.66429	114.845	-1.14815	74.872	-0.97209	54.911	-1.24421	25.882	-0.95234	-5.226	-1.19289	184.997	-1.04329	169.887	-0.94154	149.951	-0.67026	137.72	-1.11399	114.857	-1.16287
-20.827	-1.13239	-45.737	-1.06594	-55.88	-1.21345	-61.007	-1.2422	-68.658	-1.21647	42.931	-0.92095	24.888	-1.6711	9.964	-1.0118	-16.027	-1.62579	-47.923	-1.35796	76.96	-1.57452	39.959	-1.46871	24.946	-1.18431	-1.044	-1.7263	-35.203	-1.6649	114.928	-1.14846	74.957	-0.97252	54.995	-1.24451	25.966	-0.95279	-5.142	-1.19361	185.08	-1.04426	169.969	-0.94199	150.034	-0.6705	137.72	-1.11399	114.943	-1.16325
-20.745	-1.133	-45.654	-1.06619	-55.798	-1.21448	-60.926	-1.24332	-68.577	-1.21802	42.98	-0.9214	24.971	-1.67161	10.048	-1.01245	-15.946	-1.62614	-47.84	-1.35828	77.043	-1.57517	40.043	-1.46927	25.03	-1.18494	-0.962	-1.72685	-35.12	-1.66534	115.011	-1.14901	75.04	-0.97294	55.079	-1.2451	26.048	-0.95314	-5.06	-1.19451	185.163	-1.04548	170.054	-0.94232	150.117	-0.67071	137.805	-1.11418	115.025	-1.16362
-20.662	-1.13339	-45.571	-1.06652	-55.716	-1.2154	-60.845	-1.24408	-68.497	-1.21974	43.03	-0.92181	25.054	-1.67201	10.13	-1.01299	-15.862	-1.62716	-47.758	-1.35886	77.127	-1.57602	40.126	-1.46982	25.112	-1.18554	-0.879	-1.72754	-35.038	-1.666	115.094	-1.14955	75.124	-0.97333	55.162	-1.24559	26.132	-0.95367	-4.978	-1.19542	185.246	-1.04643	170.137	-0.94277	150.202	-0.6709	137.888	-1.11434	115.109	-1.16397
-20.579	-1.13384	-45.489	-1.06697	-55.635	-1.21639	-60.765	-1.24489	-68.416	-1.22184	43.079	-0.92205	25.138	-1.67242	10.214	-1.01352	-15.78	-1.62808	-47.676	-1.35952	77.211	-1.57661	40.209	-1.47025	25.196	-1.18604	-0.794	-1.72786	-34.956	-1.66673	115.178	-1.15004	75.207	-0.97367	55.245	-1.24603	26.216	-0.95397	-4.895	-1.19623	185.329	-1.04765	170.22	-0.94327	150.286	-0.67114	137.971	-1.11453	115.192	-1.16423
-20.496	-1.13433	-45.406	-1.0679	-55.552	-1.21726	-60.685	-1.24582	-68.335	-1.2237	43.129	-0.92225	25.221	-1.67282	10.296	-1.014	-15.697	-1.62903	-47.595	-1.36011	77.294	-1.57727	40.293	-1.47073	25.279	-1.18672	-0.713	-1.72831	-34.874	-1.66755	115.261	-1.15052	75.29	-0.97396	55.328	-1.24645	26.298	-0.95442	-4.812	-1.19689	185.413	-1.04876	170.304	-0.94371	150.369	-0.67134	138.055	-1.11474	115.276	-1.16446
-20.413	-1.1347	-45.324	-1.06873	-55.469	-1.21813	-60.605	-1.2464	-68.256	-1.22571	43.179	-0.92254	25.304	-1.67346	10.38	-1.01438	-15.614	-1.62982	-47.513	-1.36067	77.378	-1.57798	40.376	-1.47126	25.362	-1.18734	-0.631	-1.72874	-34.791	-1.6683	115.344	-1.1511	75.373	-0.97417	55.411	-1.24696	26.381	-0.95483	-4.729	-1.19787	185.496	-1.0497	170.387	-0.94432	150.452	-0.67154	138.138	-1.11498	115.359	-1.16463
-20.328	-1.13505	-45.241	-1.06918	-55.387	-1.21951	-60.525	-1.24728	-68.175	-1.22742	43.227	-0.92284	25.387	-1.67408	10.462	-1.01482	-15.531	-1.63058	-47.431	-1.36119	77.461	-1.57832	40.459	-1.4718	25.446	-1.1879	-0.547	-1.72944	-34.708	-1.66891	115.428	-1.15165	75.458	-0.97441	55.495	-1.24735	26.465	-0.95512	-4.647	-1.19894	185.58	-1.05065	170.471	-0.94483	150.535	-0.6718	138.222	-1.11516	115.443	-1.16488
-20.246	-1.13553	-45.158	-1.06969	-55.306	-1.2203	-60.444	-1.24805	-68.095	-1.22941	43.278	-0.92312	25.469	-1.6747	10.546	-1.01536	-15.448	-1.63117	-47.35	-1.36162	77.545	-1.57897	40.543	-1.47227	25.528	-1.18848	-0.464	-1.72996	-34.627	-1.66991	115.512	-1.15218	75.541	-0.97483	55.578	-1.24778	26.549	-0.95549	-4.564	-1.1997	185.664	-1.05143	170.554	-0.9452	150.62	-0.672	138.306	-1.11531	115.526	-1.16524
-20.163	-1.1362	-45.075	-1.07025	-55.225	-1.2209	-60.364	-1.2492	-68.014	-1.23129	43.327	-0.92345	25.551	-1.67548	10.628	-1.01577	-15.365	-1.63198	-47.268	-1.36223	77.628	-1.57954	40.626	-1.47277	25.611	-1.18916	-0.381	-1.73022	-34.543	-1.67058	115.595	-1.15262	75.625	-0.97527	55.662	-1.24813	26.632	-0.95601	-4.482	-1.20058	185.748	-1.05243	170.638	-0.94546	150.703	-0.67219	138.473	-1.11561	115.61	-1.16558
-20.079	-1.1368	-44.993	-1.07114	-55.141	-1.22169	-60.284	-1.25012	-67.933	-1.23284	43.376	-0.92378	25.635	-1.676	10.712	-1.0164	-15.281	-1.63255	-47.185	-1.3628	77.712	-1.58025	40.71	-1.4732	25.695	-1.18979	-0.297	-1.73073	-34.461	-1.67119	115.678	-1.15306	75.708	-0.97582	55.746	-1.24882	26.715	-0.9565	-4.399	-1.20156	185.83	-1.05371	170.721	-0.94593	150.787	-0.67237	138.39	-1.11546	115.694	-1.16588
-19.996	-1.13736	-44.91	-1.07208	-55.06	-1.2225	-60.204	-1.25092	-67.854	-1.23492	43.426	-0.92417	25.718	-1.67635	10.794	-1.01685	-15.199	-1.63301	-47.103	-1.36362	77.795	-1.58097	40.794	-1.47363	25.779	-1.19051	-0.215	-1.73139	-34.38	-1.67198	115.763	-1.15343	75.792	-0.9763	55.829	-1.24932	26.798	-0.95698	-4.317	-1.20272	185.912	-1.05477	170.805	-0.94633	150.87	-0.67259	137.805	-1.11418	115.777	-1.16615
-19.914	-1.13792	-44.828	-1.07255	-54.976	-1.22334	-60.125	-1.25199	-67.772	-1.23644	43.475	-0.92465	25.802	-1.67697	10.878	-1.01741	-15.116	-1.63346	-47.021	-1.36438	77.878	-1.58128	40.877	-1.47418	25.862	-1.19109	-0.131	-1.73214	-34.296	-1.67289	115.846	-1.15376	75.875	-0.97675	55.913	-1.24987	26.881	-0.95754	-4.235	-1.20372	185.995	-1.05595	170.888	-0.94664	150.954	-0.6728	137.888	-1.11434	115.861	-1.1665
-19.831	-1.13859	-44.745	-1.07305	-54.895	-1.224	-60.044	-1.25329	-68.497	-1.21974	43.525	-0.925	25.884	-1.67765	10.961	-1.01807	-15.034	-1.63378	-46.941	-1.36494	77.961	-1.58191	40.96	-1.47497	25.945	-1.1916	-0.049	-1.73261	-34.213	-1.67336	115.929	-1.15419	75.959	-0.97714	55.996	-1.25048	26.964	-0.95807	-4.152	-1.20491	186.079	-1.05726	170.971	-0.94697	151.036	-0.673	137.971	-1.11453	115.945	-1.1669
-19.747	-1.13891	-44.662	-1.07342	-54.813	-1.22499	-59.964	-1.2541	-68.416	-1.22184	43.575	-0.92539	25.967	-1.67819	11.044	-1.01874	-14.95	-1.63423	-46.858	-1.36563	78.046	-1.58247	41.044	-1.47562	26.028	-1.19213	0.034	-1.73333	-34.132	-1.67401	116.013	-1.1547	76.042	-0.97744	56.079	-1.25104	27.047	-0.95865	-4.069	-1.20593	186.162	-1.0583	171.056	-0.94748	151.122	-0.6732	138.055	-1.11474	116.028	-1.16731
-19.665	-1.13932	-44.579	-1.07381	-54.732	-1.22581	-59.883	-1.25513	-68.335	-1.2237	43.625	-0.92564	26.049	-1.67875	11.127	-1.01932	-14.867	-1.6351	-46.776	-1.36638	78.128	-1.58296	41.127	-1.47603	26.112	-1.19258	0.118	-1.73385	-34.049	-1.67512	116.096	-1.15511	76.126	-0.97789	56.162	-1.25167	27.131	-0.95912	-3.987	-1.20677	186.246	-1.0596	171.139	-0.94819	151.205	-0.67339	138.138	-1.11498	116.112	-1.16773
-19.582	-1.13975	-44.497	-1.07429	-54.649	-1.22666	-59.802	-1.25611	-68.256	-1.22571	43.675	-0.92598	26.133	-1.67932	11.209	-1.01995	-14.784	-1.63569	-46.694	-1.36723	78.213	-1.58355	41.21	-1.47631	26.194	-1.19303	0.201	-1.73484	-33.966	-1.67613	116.18	-1.15549	76.208	-0.97832	56.246	-1.25222	27.213	-0.95945	-3.904	-1.20743	186.33	-1.06081	171.223	-0.94899	151.289	-0.67358	138.222	-1.11516	116.196	-1.16816
-19.499	-1.1402	-44.415	-1.07474	-54.567	-1.22742	-59.722	-1.25712	-68.175	-1.22742	43.723	-0.92628	26.216	-1.67983	11.294	-1.02056	-14.701	-1.63643	-46.612	-1.36788	78.296	-1.584	41.295	-1.47669	26.278	-1.19369	0.284	-1.73568	-33.885	-1.67671	116.263	-1.15587	76.292	-0.97862	56.33	-1.2526	27.298	-0.95979	-3.821	-1.20832	186.412	-1.06159	171.306	-0.94978	151.371	-0.67378	138.306	-1.11531	116.279	-1.16848
-19.416	-1.14074	-44.331	-1.07502	-54.485	-1.22855	-59.642	-1.25812	-68.095	-1.22941	43.772	-0.92648	26.3	-1.68035	11.375	-1.02116	-14.619	-1.63722	-46.531	-1.36833	78.38	-1.58422	41.377	-1.47716	26.361	-1.19438	0.367	-1.73629	-33.801	-1.6776	116.348	-1.15642	76.376	-0.97889	56.413	-1.25306	27.381	-0.96018	-3.74	-1.20923	186.496	-1.06263	171.39	-0.95061	151.454	-0.67401	138.473	-1.11561	116.363	-1.16886
-19.333	-1.1413	-44.249	-1.07578	-54.402	-1.22961	-59.563	-1.2593	-68.014	-1.23129	43.822	-0.92663	26.382	-1.68096	11.458	-1.02154	-14.535	-1.63786	-46.449	-1.36872	78.462	-1.5847	41.46	-1.47753	26.445	-1.19493	0.451	-1.73709	-33.72	-1.67844	116.431	-1.15702	76.46	-0.97927	56.496	-1.25345	27.464	-0.96056	-3.656	-1.21011	186.579	-1.06352	171.473	-0.95127	151.539	-0.67428	138.557	-1.11572	116.446	-1.16929
-19.251	-1.14194	-44.167	-1.07637	-54.32	-1.23029	-59.48	-1.26022	-67.933	-1.23284	43.872	-0.92677	26.465	-1.68168	11.542	-1.02213	-14.452	-1.63865	-46.367	-1.36905	78.547	-1.58545	41.544	-1.4779	26.528	-1.19567	0.533	-1.73768	-33.638	-1.67879	116.514	-1.15746	76.543	-0.97965	56.58	-1.25379	27.547	-0.96095	-3.573	-1.21092	186.662	-1.06425	171.556	-0.95191	151.623	-0.67451	138.39	-1.11546	116.529	-1.16963
-19.167	-1.14239	-44.085	-1.07719	-54.238	-1.23103	-59.4	-1.26099	-67.854	-1.23492	43.922	-0.92698	26.548	-1.68211	11.624	-1.02261	-14.368	-1.63939	-46.285	-1.36954	78.63	-1.58617	41.627	-1.47827	26.611	-1.19657	0.617	-1.73804	-33.555	-1.67946	116.597	-1.15783	76.626	-0.97989	56.664	-1.25431	27.63	-0.96133	-3.492	-1.21176	186.745	-1.06551	171.64	-0.95237	151.706	-0.67476	138.557	-1.11572	116.613	-1.16994
-19.083	-1.14312	-44.002	-1.07766	-54.156	-1.23178	-59.32	-1.26153	-67.692	-1.23828	43.971	-0.92727	26.63	-1.68245	11.708	-1.02311	-14.286	-1.64017	-46.202	-1.37007	78.714	-1.58699	41.711	-1.47858	26.695	-1.19712	0.698	-1.73861	-33.472	-1.68036	116.681	-1.1582	76.71	-0.98014	56.747	-1.25493	27.714	-0.9619	-3.409	-1.21251	186.829	-1.06654	171.723	-0.95289	151.789	-0.67498	138.64	-1.11582	116.697	-1.17024
-19	-1.14344	-43.919	-1.07841	-54.074	-1.23249	-59.239	-1.2623	-67.772	-1.23644	44.021	-0.92768	26.714	-1.68285	11.791	-1.02369	-14.203	-1.64087	-46.123	-1.37047	78.798	-1.58753	41.796	-1.47911	26.778	-1.19791	0.782	-1.73897	-33.39	-1.68112	116.764	-1.15855	76.793	-0.98051	56.83	-1.25546	27.796	-0.96252	-3.326	-1.21354	186.912	-1.06747	171.807	-0.95334	151.873	-0.67521	138.723	-1.11591	116.781	-1.1706
-18.917	-1.14395	-43.836	-1.07914	-53.992	-1.23301	-59.159	-1.26309	-67.612	-1.24011	44.07	-0.928	26.797	-1.68347	11.873	-1.02423	-14.121	-1.64148	-46.038	-1.37094	78.881	-1.58798	41.878	-1.47961	26.861	-1.19854	0.865	-1.73975	-33.307	-1.68194	116.849	-1.15894	76.877	-0.98083	56.914	-1.25593	27.88	-0.96295	-3.244	-1.21462	186.995	-1.06852	171.89	-0.95381	151.956	-0.67545	138.807	-1.11603	116.865	-1.17101
-18.834	-1.14437	-43.753	-1.07954	-53.91	-1.23388	-59.079	-1.26388	-67.531	-1.24201	44.12	-0.92828	26.88	-1.68402	11.956	-1.02479	-14.038	-1.64198	-45.957	-1.37144	78.964	-1.58832	41.961	-1.48014	26.944	-1.19926	0.949	-1.74045	-33.224	-1.68275	116.931	-1.15928	76.961	-0.98105	56.997	-1.25644	27.962	-0.9635	-3.161	-1.21553	187.078	-1.06952	171.974	-0.95439	152.04	-0.67568	138.892	-1.11619	116.947	-1.17143
-18.751	-1.14498	-43.671	-1.08026	-53.827	-1.23457	-58.997	-1.26464	-67.451	-1.2437	44.169	-0.92853	26.963	-1.68466	12.04	-1.02531	-13.955	-1.64265	-45.875	-1.37207	79.049	-1.58877	42.045	-1.4806	27.028	-1.19981	1.031	-1.7413	-33.143	-1.68355	117.014	-1.15991	77.044	-0.98133	57.081	-1.25696	28.046	-0.964	-3.079	-1.21637	187.162	-1.07062	172.057	-0.95495	152.124	-0.67588	138.974	-1.11632	117.032	-1.17179
-18.668	-1.14548	-43.589	-1.08082	-53.745	-1.23537	-58.916	-1.26543	-67.37	-1.24572	44.219	-0.92886	27.046	-1.68525	12.123	-1.02584	-13.871	-1.64339	-45.794	-1.37269	79.131	-1.58905	42.128	-1.48104	27.112	-1.20062	1.114	-1.74245	-33.06	-1.68464	117.098	-1.16065	77.128	-0.9816	57.165	-1.25752	28.129	-0.9644	-2.997	-1.2172	187.245	-1.07149	172.141	-0.95548	152.207	-0.67609	139.058	-1.11645	117.115	-1.17208
-18.586	-1.14611	-43.506	-1.08132	-53.663	-1.23647	-58.837	-1.26641	-67.288	-1.24746	44.269	-0.92924	27.129	-1.68596	12.206	-1.02644	-13.79	-1.64427	-45.712	-1.37333	79.215	-1.58929	42.212	-1.48135	27.194	-1.20124	1.198	-1.74343	-32.977	-1.68559	117.182	-1.1613	77.211	-0.98192	57.247	-1.25787	28.213	-0.96494	-2.914	-1.21793	187.328	-1.07265	172.225	-0.9563	152.291	-0.67626	139.142	-1.1166	117.199	-1.17237
-18.503	-1.14666	-43.423	-1.0817	-53.581	-1.23739	-58.755	-1.26716	-67.208	-1.24904	44.318	-0.92966	27.212	-1.68642	12.288	-1.02698	-13.705	-1.64491	-45.63	-1.37369	79.298	-1.58963	42.295	-1.48171	27.278	-1.20198	1.281	-1.74407	-32.895	-1.68637	117.266	-1.16183	77.294	-0.9823	57.331	-1.25815	28.295	-0.9653	-2.831	-1.219	187.411	-1.07368	172.308	-0.95694	152.374	-0.67643	139.308	-1.11698	117.282	-1.17268
-18.42	-1.14722	-43.34	-1.08252	-53.498	-1.23831	-58.674	-1.26807	-67.128	-1.25064	44.369	-0.93002	27.295	-1.68708	12.371	-1.02758	-13.622	-1.64555	-45.549	-1.37428	79.382	-1.59003	42.379	-1.48221	27.361	-1.20282	1.364	-1.74473	-32.812	-1.68717	117.349	-1.16226	77.378	-0.98283	57.414	-1.25856	28.379	-0.96573	-2.748	-1.21992	187.495	-1.07501	172.392	-0.95748	152.458	-0.67662	139.224	-1.11676	117.365	-1.17309
-18.337	-1.14766	-43.257	-1.08299	-53.416	-1.23926	-58.595	-1.26938	-67.046	-1.25236	44.417	-0.93027	27.378	-1.68782	12.454	-1.02807	-13.539	-1.64625	-45.466	-1.37491	79.465	-1.59047	42.462	-1.48278	27.445	-1.20315	1.447	-1.74556	-32.731	-1.68801	117.433	-1.16266	77.462	-0.98339	57.498	-1.25899	28.462	-0.96615	-2.666	-1.22089	187.578	-1.07622	172.474	-0.95792	152.542	-0.67681	138.64	-1.11582	117.449	-1.17347
-18.254	-1.14815	-43.175	-1.08377	-53.334	-1.24014	-58.514	-1.27014	-66.966	-1.25391	44.467	-0.93048	27.461	-1.68882	12.538	-1.02858	-13.456	-1.64692	-45.384	-1.37534	79.548	-1.59097	42.545	-1.48343	27.528	-1.20388	1.529	-1.74601	-32.647	-1.68906	117.516	-1.16292	77.546	-0.98396	57.581	-1.25941	28.545	-0.96653	-2.583	-1.22186	187.661	-1.07743	172.559	-0.95835	152.625	-0.67702	138.723	-1.11591	117.533	-1.17395
-18.17	-1.1487	-43.093	-1.08447	-53.251	-1.24123	-58.433	-1.271	-67.692	-1.23828	44.517	-0.93061	27.545	-1.68936	12.62	-1.02932	-13.373	-1.64781	-45.303	-1.37582	79.633	-1.5918	42.628	-1.48393	27.611	-1.20456	1.612	-1.74676	-32.565	-1.68991	117.6	-1.16329	77.628	-0.9845	57.665	-1.26004	28.629	-0.967	-2.501	-1.22268	187.744	-1.07856	172.642	-0.95887	152.709	-0.67725	138.807	-1.11603	117.617	-1.17432
-18.087	-1.14909	-43.009	-1.08515	-53.17	-1.24193	-58.352	-1.27175	-67.612	-1.24011	44.567	-0.93077	27.627	-1.68996	12.705	-1.02973	-13.291	-1.64818	-45.221	-1.37643	79.716	-1.59267	42.713	-1.48441	27.695	-1.2051	1.696	-1.74727	-32.483	-1.6904	117.683	-1.16358	77.712	-0.98504	57.748	-1.26063	28.711	-0.96744	-2.417	-1.22355	187.827	-1.07996	172.726	-0.95933	152.791	-0.6775	138.892	-1.11619	117.699	-1.1747
-18.005	-1.14966	-42.926	-1.0856	-53.088	-1.24257	-58.271	-1.27283	-67.531	-1.24201	44.616	-0.93092	27.709	-1.69049	12.787	-1.03012	-13.207	-1.64888	-45.139	-1.37707	79.8	-1.59323	42.797	-1.48482	27.779	-1.20543	1.78	-1.74784	-32.4	-1.69101	117.767	-1.16389	77.796	-0.98543	57.833	-1.26124	28.795	-0.96787	-2.335	-1.22435	187.911	-1.0812	172.809	-0.95989	152.876	-0.67778	138.974	-1.11632	117.783	-1.17502
-17.921	-1.15013	-42.844	-1.08604	-53.005	-1.24329	-58.19	-1.2735	-67.451	-1.2437	44.667	-0.93103	27.793	-1.69089	12.87	-1.03082	-13.124	-1.64942	-45.057	-1.37756	79.883	-1.59401	42.88	-1.48524	27.862	-1.20592	1.862	-1.74854	-32.317	-1.69162	117.85	-1.16427	77.879	-0.98581	57.916	-1.26188	28.878	-0.96829	-2.253	-1.2252	187.993	-1.08237	172.893	-0.96044	152.959	-0.67807	139.058	-1.11645	117.866	-1.17537
-17.838	-1.15052	-42.762	-1.08657	-52.922	-1.24423	-58.11	-1.2744	-67.37	-1.24572	44.715	-0.9312	27.876	-1.69132	12.952	-1.03131	-13.042	-1.65017	-44.976	-1.3781	79.967	-1.59445	42.964	-1.48566	27.945	-1.20637	1.945	-1.74926	-32.236	-1.69237	117.933	-1.16472	77.963	-0.98622	57.999	-1.26245	28.961	-0.96872	-2.17	-1.22607	188.077	-1.08327	172.976	-0.961	153.043	-0.67832	139.142	-1.1166	117.951	-1.17574
-17.756	-1.15095	-42.678	-1.08694	-52.839	-1.24523	-58.029	-1.27525	-67.288	-1.24746	44.765	-0.93139	27.959	-1.69164	13.036	-1.03178	-12.957	-1.65087	-44.893	-1.37862	80.05	-1.59493	43.047	-1.48596	28.028	-1.20678	2.028	-1.74993	-32.153	-1.69275	118.018	-1.16529	78.046	-0.98664	58.082	-1.26302	29.045	-0.9693	-2.087	-1.2269	188.161	-1.08441	173.059	-0.96156	153.127	-0.67852	139.224	-1.11676	118.034	-1.17603
-17.672	-1.1518	-42.595	-1.08738	-52.758	-1.2461	-57.949	-1.27611	-67.208	-1.24904	44.814	-0.93165	28.042	-1.69207	13.119	-1.03242	-12.875	-1.65132	-44.811	-1.37921	80.134	-1.59541	43.13	-1.48627	28.112	-1.20746	2.112	-1.75084	-32.071	-1.69353	118.1	-1.16599	78.131	-0.98701	58.166	-1.26346	29.127	-0.96988	-2.004	-1.22771	188.244	-1.08527	173.143	-0.96218	153.211	-0.67873	139.308	-1.11698	118.118	-1.17636
-17.589	-1.15235	-42.514	-1.08804	-52.676	-1.24702	-57.867	-1.27684	-67.128	-1.25064	44.864	-0.93202	28.124	-1.69233	13.202	-1.03313	-12.792	-1.65182	-44.73	-1.37952	80.217	-1.59573	43.214	-1.48653	28.195	-1.20831	2.194	-1.75125	-31.988	-1.69419	118.184	-1.16652	78.213	-0.98733	58.249	-1.26396	29.21	-0.97021	-1.921	-1.22882	188.326	-1.08607	173.226	-0.96274	153.294	-0.67891	139.392	-1.11723	118.202	-1.17659
-17.507	-1.15307	-42.431	-1.08857	-52.593	-1.248	-57.788	-1.27765	-67.046	-1.25236	44.913	-0.93242	28.208	-1.69262	13.285	-1.03375	-12.711	-1.65265	-44.647	-1.38019	80.301	-1.59622	43.298	-1.487	28.278	-1.20883	2.277	-1.75188	-31.905	-1.69487	118.268	-1.16704	78.297	-0.98784	58.333	-1.26442	29.294	-0.9708	-1.839	-1.22988	188.409	-1.08731	173.31	-0.96333	153.377	-0.6791	139.392	-1.11723	118.284	-1.17681
-17.423	-1.15341	-42.348	-1.08904	-52.513	-1.24888	-57.707	-1.27857	-66.966	-1.25391	44.964	-0.93287	28.291	-1.69296	13.367	-1.03432	-12.628	-1.65334	-44.566	-1.38078	80.384	-1.59678	43.381	-1.48748	28.362	-1.20941	2.36	-1.75242	-31.822	-1.69548	118.351	-1.16753	78.381	-0.98848	58.416	-1.26499	29.377	-0.97119	-1.756	-1.23096	188.492	-1.08839	173.394	-0.96374	153.461	-0.67929	139.558	-1.11777	118.369	-1.17712
-17.341	-1.15396	-42.266	-1.08964	-52.428	-1.24971	-57.626	-1.27954	-66.885	-1.25535	45.013	-0.93328	28.373	-1.69363	13.451	-1.0349	-12.543	-1.65395	-44.483	-1.38127	80.468	-1.59739	43.464	-1.48792	28.445	-1.21019	2.444	-1.75326	-31.741	-1.69602	118.435	-1.16795	78.464	-0.98904	58.5	-1.2655	29.461	-0.97161	-1.674	-1.2319	188.576	-1.0896	173.477	-0.96446	153.544	-0.67948	139.643	-1.11811	118.452	-1.17747
-17.258	-1.15451	-42.183	-1.09037	-52.345	-1.25073	-57.544	-1.28044	-66.885	-1.25535	45.063	-0.93367	28.458	-1.69448	13.534	-1.03553	-12.461	-1.65481	-44.401	-1.38169	80.551	-1.59816	43.548	-1.4885	28.529	-1.21083	2.527	-1.75403	-31.657	-1.69684	118.519	-1.16838	78.548	-0.98948	58.583	-1.26586	29.543	-0.97209	-1.592	-1.2328	188.66	-1.09074	173.561	-0.96511	153.628	-0.67963	139.727	-1.11844	118.536	-1.17776
-17.174	-1.15487	-42.1	-1.09084	-52.264	-1.25137	-57.462	-1.28125	-66.804	-1.25739	45.112	-0.93405	28.54	-1.69536	13.617	-1.0361	-12.378	-1.65559	-44.32	-1.38238	80.635	-1.59896	43.631	-1.48895	28.612	-1.21155	2.609	-1.75481	-31.574	-1.69763	118.601	-1.16879	78.631	-0.9899	58.667	-1.26633	29.627	-0.97252	-1.51	-1.23384	188.743	-1.09225	173.644	-0.96581	153.712	-0.67981	139.809	-1.11879	118.619	-1.17818
-17.092	-1.15542	-42.019	-1.09153	-52.182	-1.2519	-57.383	-1.28218	-66.725	-1.25932	45.162	-0.93449	28.623	-1.69595	13.7	-1.03656	-12.294	-1.656	-44.237	-1.38301	80.718	-1.59975	43.715	-1.48929	28.695	-1.21206	2.693	-1.75522	-31.493	-1.69853	118.686	-1.16928	78.714	-0.99021	58.75	-1.26667	29.71	-0.97301	-1.426	-1.23479	188.826	-1.09351	173.728	-0.9665	153.796	-0.68	139.894	-1.11911	118.702	-1.17856
-17.009	-1.15586	-41.935	-1.09235	-52.101	-1.25261	-57.302	-1.28299	-66.643	-1.26095	45.211	-0.93474	28.706	-1.69657	13.783	-1.03717	-12.212	-1.65655	-44.155	-1.38379	80.802	-1.60029	43.798	-1.48969	28.779	-1.21269	2.776	-1.75576	-31.41	-1.69945	118.769	-1.16978	78.798	-0.99053	58.833	-1.26711	29.794	-0.97343	-1.342	-1.23573	188.909	-1.09476	173.811	-0.96731	153.878	-0.68023	139.977	-1.11936	118.786	-1.17891
-16.925	-1.15654	-41.852	-1.09299	-52.017	-1.25332	-57.222	-1.28397	-66.562	-1.26278	45.261	-0.93498	28.789	-1.69732	13.866	-1.03787	-12.129	-1.65715	-44.073	-1.38424	80.886	-1.60079	43.881	-1.49016	28.863	-1.21318	2.86	-1.75618	-31.328	-1.70045	118.852	-1.17022	78.881	-0.99077	58.917	-1.26765	29.876	-0.97391	-1.261	-1.23679	188.992	-1.0959	173.894	-0.9681	153.963	-0.68041	140.061	-1.11961	118.869	-1.17937
-16.842	-1.15701	-41.769	-1.09356	-51.935	-1.25416	-57.14	-1.28487	-66.481	-1.26484	45.311	-0.93522	28.872	-1.69831	13.949	-1.03848	-12.046	-1.65807	-43.991	-1.38451	80.968	-1.60127	43.964	-1.49064	28.945	-1.21392	2.942	-1.75669	-31.246	-1.70127	118.936	-1.17054	78.965	-0.99097	59	-1.26826	29.96	-0.97444	-1.178	-1.23784	189.076	-1.09709	173.979	-0.96871	154.046	-0.68057	140.144	-1.11983	118.953	-1.17992
-16.759	-1.15773	-41.686	-1.09404	-51.853	-1.25504	-57.06	-1.28602	-66.4	-1.26661	45.361	-0.93542	28.956	-1.69888	14.032	-1.03902	-11.962	-1.65871	-43.911	-1.38522	81.051	-1.60176	44.048	-1.49109	29.028	-1.21467	3.026	-1.75715	-31.163	-1.70202	119.019	-1.17095	79.049	-0.99117	59.084	-1.26882	30.043	-0.97493	-1.095	-1.23877	189.159	-1.09829	174.062	-0.96957	154.13	-0.68075	139.475	-1.11748	119.037	-1.18045
-16.676	-1.15809	-41.605	-1.09464	-51.77	-1.2558	-56.979	-1.28673	-66.32	-1.26817	45.411	-0.93563	29.038	-1.69926	14.115	-1.03964	-11.88	-1.65927	-43.827	-1.3858	81.136	-1.60214	44.131	-1.49161	29.112	-1.21537	3.108	-1.75753	-31.08	-1.70312	119.103	-1.17145	79.133	-0.99155	59.167	-1.26928	30.125	-0.97541	-1.013	-1.23967	189.242	-1.0997	174.145	-0.9702	154.213	-0.68096	139.475	-1.11748	119.121	-1.18086
-16.594	-1.1587	-41.521	-1.09518	-51.689	-1.25659	-56.898	-1.28748	-66.239	-1.26978	45.461	-0.93583	29.121	-1.69974	14.198	-1.04012	-11.796	-1.65994	-43.745	-1.3864	81.219	-1.60254	44.215	-1.49211	29.195	-1.21598	3.191	-1.7578	-30.998	-1.70396	119.187	-1.17194	79.215	-0.99189	59.25	-1.26993	30.209	-0.97593	-0.929	-1.24068	189.326	-1.10107	174.229	-0.97103	154.297	-0.68121	139.643	-1.11811	119.204	-1.18134
-16.51	-1.15953	-41.44	-1.09584	-51.606	-1.25749	-56.818	-1.28811	-66.158	-1.27149	45.51	-0.93599	29.205	-1.70018	14.281	-1.04077	-11.713	-1.66086	-43.664	-1.38675	81.302	-1.60309	44.299	-1.49252	29.277	-1.21646	3.275	-1.75873	-30.914	-1.70487	119.27	-1.17242	79.299	-0.99229	59.333	-1.27043	30.293	-0.97643	-0.847	-1.24172	189.409	-1.102	174.313	-0.97147	154.38	-0.68143	139.727	-1.11844	119.288	-1.18164
-16.428	-1.15981	-41.356	-1.09655	-51.525	-1.25834	-56.736	-1.28888	-66.804	-1.25739	45.56	-0.93618	29.288	-1.70055	14.365	-1.04129	-11.631	-1.66139	-43.581	-1.38728	81.386	-1.60354	44.382	-1.49303	29.362	-1.21723	3.356	-1.76001	-30.833	-1.70556	119.353	-1.17282	79.383	-0.99287	59.416	-1.27093	30.376	-0.97691	-0.764	-1.24268	189.492	-1.1033	174.396	-0.97209	154.464	-0.68163	139.809	-1.11879	119.371	-1.18184
-16.345	-1.16042	-41.273	-1.09715	-51.442	-1.2594	-56.656	-1.28977	-66.725	-1.25932	45.608	-0.93642	29.37	-1.70111	14.447	-1.04194	-11.547	-1.66202	-43.5	-1.38782	81.469	-1.60413	44.466	-1.49355	29.445	-1.21766	3.44	-1.761	-30.75	-1.70632	119.437	-1.17313	79.467	-0.99334	59.5	-1.27143	30.458	-0.97726	-0.681	-1.24363	189.575	-1.10437	174.479	-0.97268	154.547	-0.6818	139.894	-1.11911	119.454	-1.18211
-16.261	-1.16088	-41.19	-1.09769	-51.359	-1.26035	-56.575	-1.29071	-66.643	-1.26095	45.658	-0.93667	29.454	-1.70192	14.53	-1.04258	-11.464	-1.66287	-43.417	-1.38825	81.553	-1.6049	44.55	-1.49392	29.528	-1.21859	3.524	-1.76181	-30.668	-1.70677	119.521	-1.17354	79.549	-0.99382	59.584	-1.27205	30.541	-0.97771	-0.599	-1.24455	189.658	-1.10568	174.562	-0.97321	154.631	-0.68198	139.977	-1.11936	119.539	-1.18243
-16.179	-1.16135	-41.108	-1.09824	-51.278	-1.26119	-56.493	-1.29128	-66.562	-1.26278	45.708	-0.93695	29.536	-1.70255	14.613	-1.04309	-11.38	-1.66364	-43.335	-1.38875	81.637	-1.60568	44.633	-1.49439	29.612	-1.21914	3.606	-1.76235	-30.585	-1.70783	119.604	-1.17411	79.634	-0.99426	59.667	-1.27252	30.624	-0.97815	-0.516	-1.24547	189.742	-1.1069	174.646	-0.97378	154.715	-0.68216	140.061	-1.11961	119.621	-1.18274
-16.095	-1.16168	-41.025	-1.09911	-51.194	-1.26197	-56.412	-1.29209	-66.481	-1.26484	45.757	-0.93721	29.62	-1.70322	14.696	-1.04366	-11.297	-1.66413	-43.254	-1.38927	81.72	-1.60625	44.717	-1.49486	29.695	-1.2197	3.691	-1.76307	-30.503	-1.70865	119.687	-1.17482	79.716	-0.99477	59.751	-1.27307	30.708	-0.97867	-0.433	-1.24647	189.824	-1.10825	174.73	-0.97431	154.798	-0.68234	140.144	-1.11983	119.706	-1.18307
-16.012	-1.16218	-40.942	-1.09981	-51.113	-1.26281	-56.332	-1.29314	-66.4	-1.26661	45.807	-0.93741	29.703	-1.70376	14.78	-1.04411	-11.215	-1.66491	-43.171	-1.38975	81.803	-1.60678	44.8	-1.49524	29.779	-1.22015	3.773	-1.76363	-30.419	-1.70935	119.771	-1.17529	79.801	-0.99525	59.834	-1.27349	30.791	-0.9791	-0.351	-1.24759	189.908	-1.10922	174.813	-0.9748	154.882	-0.6825	140.229	-1.1201	119.789	-1.18349
-15.928	-1.16284	-40.86	-1.10044	-51.03	-1.26355	-56.252	-1.29394	-66.32	-1.26817	45.856	-0.93764	29.785	-1.70475	14.863	-1.04463	-11.132	-1.66575	-43.088	-1.39017	81.887	-1.60735	44.883	-1.49584	29.861	-1.22051	3.856	-1.76425	-30.338	-1.70999	119.855	-1.17562	79.884	-0.99571	59.918	-1.27412	30.874	-0.97974	-0.268	-1.2486	189.991	-1.11028	174.897	-0.97532	154.965	-0.68266	139.558	-1.11777	119.873	-1.18392
-15.846	-1.16338	-40.777	-1.1012	-50.948	-1.26453	-56.17	-1.29485	-66.239	-1.26978	45.906	-0.93785	29.869	-1.70528	14.945	-1.04515	-11.049	-1.66635	-43.007	-1.39071	81.97	-1.60786	44.967	-1.49637	29.945	-1.22117	3.94	-1.76482	-30.255	-1.7108	119.939	-1.17602	79.968	-0.99613	60.001	-1.27459	30.957	-0.98015	-0.186	-1.24973	190.074	-1.11128	174.981	-0.97581	155.05	-0.68288	140.229	-1.1201	119.957	-1.1843
-15.762	-1.16366	-40.695	-1.1019	-50.866	-1.2652	-56.09	-1.29574	-66.158	-1.27149	45.955	-0.9381	29.951	-1.70578	15.029	-1.04572	-10.967	-1.66716	-42.925	-1.39144	82.054	-1.60852	45.05	-1.49696	30.028	-1.22181	4.023	-1.76538	-30.172	-1.71158	120.022	-1.1764	80.051	-0.99666	60.085	-1.27497	31.04	-0.98054	-0.103	-1.2509	190.158	-1.11272	175.064	-0.97637	155.133	-0.68312	140.311	-1.12042	120.04	-1.18479
-15.68	-1.16441	-40.612	-1.10226	-50.783	-1.26588	-56.008	-1.29683	-66.078	-1.27312	46.005	-0.93846	30.035	-1.7063	15.112	-1.04628	-10.882	-1.66789	-42.844	-1.39206	82.138	-1.60905	45.133	-1.49744	30.113	-1.22239	4.105	-1.76573	-30.089	-1.7122	120.106	-1.17692	80.134	-0.99703	60.168	-1.27548	31.123	-0.98103	-0.021	-1.25197	190.241	-1.11418	175.148	-0.9772	155.217	-0.68338	140.395	-1.12071	120.123	-1.18529
-15.596	-1.16503	-40.529	-1.10284	-50.701	-1.26663	-55.927	-1.29767	-65.997	-1.27501	46.055	-0.93877	30.118	-1.7067	15.195	-1.04696	-10.799	-1.6685	-42.761	-1.39262	82.22	-1.6097	45.218	-1.49775	30.195	-1.22299	4.188	-1.76661	-30.007	-1.71325	120.188	-1.1774	80.217	-0.99755	60.252	-1.27593	31.207	-0.98142	0.061	-1.25301	190.324	-1.11534	175.23	-0.97782	155.3	-0.68369	140.479	-1.12106	120.207	-1.18566
-15.515	-1.16548	-40.445	-1.10351	-50.619	-1.26724	-55.846	-1.29859	-65.914	-1.27708	46.104	-0.93908	30.2	-1.70715	15.279	-1.04762	-10.717	-1.66894	-42.678	-1.39318	82.304	-1.61052	45.301	-1.49812	30.278	-1.22346	4.273	-1.76747	-29.925	-1.71427	120.273	-1.1777	80.301	-0.99812	60.335	-1.27646	31.29	-0.98191	0.144	-1.25417	190.407	-1.11665	175.314	-0.97838	155.383	-0.68398	140.562	-1.12142	120.29	-1.186
-15.431	-1.16605	-40.364	-1.10397	-50.536	-1.26797	-55.765	-1.29932	-65.835	-1.27869	46.154	-0.93932	30.283	-1.70755	15.362	-1.04833	-10.633	-1.66942	-42.597	-1.39364	82.387	-1.61108	45.384	-1.49839	30.362	-1.22419	4.354	-1.76808	-29.841	-1.71453	120.356	-1.17801	80.385	-0.99854	60.419	-1.27707	31.374	-0.98246	0.227	-1.25533	190.49	-1.11769	175.397	-0.97911	155.466	-0.68429	140.646	-1.12181	120.374	-1.18628
-15.348	-1.16656	-40.281	-1.10451	-50.454	-1.26885	-55.684	-1.30047	-65.754	-1.2803	46.204	-0.93959	30.367	-1.7081	15.445	-1.04887	-10.551	-1.66995	-42.514	-1.39414	82.471	-1.61161	45.466	-1.49874	30.445	-1.22499	4.438	-1.7689	-29.758	-1.7151	120.439	-1.17847	80.468	-0.99898	60.502	-1.27743	31.456	-0.98284	0.31	-1.25646	190.574	-1.11894	175.481	-0.97993	155.55	-0.68457	140.73	-1.12222	120.457	-1.18656
-15.265	-1.16716	-40.198	-1.10509	-50.371	-1.26965	-55.604	-1.30109	-65.673	-1.28191	46.253	-0.93977	30.449	-1.70885	15.528	-1.04963	-10.467	-1.67063	-42.432	-1.39473	82.555	-1.61232	45.55	-1.49934	30.529	-1.22545	4.522	-1.76943	-29.678	-1.71553	120.523	-1.17917	80.553	-0.99937	60.585	-1.27784	31.54	-0.98342	0.392	-1.2574	190.657	-1.12035	175.564	-0.98064	155.634	-0.68487	140.812	-1.12269	120.541	-1.18679
-15.182	-1.16764	-40.115	-1.10556	-50.289	-1.27063	-55.521	-1.30173	-65.592	-1.2836	46.303	-0.93992	30.532	-1.70944	15.61	-1.05037	-10.384	-1.67107	-42.35	-1.39535	82.638	-1.6131	45.634	-1.49971	30.612	-1.22616	4.604	-1.77003	-29.593	-1.71604	120.607	-1.17981	80.634	-0.99965	60.669	-1.27835	31.624	-0.98396	0.475	-1.25832	190.74	-1.12148	175.647	-0.9815	155.718	-0.68516	140.895	-1.1231	120.625	-1.18698
-15.099	-1.16827	-40.033	-1.10593	-50.207	-1.27159	-55.44	-1.30233	-65.511	-1.28518	46.352	-0.9401	30.616	-1.70993	15.694	-1.0509	-10.3	-1.67173	-42.268	-1.39576	82.722	-1.61359	45.718	-1.50012	30.695	-1.2269	4.688	-1.77085	-29.51	-1.71654	120.69	-1.18032	80.719	-0.99997	60.752	-1.27897	31.706	-0.98447	0.558	-1.25933	190.823	-1.12287	175.731	-0.98237	155.801	-0.68542	140.98	-1.12344	120.709	-1.18734
-15.015	-1.16852	-39.949	-1.10662	-50.125	-1.27256	-55.36	-1.30326	-65.43	-1.2868	46.401	-0.94029	30.698	-1.71051	15.776	-1.05162	-10.218	-1.67262	-42.186	-1.39614	82.805	-1.61388	45.802	-1.50052	30.778	-1.22744	4.771	-1.77154	-29.429	-1.71728	120.773	-1.18081	80.803	-1.00032	60.836	-1.27966	31.789	-0.98498	0.641	-1.2602	190.906	-1.12391	175.815	-0.98317	155.885	-0.68559	140.311	-1.12042	120.791	-1.18769
-14.932	-1.16912	-39.867	-1.10729	-50.042	-1.2736	-55.278	-1.30396	-65.349	-1.28847	46.452	-0.94046	30.782	-1.71111	15.858	-1.05219	-10.135	-1.67335	-42.104	-1.39673	82.887	-1.61434	45.885	-1.50102	30.862	-1.22795	4.854	-1.77202	-29.346	-1.71841	120.857	-1.18129	80.886	-1.00059	60.919	-1.28029	31.872	-0.9855	0.725	-1.26138	190.989	-1.12529	175.899	-0.98391	155.969	-0.68576	140.395	-1.12071	120.875	-1.1881
-14.848	-1.16957	-39.785	-1.10777	-49.96	-1.27425	-55.197	-1.30474	-66.078	-1.27312	46.501	-0.94062	30.865	-1.71167	15.942	-1.05275	-10.051	-1.67407	-42.022	-1.3972	82.972	-1.61482	45.968	-1.50168	30.945	-1.22848	4.937	-1.77288	-29.263	-1.71949	120.941	-1.18194	80.97	-1.00093	61.002	-1.2808	31.955	-0.98602	0.807	-1.26238	191.072	-1.12671	175.981	-0.98451	156.052	-0.68589	140.479	-1.12106	120.959	-1.18858
-14.765	-1.17014	-39.702	-1.10803	-49.878	-1.27502	-55.117	-1.30551	-65.997	-1.27501	46.551	-0.94085	30.948	-1.71217	16.025	-1.05328	-9.969	-1.67466	-41.94	-1.39758	83.056	-1.61531	46.051	-1.50228	31.029	-1.22922	5.02	-1.77355	-29.181	-1.72042	121.025	-1.18254	81.053	-1.00129	61.086	-1.28133	32.039	-0.98641	0.889	-1.2634	191.155	-1.12808	176.066	-0.98518	156.135	-0.68605	140.562	-1.12142	121.043	-1.1891
-14.683	-1.17066	-39.62	-1.10841	-49.796	-1.27595	-55.037	-1.30628	-65.914	-1.27708	46.601	-0.94112	31.03	-1.71255	16.108	-1.05385	-9.885	-1.67558	-41.858	-1.39813	83.139	-1.61585	46.135	-1.50274	31.111	-1.22992	5.104	-1.77465	-29.098	-1.72152	121.108	-1.18299	81.136	-1.0018	61.17	-1.28197	32.122	-0.98683	0.971	-1.26419	191.239	-1.12933	176.149	-0.98613	156.219	-0.68624	140.646	-1.12181	121.126	-1.18962
-14.6	-1.17132	-39.537	-1.10905	-49.713	-1.27663	-54.954	-1.30754	-65.835	-1.27869	46.652	-0.94147	31.114	-1.71292	16.19	-1.05451	-9.803	-1.67644	-41.775	-1.39858	83.222	-1.61639	46.218	-1.50316	31.196	-1.23054	5.186	-1.77506	-29.016	-1.72268	121.191	-1.18337	81.22	-1.00229	61.253	-1.28257	32.205	-0.98733	1.053	-1.2651	191.322	-1.13062	176.232	-0.98704	156.302	-0.68641	140.73	-1.12222	121.21	-1.19008
-14.517	-1.17166	-39.454	-1.10972	-49.63	-1.2776	-54.873	-1.30829	-65.754	-1.2803	46.701	-0.94178	31.198	-1.71355	16.274	-1.05522	-9.72	-1.67734	-41.694	-1.39909	83.306	-1.61685	46.301	-1.5036	31.278	-1.23103	5.27	-1.77581	-28.933	-1.72316	121.275	-1.18392	81.304	-1.00281	61.337	-1.28321	32.289	-0.98776	1.137	-1.26616	191.405	-1.13174	176.316	-0.98813	156.386	-0.68663	140.812	-1.12269	121.293	-1.19044
-14.434	-1.17237	-39.371	-1.11041	-49.548	-1.27823	-54.791	-1.30931	-65.673	-1.28191	46.751	-0.94212	31.28	-1.71432	16.357	-1.05571	-9.637	-1.67814	-41.612	-1.39971	83.389	-1.61751	46.386	-1.50409	31.362	-1.2317	5.353	-1.77638	-28.849	-1.72385	121.358	-1.18441	81.388	-1.00351	61.42	-1.28372	32.371	-0.98813	1.22	-1.26721	191.488	-1.13333	176.399	-0.98867	156.469	-0.68683	140.895	-1.1231	121.377	-1.19091
-14.351	-1.17311	-39.29	-1.11098	-49.466	-1.27912	-54.71	-1.30997	-65.592	-1.2836	46.801	-0.9424	31.363	-1.71511	16.44	-1.05621	-9.554	-1.67875	-41.53	-1.40045	83.473	-1.61813	46.47	-1.50452	31.445	-1.2326	5.437	-1.77692	-28.766	-1.72445	121.442	-1.18482	81.471	-1.00415	61.504	-1.28413	32.455	-0.98868	1.301	-1.26821	191.573	-1.13437	176.483	-0.98919	156.553	-0.68708	140.98	-1.12344	121.461	-1.19126
-14.269	-1.17383	-39.205	-1.11157	-49.383	-1.28001	-54.63	-1.31089	-65.511	-1.28518	46.85	-0.94272	31.445	-1.71603	16.523	-1.05672	-9.471	-1.67924	-41.447	-1.40084	83.558	-1.61893	46.552	-1.50494	31.528	-1.23316	5.52	-1.77739	-28.685	-1.72508	121.525	-1.18517	81.555	-1.00444	61.588	-1.28456	32.539	-0.98928	1.386	-1.26907	191.655	-1.13547	176.567	-0.98996	156.636	-0.6873	141.064	-1.12378	121.543	-1.1916
-14.185	-1.17462	-39.123	-1.11225	-49.301	-1.28069	-54.548	-1.31156	-65.43	-1.2868	46.9	-0.94307	31.529	-1.71674	16.606	-1.05725	-9.387	-1.67971	-41.365	-1.40125	83.641	-1.61951	46.636	-1.50525	31.612	-1.2338	5.603	-1.77802	-28.602	-1.72529	121.608	-1.18559	81.638	-1.00465	61.671	-1.28508	32.622	-0.98982	1.467	-1.27015	191.739	-1.13689	176.65	-0.99051	156.721	-0.68756	141.064	-1.12378	121.627	-1.19194
-14.101	-1.17503	-39.039	-1.11292	-49.218	-1.28157	-54.467	-1.31243	-65.349	-1.28847	46.95	-0.94343	31.612	-1.7175	16.69	-1.05801	-9.305	-1.68036	-41.282	-1.40179	83.725	-1.62	46.72	-1.50553	31.695	-1.23457	5.687	-1.77845	-28.52	-1.72595	121.692	-1.18597	81.721	-1.00494	61.754	-1.28564	32.704	-0.99032	1.55	-1.27122	191.821	-1.13812	176.733	-0.99111	156.804	-0.6878	141.148	-1.12405	121.711	-1.19225
-14.018	-1.17561	-38.956	-1.11374	-49.135	-1.28244	-54.387	-1.31333	-65.269	-1.2903	46.999	-0.94381	31.696	-1.71818	16.772	-1.05861	-9.222	-1.68102	-41.2	-1.40231	83.808	-1.62083	46.803	-1.50594	31.779	-1.23519	5.768	-1.77887	-28.437	-1.7269	121.775	-1.18638	81.805	-1.00531	61.837	-1.28619	32.788	-0.99082	1.633	-1.27225	191.905	-1.13969	176.817	-0.99172	156.887	-0.68802	141.23	-1.12432	121.795	-1.19264
-13.936	-1.17624	-38.874	-1.11458	-49.053	-1.28319	-54.306	-1.31387	-65.269	-1.2903	47.048	-0.94405	31.778	-1.71879	16.855	-1.05925	-9.138	-1.68138	-41.118	-1.40276	83.892	-1.62131	46.887	-1.50647	31.862	-1.23587	5.851	-1.77941	-28.355	-1.72789	121.859	-1.18697	81.889	-1.00566	61.921	-1.28665	32.871	-0.99126	1.716	-1.27324	191.988	-1.14123	176.901	-0.99236	156.971	-0.68818	141.314	-1.12452	121.878	-1.19295
-13.853	-1.17674	-38.791	-1.11495	-48.971	-1.28372	-54.222	-1.3144	-65.188	-1.29193	47.098	-0.9443	31.862	-1.71917	16.937	-1.05984	-9.056	-1.68201	-41.036	-1.40307	83.975	-1.62188	46.97	-1.50701	31.944	-1.23651	5.935	-1.78033	-28.272	-1.72893	121.943	-1.18743	81.972	-1.00608	62.004	-1.28722	32.955	-0.99172	1.798	-1.27422	192.071	-1.14265	176.984	-0.99289	157.054	-0.68836	141.481	-1.12488	121.961	-1.19326
-13.769	-1.17736	-38.709	-1.11545	-48.889	-1.2847	-54.142	-1.31499	-65.105	-1.29382	47.148	-0.94456	31.943	-1.71967	17.021	-1.06042	-8.972	-1.6824	-40.954	-1.40369	84.058	-1.62261	47.054	-1.50754	32.028	-1.2372	6.018	-1.78105	-28.189	-1.72984	122.027	-1.18792	82.055	-1.00665	62.088	-1.28765	33.037	-0.99234	1.88	-1.27524	192.155	-1.14385	177.067	-0.99373	157.139	-0.68854	141.565	-1.1251	122.045	-1.19369
-13.687	-1.17796	-38.626	-1.11581	-48.806	-1.28565	-54.061	-1.31603	-65.025	-1.29552	47.198	-0.94486	32.027	-1.72028	17.104	-1.06102	-8.888	-1.68312	-40.872	-1.40461	84.141	-1.62337	47.137	-1.50801	32.112	-1.23762	6.101	-1.7815	-28.107	-1.73058	122.109	-1.1883	82.139	-1.00729	62.172	-1.28817	33.121	-0.99293	1.963	-1.27623	192.237	-1.14525	177.15	-0.99448	157.221	-0.68875	141.648	-1.12538	122.128	-1.19404
-13.603	-1.17838	-38.543	-1.11644	-48.724	-1.28647	-53.98	-1.31689	-64.945	-1.29703	47.248	-0.9451	32.111	-1.72086	17.187	-1.06178	-8.805	-1.68381	-40.79	-1.40518	84.224	-1.62388	47.219	-1.50869	32.196	-1.23816	6.185	-1.78211	-28.024	-1.7311	122.193	-1.18884	82.223	-1.00774	62.255	-1.28849	33.203	-0.99326	2.047	-1.27723	192.321	-1.14619	177.235	-0.9953	157.305	-0.68901	141.732	-1.12571	122.212	-1.19433
-13.519	-1.17894	-38.461	-1.11721	-48.642	-1.28734	-53.899	-1.3177	-64.864	-1.29862	47.297	-0.9453	32.194	-1.7216	17.27	-1.06245	-8.722	-1.68468	-40.708	-1.40583	84.309	-1.62444	47.304	-1.50943	32.278	-1.23888	6.267	-1.78264	-27.941	-1.73177	122.277	-1.18931	82.307	-1.00838	62.338	-1.2889	33.286	-0.9937	2.129	-1.27815	192.403	-1.14755	177.318	-0.99618	157.388	-0.68927	141.816	-1.12607	122.296	-1.19476
-13.437	-1.17939	-38.378	-1.11797	-48.56	-1.28813	-53.816	-1.31864	-64.782	-1.2999	47.347	-0.94542	32.276	-1.72221	17.353	-1.06307	-8.639	-1.68585	-40.624	-1.4063	84.391	-1.62515	47.388	-1.51019	32.362	-1.23949	6.351	-1.78305	-27.859	-1.73274	122.36	-1.1898	82.39	-1.00892	62.422	-1.28953	33.37	-0.99426	2.212	-1.27909	192.487	-1.14865	177.401	-0.9968	157.472	-0.68952	141.398	-1.12471	122.38	-1.19523
-13.355	-1.17999	-38.295	-1.11834	-48.477	-1.28907	-53.736	-1.31969	-64.701	-1.30158	47.396	-0.94558	32.361	-1.72304	17.435	-1.06356	-8.556	-1.68652	-40.543	-1.40655	84.476	-1.62574	47.472	-1.51065	32.446	-1.24008	6.434	-1.78391	-27.776	-1.73358	122.443	-1.19034	82.473	-1.00921	62.505	-1.2902	33.452	-0.99474	2.295	-1.28003	192.57	-1.1497	177.485	-0.99751	157.556	-0.68978	141.148	-1.12405	122.462	-1.19567
-13.271	-1.18063	-38.213	-1.11878	-48.395	-1.28982	-53.655	-1.32075	-64.621	-1.30322	47.446	-0.94576	32.443	-1.72383	17.52	-1.06413	-8.473	-1.68707	-40.46	-1.40677	84.56	-1.62641	47.554	-1.51101	32.528	-1.24068	6.517	-1.78447	-27.693	-1.73426	122.527	-1.19081	82.557	-1.00941	62.589	-1.29086	33.537	-0.99528	2.378	-1.281	192.654	-1.15108	177.568	-0.99815	157.639	-0.69007	141.23	-1.12432	122.546	-1.19621
-13.187	-1.18116	-38.13	-1.11943	-48.313	-1.2905	-53.573	-1.3215	-64.539	-1.30486	47.496	-0.94594	32.526	-1.72439	17.602	-1.06478	-8.39	-1.68776	-40.379	-1.40703	84.642	-1.62705	47.638	-1.51137	32.612	-1.24128	6.601	-1.78514	-27.61	-1.73492	122.611	-1.1914	82.641	-1.00961	62.673	-1.29161	33.619	-0.9958	2.46	-1.28187	192.736	-1.15234	177.652	-0.99894	157.723	-0.69038	141.314	-1.12452	122.629	-1.19665
-13.105	-1.18162	-38.046	-1.12027	-48.23	-1.29126	-53.492	-1.32242	-65.188	-1.29193	47.546	-0.94616	32.608	-1.7251	17.686	-1.06551	-8.307	-1.68843	-40.295	-1.40729	84.727	-1.62768	47.722	-1.5117	32.695	-1.24199	6.684	-1.78556	-27.528	-1.73565	122.694	-1.19187	82.725	-1.00992	62.756	-1.29231	33.703	-0.99631	2.542	-1.28269	192.821	-1.1539	177.735	-0.9997	157.807	-0.69067	141.398	-1.12471	122.714	-1.19715
-13.022	-1.18219	-37.964	-1.12097	-48.148	-1.29207	-53.411	-1.32287	-65.105	-1.29382	47.596	-0.94638	32.693	-1.72567	17.768	-1.06622	-8.225	-1.68899	-40.214	-1.4075	84.81	-1.62828	47.805	-1.51218	32.778	-1.2428	6.767	-1.7862	-27.445	-1.73638	122.778	-1.1924	82.807	-1.01032	62.84	-1.29276	33.786	-0.99672	2.625	-1.28349	192.903	-1.15544	177.819	-1.00051	157.89	-0.69099	141.481	-1.12488	122.797	-1.19761
-12.939	-1.18263	-37.882	-1.12139	-48.066	-1.29288	-53.329	-1.32359	-65.025	-1.29552	47.645	-0.9466	32.776	-1.72614	17.851	-1.06691	-8.142	-1.68955	-40.131	-1.40784	84.893	-1.62901	47.889	-1.51272	32.862	-1.24328	6.85	-1.78722	-27.362	-1.73721	122.861	-1.19303	82.891	-1.0107	62.923	-1.2933	33.869	-0.99729	2.708	-1.28421	192.986	-1.15687	177.901	-1.00079	157.974	-0.6913	141.565	-1.1251	122.881	-1.19799
-12.856	-1.18335	-37.798	-1.12218	-47.984	-1.29396	-53.249	-1.32433	-64.945	-1.29703	47.694	-0.9469	32.858	-1.72663	17.935	-1.06759	-8.058	-1.68993	-40.05	-1.40844	84.977	-1.62964	47.973	-1.51318	32.946	-1.24406	6.933	-1.78835	-27.281	-1.73779	122.945	-1.19362	82.975	-1.01119	63.006	-1.29367	33.953	-0.99783	2.79	-1.28521	193.069	-1.15815	177.985	-1.00171	158.058	-0.69158	141.648	-1.12538	122.964	-1.19839
-12.772	-1.18414	-37.716	-1.12283	-47.9	-1.29489	-53.166	-1.32503	-64.864	-1.29862	47.744	-0.94717	32.942	-1.72727	18.017	-1.06816	-7.975	-1.69043	-39.967	-1.40919	85.061	-1.63027	48.055	-1.51354	33.028	-1.245	7.016	-1.78887	-27.198	-1.73826	123.029	-1.19418	83.057	-1.01165	63.09	-1.29401	34.036	-0.9985	2.873	-1.28645	193.151	-1.15969	178.068	-1.00293	158.141	-0.69188	141.732	-1.12571	123.047	-1.19866
-12.689	-1.18477	-37.633	-1.12302	-47.819	-1.29583	-53.085	-1.32552	-64.782	-1.2999	47.794	-0.94743	33.024	-1.72771	18.1	-1.0688	-7.892	-1.69142	-39.886	-1.40988	85.144	-1.63095	48.138	-1.51395	33.113	-1.24577	7.099	-1.78972	-27.115	-1.73903	123.112	-1.19465	83.141	-1.01214	63.173	-1.29433	34.118	-0.99898	2.956	-1.28763	193.235	-1.16095	178.152	-1.00395	158.224	-0.69217	141.9	-1.12645	123.131	-1.19893
-12.607	-1.18522	-37.55	-1.1238	-47.736	-1.29674	-53.004	-1.32607	-64.701	-1.30158	47.844	-0.94772	33.108	-1.7283	18.183	-1.06948	-7.809	-1.69218	-39.803	-1.41055	85.227	-1.63153	48.222	-1.51459	33.195	-1.24645	7.182	-1.79028	-27.032	-1.73978	123.195	-1.19503	83.224	-1.01259	63.257	-1.29463	34.202	-0.99952	3.039	-1.28858	193.32	-1.16218	178.235	-1.00515	158.308	-0.6924	141.816	-1.12607	123.215	-1.19924
-12.524	-1.18597	-37.468	-1.1247	-47.653	-1.29759	-52.922	-1.32703	-64.621	-1.30322	47.894	-0.94808	33.19	-1.72897	18.266	-1.07023	-7.726	-1.69304	-39.72	-1.41132	85.31	-1.63208	48.305	-1.51506	33.278	-1.24682	7.266	-1.79084	-26.95	-1.74053	123.279	-1.19551	83.308	-1.013	63.34	-1.29503	34.286	-1.00001	3.121	-1.28955	193.402	-1.16355	178.319	-1.00562	158.391	-0.69259	141.9	-1.12645	123.298	-1.19948
-12.44	-1.18671	-37.385	-1.12555	-47.572	-1.29846	-52.841	-1.32773	-64.539	-1.30486	47.943	-0.94841	33.272	-1.72944	18.349	-1.07097	-7.643	-1.69384	-39.637	-1.41181	85.394	-1.63278	48.389	-1.51549	33.363	-1.24712	7.348	-1.79154	-26.868	-1.74156	123.361	-1.19596	83.392	-1.01353	63.424	-1.29561	34.368	-1.00057	3.204	-1.29045	193.486	-1.16484	178.402	-1.00621	158.475	-0.69279	141.982	-1.12683	123.382	-1.19972
-12.358	-1.18734	-37.302	-1.12626	-47.489	-1.29933	-52.76	-1.32871	-64.458	-1.30648	47.993	-0.94871	33.356	-1.72994	18.432	-1.07148	-7.56	-1.69459	-39.556	-1.41223	85.477	-1.63322	48.472	-1.51578	33.446	-1.24764	7.432	-1.79196	-26.785	-1.74231	123.446	-1.19641	83.475	-1.01388	63.507	-1.2961	34.452	-1.00117	3.286	-1.29161	193.567	-1.16647	178.486	-1.00725	158.559	-0.69296	142.066	-1.12718	123.465	-1.2001
-12.274	-1.18818	-37.22	-1.12699	-47.404	-1.30032	-52.679	-1.32966	-64.458	-1.30648	48.042	-0.94899	33.44	-1.73072	18.515	-1.07205	-7.477	-1.69559	-39.475	-1.41271	85.561	-1.63389	48.556	-1.51599	33.529	-1.24807	7.514	-1.7923	-26.702	-1.74305	123.529	-1.19682	83.558	-1.01419	63.591	-1.29664	34.535	-1.00162	3.371	-1.29238	193.651	-1.16786	178.569	-1.00801	158.642	-0.69316	142.149	-1.12747	123.549	-1.2004
-12.191	-1.18876	-37.137	-1.1277	-47.324	-1.30081	-52.598	-1.33071	-64.376	-1.3083	48.092	-0.94924	33.523	-1.73147	18.599	-1.07275	-7.394	-1.69626	-39.391	-1.41299	85.646	-1.63449	48.64	-1.51627	33.612	-1.24847	7.597	-1.79282	-26.619	-1.74379	123.613	-1.19721	83.642	-1.01471	63.674	-1.29732	34.618	-1.00219	3.453	-1.29325	193.733	-1.16906	178.653	-1.00894	158.726	-0.69337	142.317	-1.12792	123.633	-1.20082
-12.109	-1.18929	-37.054	-1.12854	-47.24	-1.30172	-52.517	-1.33157	-64.296	-1.31008	48.142	-0.94951	33.606	-1.73226	18.681	-1.07348	-7.309	-1.69683	-39.308	-1.41339	85.729	-1.63514	48.723	-1.51661	33.695	-1.24927	7.681	-1.7932	-26.537	-1.74451	123.697	-1.1978	83.725	-1.01516	63.757	-1.29777	34.701	-1.00266	3.536	-1.29422	193.818	-1.1706	178.736	-1.00984	158.808	-0.69361	142.4	-1.12813	123.715	-1.20136
-12.025	-1.18979	-36.972	-1.12906	-47.158	-1.30284	-52.435	-1.33251	-64.215	-1.31198	48.192	-0.94982	33.689	-1.73303	18.765	-1.0742	-7.226	-1.69729	-39.227	-1.4138	85.812	-1.63569	48.807	-1.51692	33.779	-1.24975	7.765	-1.79364	-26.454	-1.74534	123.781	-1.19847	83.81	-1.01573	63.841	-1.29817	34.784	-1.0032	3.618	-1.29519	193.901	-1.17198	178.82	-1.01044	158.893	-0.69383	142.484	-1.12831	123.799	-1.20194
-11.942	-1.19028	-36.889	-1.12941	-47.075	-1.30381	-52.353	-1.33336	-64.134	-1.31347	48.241	-0.95013	33.772	-1.73366	18.848	-1.07489	-7.144	-1.69775	-39.146	-1.41411	85.895	-1.6362	48.89	-1.51733	33.862	-1.25035	7.847	-1.79445	-26.372	-1.74596	123.864	-1.19895	83.893	-1.01643	63.925	-1.29875	34.866	-1.00375	3.7	-1.29586	193.984	-1.1733	178.903	-1.01117	158.976	-0.69416	142.567	-1.12853	123.884	-1.20245
-11.86	-1.1905	-36.806	-1.13005	-46.993	-1.30478	-52.271	-1.33433	-64.054	-1.31515	48.291	-0.95034	33.855	-1.73411	18.93	-1.07562	-7.06	-1.69835	-39.063	-1.41446	85.978	-1.63668	48.973	-1.51774	33.946	-1.251	7.93	-1.79526	-26.288	-1.74673	123.948	-1.19947	83.976	-1.01698	64.009	-1.29922	34.951	-1.00425	3.783	-1.29681	194.067	-1.17457	178.986	-1.01181	159.06	-0.69449	142.651	-1.12883	123.967	-1.20295
-11.776	-1.19098	-36.723	-1.1303	-46.912	-1.30533	-52.191	-1.33501	-63.972	-1.31689	48.341	-0.95051	33.938	-1.73456	19.013	-1.07621	-6.977	-1.69891	-38.98	-1.41486	86.062	-1.63709	49.057	-1.51819	34.029	-1.25174	8.014	-1.7963	-26.206	-1.7476	124.031	-1.20001	84.059	-1.01739	64.092	-1.29979	35.034	-1.00481	3.866	-1.29796	194.15	-1.17607	179.071	-1.01272	159.143	-0.69487	142.233	-1.12771	124.05	-1.20324
-11.693	-1.19145	-36.64	-1.13069	-46.828	-1.30616	-52.109	-1.33567	-63.892	-1.31847	48.391	-0.95067	34.022	-1.73518	19.096	-1.07677	-6.893	-1.69931	-38.898	-1.41541	86.145	-1.63755	49.14	-1.51884	34.113	-1.25255	8.096	-1.79705	-26.123	-1.7483	124.114	-1.20048	84.144	-1.01782	64.174	-1.30034	35.117	-1.00532	3.949	-1.29889	194.233	-1.17716	179.154	-1.01378	159.226	-0.69514	141.982	-1.12683	124.133	-1.20363
-11.61	-1.19181	-36.558	-1.13134	-46.746	-1.30728	-52.028	-1.33667	-63.81	-1.32003	48.441	-0.95082	34.105	-1.73577	19.179	-1.07751	-6.812	-1.70004	-38.815	-1.41605	86.228	-1.63794	49.224	-1.51929	34.196	-1.25333	8.18	-1.79779	-26.04	-1.74917	124.198	-1.20084	84.228	-1.01823	64.258	-1.30093	35.2	-1.00586	4.032	-1.29985	194.316	-1.17872	179.237	-1.01425	159.31	-0.69532	142.066	-1.12718	124.217	-1.20418
-11.526	-1.19262	-36.476	-1.13186	-46.663	-1.30818	-51.947	-1.33745	-63.73	-1.32201	48.49	-0.95095	34.189	-1.73634	19.262	-1.07812	-6.727	-1.70074	-38.733	-1.41651	86.312	-1.6384	49.307	-1.51997	34.279	-1.25403	8.263	-1.79837	-25.958	-1.75021	124.282	-1.20126	84.311	-1.01873	64.342	-1.30161	35.284	-1.00651	4.115	-1.30093	194.399	-1.17992	179.32	-1.01525	159.393	-0.69546	142.149	-1.12747	124.3	-1.20454
-11.442	-1.19324	-36.392	-1.13279	-46.581	-1.3089	-51.865	-1.33807	-64.376	-1.3083	48.539	-0.95107	34.271	-1.73677	19.345	-1.07881	-6.645	-1.70143	-38.651	-1.41683	86.396	-1.6389	49.39	-1.52055	34.363	-1.25452	8.345	-1.79898	-25.875	-1.75087	124.364	-1.20175	84.395	-1.01902	64.426	-1.30236	35.367	-1.00704	4.198	-1.30178	194.483	-1.18143	179.403	-1.01604	159.477	-0.69562	142.233	-1.12771	124.384	-1.20512
-11.36	-1.1938	-36.31	-1.13361	-46.5	-1.30968	-51.783	-1.33902	-64.296	-1.31008	48.59	-0.9512	34.354	-1.73742	19.428	-1.07942	-6.562	-1.70208	-38.57	-1.4172	86.479	-1.63966	49.474	-1.52111	34.446	-1.25539	8.429	-1.7995	-25.792	-1.75157	124.448	-1.20232	84.477	-1.01936	64.509	-1.30302	35.45	-1.00758	4.281	-1.30279	194.565	-1.18273	179.487	-1.01686	159.56	-0.69579	142.317	-1.12792	124.468	-1.20549
-11.277	-1.19444	-36.228	-1.13405	-46.415	-1.31053	-51.702	-1.3396	-64.215	-1.31198	48.64	-0.95135	34.438	-1.73796	19.511	-1.08017	-6.479	-1.70269	-38.486	-1.41766	86.563	-1.64053	49.557	-1.52183	34.529	-1.25599	8.513	-1.80025	-25.71	-1.75204	124.532	-1.20291	84.561	-1.01985	64.593	-1.3035	35.534	-1.00822	4.363	-1.30377	194.65	-1.18418	179.571	-1.01769	159.645	-0.69601	142.4	-1.12813	124.551	-1.20583
-11.194	-1.19518	-36.143	-1.13496	-46.333	-1.31126	-51.62	-1.34052	-64.134	-1.31347	48.689	-0.95154	34.521	-1.73866	19.594	-1.08082	-6.395	-1.7036	-38.405	-1.41829	86.647	-1.64122	49.641	-1.52225	34.613	-1.25667	8.597	-1.80091	-25.627	-1.75253	124.615	-1.20363	84.644	-1.0205	64.676	-1.30412	35.617	-1.00873	4.447	-1.3048	194.733	-1.18548	179.654	-1.01859	159.727	-0.69623	142.484	-1.12831	124.635	-1.20622
-11.111	-1.19578	-36.062	-1.13586	-46.252	-1.3121	-51.537	-1.34138	-64.054	-1.31515	48.739	-0.9518	34.604	-1.73951	19.677	-1.0815	-6.312	-1.70426	-38.322	-1.41873	86.73	-1.64183	49.725	-1.5226	34.695	-1.25725	8.679	-1.80139	-25.544	-1.75311	124.699	-1.20431	84.729	-1.02102	64.759	-1.30455	35.699	-1.00924	4.529	-1.30558	194.816	-1.18686	179.738	-1.01954	159.811	-0.69648	142.567	-1.12853	124.718	-1.2067
-11.029	-1.19632	-35.978	-1.13684	-46.169	-1.3129	-51.458	-1.34211	-63.972	-1.31689	48.789	-0.95209	34.687	-1.74014	19.76	-1.0822	-6.229	-1.70481	-38.24	-1.41933	86.813	-1.64272	49.808	-1.52292	34.779	-1.25755	8.763	-1.80202	-25.461	-1.75374	124.783	-1.20476	84.812	-1.02147	64.843	-1.30495	35.782	-1.00974	4.61	-1.30647	194.898	-1.18843	179.82	-1.02003	159.894	-0.69684	142.651	-1.12883	124.801	-1.20728
-10.945	-1.19703	-35.896	-1.13758	-46.087	-1.31382	-51.376	-1.3428	-63.892	-1.31847	48.839	-0.95246	34.77	-1.74106	19.843	-1.08288	-6.146	-1.7054	-38.157	-1.41988	86.897	-1.64366	49.891	-1.52338	34.862	-1.2579	8.846	-1.80252	-25.378	-1.75443	124.866	-1.20512	84.896	-1.02185	64.926	-1.30525	35.867	-1.01017	4.694	-1.30749	194.982	-1.19002	179.904	-1.0206	159.978	-0.69723	142.734	-1.12914	124.886	-1.20773
-10.862	-1.19765	-35.813	-1.13805	-46.004	-1.31451	-51.295	-1.34354	-63.81	-1.32003	48.889	-0.95286	34.853	-1.74185	19.926	-1.08369	-6.062	-1.70611	-38.075	-1.42053	86.981	-1.64446	49.975	-1.5237	34.946	-1.25815	8.929	-1.80317	-25.296	-1.75502	124.95	-1.20557	84.978	-1.02215	65.009	-1.30578	35.949	-1.01063	4.776	-1.30828	195.064	-1.19142	179.988	-1.02143	160.061	-0.69764	142.734	-1.12914	124.969	-1.20803
-10.779	-1.19822	-35.729	-1.13839	-45.922	-1.3154	-51.214	-1.34429	-63.73	-1.32201	48.938	-0.95332	34.936	-1.74251	20.01	-1.08437	-5.979	-1.7069	-37.992	-1.42109	87.065	-1.64511	50.058	-1.52423	35.029	-1.25876	9.012	-1.80393	-25.214	-1.75593	125.033	-1.20611	85.061	-1.02236	65.093	-1.30635	36.032	-1.01124	4.859	-1.30917	195.147	-1.19292	180.072	-1.02238	160.145	-0.69795	142.903	-1.12968	125.053	-1.20837
-10.697	-1.19886	-35.648	-1.13915	-45.839	-1.3166	-51.132	-1.34557	-63.648	-1.32384	48.988	-0.95368	35.02	-1.7432	20.093	-1.08503	-5.896	-1.70774	-37.912	-1.42167	87.147	-1.64572	50.142	-1.52471	35.113	-1.25937	9.096	-1.8045	-25.131	-1.75694	125.116	-1.20647	85.145	-1.02268	65.176	-1.30666	36.116	-1.01186	4.942	-1.31015	195.231	-1.19461	180.154	-1.02341	160.229	-0.69827	142.986	-1.12998	125.135	-1.20883
-10.613	-1.1998	-35.564	-1.13978	-45.757	-1.31741	-51.05	-1.34648	-63.648	-1.32384	49.038	-0.95398	35.102	-1.74408	20.175	-1.08576	-5.812	-1.70833	-37.829	-1.42224	87.232	-1.64623	50.226	-1.52516	35.195	-1.2603	9.178	-1.80519	-25.049	-1.75811	125.2	-1.2068	85.229	-1.02297	65.26	-1.30706	36.198	-1.01246	5.025	-1.31122	195.315	-1.1962	180.238	-1.02461	160.313	-0.69856	143.069	-1.13025	125.219	-1.20924
-10.529	-1.20029	-35.481	-1.14082	-45.674	-1.31829	-50.969	-1.34744	-63.486	-1.32738	49.089	-0.95425	35.185	-1.74462	20.258	-1.0865	-5.73	-1.70917	-37.747	-1.42251	87.314	-1.64675	50.309	-1.52567	35.279	-1.26133	9.262	-1.80559	-24.964	-1.75926	125.283	-1.20717	85.313	-1.02328	65.343	-1.30751	36.281	-1.01298	5.108	-1.31224	195.397	-1.19751	180.321	-1.0256	160.396	-0.69889	143.153	-1.13055	125.303	-1.20978
-10.448	-1.20075	-35.398	-1.14162	-45.593	-1.31931	-50.887	-1.34811	-63.405	-1.32909	49.138	-0.95448	35.27	-1.74518	20.342	-1.08711	-5.647	-1.70971	-37.664	-1.42281	87.397	-1.64731	50.392	-1.52616	35.362	-1.26229	9.345	-1.80631	-24.882	-1.76015	125.367	-1.20766	85.395	-1.02368	65.425	-1.30797	36.364	-1.0137	5.191	-1.31321	195.481	-1.19874	180.404	-1.02661	160.48	-0.69919	143.236	-1.13077	125.387	-1.21026
-10.364	-1.20143	-35.317	-1.14228	-45.509	-1.32019	-50.806	-1.34857	-63.323	-1.33054	49.187	-0.95474	35.352	-1.74574	20.425	-1.08777	-5.563	-1.71039	-37.582	-1.42308	87.481	-1.64782	50.476	-1.52666	35.446	-1.26309	9.427	-1.80718	-24.799	-1.76094	125.451	-1.20816	85.479	-1.02413	65.509	-1.30848	36.448	-1.01441	5.274	-1.31429	195.564	-1.2001	180.488	-1.02772	160.563	-0.69944	143.32	-1.13104	125.47	-1.21062
-10.281	-1.20199	-35.234	-1.14289	-45.427	-1.32098	-50.724	-1.3493	-63.242	-1.33213	49.238	-0.95492	35.436	-1.74624	20.507	-1.08848	-5.48	-1.71113	-37.499	-1.42354	87.564	-1.64846	50.559	-1.52703	35.529	-1.26377	9.512	-1.80785	-24.717	-1.76176	125.533	-1.20873	85.562	-1.0246	65.592	-1.30904	36.531	-1.01499	5.356	-1.31515	195.647	-1.20132	180.572	-1.02879	160.647	-0.6997	143.404	-1.13133	125.553	-1.21084
-10.199	-1.20251	-35.15	-1.14345	-45.345	-1.32178	-50.643	-1.35011	-63.16	-1.33364	49.288	-0.95508	35.518	-1.74699	20.591	-1.08926	-5.397	-1.71167	-37.417	-1.42385	87.647	-1.64888	50.643	-1.52728	35.613	-1.26482	9.595	-1.80875	-24.634	-1.76227	125.618	-1.20937	85.646	-1.02522	65.677	-1.30958	36.613	-1.01553	5.439	-1.31592	195.729	-1.20256	180.655	-1.02961	160.731	-0.6999	143.487	-1.13162	125.637	-1.21119
-10.115	-1.20304	-35.067	-1.14416	-45.263	-1.32267	-50.561	-1.35088	-63.08	-1.33517	49.337	-0.95524	35.602	-1.74752	20.673	-1.08993	-5.313	-1.71229	-37.334	-1.42434	87.732	-1.6494	50.726	-1.52757	35.696	-1.2655	9.677	-1.8098	-24.551	-1.7627	125.702	-1.21009	85.73	-1.02597	65.76	-1.31048	36.697	-1.01601	5.521	-1.31688	195.813	-1.20396	180.738	-1.03045	160.814	-0.70015	143.57	-1.13192	125.721	-1.21154
-10.032	-1.2038	-34.984	-1.14489	-45.18	-1.32377	-50.48	-1.3515	-62.999	-1.3365	49.387	-0.95539	35.684	-1.7485	20.756	-1.09066	-5.231	-1.71295	-37.253	-1.42492	87.815	-1.65008	50.809	-1.52808	35.78	-1.26622	9.76	-1.81048	-24.468	-1.76305	125.784	-1.21077	85.813	-1.02656	65.843	-1.3111	36.78	-1.01647	5.605	-1.31777	195.897	-1.20548	180.821	-1.03096	160.897	-0.7005	142.819	-1.12938	125.804	-1.21194
-9.949	-1.20422	-34.901	-1.14544	-45.098	-1.32469	-50.398	-1.35249	-62.917	-1.33804	49.436	-0.95554	35.767	-1.74944	20.839	-1.09135	-5.147	-1.71381	-37.17	-1.42558	87.898	-1.65073	50.892	-1.52864	35.863	-1.2669	9.843	-1.8109	-24.386	-1.7636	125.868	-1.21133	85.896	-1.02692	65.927	-1.31158	36.864	-1.01691	5.688	-1.31859	195.979	-1.20692	180.905	-1.03152	160.981	-0.70082	142.819	-1.12938	125.888	-1.21238
-9.865	-1.20501	-34.818	-1.14588	-45.016	-1.32563	-50.316	-1.35341	-63.567	-1.32555	49.487	-0.95564	35.852	-1.75035	20.922	-1.09215	-5.064	-1.71445	-37.087	-1.42612	87.982	-1.65155	50.976	-1.52937	35.946	-1.26739	9.927	-1.81162	-24.303	-1.76418	125.952	-1.21189	85.979	-1.02743	66.011	-1.31238	36.946	-1.01754	5.77	-1.31955	196.063	-1.20833	180.989	-1.03235	161.065	-0.70102	142.903	-1.12968	125.971	-1.21283
-9.782	-1.2059	-34.736	-1.14653	-44.932	-1.32667	-50.236	-1.35432	-63.567	-1.32555	49.536	-0.95579	35.933	-1.75124	21.006	-1.09294	-4.982	-1.71531	-37.006	-1.42671	88.065	-1.65217	51.06	-1.53002	36.029	-1.26793	10.01	-1.81228	-24.221	-1.76495	126.035	-1.21245	86.063	-1.02792	66.094	-1.3129	37.029	-1.01807	5.852	-1.3204	196.146	-1.20972	181.071	-1.03296	161.148	-0.70122	142.986	-1.12998	126.054	-1.21339
-9.7	-1.20646	-34.653	-1.14732	-44.85	-1.32761	-50.153	-1.35474	-63.486	-1.32738	49.585	-0.95596	36.017	-1.75199	21.088	-1.0938	-4.898	-1.716	-36.923	-1.42728	88.149	-1.65289	51.143	-1.53057	36.113	-1.26868	10.093	-1.81294	-24.139	-1.76567	126.119	-1.21289	86.145	-1.02837	66.178	-1.31317	37.113	-1.01859	5.936	-1.32132	196.229	-1.21108	181.155	-1.03395	161.231	-0.70142	143.069	-1.13025	126.138	-1.21384
-9.616	-1.20703	-34.571	-1.14803	-44.767	-1.32845	-50.071	-1.35582	-63.405	-1.32909	49.635	-0.95612	36.1	-1.75271	21.171	-1.09468	-4.815	-1.71673	-36.841	-1.4279	88.232	-1.65358	51.227	-1.53107	36.195	-1.26906	10.177	-1.81342	-24.055	-1.76623	126.202	-1.21333	86.229	-1.02879	66.262	-1.31343	37.196	-1.01907	6.02	-1.32226	196.312	-1.2124	181.239	-1.03449	161.315	-0.70167	143.153	-1.13055	126.221	-1.21433
-9.534	-1.20742	-34.487	-1.14886	-44.685	-1.32946	-49.99	-1.357	-63.323	-1.33054	49.685	-0.95637	36.184	-1.7533	21.254	-1.09538	-4.731	-1.71772	-36.759	-1.42838	88.316	-1.65413	51.311	-1.53154	36.28	-1.26991	10.26	-1.81393	-23.973	-1.76702	126.286	-1.21377	86.314	-1.02924	66.344	-1.3139	37.279	-1.01968	6.102	-1.32326	196.395	-1.21392	181.321	-1.03571	161.398	-0.70195	143.236	-1.13077	126.306	-1.21505
-9.45	-1.20814	-34.404	-1.14966	-44.602	-1.33009	-49.909	-1.35793	-63.242	-1.33213	49.735	-0.95667	36.267	-1.75375	21.337	-1.09587	-4.649	-1.71819	-36.677	-1.42867	88.399	-1.65492	51.394	-1.53191	36.363	-1.27061	10.343	-1.81446	-23.89	-1.76803	126.368	-1.21431	86.396	-1.02971	66.428	-1.31427	37.363	-1.02037	6.185	-1.32409	196.478	-1.21553	181.405	-1.03685	161.482	-0.70217	143.32	-1.13104	126.388	-1.21565
-9.367	-1.20869	-34.322	-1.15031	-44.52	-1.33073	-49.827	-1.35869	-63.16	-1.33364	49.785	-0.95694	36.352	-1.7545	21.42	-1.09654	-4.565	-1.71903	-36.593	-1.42913	88.483	-1.65564	51.477	-1.5322	36.445	-1.27093	10.426	-1.81465	-23.808	-1.76892	126.452	-1.21484	86.48	-1.03002	66.511	-1.31472	37.445	-1.02094	6.267	-1.32483	196.561	-1.21695	181.489	-1.03817	161.566	-0.70238	143.404	-1.13133	126.472	-1.21627
-9.285	-1.20939	-34.239	-1.15103	-44.437	-1.33158	-49.745	-1.3595	-63.08	-1.33517	49.834	-0.95713	36.433	-1.75477	21.503	-1.09725	-4.483	-1.71954	-36.511	-1.42932	88.567	-1.65623	51.562	-1.53243	36.531	-1.2715	10.509	-1.81529	-23.725	-1.76958	126.536	-1.2155	86.563	-1.03061	66.595	-1.31518	37.527	-1.02155	6.35	-1.32576	196.645	-1.21857	181.572	-1.03925	161.649	-0.70262	143.487	-1.13162	126.556	-1.21691
-9.201	-1.21011	-34.156	-1.15159	-44.355	-1.33255	-49.663	-1.36012	-62.999	-1.3365	49.884	-0.95735	36.516	-1.75544	21.586	-1.09806	-4.399	-1.71998	-36.429	-1.42951	88.65	-1.65686	51.645	-1.53278	36.614	-1.27215	10.592	-1.81616	-23.642	-1.77011	126.619	-1.21613	86.647	-1.0312	66.678	-1.31591	37.611	-1.02218	6.433	-1.32659	196.728	-1.2201	181.655	-1.04	161.733	-0.70289	143.57	-1.13192	126.639	-1.21751
-9.119	-1.21082	-34.073	-1.15217	-44.273	-1.33367	-49.581	-1.3607	-62.917	-1.33804	49.934	-0.95756	36.599	-1.75646	21.669	-1.09873	-4.316	-1.72056	-36.347	-1.42966	88.733	-1.65767	51.728	-1.5331	36.697	-1.27298	10.676	-1.8171	-23.559	-1.77097	126.703	-1.21669	86.731	-1.03155	66.762	-1.31655	37.695	-1.0229	6.515	-1.32739	196.811	-1.22164	181.738	-1.04065	161.817	-0.70318	143.654	-1.1322	126.723	-1.21791
-9.035	-1.21132	-33.991	-1.15258	-44.19	-1.33498	-49.5	-1.36139	-62.836	-1.33987	49.983	-0.95778	36.682	-1.75731	21.752	-1.09944	-4.233	-1.72144	-36.264	-1.42994	88.816	-1.65816	51.812	-1.53359	36.781	-1.27382	10.759	-1.8181	-23.476	-1.77198	126.787	-1.21759	86.815	-1.03195	66.845	-1.31729	37.777	-1.02344	6.598	-1.32838	196.894	-1.22313	181.823	-1.04175	161.9	-0.7035	143.737	-1.13241	126.806	-1.21822
-8.952	-1.21205	-33.909	-1.15327	-44.108	-1.33604	-49.417	-1.36226	-62.673	-1.34333	50.033	-0.95802	36.767	-1.75818	21.835	-1.10013	-4.15	-1.722	-36.182	-1.43026	88.9	-1.65903	51.895	-1.53411	36.863	-1.27475	10.842	-1.81891	-23.395	-1.77306	126.87	-1.21822	86.898	-1.03248	66.928	-1.31779	37.86	-1.02409	6.681	-1.3295	196.977	-1.22491	181.905	-1.0425	161.983	-0.70375	143.821	-1.13263	126.889	-1.21853
-8.869	-1.21273	-33.826	-1.15402	-44.025	-1.33722	-49.337	-1.36315	-62.592	-1.34519	50.083	-0.95822	36.849	-1.75897	21.918	-1.10081	-4.066	-1.72241	-36.1	-1.43069	88.983	-1.65964	51.979	-1.53452	36.947	-1.27549	10.925	-1.8196	-23.312	-1.77361	126.953	-1.21879	86.982	-1.03298	67.012	-1.31841	37.944	-1.02467	6.764	-1.33057	197.06	-1.22618	181.989	-1.04348	162.067	-0.70397	143.905	-1.13285	126.973	-1.21884
-8.786	-1.21351	-33.743	-1.15466	-43.943	-1.33833	-49.256	-1.36373	-62.511	-1.34698	50.133	-0.95842	36.934	-1.7594	22.001	-1.10176	-3.984	-1.72294	-36.017	-1.43128	89.067	-1.6602	52.062	-1.53506	37.03	-1.27672	11.008	-1.82048	-23.228	-1.77405	127.037	-1.21935	87.066	-1.03326	67.096	-1.31903	38.027	-1.02526	6.847	-1.3315	197.144	-1.2274	182.072	-1.04442	162.15	-0.70421	143.989	-1.13303	127.057	-1.21933
-8.702	-1.21407	-33.66	-1.15526	-43.86	-1.33937	-49.173	-1.36437	-62.429	-1.34874	50.183	-0.95869	37.016	-1.75993	22.083	-1.10273	-3.899	-1.72349	-35.936	-1.43173	89.151	-1.66078	52.146	-1.53556	37.113	-1.27734	11.091	-1.82084	-23.145	-1.77443	127.12	-1.21962	87.149	-1.03369	67.179	-1.31967	38.11	-1.0258	6.931	-1.33256	197.226	-1.22873	182.155	-1.04563	162.234	-0.70448	144.072	-1.13315	127.14	-1.21965
-8.62	-1.21468	-33.577	-1.15615	-43.777	-1.34034	-49.093	-1.36533	-62.348	-1.35036	50.233	-0.95899	37.099	-1.76053	22.167	-1.10351	-3.816	-1.72418	-35.852	-1.43224	89.235	-1.66118	52.228	-1.53607	37.197	-1.27819	11.174	-1.82144	-23.063	-1.77512	127.204	-1.22015	87.232	-1.03415	67.262	-1.32002	38.194	-1.02634	7.013	-1.33352	197.309	-1.23005	182.238	-1.04682	162.318	-0.70486	144.156	-1.1333	127.224	-1.22012
-8.536	-1.21535	-33.494	-1.15683	-43.696	-1.34107	-49.011	-1.36641	-62.267	-1.35176	50.282	-0.95922	37.182	-1.76125	22.25	-1.10421	-3.733	-1.72514	-35.769	-1.43275	89.318	-1.66162	52.313	-1.53658	37.28	-1.27893	11.258	-1.82219	-22.981	-1.77594	127.288	-1.2206	87.316	-1.0346	67.346	-1.32038	38.277	-1.02693	7.096	-1.33439	197.394	-1.23139	182.322	-1.04796	162.402	-0.70525	144.239	-1.13345	127.307	-1.22064
-8.453	-1.21601	-33.411	-1.15775	-43.612	-1.3418	-48.928	-1.36738	-62.188	-1.35358	50.332	-0.95949	37.266	-1.76199	22.334	-1.10497	-3.65	-1.72604	-35.688	-1.43329	89.401	-1.66208	52.395	-1.53692	37.363	-1.27935	11.341	-1.82274	-22.897	-1.77659	127.372	-1.22091	87.399	-1.03496	67.429	-1.32078	38.36	-1.02742	7.18	-1.33527	197.477	-1.23274	182.405	-1.04882	162.485	-0.70564	144.323	-1.13366	127.39	-1.22097
-8.369	-1.21673	-33.329	-1.15835	-43.531	-1.34233	-48.846	-1.36852	-62.105	-1.35501	50.382	-0.95971	37.349	-1.76249	22.416	-1.10579	-3.567	-1.72651	-35.604	-1.43373	89.484	-1.66285	52.479	-1.53737	37.446	-1.27973	11.425	-1.82329	-22.814	-1.77734	127.455	-1.22141	87.482	-1.03536	67.514	-1.32129	38.443	-1.02803	7.261	-1.33632	197.56	-1.23404	182.488	-1.04989	162.568	-0.70604	143.654	-1.1322	127.474	-1.22133
-8.287	-1.21736	-33.246	-1.15915	-43.447	-1.3432	-48.766	-1.36964	-62.754	-1.34164	50.432	-0.95993	37.432	-1.76304	22.5	-1.10651	-3.483	-1.72707	-35.523	-1.43414	89.569	-1.66338	52.562	-1.53792	37.53	-1.28032	11.508	-1.82369	-22.731	-1.77819	127.537	-1.22189	87.566	-1.03577	67.596	-1.32198	38.526	-1.02864	7.344	-1.33727	197.644	-1.23575	182.572	-1.05093	162.652	-0.70637	143.737	-1.13241	127.558	-1.22183
-8.205	-1.21778	-33.163	-1.15978	-43.365	-1.344	-48.684	-1.37041	-62.836	-1.33987	50.482	-0.96012	37.515	-1.76365	22.582	-1.10723	-3.401	-1.72778	-35.44	-1.43451	89.651	-1.66398	52.646	-1.53857	37.613	-1.2808	11.591	-1.82423	-22.649	-1.77895	127.622	-1.22242	87.65	-1.03628	67.681	-1.32268	38.608	-1.02927	7.428	-1.33838	197.726	-1.23727	182.655	-1.05189	162.736	-0.70673	143.821	-1.13263	127.641	-1.22221
-8.121	-1.2186	-33.079	-1.16055	-43.282	-1.34483	-48.602	-1.3713	-62.754	-1.34164	50.531	-0.96031	37.599	-1.76428	22.666	-1.10797	-3.317	-1.72895	-35.358	-1.43494	89.735	-1.66455	52.73	-1.53902	37.696	-1.28134	11.673	-1.82504	-22.567	-1.77972	127.705	-1.22313	87.733	-1.03668	67.764	-1.32333	38.693	-1.02985	7.51	-1.33918	197.81	-1.23881	182.739	-1.05274	162.82	-0.70709	143.905	-1.13285	127.725	-1.22262
-8.038	-1.21935	-32.997	-1.16137	-43.197	-1.34584	-48.521	-1.37217	-62.673	-1.34333	50.581	-0.9605	37.681	-1.76483	22.749	-1.10863	-3.234	-1.72956	-35.275	-1.43553	89.818	-1.66541	52.813	-1.53958	37.779	-1.28191	11.757	-1.82588	-22.484	-1.78104	127.789	-1.22355	87.817	-1.03725	67.846	-1.32389	38.775	-1.03045	7.593	-1.33998	197.892	-1.24051	182.822	-1.05369	162.902	-0.70752	143.989	-1.13303	127.808	-1.22314
-7.955	-1.21984	-32.914	-1.16213	-43.117	-1.34687	-48.44	-1.37323	-62.592	-1.34519	50.631	-0.96068	37.765	-1.76549	22.833	-1.10926	-3.152	-1.73015	-35.192	-1.43599	89.902	-1.66621	52.896	-1.54023	37.862	-1.28277	11.84	-1.82645	-22.401	-1.78215	127.872	-1.22393	87.9	-1.03775	67.929	-1.32456	38.858	-1.03099	7.676	-1.34075	197.976	-1.24216	182.906	-1.05447	162.986	-0.70777	144.072	-1.13315	127.892	-1.22346
-7.871	-1.22052	-32.831	-1.16297	-43.035	-1.34786	-48.358	-1.37426	-62.511	-1.34698	50.681	-0.96089	37.848	-1.7657	22.915	-1.11019	-3.068	-1.73097	-35.11	-1.4366	89.985	-1.66727	52.979	-1.54072	37.946	-1.28369	11.924	-1.82727	-22.318	-1.78307	127.955	-1.22457	87.984	-1.03807	68.014	-1.32523	38.941	-1.03155	7.758	-1.34157	198.059	-1.24373	182.989	-1.05532	163.07	-0.70794	144.156	-1.1333	127.975	-1.22385
-7.788	-1.22108	-32.749	-1.16368	-42.951	-1.34864	-48.277	-1.37491	-62.429	-1.34874	50.731	-0.96116	37.931	-1.76633	22.997	-1.11098	-2.985	-1.73144	-35.029	-1.43704	90.069	-1.66813	53.063	-1.54102	38.03	-1.28428	12.007	-1.828	-22.235	-1.78376	128.04	-1.22521	88.067	-1.03846	68.098	-1.3256	39.025	-1.03212	7.841	-1.34275	198.141	-1.24543	183.073	-1.05599	163.154	-0.70812	144.239	-1.13345	128.059	-1.22438
-7.705	-1.22174	-32.666	-1.16435	-42.868	-1.34953	-48.195	-1.37562	-62.348	-1.35036	50.78	-0.96145	38.014	-1.76723	23.081	-1.1117	-2.903	-1.73202	-34.945	-1.43745	90.152	-1.6689	53.147	-1.54149	38.113	-1.28507	12.091	-1.82854	-22.153	-1.78434	128.123	-1.22592	88.15	-1.03891	68.18	-1.32594	39.108	-1.03266	7.924	-1.34358	198.225	-1.24701	183.156	-1.05716	163.236	-0.70835	144.323	-1.13366	128.142	-1.22502
-7.622	-1.22251	-32.584	-1.16503	-42.787	-1.35034	-48.112	-1.3765	-62.267	-1.35176	50.831	-0.96165	38.098	-1.76802	23.163	-1.11264	-2.818	-1.7328	-34.863	-1.43794	90.235	-1.66942	53.231	-1.54198	38.197	-1.28581	12.174	-1.8293	-22.069	-1.78468	128.206	-1.22641	88.234	-1.03939	68.264	-1.3263	39.191	-1.03328	8.006	-1.34435	198.308	-1.2486	183.239	-1.05819	163.321	-0.70856	144.406	-1.13392	128.226	-1.22564
-7.539	-1.22338	-32.5	-1.16563	-42.703	-1.35129	-48.032	-1.37742	-62.188	-1.35358	50.881	-0.96187	38.181	-1.76855	23.246	-1.11338	-2.736	-1.73354	-34.78	-1.43846	90.319	-1.67008	53.314	-1.54233	38.28	-1.28643	12.257	-1.82994	-21.987	-1.78503	128.29	-1.2269	88.317	-1.04005	68.347	-1.32655	39.274	-1.03385	8.09	-1.34525	198.391	-1.2498	183.323	-1.05891	163.404	-0.70883	144.406	-1.13392	128.31	-1.22617
-7.456	-1.22417	-32.417	-1.16618	-42.622	-1.35198	-47.949	-1.37847	-62.105	-1.35501	50.929	-0.96216	38.264	-1.76913	23.33	-1.11412	-2.652	-1.73404	-34.698	-1.4388	90.402	-1.67046	53.398	-1.54278	38.364	-1.28723	12.341	-1.83085	-21.905	-1.78571	128.373	-1.22734	88.401	-1.04078	68.431	-1.32694	39.358	-1.03446	8.173	-1.34618	198.474	-1.25133	183.406	-1.06011	163.487	-0.70908	144.49	-1.13416	128.393	-1.22668
-7.373	-1.22456	-32.336	-1.16694	-42.539	-1.35315	-47.869	-1.37969	-62.024	-1.35658	50.98	-0.96248	38.347	-1.76949	23.412	-1.11489	-2.569	-1.73438	-34.616	-1.43917	90.485	-1.67122	53.481	-1.54327	38.448	-1.288	12.424	-1.8313	-21.82	-1.78651	128.457	-1.22779	88.483	-1.04132	68.514	-1.32744	39.44	-1.03505	8.256	-1.34695	198.557	-1.25277	183.489	-1.0611	163.571	-0.70943	144.574	-1.13442	128.476	-1.22714
-7.289	-1.2252	-32.252	-1.16743	-42.456	-1.35413	-47.786	-1.38066	-62.024	-1.35658	51.029	-0.9628	38.43	-1.77015	23.496	-1.11561	-2.485	-1.73494	-34.534	-1.43946	90.569	-1.67166	53.564	-1.54373	38.53	-1.28877	12.506	-1.83155	-21.738	-1.78711	128.539	-1.22827	88.568	-1.04197	68.598	-1.328	39.523	-1.03584	8.339	-1.3478	198.64	-1.25431	183.572	-1.06228	163.654	-0.70982	144.657	-1.13471	128.56	-1.22757
-7.206	-1.22611	-32.169	-1.16828	-42.373	-1.35541	-47.704	-1.38159	-61.943	-1.35802	51.079	-0.96309	38.514	-1.77065	23.578	-1.11652	-2.403	-1.73543	-34.451	-1.43979	90.652	-1.67246	53.648	-1.54412	38.614	-1.28956	12.59	-1.83225	-21.656	-1.78761	128.624	-1.2289	88.651	-1.04266	68.681	-1.32866	39.606	-1.03649	8.422	-1.34863	198.724	-1.25595	183.656	-1.06337	163.739	-0.7102	144.74	-1.13502	128.644	-1.22792
-7.124	-1.2269	-32.086	-1.16901	-42.291	-1.35667	-47.623	-1.38229	-61.861	-1.35966	51.129	-0.96338	38.595	-1.77138	23.661	-1.11723	-2.319	-1.73595	-34.368	-1.44039	90.736	-1.67303	53.732	-1.54469	38.697	-1.2904	12.672	-1.83292	-21.573	-1.78831	128.707	-1.22934	88.734	-1.04315	68.765	-1.32936	39.69	-1.03713	8.504	-1.34969	198.807	-1.25772	183.74	-1.06463	163.822	-0.71064	144.824	-1.13531	128.727	-1.2282
-7.04	-1.22746	-32.002	-1.16991	-42.209	-1.35793	-47.54	-1.38321	-61.78	-1.36148	51.178	-0.96365	38.679	-1.77207	23.744	-1.11809	-2.236	-1.73656	-34.286	-1.44099	90.82	-1.67333	53.814	-1.54512	38.78	-1.2911	12.758	-1.83378	-21.49	-1.78914	128.791	-1.22977	88.819	-1.04369	68.849	-1.32994	39.773	-1.03771	8.587	-1.3506	198.889	-1.2593	183.823	-1.06569	163.905	-0.71098	144.909	-1.13558	128.811	-1.22845
-6.958	-1.2279	-31.92	-1.17092	-42.126	-1.35896	-47.459	-1.38404	-61.699	-1.36318	51.229	-0.96392	38.763	-1.77262	23.827	-1.11892	-2.153	-1.73717	-34.203	-1.44155	90.903	-1.67409	53.898	-1.54585	38.864	-1.2917	12.84	-1.83428	-21.407	-1.79019	128.875	-1.23035	88.902	-1.04394	68.932	-1.33062	39.856	-1.03834	8.67	-1.35159	198.973	-1.26082	183.906	-1.06698	163.988	-0.71121	144.991	-1.1359	128.894	-1.22879
-6.875	-1.22857	-31.837	-1.17176	-42.043	-1.36002	-47.378	-1.38486	-61.618	-1.36476	51.278	-0.96417	38.846	-1.77352	23.91	-1.11976	-2.07	-1.73806	-34.12	-1.44216	90.986	-1.67473	53.981	-1.5463	38.947	-1.29233	12.924	-1.83525	-21.325	-1.79091	128.957	-1.23102	88.985	-1.04432	69.015	-1.33117	39.939	-1.03886	8.753	-1.35253	199.056	-1.26231	183.989	-1.06802	164.072	-0.71145	145.075	-1.13618	128.978	-1.22912
-6.791	-1.2292	-31.754	-1.17281	-41.961	-1.36102	-47.296	-1.38557	-61.536	-1.36662	51.328	-0.96442	38.928	-1.77436	23.994	-1.12049	-1.987	-1.73889	-34.039	-1.44265	91.07	-1.67547	54.065	-1.54681	39.029	-1.29277	13.006	-1.83587	-21.242	-1.79156	129.041	-1.23171	89.069	-1.0446	69.098	-1.33167	40.022	-1.03947	8.836	-1.3535	199.139	-1.26381	184.073	-1.0691	164.156	-0.71171	145.158	-1.13646	129.061	-1.22968
-6.708	-1.23005	-31.672	-1.17356	-41.878	-1.36202	-47.214	-1.38608	-61.455	-1.36845	51.377	-0.96464	39.011	-1.77526	24.076	-1.12128	-1.904	-1.7397	-33.956	-1.44303	91.153	-1.67615	54.148	-1.54739	39.114	-1.29371	13.091	-1.83642	-21.159	-1.79197	129.125	-1.23247	89.152	-1.045	69.182	-1.33223	40.105	-1.04004	8.919	-1.35454	199.222	-1.2653	184.156	-1.07041	164.239	-0.71194	145.243	-1.13676	129.145	-1.23026
-6.624	-1.23088	-31.588	-1.17454	-41.796	-1.36286	-47.132	-1.38706	-61.292	-1.37215	51.427	-0.96479	39.095	-1.77613	24.159	-1.12215	-1.819	-1.74058	-33.874	-1.44334	91.237	-1.67681	54.232	-1.54788	39.197	-1.2944	13.173	-1.83751	-21.076	-1.79277	129.208	-1.23308	89.236	-1.04548	69.265	-1.33277	40.189	-1.04071	9.003	-1.35527	199.305	-1.26675	184.24	-1.07115	164.324	-0.71217	144.49	-1.13416	129.228	-1.23073
-6.542	-1.23162	-31.504	-1.17521	-41.713	-1.36362	-47.05	-1.38803	-61.373	-1.37019	51.477	-0.96495	39.179	-1.77704	24.242	-1.12303	-1.736	-1.74104	-33.792	-1.4436	91.321	-1.67745	54.315	-1.54831	39.28	-1.295	13.256	-1.83839	-20.993	-1.79349	129.292	-1.23342	89.319	-1.04589	69.349	-1.33316	40.271	-1.04133	9.084	-1.35632	199.387	-1.2682	184.324	-1.07201	164.406	-0.71241	144.574	-1.13442	129.311	-1.23129
-6.459	-1.232	-31.423	-1.17612	-41.63	-1.36459	-46.969	-1.38911	-61.943	-1.35802	51.526	-0.96514	39.262	-1.77761	24.326	-1.1239	-1.654	-1.74148	-33.709	-1.44386	91.404	-1.67827	54.399	-1.54874	39.363	-1.29587	13.339	-1.83851	-20.911	-1.79461	129.375	-1.23387	89.403	-1.04633	69.432	-1.33369	40.354	-1.04187	9.168	-1.35708	199.472	-1.26968	184.407	-1.07294	164.49	-0.71273	144.657	-1.13471	129.395	-1.23195
-6.376	-1.23288	-31.341	-1.17667	-41.547	-1.36547	-46.886	-1.39009	-61.861	-1.35966	51.576	-0.96532	39.345	-1.77854	24.408	-1.1249	-1.571	-1.74217	-33.626	-1.44415	91.487	-1.679	54.482	-1.54921	39.446	-1.29632	13.422	-1.83889	-20.828	-1.79558	129.459	-1.23447	89.487	-1.04683	69.515	-1.3341	40.438	-1.04253	9.25	-1.35815	199.555	-1.27119	184.49	-1.07392	164.574	-0.71314	144.74	-1.13502	129.478	-1.23245
-6.293	-1.23383	-31.258	-1.17722	-41.465	-1.36643	-46.804	-1.39095	-61.78	-1.36148	51.626	-0.9655	39.428	-1.77907	24.491	-1.12573	-1.487	-1.74307	-33.544	-1.44436	91.571	-1.6799	54.566	-1.54974	39.53	-1.2969	13.505	-1.83916	-20.745	-1.79623	129.542	-1.23518	89.57	-1.0473	69.599	-1.33463	40.521	-1.04313	9.333	-1.35923	199.638	-1.27258	184.573	-1.07491	164.657	-0.71346	144.824	-1.13531	129.562	-1.23307
-6.209	-1.23456	-31.174	-1.17758	-41.382	-1.36737	-46.724	-1.39175	-61.699	-1.36318	51.676	-0.96567	39.512	-1.77939	24.574	-1.12647	-1.403	-1.74412	-33.462	-1.44467	91.654	-1.68042	54.649	-1.55013	39.614	-1.29776	13.588	-1.83977	-20.662	-1.79681	129.626	-1.23587	89.653	-1.04768	69.683	-1.33515	40.604	-1.04379	9.417	-1.36016	199.72	-1.27431	184.655	-1.07599	164.741	-0.71379	144.909	-1.13558	129.646	-1.23369
-6.125	-1.23519	-31.092	-1.17824	-41.299	-1.36829	-46.643	-1.39315	-61.618	-1.36476	51.726	-0.96583	39.594	-1.77978	24.657	-1.12735	-1.32	-1.7448	-33.379	-1.44498	91.737	-1.68103	54.732	-1.55043	39.697	-1.29863	13.673	-1.84023	-20.58	-1.79739	129.709	-1.23652	89.737	-1.04801	69.765	-1.33567	40.687	-1.04446	9.499	-1.36104	199.804	-1.27571	184.74	-1.07716	164.825	-0.71407	144.991	-1.1359	129.729	-1.23401
-6.043	-1.23544	-31.008	-1.17914	-41.217	-1.36931	-46.561	-1.3943	-61.536	-1.36662	51.776	-0.96603	39.679	-1.78022	24.74	-1.12808	-1.237	-1.7455	-33.297	-1.44542	91.82	-1.68166	54.816	-1.55096	39.78	-1.29935	13.754	-1.8406	-20.496	-1.79824	129.792	-1.23703	89.821	-1.0484	69.85	-1.33643	40.771	-1.04504	9.581	-1.36185	199.886	-1.27711	184.823	-1.07851	164.909	-0.71433	145.075	-1.13618	129.814	-1.23462
-5.96	-1.23616	-30.926	-1.17974	-41.135	-1.37042	-46.478	-1.39534	-61.455	-1.36845	51.825	-0.96622	39.762	-1.78054	24.824	-1.12892	-1.155	-1.74629	-33.214	-1.44574	91.905	-1.68212	54.9	-1.55144	39.864	-1.29992	13.837	-1.84136	-20.414	-1.79895	129.876	-1.23767	89.904	-1.04881	69.933	-1.33709	40.854	-1.04548	9.665	-1.36288	199.97	-1.27877	184.906	-1.07979	164.992	-0.71457	145.158	-1.13646	129.896	-1.23508
-5.876	-1.23693	-30.844	-1.18056	-41.052	-1.37157	-46.397	-1.39637	-61.373	-1.37019	51.876	-0.96639	39.845	-1.78092	24.907	-1.12964	-1.071	-1.74701	-33.131	-1.44617	91.988	-1.68295	54.983	-1.55198	39.947	-1.30059	13.922	-1.84196	-20.332	-1.79981	129.959	-1.23807	89.988	-1.0494	70.017	-1.33756	40.936	-1.04609	9.747	-1.36379	200.053	-1.28022	184.989	-1.08067	165.075	-0.71493	145.243	-1.13676	129.98	-1.23546
-5.794	-1.23764	-30.76	-1.18124	-40.97	-1.37263	-46.314	-1.39736	-61.292	-1.37215	51.924	-0.96659	39.927	-1.78137	24.989	-1.13029	-0.988	-1.74755	-33.049	-1.4465	92.071	-1.68359	55.066	-1.55257	40.03	-1.30137	14.006	-1.8426	-20.249	-1.80046	130.043	-1.23874	90.07	-1.05009	70.1	-1.33837	41.02	-1.04673	9.83	-1.36486	200.136	-1.28179	185.072	-1.08188	165.16	-0.71523	145.325	-1.13702	130.063	-1.23589
-5.71	-1.23842	-30.678	-1.18189	-40.887	-1.37366	-46.232	-1.3987	-61.211	-1.37399	51.975	-0.96681	40.01	-1.78191	25.073	-1.13103	-0.905	-1.74794	-32.966	-1.44696	92.154	-1.68399	55.15	-1.55314	40.114	-1.30205	14.089	-1.84343	-20.165	-1.80089	130.126	-1.23928	90.155	-1.05067	70.184	-1.33913	41.103	-1.04737	9.913	-1.36568	200.22	-1.28333	185.156	-1.08283	165.244	-0.71563	145.492	-1.13736	130.147	-1.23621
-5.627	-1.23934	-30.594	-1.18273	-40.804	-1.3747	-46.15	-1.39971	-61.211	-1.37399	52.025	-0.96705	40.093	-1.78256	25.155	-1.13194	-0.821	-1.74839	-32.883	-1.44727	92.238	-1.68434	55.233	-1.55358	40.198	-1.30257	14.172	-1.84437	-20.083	-1.80136	130.21	-1.23978	90.237	-1.05113	70.266	-1.33942	41.185	-1.04802	9.996	-1.36639	200.302	-1.28498	185.24	-1.08404	165.326	-0.71605	145.576	-1.13756	130.23	-1.23666
-5.543	-1.24005	-30.511	-1.18372	-40.722	-1.37585	-46.07	-1.40067	-61.13	-1.37599	52.075	-0.96734	40.176	-1.78325	25.239	-1.13284	-0.739	-1.74882	-32.801	-1.4476	92.322	-1.68497	55.317	-1.55395	40.281	-1.30344	14.255	-1.84501	-19.999	-1.80251	130.293	-1.24025	90.321	-1.05169	70.349	-1.33996	41.268	-1.04866	10.079	-1.36719	200.385	-1.28675	185.323	-1.08513	165.41	-0.71653	145.659	-1.13774	130.313	-1.2372
-5.461	-1.24085	-30.428	-1.18463	-40.64	-1.37682	-45.989	-1.40164	-61.049	-1.37753	52.125	-0.96764	40.259	-1.78418	25.321	-1.13377	-0.655	-1.74943	-32.719	-1.44804	92.406	-1.68557	55.401	-1.5543	40.364	-1.30416	14.338	-1.84548	-19.916	-1.80362	130.376	-1.24095	90.404	-1.05218	70.433	-1.3404	41.351	-1.04924	10.162	-1.36817	200.469	-1.28837	185.406	-1.08624	165.493	-0.71702	145.743	-1.13795	130.398	-1.23758
-5.377	-1.2417	-30.347	-1.18528	-40.558	-1.37784	-45.906	-1.40289	-60.967	-1.37935	52.174	-0.96793	40.343	-1.78525	25.404	-1.13468	-0.572	-1.75011	-32.635	-1.44855	92.488	-1.68628	55.484	-1.55472	40.447	-1.30494	14.421	-1.84592	-19.835	-1.80452	130.461	-1.24182	90.488	-1.05261	70.516	-1.34082	41.435	-1.04989	10.245	-1.36931	200.552	-1.28998	185.488	-1.08728	165.577	-0.71751	145.827	-1.13816	130.481	-1.23806
-5.294	-1.2424	-30.264	-1.18607	-40.475	-1.37893	-45.823	-1.40383	-60.886	-1.38116	52.224	-0.96818	40.426	-1.7864	25.487	-1.13544	-0.489	-1.75094	-32.554	-1.44915	92.573	-1.68699	55.568	-1.55526	40.531	-1.30585	14.505	-1.84679	-19.751	-1.80542	130.544	-1.24268	90.571	-1.05306	70.6	-1.34126	41.519	-1.0506	10.329	-1.37018	200.635	-1.29137	185.572	-1.08834	165.661	-0.718	145.911	-1.13838	130.564	-1.23878
-5.211	-1.24305	-30.182	-1.18707	-40.391	-1.37998	-45.743	-1.40489	-60.805	-1.38305	52.274	-0.96843	40.509	-1.78704	25.57	-1.13641	-0.406	-1.7515	-32.472	-1.44981	92.655	-1.68762	55.651	-1.55587	40.613	-1.30674	14.588	-1.84735	-19.669	-1.80626	130.627	-1.24315	90.654	-1.05349	70.683	-1.34174	41.601	-1.05123	10.411	-1.37096	200.718	-1.29272	185.657	-1.08947	165.744	-0.71857	145.995	-1.13862	130.648	-1.23941
-5.128	-1.24356	-30.098	-1.18777	-40.309	-1.38107	-45.661	-1.40594	-60.724	-1.38463	52.324	-0.96866	40.593	-1.78784	25.654	-1.13726	-0.322	-1.75207	-32.389	-1.45043	92.739	-1.68836	55.735	-1.55659	40.697	-1.30738	14.671	-1.84774	-19.585	-1.80718	130.711	-1.24367	90.738	-1.05387	70.766	-1.3422	41.684	-1.0519	10.494	-1.37177	200.801	-1.29428	185.739	-1.09056	165.827	-0.71893	146.078	-1.13891	130.73	-1.24005
-5.045	-1.24415	-30.015	-1.18842	-40.225	-1.38222	-45.579	-1.40681	-60.641	-1.38632	52.374	-0.96884	40.676	-1.78824	25.737	-1.13825	-0.239	-1.75274	-32.306	-1.45097	92.822	-1.68894	55.818	-1.55728	40.78	-1.30781	14.754	-1.84841	-19.503	-1.80813	130.794	-1.24425	90.821	-1.05439	70.851	-1.34261	41.767	-1.05257	10.576	-1.37257	200.884	-1.29595	185.824	-1.09172	165.911	-0.71923	145.409	-1.13718	130.814	-1.24072
-4.963	-1.24485	-29.932	-1.18936	-40.143	-1.38343	-45.497	-1.40766	-60.56	-1.3879	52.424	-0.96901	40.759	-1.78877	25.82	-1.13902	-0.156	-1.75342	-32.225	-1.45155	92.906	-1.68975	55.901	-1.55786	40.864	-1.30829	14.837	-1.84921	-19.42	-1.80913	130.878	-1.24472	90.904	-1.05503	70.934	-1.34304	41.851	-1.05319	10.659	-1.37346	200.967	-1.29746	185.908	-1.09274	165.995	-0.71945	145.325	-1.13702	130.898	-1.24136
-4.879	-1.24561	-29.85	-1.19018	-40.061	-1.38455	-45.416	-1.40864	-60.48	-1.38949	52.474	-0.96917	40.842	-1.78932	25.903	-1.13982	-0.073	-1.7541	-32.141	-1.45202	92.99	-1.69061	55.985	-1.55842	40.948	-1.30915	14.921	-1.84981	-19.336	-1.80974	130.961	-1.24522	90.988	-1.05547	71.018	-1.34376	41.932	-1.05374	10.743	-1.37458	201.051	-1.299	185.991	-1.09374	166.078	-0.71971	145.409	-1.13718	130.982	-1.24192
-4.795	-1.24638	-29.767	-1.19083	-39.979	-1.38552	-45.335	-1.41	-61.13	-1.37599	52.524	-0.96945	40.925	-1.78971	25.986	-1.14076	0.011	-1.75458	-32.058	-1.45235	93.073	-1.6913	56.068	-1.559	41.032	-1.30997	15.004	-1.85027	-19.254	-1.8106	131.044	-1.24574	91.072	-1.05602	71.101	-1.34441	42.016	-1.05444	10.825	-1.37563	201.133	-1.30057	186.074	-1.09493	166.163	-0.72008	145.492	-1.13736	131.066	-1.2422
-4.712	-1.24729	-29.684	-1.19163	-39.896	-1.38645	-45.252	-1.41101	-61.049	-1.37753	52.573	-0.96975	41.008	-1.79035	26.069	-1.14164	0.093	-1.75515	-31.977	-1.45262	93.156	-1.6921	56.152	-1.55962	41.115	-1.31044	15.087	-1.8509	-19.172	-1.81113	131.128	-1.2463	91.155	-1.05659	71.184	-1.34495	42.1	-1.05507	10.909	-1.37637	201.216	-1.30196	186.156	-1.096	166.245	-0.72045	145.576	-1.13756	131.15	-1.24276
-4.629	-1.24818	-29.6	-1.19256	-39.814	-1.38775	-45.17	-1.41197	-60.967	-1.37935	52.623	-0.97006	41.092	-1.7911	26.152	-1.1425	0.177	-1.75585	-31.894	-1.45289	93.24	-1.69281	56.235	-1.56013	41.197	-1.31101	15.171	-1.85159	-19.088	-1.81178	131.212	-1.24686	91.239	-1.05721	71.268	-1.3459	42.183	-1.05566	10.991	-1.37734	201.3	-1.30319	186.24	-1.09735	166.329	-0.72088	145.659	-1.13774	131.232	-1.24339
-4.547	-1.24879	-29.518	-1.1938	-39.731	-1.38877	-45.088	-1.41333	-60.886	-1.38116	52.673	-0.9704	41.174	-1.7917	26.235	-1.14333	0.26	-1.75644	-31.812	-1.45315	93.324	-1.69341	56.319	-1.56049	41.281	-1.31186	15.254	-1.85237	-19.005	-1.81281	131.296	-1.24738	91.322	-1.0576	71.351	-1.34655	42.265	-1.05628	11.074	-1.3781	201.382	-1.30471	186.322	-1.09819	166.413	-0.72126	145.743	-1.13795	131.316	-1.24396
-4.463	-1.24949	-29.434	-1.19472	-39.649	-1.38994	-45.007	-1.41456	-60.805	-1.38305	52.723	-0.97077	41.258	-1.79239	26.317	-1.1442	0.343	-1.75677	-31.729	-1.45346	93.406	-1.69418	56.402	-1.56099	41.364	-1.31272	15.338	-1.85292	-18.923	-1.81364	131.379	-1.24805	91.405	-1.05792	71.434	-1.34716	42.348	-1.05688	11.157	-1.37916	201.465	-1.30643	186.406	-1.09946	166.496	-0.72172	145.827	-1.13816	131.398	-1.24436
-4.379	-1.25044	-29.352	-1.19565	-39.567	-1.3912	-44.925	-1.41578	-60.724	-1.38463	52.772	-0.97112	41.341	-1.79319	26.401	-1.14503	0.427	-1.75697	-31.646	-1.45387	93.491	-1.69498	56.485	-1.56141	41.448	-1.31328	15.421	-1.85379	-18.84	-1.81416	131.462	-1.24871	91.489	-1.05844	71.518	-1.34782	42.432	-1.05753	11.24	-1.37997	201.548	-1.30765	186.489	-1.10072	166.58	-0.72209	145.911	-1.13838	131.483	-1.24475
-4.297	-1.25116	-29.27	-1.19658	-39.484	-1.39225	-44.843	-1.41659	-60.641	-1.38632	52.823	-0.97143	41.424	-1.7939	26.483	-1.14603	0.51	-1.75722	-31.563	-1.45425	93.573	-1.69563	56.569	-1.56204	41.531	-1.31393	15.504	-1.85417	-18.757	-1.81462	131.545	-1.24931	91.573	-1.05902	71.601	-1.34847	42.514	-1.05823	11.324	-1.38098	201.632	-1.30897	186.573	-1.10203	166.663	-0.72256	145.995	-1.13862	131.566	-1.24535
-4.214	-1.25183	-29.186	-1.19734	-39.401	-1.39322	-44.761	-1.41785	-60.56	-1.3879	52.872	-0.97171	41.508	-1.79468	26.566	-1.14686	0.593	-1.75768	-31.481	-1.45462	93.657	-1.69641	56.652	-1.56271	41.614	-1.31432	15.587	-1.85442	-18.674	-1.81512	131.629	-1.25007	91.656	-1.05945	71.685	-1.34892	42.598	-1.05892	11.406	-1.3819	201.715	-1.31048	186.656	-1.10317	166.747	-0.72296	146.078	-1.13891	131.65	-1.24577
-4.131	-1.25248	-29.104	-1.19807	-39.319	-1.39432	-44.68	-1.41904	-60.48	-1.38949	52.922	-0.97198	41.59	-1.7952	26.649	-1.14776	0.676	-1.75802	-31.398	-1.45498	93.741	-1.69706	56.736	-1.56327	41.698	-1.3146	15.671	-1.85537	-18.591	-1.81562	131.713	-1.2509	91.74	-1.05981	71.768	-1.34954	42.681	-1.0597	11.489	-1.38262	201.798	-1.31212	186.739	-1.1048	166.83	-0.72334	146.161	-1.1392	131.733	-1.24625
-4.047	-1.25307	-29.021	-1.19892	-39.235	-1.39549	-44.597	-1.42033	-60.398	-1.39109	52.972	-0.97221	41.674	-1.7958	26.733	-1.14857	0.76	-1.75853	-31.316	-1.45539	93.824	-1.69776	56.82	-1.56389	41.781	-1.31532	15.754	-1.85599	-18.509	-1.81621	131.796	-1.2517	91.822	-1.06021	71.852	-1.34997	42.764	-1.06034	11.572	-1.38333	201.881	-1.31369	186.822	-1.10539	166.914	-0.72367	146.244	-1.13948	131.816	-1.24674
-3.964	-1.2538	-28.937	-1.19956	-39.153	-1.39657	-44.516	-1.4213	-60.316	-1.3927	53.022	-0.97246	41.757	-1.79645	26.815	-1.1495	0.843	-1.75894	-31.233	-1.4558	93.907	-1.69835	56.902	-1.56454	41.865	-1.31603	15.837	-1.85672	-18.424	-1.81679	131.879	-1.25233	91.906	-1.06075	71.936	-1.35055	42.848	-1.0609	11.654	-1.38415	201.963	-1.31531	186.906	-1.10639	166.998	-0.72407	146.329	-1.13982	131.9	-1.24717
-3.881	-1.25452	-28.855	-1.20029	-39.072	-1.39777	-44.434	-1.42261	-60.236	-1.39469	53.071	-0.97272	41.84	-1.79684	26.899	-1.15039	0.925	-1.75947	-31.15	-1.45623	93.992	-1.69905	56.986	-1.56486	41.948	-1.31657	15.919	-1.85761	-18.343	-1.81758	131.964	-1.25289	91.99	-1.06114	72.019	-1.35106	42.931	-1.06152	11.738	-1.38518	202.047	-1.31695	186.989	-1.10763	167.081	-0.72446	146.411	-1.14023	131.984	-1.2475
-3.798	-1.25519	-28.773	-1.20133	-38.99	-1.39911	-44.353	-1.42363	-60.153	-1.39668	53.122	-0.97294	41.924	-1.79719	26.982	-1.15128	1.009	-1.76012	-31.068	-1.45678	94.075	-1.69962	57.07	-1.56525	42.031	-1.31725	16.004	-1.85821	-18.26	-1.81846	132.047	-1.25336	92.073	-1.06153	72.103	-1.35156	43.014	-1.06216	11.82	-1.3861	202.131	-1.31825	187.072	-1.10874	167.164	-0.72493	146.579	-1.14119	132.066	-1.24802
-3.715	-1.25586	-28.69	-1.20227	-38.907	-1.4004	-44.271	-1.42506	-60.072	-1.39816	53.171	-0.97318	42.007	-1.79799	27.064	-1.15197	1.093	-1.76088	-30.985	-1.45727	94.157	-1.70037	57.153	-1.56586	42.115	-1.31791	16.086	-1.85882	-18.177	-1.81923	132.13	-1.25408	92.156	-1.06184	72.186	-1.35229	43.097	-1.06293	11.903	-1.38702	202.214	-1.31943	187.156	-1.10953	167.247	-0.7253	146.662	-1.14161	132.151	-1.24875
-3.632	-1.25655	-28.607	-1.20346	-38.823	-1.40169	-44.188	-1.4267	-59.991	-1.40021	53.222	-0.9734	42.09	-1.79865	27.148	-1.15274	1.176	-1.76192	-30.902	-1.45769	94.241	-1.70123	57.237	-1.56628	42.198	-1.31888	16.17	-1.85971	-18.095	-1.82057	132.214	-1.25452	92.24	-1.06221	72.269	-1.35296	43.179	-1.06361	11.986	-1.38773	202.296	-1.32106	187.239	-1.11036	167.331	-0.72566	146.746	-1.14194	132.233	-1.2493
-3.549	-1.25717	-28.525	-1.20436	-38.741	-1.40287	-44.106	-1.42794	-59.909	-1.40232	53.27	-0.97356	42.174	-1.79937	27.232	-1.15371	1.259	-1.76285	-30.819	-1.45795	94.324	-1.70196	57.32	-1.56674	42.282	-1.32	16.254	-1.86038	-18.011	-1.82183	132.297	-1.25537	92.323	-1.06262	72.354	-1.35369	43.262	-1.06427	12.069	-1.38871	202.38	-1.3224	187.322	-1.11133	167.416	-0.72618	146.829	-1.14222	132.318	-1.2496
-3.466	-1.25787	-28.442	-1.20559	-38.658	-1.4042	-44.024	-1.42917	-59.748	-1.40577	53.322	-0.97369	42.257	-1.8	27.315	-1.15446	1.344	-1.76364	-30.737	-1.45832	94.408	-1.70276	57.403	-1.5673	42.365	-1.3209	16.336	-1.86114	-17.928	-1.82294	132.381	-1.25595	92.407	-1.06303	72.437	-1.35434	43.345	-1.06494	12.153	-1.38968	202.463	-1.32366	187.406	-1.11272	167.499	-0.72663	146.494	-1.14071	132.4	-1.24999
-3.382	-1.25828	-28.359	-1.20646	-38.575	-1.40553	-43.943	-1.43064	-59.666	-1.40772	53.371	-0.97381	42.339	-1.8005	27.397	-1.15542	1.426	-1.7644	-30.654	-1.45882	94.492	-1.70331	57.487	-1.56765	42.449	-1.32174	16.419	-1.86146	-17.845	-1.82361	132.464	-1.25632	92.49	-1.06364	72.52	-1.35475	43.429	-1.0655	12.236	-1.39071	202.546	-1.32517	187.488	-1.11376	167.582	-0.72702	146.161	-1.1392	132.484	-1.25043
-3.299	-1.25901	-28.276	-1.20761	-38.494	-1.40687	-43.862	-1.43203	-59.829	-1.4043	53.421	-0.97396	42.422	-1.80095	27.48	-1.15612	1.509	-1.76532	-30.572	-1.45912	94.576	-1.70381	57.571	-1.56806	42.532	-1.3222	16.503	-1.86202	-17.762	-1.8244	132.548	-1.25706	92.573	-1.06435	72.604	-1.35516	43.512	-1.06616	12.318	-1.39175	202.629	-1.3267	187.572	-1.11516	167.666	-0.72741	146.329	-1.13982	132.567	-1.25097
-3.217	-1.26003	-28.193	-1.20858	-38.411	-1.40789	-43.779	-1.43334	-60.398	-1.39109	53.47	-0.97419	42.505	-1.80148	27.563	-1.15705	1.593	-1.76605	-30.489	-1.45938	94.657	-1.70427	57.654	-1.56867	42.614	-1.3228	16.587	-1.86267	-17.679	-1.8253	132.631	-1.25753	92.657	-1.0649	72.688	-1.35567	43.594	-1.06684	12.401	-1.3928	202.712	-1.32815	187.656	-1.11647	167.75	-0.72794	146.411	-1.14023	132.652	-1.25145
-3.133	-1.26086	-28.11	-1.2095	-38.328	-1.40919	-43.698	-1.43437	-60.316	-1.3927	53.52	-0.97443	42.589	-1.80231	27.646	-1.15804	1.675	-1.76702	-30.407	-1.45976	94.741	-1.70486	57.738	-1.56936	42.698	-1.32347	16.67	-1.86332	-17.597	-1.82595	132.714	-1.2582	92.74	-1.0655	72.771	-1.3562	43.677	-1.06746	12.483	-1.39358	202.795	-1.32962	187.739	-1.11754	167.832	-0.72845	146.494	-1.14071	132.735	-1.25206
-3.049	-1.26177	-28.027	-1.21008	-38.245	-1.41016	-43.617	-1.43551	-60.236	-1.39469	53.569	-0.97466	42.672	-1.8032	27.729	-1.15914	1.759	-1.76812	-30.325	-1.46013	94.825	-1.70547	57.82	-1.56997	42.782	-1.32398	16.753	-1.86405	-17.514	-1.82667	132.798	-1.25874	92.824	-1.06598	72.853	-1.35673	43.76	-1.06809	12.568	-1.39448	202.879	-1.33106	187.822	-1.11898	167.915	-0.7289	146.579	-1.14119	132.818	-1.25256
-2.967	-1.26264	-27.945	-1.21097	-38.162	-1.41119	-43.534	-1.43645	-60.153	-1.39668	53.619	-0.97495	42.756	-1.80414	27.812	-1.15995	1.841	-1.76897	-30.242	-1.46057	94.909	-1.70614	57.904	-1.57041	42.865	-1.32451	16.836	-1.86475	-17.431	-1.82707	132.881	-1.25928	92.907	-1.06649	72.937	-1.35738	43.843	-1.06877	12.65	-1.39533	202.961	-1.33242	187.905	-1.12031	168	-0.7294	146.662	-1.14161	132.902	-1.25327
-2.883	-1.26351	-27.862	-1.21193	-38.079	-1.4126	-43.452	-1.43785	-60.072	-1.39816	53.67	-0.97521	42.839	-1.8048	27.895	-1.16093	1.925	-1.76975	-30.159	-1.46103	94.993	-1.70646	57.988	-1.57095	42.949	-1.32521	16.92	-1.86527	-17.347	-1.82789	132.965	-1.25994	92.991	-1.06698	73.021	-1.35794	43.925	-1.06959	12.733	-1.39627	203.045	-1.33369	187.99	-1.12139	168.084	-0.7298	146.746	-1.14194	132.985	-1.25407
-2.8	-1.26443	-27.779	-1.2128	-37.998	-1.41376	-43.371	-1.43923	-59.991	-1.40021	53.719	-0.97546	42.922	-1.80557	27.978	-1.16161	2.007	-1.77046	-30.077	-1.46158	95.076	-1.70731	58.071	-1.57135	43.032	-1.32578	17.003	-1.86605	-17.264	-1.82849	133.048	-1.26102	93.074	-1.06727	73.104	-1.35853	44.01	-1.07038	12.815	-1.39711	203.127	-1.33496	188.072	-1.12254	168.167	-0.73022	146.829	-1.14222	133.069	-1.2548
-2.718	-1.26522	-27.695	-1.21372	-37.915	-1.41486	-43.289	-1.44081	-59.909	-1.40232	53.769	-0.97572	43.005	-1.8067	28.062	-1.16251	2.091	-1.7711	-29.994	-1.46206	95.159	-1.70799	58.154	-1.5718	43.116	-1.32647	17.086	-1.86691	-17.182	-1.82943	133.132	-1.26178	93.157	-1.0677	73.188	-1.35893	44.093	-1.07115	12.898	-1.39773	203.211	-1.33648	188.155	-1.12367	168.25	-0.73062	146.913	-1.14246	133.154	-1.25539
-2.634	-1.26607	-27.613	-1.21449	-37.833	-1.41596	-43.207	-1.44202	-59.748	-1.40577	53.819	-0.97595	43.089	-1.80746	28.144	-1.16339	2.175	-1.77177	-29.911	-1.46247	95.243	-1.70895	58.237	-1.57247	43.2	-1.32724	17.169	-1.8674	-17.099	-1.83054	133.216	-1.26231	93.241	-1.06819	73.272	-1.35955	44.177	-1.07187	12.982	-1.39872	203.293	-1.33808	188.239	-1.12475	168.333	-0.73104	146.244	-1.13948	133.236	-1.25583
-2.551	-1.26681	-27.531	-1.21554	-37.751	-1.41718	-43.125	-1.44298	-59.666	-1.40772	53.868	-0.97621	43.173	-1.80822	28.227	-1.16434	2.258	-1.77239	-29.827	-1.46289	95.326	-1.70983	58.321	-1.57313	43.282	-1.32806	17.252	-1.86818	-17.017	-1.83125	133.298	-1.26319	93.324	-1.06854	73.355	-1.36034	44.259	-1.07252	13.065	-1.3997	203.377	-1.33939	188.322	-1.1257	168.417	-0.73144	146.997	-1.14267	133.319	-1.25618
-2.468	-1.26758	-27.447	-1.21658	-37.668	-1.41869	-43.043	-1.44446	-59.585	-1.4093	53.918	-0.97645	43.255	-1.80883	28.31	-1.16514	2.341	-1.77324	-29.745	-1.46336	95.41	-1.71059	58.405	-1.57377	43.365	-1.32888	17.335	-1.86888	-16.935	-1.83178	133.382	-1.26392	93.408	-1.06919	73.438	-1.3609	44.343	-1.07323	13.147	-1.4007	203.46	-1.34097	188.405	-1.12677	168.501	-0.73189	147.163	-1.14297	133.403	-1.25652
-2.385	-1.26811	-27.364	-1.21773	-37.585	-1.41981	-42.962	-1.44593	-59.829	-1.4043	53.968	-0.97668	43.339	-1.80949	28.392	-1.16593	2.424	-1.77391	-29.664	-1.46365	95.493	-1.71135	58.488	-1.57434	43.45	-1.32951	17.419	-1.86963	-16.851	-1.83238	133.466	-1.26437	93.491	-1.06973	73.521	-1.36151	44.426	-1.07389	13.23	-1.40151	203.544	-1.34253	188.489	-1.12786	168.584	-0.73234	147.247	-1.14313	133.486	-1.25708
-2.302	-1.26905	-27.282	-1.21895	-37.503	-1.42101	-42.879	-1.44715	-59.503	-1.4108	54.018	-0.97694	43.422	-1.80988	28.476	-1.16683	2.508	-1.77476	-29.58	-1.46416	95.577	-1.712	58.572	-1.57496	43.533	-1.33007	17.502	-1.87027	-16.768	-1.83308	133.549	-1.2653	93.575	-1.0702	73.605	-1.36188	44.509	-1.07453	13.312	-1.40275	203.627	-1.34371	188.572	-1.12907	168.668	-0.73286	147.33	-1.14335	133.569	-1.25769
-2.218	-1.26984	-27.199	-1.22008	-37.42	-1.42256	-42.799	-1.44844	-59.42	-1.41248	54.069	-0.97723	43.504	-1.81041	28.559	-1.1678	2.591	-1.77546	-29.498	-1.46469	95.66	-1.7126	58.655	-1.57564	43.616	-1.33065	17.585	-1.8709	-16.685	-1.83371	133.633	-1.26603	93.659	-1.07069	73.688	-1.36257	44.592	-1.07519	13.396	-1.40359	203.71	-1.34536	188.655	-1.13036	168.751	-0.73332	147.415	-1.14366	133.653	-1.25837
-2.136	-1.27045	-27.117	-1.22101	-37.337	-1.42399	-42.717	-1.44982	-59.341	-1.41441	54.118	-0.97754	43.588	-1.81125	28.643	-1.16867	2.675	-1.77667	-29.415	-1.46514	95.743	-1.7132	58.739	-1.5761	43.699	-1.33105	17.67	-1.87167	-16.602	-1.83485	133.716	-1.2665	93.742	-1.0712	73.772	-1.3631	44.674	-1.07603	13.479	-1.40456	203.793	-1.3466	188.738	-1.13148	168.834	-0.73374	147.498	-1.144	133.737	-1.25911
-2.053	-1.27131	-27.034	-1.22209	-37.256	-1.42551	-42.634	-1.45086	-59.257	-1.41627	54.168	-0.97786	43.67	-1.81193	28.724	-1.16947	2.757	-1.7772	-29.333	-1.46556	95.826	-1.71398	58.822	-1.57661	43.782	-1.33114	17.753	-1.87265	-16.519	-1.8359	133.8	-1.26726	93.825	-1.07186	73.855	-1.36367	44.757	-1.07675	13.562	-1.40545	203.876	-1.34778	188.821	-1.1326	168.919	-0.73419	147.581	-1.14434	133.82	-1.25955
-1.969	-1.27209	-26.951	-1.22311	-37.172	-1.42723	-42.552	-1.45238	-59.177	-1.41811	54.217	-0.97817	43.755	-1.81288	28.808	-1.17028	2.841	-1.77778	-29.25	-1.46592	95.91	-1.71444	58.905	-1.57718	43.866	-1.33184	17.835	-1.87333	-16.436	-1.83657	133.883	-1.26771	93.909	-1.07242	73.938	-1.36447	44.84	-1.07742	13.644	-1.4063	203.959	-1.34909	188.904	-1.13366	169.001	-0.73483	147.665	-1.14461	133.904	-1.26032
-1.886	-1.2731	-26.867	-1.22434	-37.091	-1.42854	-42.47	-1.45389	-59.096	-1.41999	54.266	-0.97845	43.837	-1.81389	28.89	-1.17112	2.924	-1.77865	-29.168	-1.46626	95.993	-1.71512	58.99	-1.57758	43.95	-1.33244	17.918	-1.87408	-16.354	-1.83745	133.967	-1.26853	93.992	-1.07299	74.022	-1.36516	44.924	-1.07816	13.728	-1.40709	204.042	-1.35033	188.988	-1.13511	169.085	-0.73535	147.08	-1.14281	133.987	-1.26122
-1.804	-1.27388	-26.785	-1.22531	-37.007	-1.42986	-42.389	-1.45534	-59.014	-1.42161	54.317	-0.97871	43.92	-1.81457	28.973	-1.17194	3.007	-1.77931	-29.085	-1.46668	96.076	-1.71606	59.073	-1.57814	44.033	-1.33325	18.003	-1.87475	-16.271	-1.83825	134.051	-1.26908	94.075	-1.07369	74.105	-1.36567	45.006	-1.07887	13.81	-1.40763	204.125	-1.35157	189.072	-1.13615	169.169	-0.73589	146.913	-1.14246	134.07	-1.26188
-1.72	-1.27462	-26.702	-1.22615	-36.926	-1.4311	-42.307	-1.45697	-58.933	-1.42367	54.367	-0.97902	44.003	-1.81516	29.056	-1.17269	3.09	-1.77985	-29.002	-1.46706	96.161	-1.71693	59.156	-1.57853	44.116	-1.33415	18.086	-1.87543	-16.187	-1.83918	134.134	-1.26978	94.158	-1.07425	74.189	-1.36645	45.09	-1.0795	13.894	-1.40853	204.208	-1.3531	189.155	-1.13739	169.252	-0.73645	146.997	-1.14267	134.154	-1.26221
-1.637	-1.27549	-26.621	-1.22694	-36.843	-1.43253	-42.225	-1.45821	-58.852	-1.42562	54.416	-0.97931	44.086	-1.81573	29.139	-1.1736	3.173	-1.78039	-28.919	-1.46741	96.244	-1.71782	59.239	-1.57903	44.199	-1.33515	18.169	-1.87612	-16.105	-1.84011	134.217	-1.27059	94.242	-1.07488	74.272	-1.36692	45.173	-1.08022	13.977	-1.4094	204.292	-1.35401	189.238	-1.13871	169.336	-0.73679	147.08	-1.14281	134.238	-1.26262
-1.555	-1.27641	-26.537	-1.22764	-36.758	-1.43377	-42.144	-1.4598	-59.585	-1.4093	54.466	-0.97958	44.17	-1.8161	29.222	-1.17445	3.257	-1.78118	-28.838	-1.46774	96.327	-1.71848	59.321	-1.57944	44.282	-1.33598	18.252	-1.877	-16.022	-1.84106	134.301	-1.27135	94.327	-1.07546	74.355	-1.36728	45.256	-1.08085	14.06	-1.4101	204.375	-1.35526	189.321	-1.1398	169.419	-0.73721	147.163	-1.14297	134.32	-1.26299
-1.471	-1.27732	-26.454	-1.22861	-36.677	-1.43542	-42.062	-1.46122	-59.503	-1.4108	54.517	-0.97988	44.254	-1.81686	29.305	-1.17531	3.34	-1.78173	-28.755	-1.46805	96.41	-1.71925	59.406	-1.57988	44.366	-1.33679	18.336	-1.87775	-15.939	-1.8417	134.384	-1.27196	94.41	-1.07592	74.438	-1.36773	45.338	-1.08162	14.144	-1.41103	204.458	-1.35675	189.405	-1.14122	169.503	-0.73758	147.247	-1.14313	134.404	-1.26343
-1.389	-1.27824	-26.372	-1.22986	-36.595	-1.43657	-41.98	-1.4626	-59.42	-1.41248	54.567	-0.98014	44.335	-1.81749	29.388	-1.17628	3.423	-1.78233	-28.671	-1.46846	96.494	-1.72005	59.488	-1.5804	44.45	-1.33742	18.419	-1.87836	-15.856	-1.8423	134.467	-1.27239	94.493	-1.07624	74.523	-1.36838	45.422	-1.08227	14.226	-1.41207	204.541	-1.35805	189.487	-1.14254	169.587	-0.738	147.33	-1.14335	134.489	-1.26398
-1.304	-1.27898	-26.289	-1.23131	-36.512	-1.43799	-41.897	-1.4642	-59.341	-1.41441	54.616	-0.98031	44.419	-1.81815	29.471	-1.17717	3.506	-1.7831	-28.589	-1.46887	96.577	-1.72072	59.573	-1.58096	44.533	-1.33807	18.502	-1.87898	-15.773	-1.84296	134.552	-1.273	94.577	-1.0765	74.607	-1.36898	45.505	-1.08303	14.31	-1.41279	204.624	-1.35948	189.572	-1.14354	169.669	-0.73852	147.415	-1.14366	134.571	-1.26456
-1.222	-1.27983	-26.207	-1.23235	-36.429	-1.43941	-41.816	-1.46563	-59.257	-1.41627	54.667	-0.98049	44.503	-1.81874	29.554	-1.17801	3.589	-1.78394	-28.506	-1.46932	96.661	-1.72152	59.656	-1.58148	44.616	-1.3389	18.586	-1.87967	-15.69	-1.8438	134.633	-1.2736	94.661	-1.07687	74.69	-1.36953	45.587	-1.08373	14.393	-1.41376	204.707	-1.36099	189.654	-1.14482	169.753	-0.73889	147.498	-1.144	134.655	-1.26517
-1.138	-1.28067	-26.124	-1.23341	-36.347	-1.44074	-41.733	-1.46718	-59.177	-1.41811	54.716	-0.98072	44.587	-1.81925	29.637	-1.17899	3.674	-1.78461	-28.423	-1.4697	96.744	-1.72206	59.739	-1.58193	44.7	-1.33934	18.669	-1.88049	-15.608	-1.84473	134.717	-1.27386	94.744	-1.0773	74.773	-1.37023	45.67	-1.08462	14.474	-1.4148	204.791	-1.36245	189.737	-1.14606	169.836	-0.73942	147.581	-1.14434	134.738	-1.26583
-1.055	-1.28142	-26.041	-1.23455	-36.264	-1.44226	-41.651	-1.46873	-59.096	-1.41999	54.766	-0.98104	44.67	-1.81996	29.72	-1.17976	3.756	-1.78542	-28.34	-1.4701	96.828	-1.72273	59.823	-1.58247	44.783	-1.33995	18.752	-1.88099	-15.524	-1.84526	134.801	-1.27436	94.826	-1.07766	74.856	-1.37101	45.754	-1.08539	14.559	-1.41577	204.874	-1.36391	189.821	-1.14716	169.919	-0.73994	147.665	-1.14461	134.822	-1.26661
-0.973	-1.28263	-25.959	-1.23604	-36.182	-1.44361	-41.57	-1.47038	-59.014	-1.42161	54.817	-0.98131	44.752	-1.8206	29.804	-1.18057	3.839	-1.78607	-28.259	-1.47045	96.911	-1.72364	59.906	-1.58306	44.867	-1.34064	18.835	-1.8816	-15.442	-1.84594	134.884	-1.2749	94.91	-1.07806	74.94	-1.37166	45.836	-1.08621	14.641	-1.4166	204.956	-1.36534	189.904	-1.14854	170.003	-0.74048	147.749	-1.14488	134.905	-1.26731
-0.89	-1.28351	-25.874	-1.2373	-36.099	-1.44524	-41.488	-1.47195	-58.933	-1.42367	54.865	-0.98153	44.836	-1.82103	29.886	-1.18139	3.923	-1.78652	-28.175	-1.4708	96.995	-1.72444	59.99	-1.58385	44.95	-1.34149	18.919	-1.88251	-15.359	-1.84688	134.968	-1.2756	94.993	-1.07847	75.023	-1.37224	45.919	-1.08696	14.724	-1.41729	205.039	-1.36666	189.988	-1.14968	170.087	-0.74127	147.749	-1.14488	134.989	-1.26791
-0.806	-1.28439	-25.792	-1.23841	-36.017	-1.44681	-41.406	-1.47351	-58.77	-1.42736	54.916	-0.98184	44.919	-1.82157	29.97	-1.18218	4.006	-1.7871	-28.093	-1.47118	97.078	-1.72497	60.073	-1.58465	45.034	-1.34223	19.002	-1.88323	-15.276	-1.84716	135.051	-1.27641	95.077	-1.07903	75.106	-1.37293	46.003	-1.08773	14.807	-1.41827	205.123	-1.3681	190.071	-1.15092	170.17	-0.74203	147.832	-1.14513	135.072	-1.2684
-0.723	-1.28525	-25.709	-1.23949	-35.934	-1.44838	-41.326	-1.47496	-58.852	-1.42562	54.966	-0.98225	45.002	-1.82207	30.052	-1.18317	4.089	-1.7876	-28.011	-1.47148	97.162	-1.72577	60.158	-1.58533	45.117	-1.34297	19.086	-1.88375	-15.193	-1.84749	135.135	-1.27729	95.161	-1.07974	75.19	-1.3734	46.086	-1.08832	14.891	-1.41919	205.206	-1.36938	190.154	-1.15206	170.254	-0.74265	147.915	-1.14534	135.155	-1.26899
-0.641	-1.2861	-25.627	-1.24039	-35.851	-1.45005	-41.244	-1.4765	-58.688	-1.42918	55.015	-0.98268	45.087	-1.82261	30.136	-1.18395	4.173	-1.78816	-27.928	-1.47179	97.244	-1.72648	60.241	-1.58578	45.201	-1.34351	19.169	-1.88469	-15.11	-1.84797	135.218	-1.27823	95.245	-1.0805	75.274	-1.37397	46.169	-1.08905	14.973	-1.42035	205.289	-1.37077	190.237	-1.15328	170.337	-0.74303	147.999	-1.14559	135.239	-1.26954
-0.557	-1.28726	-25.544	-1.24135	-35.77	-1.4515	-41.16	-1.47772	-58.526	-1.43263	55.065	-0.98294	45.17	-1.82334	30.218	-1.18487	4.256	-1.78876	-27.844	-1.47216	97.328	-1.72709	60.324	-1.58648	45.284	-1.34394	19.253	-1.88552	-15.027	-1.84879	135.302	-1.2791	95.327	-1.08117	75.357	-1.37487	46.253	-1.08977	15.056	-1.42129	205.372	-1.37198	190.321	-1.1546	170.421	-0.74336	148.166	-1.14603	135.322	-1.26996
-0.474	-1.28837	-25.461	-1.24243	-35.687	-1.45301	-41.08	-1.47905	-58.443	-1.43436	55.115	-0.98313	45.252	-1.824	30.301	-1.18586	4.338	-1.78927	-27.762	-1.47249	97.411	-1.72775	60.407	-1.5872	45.368	-1.34462	19.335	-1.88625	-14.944	-1.84956	135.385	-1.27957	95.411	-1.08175	75.44	-1.3754	46.335	-1.09054	15.139	-1.42217	205.456	-1.3735	190.404	-1.15559	170.504	-0.7437	148.249	-1.14624	135.406	-1.27056
-0.391	-1.28938	-25.378	-1.24369	-35.605	-1.45447	-40.997	-1.48069	-58.362	-1.43621	55.164	-0.98326	45.335	-1.82477	30.385	-1.18681	4.423	-1.78991	-27.679	-1.47293	97.495	-1.72848	60.491	-1.58773	45.451	-1.34537	19.419	-1.88674	-14.862	-1.85043	135.469	-1.28023	95.494	-1.08246	75.523	-1.37607	46.419	-1.09124	15.222	-1.423	205.539	-1.37486	190.486	-1.15651	170.588	-0.74414	148.334	-1.1465	135.489	-1.27091
-0.308	-1.29046	-25.294	-1.24494	-35.523	-1.45595	-40.916	-1.48203	-58.282	-1.43818	55.215	-0.9834	45.418	-1.82545	30.468	-1.18757	4.506	-1.79103	-27.597	-1.47334	97.578	-1.7291	60.574	-1.58839	45.535	-1.3462	19.503	-1.88741	-14.778	-1.85173	135.552	-1.28106	95.578	-1.08296	75.607	-1.37658	46.501	-1.09186	15.305	-1.42387	205.622	-1.37601	190.571	-1.15769	170.671	-0.74448	148.417	-1.14673	135.573	-1.27117
-0.224	-1.29159	-25.213	-1.246	-35.439	-1.45744	-40.834	-1.48353	-58.2	-1.44005	55.264	-0.98356	45.503	-1.82624	30.55	-1.18846	4.59	-1.7917	-27.514	-1.47375	97.662	-1.7298	60.657	-1.5889	45.618	-1.34682	19.585	-1.88826	-14.695	-1.85253	135.635	-1.28179	95.662	-1.08344	75.691	-1.37726	46.584	-1.09259	15.388	-1.42465	205.705	-1.3773	190.655	-1.15874	170.754	-0.74488	148.5	-1.14701	135.657	-1.27201
-0.141	-1.29257	-25.13	-1.24714	-35.357	-1.45897	-40.753	-1.48528	-58.119	-1.44195	55.315	-0.98377	45.585	-1.82678	30.634	-1.18929	4.673	-1.79253	-27.431	-1.47424	97.745	-1.73044	60.74	-1.5894	45.701	-1.34756	19.669	-1.88879	-14.614	-1.85341	135.718	-1.2826	95.745	-1.08373	75.775	-1.37793	46.667	-1.09336	15.471	-1.42563	205.788	-1.3784	190.737	-1.15978	170.837	-0.74536	148.083	-1.14586	135.74	-1.27248
-0.059	-1.29381	-25.047	-1.24828	-35.276	-1.4604	-40.67	-1.48707	-58.037	-1.44361	55.364	-0.98394	45.668	-1.82767	30.717	-1.19027	4.756	-1.79336	-27.349	-1.47472	97.829	-1.73111	60.824	-1.59009	45.785	-1.3484	19.752	-1.88955	-14.53	-1.8544	135.802	-1.28352	95.828	-1.08416	75.857	-1.37867	46.751	-1.09422	15.553	-1.42649	205.871	-1.3796	190.82	-1.16086	170.921	-0.74591	147.832	-1.14513	135.823	-1.27328
0.025	-1.29488	-24.964	-1.24959	-35.193	-1.46205	-40.589	-1.48886	-58.607	-1.43109	55.414	-0.98409	45.752	-1.82826	30.8	-1.19109	4.839	-1.79425	-27.266	-1.47528	97.913	-1.73196	60.907	-1.59059	45.867	-1.34945	19.836	-1.89058	-14.447	-1.85564	135.885	-1.28455	95.912	-1.08462	75.941	-1.37902	46.833	-1.09498	15.636	-1.4271	205.954	-1.38056	190.904	-1.16238	171.006	-0.74649	147.915	-1.14534	135.906	-1.27407
0.108	-1.29604	-24.881	-1.25085	-35.11	-1.46379	-40.507	-1.49067	-58.77	-1.42736	55.464	-0.98426	45.835	-1.8291	30.883	-1.1918	4.923	-1.79506	-27.183	-1.47573	97.996	-1.7327	60.992	-1.59109	45.951	-1.35017	19.919	-1.89129	-14.364	-1.85632	135.969	-1.28526	95.995	-1.08504	76.024	-1.3797	46.917	-1.09568	15.72	-1.42783	206.037	-1.38198	190.987	-1.16376	171.089	-0.74717	147.999	-1.14559	135.99	-1.27462
0.192	-1.29692	-24.798	-1.25192	-35.027	-1.4653	-40.426	-1.49248	-58.688	-1.42918	55.513	-0.98457	45.918	-1.82961	30.965	-1.19255	5.006	-1.79545	-27.101	-1.47602	98.079	-1.73357	61.075	-1.59173	46.034	-1.35079	20.002	-1.89187	-14.282	-1.85696	136.052	-1.28594	96.079	-1.08559	76.108	-1.3801	47	-1.09645	15.804	-1.42857	206.12	-1.38325	191.069	-1.16527	171.173	-0.74771	148.083	-1.14586	136.074	-1.27537
0.274	-1.2979	-24.715	-1.25294	-34.945	-1.46717	-40.344	-1.49408	-58.607	-1.43109	55.564	-0.98488	46.001	-1.83032	31.049	-1.19321	5.09	-1.79587	-27.017	-1.47627	98.162	-1.73418	61.159	-1.5923	46.118	-1.35132	20.084	-1.89255	-14.198	-1.85791	136.136	-1.2866	96.162	-1.08616	76.191	-1.38082	47.083	-1.09726	15.886	-1.42952	206.204	-1.38455	191.153	-1.16689	171.256	-0.74817	148.166	-1.14603	136.157	-1.27592
0.357	-1.29891	-24.633	-1.25407	-34.862	-1.46895	-40.262	-1.4955	-58.526	-1.43263	55.614	-0.98525	46.085	-1.83102	31.131	-1.19402	5.172	-1.79647	-26.935	-1.47652	98.246	-1.73517	61.242	-1.59278	46.201	-1.35197	20.169	-1.89338	-14.115	-1.85853	136.219	-1.28712	96.246	-1.08692	76.274	-1.38153	47.165	-1.09813	15.969	-1.43039	206.287	-1.38579	191.236	-1.16805	171.339	-0.74866	148.249	-1.14624	136.24	-1.27677
0.441	-1.29995	-24.55	-1.25505	-34.78	-1.47051	-40.179	-1.49708	-58.443	-1.43436	55.664	-0.98562	46.166	-1.83184	31.214	-1.19495	5.255	-1.79736	-26.852	-1.47667	98.33	-1.73596	61.326	-1.5931	46.284	-1.35238	20.252	-1.89376	-14.032	-1.85905	136.302	-1.28775	96.329	-1.08737	76.358	-1.38192	47.249	-1.09894	16.053	-1.43149	206.37	-1.38714	191.32	-1.16953	171.422	-0.74919	148.334	-1.1465	136.324	-1.27738
0.522	-1.30116	-24.467	-1.25643	-34.698	-1.47214	-40.099	-1.49907	-58.362	-1.43621	55.713	-0.98592	46.251	-1.83281	31.297	-1.19567	5.338	-1.79792	-26.77	-1.47695	98.413	-1.73688	61.409	-1.59352	46.367	-1.35339	20.336	-1.89419	-13.949	-1.85948	136.387	-1.28872	96.412	-1.08789	76.442	-1.38246	47.331	-1.09974	16.135	-1.43236	206.454	-1.38851	191.404	-1.17062	171.506	-0.74959	148.417	-1.14673	136.407	-1.27779
0.605	-1.30206	-24.386	-1.25773	-34.615	-1.47375	-40.017	-1.50043	-58.282	-1.43818	55.763	-0.98621	46.334	-1.83325	31.38	-1.19659	5.422	-1.79856	-26.686	-1.47718	98.495	-1.73768	61.493	-1.59412	46.451	-1.35408	20.418	-1.89478	-13.866	-1.86051	136.469	-1.28944	96.496	-1.0883	76.525	-1.38296	47.415	-1.10053	16.218	-1.43328	206.537	-1.38982	191.487	-1.17148	171.59	-0.75009	148.5	-1.14701	136.49	-1.27825
0.689	-1.30313	-24.302	-1.25915	-34.533	-1.4755	-39.935	-1.50213	-58.2	-1.44005	55.813	-0.98647	46.417	-1.83393	31.463	-1.19729	5.505	-1.79913	-26.604	-1.47739	98.579	-1.73846	61.576	-1.59452	46.535	-1.35486	20.502	-1.89536	-13.783	-1.86129	136.553	-1.29035	96.579	-1.08861	76.609	-1.38351	47.498	-1.10132	16.301	-1.43424	206.62	-1.39098	191.571	-1.17264	171.673	-0.75063	148.585	-1.14732	136.573	-1.27872
0.772	-1.30434	-24.219	-1.26047	-34.45	-1.47754	-39.853	-1.50377	-58.119	-1.44195	55.863	-0.98675	46.501	-1.83469	31.547	-1.19827	5.588	-1.79944	-26.521	-1.47764	98.663	-1.73912	61.659	-1.59493	46.618	-1.35553	20.585	-1.89608	-13.7	-1.86205	136.636	-1.29109	96.662	-1.08919	76.692	-1.38415	47.581	-1.10211	16.384	-1.43516	206.703	-1.39227	191.653	-1.17367	171.757	-0.75125	148.668	-1.14765	136.658	-1.27936
0.856	-1.30551	-24.137	-1.26178	-34.368	-1.47906	-39.772	-1.50549	-58.037	-1.44361	55.913	-0.987	46.584	-1.83547	31.63	-1.19894	5.672	-1.80028	-26.438	-1.478	98.746	-1.73984	61.742	-1.59568	46.702	-1.35629	20.669	-1.89698	-13.617	-1.86269	136.719	-1.2919	96.746	-1.08964	76.774	-1.38489	47.663	-1.1029	16.468	-1.43583	206.787	-1.39368	191.738	-1.17477	171.84	-0.75179	148.751	-1.14804	136.741	-1.28011
0.939	-1.30658	-24.053	-1.26317	-34.286	-1.48087	-39.689	-1.50753	-57.955	-1.44567	55.963	-0.98722	46.667	-1.8364	31.712	-1.19983	5.756	-1.80119	-26.355	-1.47841	98.83	-1.74065	61.826	-1.59632	46.785	-1.35697	20.751	-1.89773	-13.535	-1.86412	136.802	-1.29269	96.83	-1.09016	76.86	-1.38545	47.746	-1.10363	16.551	-1.43676	206.87	-1.3948	191.819	-1.17591	171.923	-0.75229	148.834	-1.14839	136.825	-1.28056
1.021	-1.30755	-23.971	-1.26474	-34.203	-1.48266	-39.609	-1.50914	-57.874	-1.44763	56.013	-0.98741	46.75	-1.83726	31.794	-1.20071	5.838	-1.80193	-26.272	-1.47878	98.913	-1.74138	61.91	-1.59692	46.869	-1.35747	20.834	-1.8988	-13.452	-1.86536	136.886	-1.2931	96.913	-1.09068	76.942	-1.38635	47.829	-1.10436	16.634	-1.43767	206.953	-1.39598	191.903	-1.17708	172.007	-0.75283	148.918	-1.14871	136.908	-1.28127
1.105	-1.30868	-23.889	-1.26575	-34.122	-1.48429	-39.526	-1.51089	-57.793	-1.44944	56.063	-0.98761	46.834	-1.83798	31.879	-1.20158	5.921	-1.80275	-26.19	-1.47914	98.997	-1.74223	61.994	-1.59773	46.952	-1.35796	20.918	-1.89965	-13.368	-1.86593	136.969	-1.29361	96.997	-1.09116	77.026	-1.38702	47.913	-1.10505	16.716	-1.43846	207.036	-1.39705	191.986	-1.17849	172.09	-0.75357	149.002	-1.149	136.991	-1.28193
1.187	-1.30965	-23.806	-1.26706	-34.039	-1.48614	-39.444	-1.51257	-57.712	-1.45135	56.113	-0.98787	46.917	-1.83889	31.961	-1.2025	6.005	-1.80339	-26.108	-1.47946	99.08	-1.74264	62.077	-1.59841	47.035	-1.35825	21.001	-1.90027	-13.285	-1.86716	137.053	-1.29416	97.078	-1.09171	77.11	-1.38784	47.996	-1.1058	16.799	-1.43932	207.12	-1.39823	192.069	-1.18002	172.174	-0.75427	149.086	-1.14933	137.075	-1.28288
1.27	-1.3107	-23.723	-1.26822	-33.957	-1.48802	-39.363	-1.51432	-57.63	-1.45304	56.162	-0.98819	47	-1.83943	32.044	-1.20336	6.088	-1.80434	-26.025	-1.47971	99.163	-1.74337	62.16	-1.59893	47.119	-1.35877	21.085	-1.90113	-13.203	-1.86823	137.137	-1.29454	97.164	-1.09238	77.193	-1.38855	48.078	-1.10648	16.882	-1.44019	207.203	-1.39953	192.153	-1.18124	172.257	-0.75502	149.168	-1.14964	137.158	-1.28362
1.353	-1.31171	-23.641	-1.26949	-33.874	-1.48972	-39.28	-1.51632	-57.548	-1.4547	56.212	-0.9885	47.084	-1.84033	32.127	-1.20432	6.172	-1.80508	-25.943	-1.47998	99.248	-1.74408	62.243	-1.59934	47.202	-1.35929	21.168	-1.90174	-13.119	-1.86849	137.22	-1.29509	97.246	-1.0929	77.275	-1.38916	48.161	-1.10727	16.965	-1.44108	207.285	-1.40095	192.236	-1.18278	172.341	-0.75553	149.252	-1.14992	137.241	-1.28419
1.436	-1.31275	-23.558	-1.27101	-33.792	-1.4915	-39.2	-1.51844	-57.467	-1.4566	56.262	-0.9888	47.167	-1.84079	32.21	-1.2053	6.255	-1.80568	-25.86	-1.48029	99.331	-1.7447	62.328	-1.59987	47.286	-1.36011	21.251	-1.90224	-13.037	-1.86932	137.304	-1.29586	97.33	-1.09363	77.359	-1.38961	48.244	-1.10802	17.049	-1.44196	207.368	-1.40231	192.319	-1.18399	172.424	-0.75609	149.336	-1.15019	137.325	-1.28469
1.519	-1.31398	-23.476	-1.27237	-33.709	-1.4934	-39.117	-1.52022	-57.386	-1.45853	56.312	-0.98914	47.25	-1.84105	32.292	-1.20611	6.339	-1.80604	-25.777	-1.48055	99.414	-1.74537	62.41	-1.60037	47.369	-1.36074	21.335	-1.90259	-12.954	-1.87	137.388	-1.29654	97.413	-1.09412	77.443	-1.38998	48.327	-1.10866	17.131	-1.44284	207.451	-1.40367	192.403	-1.18499	172.507	-0.75653	148.585	-1.14732	137.408	-1.28526
1.603	-1.31517	-23.393	-1.27357	-33.628	-1.49524	-39.036	-1.52211	-57.304	-1.46024	56.362	-0.98942	47.334	-1.84152	32.376	-1.20691	6.422	-1.80662	-25.694	-1.48085	99.498	-1.74568	62.494	-1.6009	47.452	-1.36126	21.417	-1.90305	-12.871	-1.87124	137.471	-1.29748	97.497	-1.09465	77.526	-1.3903	48.41	-1.10945	17.215	-1.4437	207.535	-1.40494	192.486	-1.18607	172.591	-0.75704	148.668	-1.14765	137.491	-1.28585
1.686	-1.31634	-23.31	-1.27491	-33.545	-1.49705	-38.953	-1.52411	-57.223	-1.46222	56.412	-0.98964	47.416	-1.84227	32.459	-1.20769	6.504	-1.80717	-25.611	-1.48118	99.58	-1.74621	62.578	-1.60152	47.535	-1.36172	21.502	-1.90375	-12.787	-1.87197	137.554	-1.29853	97.58	-1.09509	77.609	-1.39074	48.493	-1.11038	17.297	-1.44459	207.618	-1.40634	192.569	-1.18731	172.675	-0.75759	148.751	-1.14804	137.575	-1.28663
1.768	-1.31762	-23.227	-1.27633	-33.462	-1.49884	-38.872	-1.52606	-57.955	-1.44567	56.462	-0.98986	47.5	-1.84282	32.541	-1.20843	6.588	-1.80784	-25.528	-1.48163	99.664	-1.7469	62.661	-1.60199	47.62	-1.36257	21.585	-1.90464	-12.706	-1.87245	137.637	-1.29952	97.664	-1.09572	77.692	-1.39132	48.577	-1.11127	17.381	-1.44543	207.702	-1.40758	192.652	-1.18865	172.759	-0.75809	148.834	-1.14839	137.658	-1.28729
1.851	-1.31887	-23.144	-1.27762	-33.38	-1.50093	-38.79	-1.528	-57.874	-1.44763	56.512	-0.99008	47.583	-1.84356	32.624	-1.20922	6.671	-1.80855	-25.446	-1.482	99.747	-1.74789	62.745	-1.60269	47.703	-1.36365	21.668	-1.90513	-12.623	-1.87307	137.721	-1.30049	97.748	-1.09636	77.777	-1.39198	48.66	-1.11209	17.464	-1.44602	207.785	-1.40913	192.735	-1.18976	172.841	-0.75864	148.918	-1.14871	137.742	-1.28765
1.934	-1.31994	-23.062	-1.27907	-33.298	-1.50291	-38.708	-1.52996	-57.793	-1.44944	56.562	-0.9903	47.667	-1.84431	32.707	-1.21001	6.754	-1.80899	-25.362	-1.48233	99.831	-1.74871	62.828	-1.60318	47.785	-1.36438	21.751	-1.90573	-12.54	-1.87408	137.804	-1.30128	97.83	-1.0967	77.859	-1.39258	48.743	-1.11285	17.546	-1.44687	207.867	-1.4103	192.819	-1.1909	172.925	-0.75926	149.002	-1.149	137.825	-1.2883
2.017	-1.32111	-22.979	-1.28038	-33.215	-1.50483	-38.627	-1.5318	-57.712	-1.45135	56.611	-0.99055	47.75	-1.8451	32.792	-1.21074	6.838	-1.80983	-25.279	-1.48273	99.915	-1.74952	62.911	-1.60401	47.87	-1.36521	21.835	-1.90648	-12.457	-1.8748	137.889	-1.30199	97.915	-1.09709	77.943	-1.39353	48.826	-1.11367	17.629	-1.44775	207.951	-1.41136	192.903	-1.19234	173.008	-0.75986	149.086	-1.14933	137.909	-1.28897
2.1	-1.32228	-22.896	-1.28176	-33.132	-1.50673	-38.545	-1.53381	-57.63	-1.45304	56.661	-0.99085	47.833	-1.84582	32.875	-1.21152	6.92	-1.81068	-25.197	-1.48314	99.998	-1.75049	62.995	-1.60461	47.952	-1.36585	21.917	-1.90713	-12.373	-1.87541	137.971	-1.30272	97.998	-1.09755	78.026	-1.39431	48.908	-1.1146	17.711	-1.44868	208.035	-1.41252	192.986	-1.19386	173.092	-0.76051	149.168	-1.14964	137.992	-1.28994
2.183	-1.32346	-22.815	-1.28309	-33.05	-1.50874	-38.463	-1.53585	-57.548	-1.4547	56.711	-0.99107	47.916	-1.84687	32.958	-1.21248	7.004	-1.81184	-25.114	-1.48353	100.08	-1.75114	63.078	-1.60518	48.036	-1.36652	22.001	-1.90778	-12.292	-1.87587	138.055	-1.30324	98.081	-1.09802	78.11	-1.39513	48.991	-1.11545	17.796	-1.44964	208.117	-1.41369	193.068	-1.19493	173.176	-0.76133	149.252	-1.14992	138.075	-1.29056
2.267	-1.32461	-22.731	-1.28457	-32.969	-1.51064	-38.381	-1.53784	-57.467	-1.4566	56.761	-0.99127	47.999	-1.8478	33.04	-1.2134	7.088	-1.81252	-25.031	-1.48392	100.164	-1.75205	63.161	-1.60584	48.119	-1.36744	22.084	-1.90829	-12.208	-1.87646	138.138	-1.3038	98.164	-1.09846	78.193	-1.39602	49.074	-1.11614	17.878	-1.45059	208.2	-1.41517	193.151	-1.19606	173.259	-0.76195	149.336	-1.15019	138.159	-1.29114
2.348	-1.32579	-22.648	-1.2859	-32.887	-1.51265	-38.3	-1.5396	-57.386	-1.45853	56.811	-0.99151	48.083	-1.84833	33.124	-1.21428	7.17	-1.81299	-24.949	-1.48435	100.248	-1.75297	63.245	-1.60666	48.203	-1.36827	22.168	-1.9091	-12.125	-1.87699	138.222	-1.30421	98.247	-1.09897	78.277	-1.39662	49.158	-1.11697	17.961	-1.4516	208.283	-1.41609	193.234	-1.19715	173.343	-0.76288	149.42	-1.15045	138.242	-1.29182
2.433	-1.32702	-22.565	-1.2872	-32.804	-1.51478	-38.217	-1.5413	-57.304	-1.46024	56.861	-0.9918	48.166	-1.8488	33.206	-1.21511	7.254	-1.81351	-24.866	-1.48471	100.332	-1.75398	63.33	-1.60716	48.287	-1.36923	22.251	-1.90938	-12.042	-1.878	138.304	-1.30457	98.331	-1.09928	78.36	-1.39724	49.241	-1.11771	18.045	-1.45241	208.367	-1.41721	193.318	-1.19843	173.426	-0.76342	149.42	-1.15045	138.326	-1.29238
2.514	-1.32788	-22.483	-1.28852	-32.722	-1.51678	-38.135	-1.54313	-57.223	-1.46222	56.91	-0.99207	48.25	-1.84935	33.29	-1.21594	7.337	-1.81396	-24.783	-1.48507	100.414	-1.75473	63.412	-1.60757	48.369	-1.36958	22.334	-1.91013	-11.959	-1.87903	138.389	-1.30542	98.415	-1.09958	78.443	-1.39777	49.323	-1.11848	18.128	-1.45333	208.45	-1.41835	193.402	-1.19932	173.51	-0.76393	149.503	-1.15072	138.409	-1.29301
2.598	-1.32904	-22.399	-1.28952	-32.64	-1.51893	-38.054	-1.54501	-57.141	-1.46393	56.961	-0.99233	48.334	-1.84987	33.373	-1.21678	7.421	-1.81455	-24.7	-1.48544	100.498	-1.75558	63.496	-1.60822	48.453	-1.37021	22.418	-1.91081	-11.876	-1.87979	138.471	-1.3062	98.498	-1.10007	78.527	-1.39818	49.406	-1.1193	18.211	-1.45428	208.534	-1.41966	193.483	-1.20085	173.592	-0.76424	149.587	-1.15099	138.492	-1.29372
2.681	-1.33028	-22.318	-1.29116	-32.558	-1.52099	-37.972	-1.54687	-57.141	-1.46393	57.01	-0.99253	48.416	-1.85054	33.455	-1.21754	7.504	-1.81519	-24.617	-1.48596	100.581	-1.75624	63.579	-1.60886	48.535	-1.37072	22.502	-1.91164	-11.792	-1.88037	138.555	-1.3069	98.582	-1.10074	78.61	-1.39883	49.489	-1.12014	18.293	-1.45501	208.617	-1.4212	193.568	-1.20188	173.676	-0.7648	149.67	-1.1513	138.576	-1.29438
2.764	-1.33163	-22.235	-1.29256	-32.475	-1.52327	-37.89	-1.54892	-57.059	-1.46545	57.061	-0.99276	48.499	-1.85112	33.538	-1.21838	7.588	-1.81593	-24.534	-1.4864	100.665	-1.75724	63.663	-1.60937	48.619	-1.37126	22.585	-1.91243	-11.71	-1.88107	138.64	-1.30773	98.665	-1.10146	78.694	-1.39948	49.572	-1.12097	18.376	-1.45589	208.7	-1.42275	193.651	-1.20326	173.759	-0.76569	149.754	-1.15159	138.66	-1.29495
2.847	-1.33293	-22.153	-1.29427	-32.394	-1.52537	-37.808	-1.5506	-56.978	-1.46738	57.111	-0.99304	48.582	-1.85174	33.621	-1.21933	7.671	-1.81649	-24.451	-1.48672	100.749	-1.75797	63.745	-1.60986	48.703	-1.37172	22.668	-1.91329	-11.627	-1.88215	138.722	-1.30856	98.748	-1.10227	78.777	-1.40019	49.655	-1.12171	18.46	-1.45678	208.783	-1.42412	193.734	-1.20474	173.843	-0.76658	149.837	-1.15191	138.742	-1.29565
2.929	-1.33406	-22.071	-1.29565	-32.31	-1.52746	-37.727	-1.55246	-56.897	-1.46921	57.16	-0.99337	48.665	-1.85215	33.705	-1.21999	7.753	-1.8173	-24.369	-1.48698	100.831	-1.75885	63.83	-1.61016	48.786	-1.37225	22.752	-1.91389	-11.544	-1.88321	138.806	-1.30924	98.831	-1.10296	78.861	-1.40073	49.737	-1.12244	18.542	-1.45767	208.866	-1.42541	193.818	-1.20565	173.927	-0.76731	149.921	-1.1523	138.827	-1.29617
3.013	-1.33521	-21.988	-1.297	-32.229	-1.52932	-37.646	-1.55441	-56.815	-1.47111	57.21	-0.99372	48.749	-1.85239	33.787	-1.22068	7.838	-1.81816	-24.286	-1.48726	100.915	-1.7593	63.913	-1.61056	48.87	-1.3727	22.835	-1.91474	-11.461	-1.88404	138.889	-1.31027	98.915	-1.10345	78.944	-1.40157	49.82	-1.12323	18.625	-1.45851	208.95	-1.4268	193.901	-1.20728	174.01	-0.76821	150.005	-1.15272	138.909	-1.29683
3.096	-1.33663	-21.905	-1.29885	-32.146	-1.53142	-37.565	-1.55632	-56.653	-1.47519	57.26	-0.99396	48.831	-1.85281	33.871	-1.22148	7.92	-1.81877	-24.204	-1.48753	100.998	-1.75996	63.996	-1.61097	48.954	-1.37331	22.919	-1.9154	-11.378	-1.88476	138.973	-1.31108	98.998	-1.10432	79.027	-1.40225	49.905	-1.124	18.708	-1.45935	209.033	-1.42812	193.984	-1.20845	174.093	-0.76885	150.088	-1.1531	138.993	-1.29754
3.179	-1.33805	-21.823	-1.30033	-32.064	-1.53357	-37.482	-1.55821	-56.57	-1.47727	57.311	-0.99417	48.916	-1.85299	33.954	-1.22233	8.004	-1.81969	-24.121	-1.48778	101.081	-1.76065	64.08	-1.61179	49.037	-1.3739	23.003	-1.91605	-11.295	-1.88531	139.055	-1.31173	99.082	-1.10508	79.111	-1.40305	49.987	-1.12478	18.792	-1.46018	209.116	-1.42937	194.067	-1.20969	174.177	-0.76941	150.172	-1.15344	139.077	-1.29822
3.262	-1.3394	-21.739	-1.30184	-31.982	-1.53568	-37.4	-1.5604	-56.489	-1.47943	57.36	-0.99444	48.999	-1.8533	34.037	-1.22315	8.087	-1.82034	-24.038	-1.48797	101.165	-1.76123	64.163	-1.61255	49.119	-1.37479	23.086	-1.91664	-11.213	-1.88623	139.139	-1.31245	99.166	-1.10566	79.194	-1.40352	50.07	-1.12562	18.876	-1.46124	209.199	-1.43056	194.152	-1.21095	174.26	-0.77005	149.503	-1.15072	139.16	-1.29873
3.346	-1.34095	-21.657	-1.30339	-31.9	-1.53756	-37.319	-1.56222	-56.407	-1.48125	57.409	-0.99472	49.082	-1.85364	34.119	-1.22395	8.17	-1.82056	-23.954	-1.48833	101.248	-1.76207	64.247	-1.61321	49.203	-1.37547	23.169	-1.91743	-11.13	-1.88758	139.223	-1.31304	99.249	-1.10614	79.277	-1.40416	50.152	-1.12649	18.959	-1.46193	209.282	-1.43172	194.234	-1.21228	174.344	-0.77097	149.587	-1.15099	139.243	-1.29954
3.428	-1.34198	-21.574	-1.30477	-31.818	-1.53987	-37.236	-1.5643	-56.734	-1.47315	57.459	-0.9951	49.165	-1.85415	34.203	-1.2247	8.253	-1.82094	-23.871	-1.48866	101.332	-1.76281	64.33	-1.61392	49.287	-1.37621	23.251	-1.91819	-11.047	-1.88862	139.307	-1.31374	99.332	-1.10652	79.361	-1.40481	50.235	-1.12739	19.041	-1.46282	209.365	-1.43271	194.317	-1.21336	174.427	-0.77136	149.67	-1.1513	139.327	-1.30021
3.512	-1.34317	-21.493	-1.30618	-31.735	-1.54213	-37.155	-1.56639	-57.059	-1.46545	57.51	-0.99545	49.248	-1.85492	34.286	-1.22549	8.336	-1.82144	-23.789	-1.48904	101.415	-1.76374	64.414	-1.61457	49.37	-1.37662	23.336	-1.91893	-10.963	-1.88936	139.39	-1.31491	99.415	-1.10692	79.444	-1.40532	50.319	-1.12824	19.124	-1.46372	209.449	-1.43395	194.401	-1.21471	174.51	-0.77203	149.754	-1.15159	139.411	-1.30096
3.593	-1.34437	-21.409	-1.30763	-31.653	-1.54427	-37.074	-1.56842	-56.978	-1.46738	57.559	-0.99572	49.332	-1.85567	34.369	-1.22638	8.419	-1.82194	-23.707	-1.48953	101.499	-1.76459	64.498	-1.61499	49.453	-1.37729	23.419	-1.91956	-10.879	-1.88996	139.474	-1.31601	99.499	-1.10747	79.528	-1.406	50.402	-1.12917	19.207	-1.46433	209.531	-1.4353	194.485	-1.21607	174.594	-0.77285	149.837	-1.15191	139.494	-1.30152
3.677	-1.34561	-21.326	-1.30893	-31.572	-1.54642	-36.99	-1.57053	-56.897	-1.46921	57.609	-0.996	49.414	-1.85691	34.452	-1.22727	8.503	-1.82265	-23.623	-1.48998	101.583	-1.7654	64.581	-1.61604	49.537	-1.3777	23.502	-1.91993	-10.798	-1.89059	139.557	-1.31711	99.583	-1.10801	79.612	-1.40676	50.484	-1.13008	19.29	-1.46514	209.616	-1.43659	194.567	-1.21734	174.678	-0.77365	149.921	-1.1523	139.577	-1.30213
3.76	-1.34705	-21.244	-1.31063	-31.489	-1.54885	-36.91	-1.57245	-56.815	-1.47111	57.659	-0.9963	49.498	-1.85804	34.536	-1.22816	8.585	-1.82337	-23.54	-1.49039	101.666	-1.76619	64.664	-1.6167	49.62	-1.37835	23.586	-1.9206	-10.714	-1.89161	139.64	-1.31802	99.666	-1.10872	79.695	-1.40737	50.567	-1.13103	19.372	-1.46591	209.697	-1.43788	194.651	-1.21855	174.761	-0.77444	150.005	-1.15272	139.662	-1.30303
3.843	-1.34844	-21.161	-1.31222	-31.407	-1.55102	-36.827	-1.5744	-56.734	-1.47315	57.709	-0.99656	49.582	-1.85923	34.618	-1.22896	8.669	-1.82391	-23.457	-1.4908	101.75	-1.76676	64.748	-1.61716	49.703	-1.37891	23.669	-1.92119	-10.632	-1.89252	139.724	-1.31861	99.75	-1.10935	79.779	-1.40832	50.651	-1.13177	19.457	-1.46677	209.781	-1.43902	194.734	-1.21933	174.845	-0.77522	150.088	-1.1531	139.745	-1.3035
3.926	-1.34966	-21.079	-1.31349	-31.324	-1.55301	-36.747	-1.57622	-56.653	-1.47519	57.759	-0.9968	49.665	-1.86033	34.701	-1.22978	8.752	-1.82464	-23.375	-1.49119	101.832	-1.76735	64.832	-1.61758	49.787	-1.3795	23.751	-1.92199	-10.549	-1.89338	139.808	-1.31929	99.833	-1.10964	79.861	-1.40892	50.733	-1.13263	19.539	-1.46775	209.865	-1.44042	194.816	-1.22061	174.928	-0.77597	150.172	-1.15344	139.828	-1.30402
4.008	-1.35112	-20.996	-1.31518	-31.242	-1.55511	-36.664	-1.57794	-56.57	-1.47727	57.808	-0.997	49.749	-1.86112	34.784	-1.23071	8.836	-1.82525	-23.291	-1.49162	101.916	-1.76796	64.915	-1.61782	49.871	-1.38011	23.835	-1.92277	-10.465	-1.8942	139.891	-1.3201	99.916	-1.11018	79.945	-1.40963	50.817	-1.13341	19.622	-1.46883	209.948	-1.44158	194.9	-1.22198	175.012	-0.77657	150.255	-1.15367	139.911	-1.30471
4.091	-1.35255	-20.913	-1.31662	-31.161	-1.55723	-36.583	-1.5799	-56.407	-1.48125	57.859	-0.9972	49.831	-1.86216	34.867	-1.23172	8.919	-1.826	-23.209	-1.49193	101.999	-1.76892	64.998	-1.61816	49.953	-1.38076	23.919	-1.92328	-10.383	-1.8948	139.975	-1.32073	99.998	-1.11055	80.029	-1.41047	50.899	-1.13426	19.706	-1.46984	210.031	-1.44251	194.983	-1.22323	175.095	-0.7771	150.255	-1.15367	139.995	-1.30539
4.175	-1.354	-20.83	-1.31821	-31.077	-1.55952	-36.501	-1.58172	-56.326	-1.48351	57.908	-0.99741	49.914	-1.86305	34.951	-1.23256	9.002	-1.82694	-23.125	-1.49212	102.082	-1.76954	65.081	-1.61868	50.036	-1.38159	24.002	-1.92422	-10.3	-1.89567	140.058	-1.32115	100.084	-1.11103	80.112	-1.41092	50.982	-1.13508	19.788	-1.47068	210.115	-1.44363	195.066	-1.22415	175.179	-0.77784	150.338	-1.15384	140.078	-1.30595
4.258	-1.35557	-20.748	-1.31977	-30.996	-1.56194	-36.42	-1.58362	-56.489	-1.47943	57.959	-0.99759	49.998	-1.86333	35.033	-1.23332	9.086	-1.82756	-23.043	-1.4924	102.167	-1.7703	65.165	-1.61928	50.121	-1.38236	24.085	-1.92505	-10.217	-1.89641	140.14	-1.32179	100.167	-1.11163	80.195	-1.41156	51.065	-1.13583	19.872	-1.47129	210.197	-1.4447	195.15	-1.22567	175.262	-0.77867	150.423	-1.15398	140.161	-1.30665
4.339	-1.35686	-20.665	-1.32135	-30.915	-1.56429	-36.338	-1.58541	-56.326	-1.48351	58.008	-0.99787	50.081	-1.86375	35.117	-1.23411	9.169	-1.82823	-22.96	-1.49266	102.249	-1.77113	65.248	-1.61992	50.203	-1.38319	24.168	-1.92557	-10.133	-1.89713	140.224	-1.32239	100.249	-1.11238	80.279	-1.41227	51.148	-1.13658	19.954	-1.47195	210.281	-1.44578	195.233	-1.227	175.345	-0.77934	150.505	-1.15412	140.244	-1.30753
4.423	-1.35819	-20.583	-1.32279	-30.832	-1.56658	-36.257	-1.58731	-56.245	-1.48547	58.059	-0.99817	50.164	-1.86435	35.199	-1.23487	9.253	-1.82909	-22.878	-1.49288	102.333	-1.77183	65.332	-1.62053	50.287	-1.38401	24.252	-1.92646	-10.05	-1.89785	140.308	-1.32326	100.333	-1.11277	80.362	-1.41248	51.232	-1.13741	20.038	-1.47292	210.364	-1.44698	195.317	-1.22802	175.428	-0.78022	150.589	-1.15424	140.328	-1.30824
4.505	-1.35941	-20.501	-1.32408	-30.749	-1.56907	-36.175	-1.58936	-56.164	-1.48726	58.11	-0.99842	50.248	-1.86491	35.283	-1.23566	9.335	-1.82981	-22.795	-1.49318	102.416	-1.77275	65.415	-1.62111	50.37	-1.38476	24.335	-1.92721	-9.967	-1.89876	140.391	-1.32403	100.416	-1.11316	80.446	-1.41337	51.314	-1.13823	20.122	-1.47369	210.447	-1.44828	195.4	-1.22929	175.512	-0.78101	150.673	-1.15437	140.412	-1.30898
4.588	-1.36088	-20.417	-1.32608	-30.667	-1.57136	-36.092	-1.59125	-56.081	-1.48902	58.158	-0.99866	50.331	-1.86548	35.365	-1.23641	9.418	-1.83062	-22.712	-1.49371	102.5	-1.77349	65.499	-1.62172	50.454	-1.38549	24.419	-1.92757	-9.885	-1.89976	140.474	-1.32521	100.501	-1.11362	80.53	-1.4141	51.396	-1.13905	20.204	-1.47448	210.53	-1.44951	195.483	-1.23075	175.596	-0.78188	150.756	-1.15453	140.494	-1.30983
4.671	-1.36223	-20.335	-1.32781	-30.584	-1.57387	-36.01	-1.59301	-56.001	-1.49053	58.209	-0.99889	50.414	-1.86629	35.449	-1.23717	9.502	-1.83107	-22.629	-1.49424	102.582	-1.77436	65.581	-1.62238	50.536	-1.38608	24.502	-1.92801	-9.802	-1.9005	140.557	-1.32621	100.584	-1.11417	80.613	-1.41476	51.479	-1.13989	20.287	-1.47536	210.614	-1.45074	195.566	-1.23199	175.679	-0.78251	150.84	-1.15484	140.578	-1.31045
4.755	-1.36402	-20.253	-1.32964	-30.503	-1.5762	-35.929	-1.59499	-55.919	-1.49243	58.259	-0.99918	50.498	-1.86718	35.533	-1.23786	9.585	-1.8317	-22.545	-1.4949	102.666	-1.77506	65.665	-1.62302	50.62	-1.38643	24.586	-1.92893	-9.719	-1.90126	140.641	-1.32714	100.666	-1.11487	80.697	-1.41539	51.562	-1.14071	20.37	-1.476	210.697	-1.45181	195.649	-1.23322	175.762	-0.78317	150.924	-1.15524	140.661	-1.3113
4.837	-1.36553	-20.17	-1.33123	-30.422	-1.57848	-35.848	-1.59676	-55.837	-1.49438	58.308	-0.99948	50.581	-1.86821	35.615	-1.23843	9.668	-1.83256	-22.463	-1.49557	102.75	-1.77582	65.749	-1.62372	50.704	-1.387	24.669	-1.92958	-9.635	-1.90197	140.725	-1.32815	100.75	-1.11544	80.78	-1.41617	51.646	-1.14168	20.454	-1.47689	210.78	-1.45303	195.732	-1.23447	175.846	-0.78389	151.007	-1.15566	140.745	-1.3119
4.92	-1.36719	-20.087	-1.33324	-30.338	-1.58083	-35.765	-1.59856	-55.756	-1.49624	58.358	-0.99975	50.664	-1.86914	35.698	-1.23926	9.752	-1.83346	-22.38	-1.49622	102.833	-1.77668	65.832	-1.62429	50.787	-1.38751	24.753	-1.93008	-9.553	-1.90287	140.809	-1.32908	100.834	-1.11603	80.863	-1.41665	51.728	-1.1426	20.536	-1.47782	210.863	-1.45418	195.816	-1.23572	175.929	-0.78465	150.338	-1.15384	140.828	-1.31281
5.003	-1.3687	-20.005	-1.3347	-30.257	-1.58311	-35.684	-1.60065	-55.674	-1.49822	58.408	-1.00007	50.747	-1.8703	35.782	-1.2401	9.835	-1.83433	-22.298	-1.49679	102.916	-1.77728	65.915	-1.62466	50.871	-1.38815	24.836	-1.9307	-9.47	-1.90364	140.892	-1.32985	100.917	-1.11654	80.946	-1.41736	51.811	-1.14353	20.621	-1.47881	210.946	-1.45552	195.899	-1.23733	176.013	-0.78519	150.423	-1.15398	140.911	-1.31355
5.086	-1.37032	-19.922	-1.33648	-30.174	-1.58532	-35.602	-1.60237	-55.593	-1.50025	58.458	-1.00044	50.83	-1.87107	35.865	-1.2409	9.918	-1.8351	-22.215	-1.4973	102.999	-1.77801	65.999	-1.62528	50.953	-1.38901	24.919	-1.93137	-9.386	-1.90431	140.975	-1.33066	101.001	-1.11698	81.03	-1.41807	51.894	-1.14433	20.702	-1.47978	211.029	-1.45696	195.982	-1.23831	176.096	-0.78586	150.505	-1.15412	140.995	-1.31418
5.169	-1.37202	-19.84	-1.33783	-30.093	-1.58781	-35.521	-1.6043	-56.245	-1.48547	58.507	-1.00082	50.915	-1.87177	35.948	-1.24179	10.001	-1.83545	-22.132	-1.4977	103.083	-1.77902	66.082	-1.62571	51.037	-1.38959	25.003	-1.93223	-9.303	-1.90531	141.059	-1.33137	101.085	-1.11735	81.112	-1.41872	51.976	-1.14514	20.785	-1.48053	211.113	-1.45821	196.065	-1.2398	176.18	-0.78665	150.589	-1.15424	141.079	-1.31491
5.251	-1.37321	-19.756	-1.33951	-30.011	-1.59001	-35.439	-1.60598	-56.164	-1.48726	58.558	-1.00116	50.997	-1.87252	36.03	-1.2427	10.085	-1.83625	-22.049	-1.49805	103.166	-1.77984	66.165	-1.62632	51.12	-1.38996	25.086	-1.93308	-9.22	-1.90578	141.142	-1.33232	101.168	-1.11798	81.197	-1.4194	52.06	-1.14614	20.868	-1.48144	211.196	-1.45962	196.149	-1.24098	176.263	-0.78744	150.673	-1.15437	141.162	-1.31568
5.334	-1.37476	-19.673	-1.34101	-29.928	-1.59244	-35.357	-1.6076	-56.081	-1.48902	58.607	-1.00142	51.081	-1.87332	36.114	-1.24364	10.169	-1.83717	-21.967	-1.4983	103.25	-1.78079	66.25	-1.62677	51.203	-1.39074	25.169	-1.93375	-9.137	-1.90619	141.225	-1.33261	101.251	-1.11847	81.28	-1.41987	52.144	-1.14711	20.951	-1.48209	211.279	-1.46088	196.232	-1.24215	176.346	-0.78842	150.756	-1.15453	141.245	-1.31652
5.418	-1.37614	-19.592	-1.3424	-29.846	-1.59469	-35.275	-1.60922	-56.001	-1.49053	58.658	-1.00166	51.164	-1.87393	36.196	-1.24466	10.252	-1.83787	-21.884	-1.49849	103.332	-1.78173	66.333	-1.62721	51.288	-1.39121	25.252	-1.93445	-9.053	-1.90711	141.309	-1.3334	101.335	-1.11897	81.363	-1.42059	52.226	-1.14787	21.034	-1.4828	211.363	-1.46204	196.316	-1.24345	176.43	-0.78948	150.84	-1.15484	141.329	-1.3171
5.499	-1.37773	-19.508	-1.34378	-29.764	-1.59713	-35.194	-1.61097	-55.919	-1.49243	58.708	-1.00182	51.248	-1.87456	36.279	-1.24556	10.334	-1.83865	-21.8	-1.49882	103.417	-1.78271	66.416	-1.6277	51.371	-1.39181	25.336	-1.93522	-8.972	-1.90795	141.392	-1.33424	101.418	-1.11935	81.448	-1.4217	52.309	-1.14865	21.119	-1.48377	211.446	-1.46337	196.399	-1.24483	176.514	-0.79046	150.924	-1.15524	141.412	-1.3178
5.582	-1.37946	-19.426	-1.34545	-29.681	-1.59935	-35.111	-1.61238	-55.837	-1.49438	58.758	-1.00198	51.33	-1.87529	36.362	-1.24628	10.418	-1.83893	-21.717	-1.4991	103.5	-1.78359	66.5	-1.62817	51.456	-1.39231	25.419	-1.93591	-8.887	-1.90904	141.475	-1.33523	101.502	-1.12013	81.53	-1.42251	52.391	-1.14952	21.2	-1.48484	211.529	-1.46447	196.482	-1.24582	176.597	-0.79111	151.007	-1.15566	141.496	-1.31841
5.666	-1.38116	-19.342	-1.34694	-29.6	-1.60169	-35.03	-1.61416	-55.756	-1.49624	58.807	-1.00217	51.414	-1.87582	36.446	-1.24699	10.502	-1.83935	-21.635	-1.49942	103.583	-1.78443	66.583	-1.62872	51.539	-1.39265	25.503	-1.93655	-8.805	-1.91033	141.559	-1.33606	101.584	-1.12083	81.614	-1.42311	52.475	-1.15031	21.284	-1.4858	211.613	-1.46551	196.565	-1.24704	176.68	-0.79185	151.09	-1.15612	141.579	-1.31917
5.748	-1.38275	-19.261	-1.34861	-29.518	-1.60381	-34.948	-1.61577	-55.674	-1.49822	58.858	-1.00241	51.497	-1.87647	36.528	-1.24769	10.586	-1.84	-21.551	-1.49984	103.667	-1.78507	66.666	-1.62932	51.621	-1.39294	25.586	-1.93731	-8.722	-1.91125	141.643	-1.33679	101.669	-1.12149	81.697	-1.42404	52.557	-1.1512	21.367	-1.4865	211.695	-1.46644	196.649	-1.2481	176.764	-0.79256	151.09	-1.15612	141.662	-1.3198
5.831	-1.38441	-19.18	-1.35046	-29.435	-1.60608	-34.867	-1.61775	-55.593	-1.50025	58.907	-1.0026	51.581	-1.87694	36.612	-1.24849	10.668	-1.84055	-21.47	-1.50031	103.75	-1.78586	66.749	-1.63006	51.705	-1.39355	25.669	-1.93807	-8.639	-1.91205	141.726	-1.33745	101.751	-1.12222	81.779	-1.42475	52.64	-1.15211	21.45	-1.48714	211.778	-1.46744	196.732	-1.24943	176.848	-0.79351	151.174	-1.15656	141.746	-1.32046
5.914	-1.386	-19.096	-1.35194	-29.353	-1.60845	-34.785	-1.61953	-55.511	-1.5018	58.957	-1.00284	51.663	-1.87759	36.694	-1.2492	10.752	-1.84117	-21.386	-1.50081	103.833	-1.78662	66.833	-1.63057	51.788	-1.39428	25.753	-1.93863	-8.556	-1.91293	141.81	-1.33826	101.836	-1.1231	81.865	-1.42559	52.722	-1.153	21.533	-1.48832	211.862	-1.46872	196.816	-1.25076	176.931	-0.79417	151.257	-1.157	141.83	-1.32124
5.997	-1.3878	-19.014	-1.35369	-29.27	-1.61045	-34.703	-1.62121	-55.429	-1.50375	59.008	-1.00309	51.747	-1.8779	36.777	-1.24994	10.835	-1.8418	-21.303	-1.50138	103.916	-1.78737	66.916	-1.63125	51.872	-1.39511	25.837	-1.93937	-8.473	-1.91347	141.893	-1.33905	101.919	-1.12364	81.948	-1.42628	52.806	-1.15388	21.617	-1.48926	211.945	-1.46974	196.899	-1.25177	177.014	-0.79478	151.341	-1.15737	141.913	-1.32219
6.08	-1.38954	-18.931	-1.35525	-29.188	-1.61284	-34.62	-1.62267	-55.348	-1.50569	59.058	-1.00335	51.829	-1.87866	36.861	-1.25073	10.918	-1.84244	-21.22	-1.50195	103.999	-1.78797	67	-1.63213	51.955	-1.39602	25.919	-1.9402	-8.39	-1.91452	141.976	-1.33999	102.002	-1.1243	82.031	-1.42693	52.889	-1.15479	21.698	-1.49013	212.029	-1.47096	196.981	-1.25315	177.098	-0.7956	151.424	-1.15768	141.996	-1.32299
6.163	-1.3912	-18.848	-1.35701	-29.107	-1.61503	-34.539	-1.62455	-55.267	-1.5076	59.107	-1.00366	51.913	-1.87931	36.943	-1.25156	11.001	-1.8431	-21.136	-1.50256	104.084	-1.78867	67.083	-1.63302	52.039	-1.39675	26.004	-1.94081	-8.308	-1.91495	142.059	-1.34091	102.085	-1.12475	82.114	-1.42754	52.972	-1.15583	21.782	-1.49111	212.112	-1.47216	197.065	-1.25466	177.181	-0.79634	151.508	-1.15786	142.079	-1.32381
6.245	-1.39303	-18.765	-1.35867	-29.024	-1.6173	-34.457	-1.62607	-55.185	-1.50952	59.157	-1.00397	51.997	-1.87994	37.026	-1.25246	11.084	-1.84396	-21.053	-1.50328	104.168	-1.78949	67.166	-1.63387	52.122	-1.3979	26.087	-1.94149	-8.224	-1.91531	142.142	-1.34128	102.169	-1.12543	82.197	-1.42804	53.054	-1.15676	21.866	-1.49189	212.196	-1.47343	197.148	-1.25587	177.264	-0.79726	151.592	-1.15804	142.163	-1.32444
6.328	-1.39482	-18.683	-1.36015	-28.942	-1.61943	-34.375	-1.62776	-55.104	-1.5112	59.206	-1.00426	52.08	-1.88061	37.11	-1.25336	11.167	-1.84492	-20.971	-1.50381	104.25	-1.79021	67.251	-1.63452	52.205	-1.39846	26.17	-1.94212	-8.141	-1.91608	142.226	-1.34186	102.252	-1.12611	82.281	-1.42846	53.137	-1.15762	21.948	-1.49275	212.278	-1.47458	197.231	-1.25694	177.347	-0.79825	151.675	-1.15826	142.247	-1.32531
6.41	-1.39678	-18.6	-1.36165	-28.86	-1.62176	-34.293	-1.62914	-55.022	-1.51289	59.257	-1.00456	52.163	-1.88126	37.193	-1.25429	11.252	-1.84592	-20.888	-1.50439	104.334	-1.79109	67.335	-1.6351	52.289	-1.39914	26.254	-1.94292	-8.057	-1.9168	142.31	-1.34254	102.335	-1.12681	82.364	-1.42916	53.22	-1.15849	22.032	-1.4935	212.361	-1.47569	197.315	-1.25803	177.431	-0.79923	151.759	-1.15853	142.33	-1.32585
6.493	-1.39863	-18.518	-1.36338	-28.778	-1.62408	-34.211	-1.63052	-54.94	-1.51467	59.307	-1.00485	52.247	-1.88179	37.276	-1.25521	11.335	-1.84676	-20.806	-1.5049	104.417	-1.79203	67.418	-1.63563	52.371	-1.39984	26.337	-1.94345	-7.975	-1.91764	142.394	-1.34349	102.419	-1.12724	82.448	-1.43002	53.303	-1.15941	22.115	-1.49437	212.444	-1.47653	197.398	-1.25939	177.515	-0.8002	151.842	-1.15887	142.414	-1.3264
6.575	-1.40059	-18.435	-1.36515	-28.697	-1.62628	-34.13	-1.63198	-54.858	-1.51633	59.357	-1.0052	52.33	-1.8825	37.359	-1.25587	11.417	-1.84759	-20.723	-1.50523	104.501	-1.79272	67.501	-1.63621	52.456	-1.40049	26.421	-1.94401	-7.892	-1.91841	142.477	-1.34453	102.503	-1.12797	82.532	-1.43055	53.386	-1.16033	22.199	-1.49515	212.528	-1.47768	197.482	-1.26034	177.598	-0.80103	151.174	-1.15656	142.497	-1.32712
6.658	-1.40217	-18.353	-1.36658	-28.614	-1.62855	-34.048	-1.63339	-54.778	-1.51819	59.407	-1.0056	52.413	-1.8834	37.442	-1.25671	11.501	-1.84822	-20.641	-1.50571	104.584	-1.79346	67.585	-1.63673	52.539	-1.4008	26.505	-1.94463	-7.808	-1.91949	142.562	-1.34535	102.585	-1.12852	82.615	-1.43128	53.469	-1.16107	22.28	-1.49593	212.611	-1.47859	197.564	-1.2614	177.681	-0.80136	151.257	-1.157	142.581	-1.32765
6.741	-1.40382	-18.271	-1.36825	-28.531	-1.63077	-33.966	-1.63475	-55.511	-1.5018	59.456	-1.00591	52.497	-1.88414	37.525	-1.25753	11.584	-1.84871	-20.558	-1.50629	104.667	-1.79434	67.668	-1.63705	52.622	-1.40132	26.587	-1.94521	-7.725	-1.92022	142.644	-1.34633	102.669	-1.12905	82.697	-1.43195	53.552	-1.16181	22.364	-1.49656	212.693	-1.47968	197.649	-1.26274	177.764	-0.80196	151.341	-1.15737	142.664	-1.32823
6.823	-1.40556	-18.187	-1.36979	-28.45	-1.63303	-33.883	-1.63602	-55.429	-1.50375	59.506	-1.00617	52.581	-1.88482	37.608	-1.2584	11.668	-1.84934	-20.474	-1.50683	104.751	-1.79503	67.752	-1.63753	52.705	-1.40195	26.67	-1.946	-7.643	-1.92121	142.728	-1.34723	102.753	-1.12957	82.781	-1.43273	53.634	-1.16262	22.447	-1.49751	212.778	-1.48108	197.731	-1.26414	177.848	-0.80285	151.424	-1.15768	142.748	-1.32897
6.906	-1.40739	-18.104	-1.37143	-28.367	-1.63508	-33.802	-1.63752	-55.348	-1.50569	59.557	-1.00641	52.664	-1.88528	37.691	-1.25925	11.751	-1.84982	-20.391	-1.50731	104.835	-1.79579	67.834	-1.63795	52.789	-1.40242	26.754	-1.94701	-7.559	-1.9219	142.811	-1.34795	102.836	-1.12994	82.865	-1.43342	53.717	-1.16342	22.53	-1.49821	212.86	-1.48236	197.815	-1.26519	177.931	-0.80359	151.508	-1.15786	142.831	-1.32984
6.988	-1.40913	-18.021	-1.37331	-28.285	-1.63723	-33.72	-1.63889	-55.267	-1.5076	59.606	-1.00662	52.747	-1.88572	37.775	-1.25995	11.835	-1.8503	-20.309	-1.50792	104.918	-1.79664	67.918	-1.63864	52.872	-1.40264	26.838	-1.94792	-7.476	-1.92297	142.894	-1.34911	102.92	-1.13049	82.947	-1.4341	53.801	-1.16434	22.613	-1.49927	212.944	-1.48353	197.897	-1.26639	178.015	-0.80428	151.592	-1.15804	142.914	-1.33079
7.071	-1.41113	-17.94	-1.37499	-28.203	-1.63934	-33.637	-1.64033	-55.185	-1.50952	59.656	-1.00679	52.83	-1.88644	37.857	-1.26078	11.918	-1.85068	-20.226	-1.50833	105.001	-1.79761	68.002	-1.63926	52.956	-1.40293	26.922	-1.94854	-7.393	-1.92393	142.977	-1.34969	103.004	-1.13094	83.032	-1.43499	53.884	-1.16527	22.697	-1.50016	213.027	-1.48485	197.982	-1.26767	178.098	-0.80526	151.675	-1.15826	142.997	-1.33173
7.153	-1.41302	-17.857	-1.37661	-28.121	-1.64125	-33.556	-1.64184	-55.104	-1.5112	59.705	-1.00697	52.913	-1.88707	37.941	-1.26156	12	-1.85113	-20.143	-1.50882	105.085	-1.79842	68.085	-1.63994	53.038	-1.40332	27.004	-1.94944	-7.311	-1.92446	143.061	-1.35056	103.087	-1.13157	83.115	-1.43576	53.967	-1.16624	22.78	-1.50112	213.11	-1.48638	198.065	-1.2688	178.181	-0.80625	151.759	-1.15853	143.082	-1.33267
7.237	-1.41515	-17.774	-1.37839	-28.039	-1.64333	-33.475	-1.64315	-55.022	-1.51289	59.757	-1.00711	52.995	-1.88804	38.025	-1.26223	12.085	-1.85187	-20.06	-1.50931	105.168	-1.79923	68.167	-1.64052	53.122	-1.40375	27.088	-1.95013	-7.227	-1.9254	143.145	-1.35134	103.17	-1.13195	83.198	-1.43637	54.049	-1.16716	22.863	-1.50193	213.193	-1.48757	198.148	-1.26994	178.265	-0.80738	151.842	-1.15887	143.164	-1.3334
7.319	-1.41719	-17.693	-1.38002	-27.956	-1.64536	-33.392	-1.64455	-54.94	-1.51467	59.806	-1.00728	53.08	-1.88884	38.107	-1.26308	12.168	-1.85244	-19.977	-1.50992	105.252	-1.79996	68.252	-1.64123	53.206	-1.40448	27.171	-1.95114	-7.144	-1.92609	143.227	-1.35222	103.254	-1.13254	83.28	-1.43719	54.132	-1.1681	22.946	-1.50271	213.277	-1.48875	198.231	-1.27117	178.349	-0.8082	151.926	-1.1592	143.248	-1.33422
7.403	-1.41913	-17.609	-1.38196	-27.874	-1.64722	-33.311	-1.64589	-54.858	-1.51633	59.856	-1.00747	53.163	-1.88945	38.19	-1.26387	12.251	-1.85311	-19.894	-1.51065	105.334	-1.80101	68.335	-1.64171	53.29	-1.405	27.255	-1.95169	-7.06	-1.92689	143.311	-1.3529	103.337	-1.13302	83.364	-1.43804	54.216	-1.16912	23.029	-1.50359	213.36	-1.48987	198.315	-1.27254	178.431	-0.80917	152.009	-1.15948	143.332	-1.33485
7.485	-1.42104	-17.526	-1.38379	-27.792	-1.64944	-33.228	-1.64715	-54.778	-1.51819	59.907	-1.00773	53.247	-1.89016	38.272	-1.2646	12.334	-1.85415	-19.811	-1.51106	105.418	-1.80163	68.419	-1.64231	53.373	-1.40542	27.338	-1.95237	-6.979	-1.92755	143.395	-1.3537	103.421	-1.13348	83.448	-1.4388	54.298	-1.16999	23.113	-1.50441	213.443	-1.49138	198.397	-1.27309	178.515	-0.81031	152.092	-1.15977	143.415	-1.3355
7.568	-1.42297	-17.444	-1.3854	-27.71	-1.65154	-33.147	-1.64851	-54.696	-1.52028	59.956	-1.00804	53.33	-1.89114	38.357	-1.26532	12.418	-1.85489	-19.727	-1.51149	105.502	-1.80244	68.501	-1.64302	53.457	-1.40578	27.422	-1.95335	-6.895	-1.92817	143.478	-1.35457	103.504	-1.13413	83.532	-1.43972	54.381	-1.17097	23.195	-1.50514	213.527	-1.49264	198.48	-1.27447	178.598	-0.81106	152.175	-1.16017	143.499	-1.33603
7.65	-1.42485	-17.361	-1.38678	-27.628	-1.65366	-33.065	-1.64949	-54.696	-1.52028	60.005	-1.00836	53.412	-1.89191	38.439	-1.26605	12.501	-1.8556	-19.645	-1.5119	105.585	-1.80318	68.585	-1.64334	53.539	-1.40631	27.505	-1.95381	-6.812	-1.92914	143.562	-1.35529	103.588	-1.13467	83.615	-1.44049	54.464	-1.17188	23.278	-1.50612	213.61	-1.49371	198.565	-1.27564	178.682	-0.81186	152.259	-1.16054	143.581	-1.33653
7.732	-1.42695	-17.279	-1.38847	-27.545	-1.65561	-32.982	-1.65076	-54.614	-1.52207	60.056	-1.00864	53.496	-1.89255	38.522	-1.26689	12.584	-1.85609	-19.562	-1.51244	105.668	-1.80397	68.669	-1.64381	53.623	-1.40712	27.588	-1.95436	-6.729	-1.92993	143.645	-1.35624	103.671	-1.13527	83.699	-1.44102	54.546	-1.1728	23.361	-1.50685	213.693	-1.49492	198.647	-1.27678	178.765	-0.81289	152.343	-1.16085	143.665	-1.33717
7.815	-1.42879	-17.196	-1.38991	-27.464	-1.65742	-32.9	-1.65197	-54.532	-1.52376	60.106	-1.00895	53.579	-1.89285	38.606	-1.26772	12.668	-1.85658	-19.479	-1.51301	105.751	-1.80473	68.752	-1.64456	53.706	-1.408	27.672	-1.95497	-6.646	-1.93047	143.728	-1.35698	103.754	-1.13594	83.782	-1.44159	54.628	-1.17367	23.444	-1.50757	213.776	-1.49582	198.731	-1.27813	178.849	-0.81398	152.426	-1.16118	143.748	-1.33804
7.898	-1.43076	-17.114	-1.39147	-27.381	-1.65937	-32.818	-1.65311	-54.451	-1.52573	60.156	-1.00928	53.662	-1.89325	38.689	-1.26856	12.75	-1.8573	-19.397	-1.51368	105.835	-1.80538	68.836	-1.64532	53.791	-1.40859	27.755	-1.95551	-6.561	-1.93167	143.812	-1.35803	103.838	-1.13651	83.865	-1.44205	54.712	-1.17446	23.528	-1.50853	213.861	-1.49707	198.814	-1.27927	178.932	-0.81486	152.51	-1.16146	143.832	-1.33889
7.98	-1.43277	-17.031	-1.39316	-27.298	-1.66115	-32.736	-1.65403	-54.368	-1.52746	60.206	-1.00963	53.746	-1.89389	38.771	-1.26933	12.834	-1.85821	-19.314	-1.51447	105.918	-1.80622	68.92	-1.64602	53.873	-1.40946	27.839	-1.95614	-6.48	-1.93272	143.895	-1.35867	103.921	-1.13708	83.949	-1.44272	54.795	-1.1754	23.61	-1.50952	213.943	-1.498	198.897	-1.28048	179.015	-0.81541	152.593	-1.16171	143.915	-1.33974
8.064	-1.43466	-16.949	-1.39468	-27.216	-1.66293	-32.655	-1.65504	-54.288	-1.52945	60.255	-1.01002	53.829	-1.89436	38.855	-1.27027	12.918	-1.85889	-19.231	-1.51514	106.002	-1.80725	69.003	-1.64671	53.957	-1.40994	27.922	-1.95637	-6.397	-1.93349	143.978	-1.35951	104.004	-1.13774	84.032	-1.44328	54.878	-1.17633	23.694	-1.51033	214.026	-1.49914	198.98	-1.28147	179.098	-0.81614	152.678	-1.16199	143.999	-1.3407
8.145	-1.43671	-16.866	-1.39609	-27.136	-1.66455	-32.572	-1.65602	-54.205	-1.53138	60.306	-1.01034	53.913	-1.89489	38.937	-1.27111	13.001	-1.85984	-19.149	-1.51583	106.085	-1.80825	69.086	-1.64721	54.041	-1.41055	28.006	-1.95696	-6.313	-1.93442	144.062	-1.36046	104.088	-1.13837	84.116	-1.44399	54.961	-1.17723	23.777	-1.51123	214.109	-1.50007	199.064	-1.28258	179.182	-0.81684	151.926	-1.1592	144.083	-1.3418
8.228	-1.4389	-16.783	-1.39767	-27.053	-1.66619	-32.491	-1.65705	-54.124	-1.533	60.355	-1.01066	53.996	-1.89556	39.021	-1.27186	13.084	-1.86053	-19.065	-1.51647	106.169	-1.80924	69.17	-1.64772	54.124	-1.41129	28.089	-1.95772	-6.231	-1.93543	144.146	-1.36122	104.172	-1.13918	84.199	-1.44462	55.044	-1.17819	23.86	-1.51199	214.192	-1.50136	199.147	-1.28391	179.265	-0.81786	152.009	-1.15948	144.166	-1.34265
8.31	-1.44108	-16.702	-1.39936	-26.97	-1.66787	-32.408	-1.65797	-54.042	-1.53467	60.405	-1.01099	54.079	-1.89618	39.104	-1.27258	13.168	-1.86178	-18.982	-1.51729	106.252	-1.81031	69.253	-1.64839	54.208	-1.41209	28.172	-1.9583	-6.147	-1.93639	144.229	-1.36202	104.255	-1.13971	84.282	-1.44545	55.127	-1.17906	23.943	-1.51291	214.276	-1.50219	199.23	-1.28515	179.348	-0.81855	152.092	-1.15977	144.249	-1.34334
8.393	-1.44324	-16.618	-1.40094	-26.889	-1.66971	-32.325	-1.65892	-53.962	-1.53629	60.455	-1.01123	54.163	-1.89675	39.187	-1.27338	13.251	-1.86266	-18.898	-1.51769	106.336	-1.81086	69.337	-1.64939	54.291	-1.41263	28.255	-1.95897	-6.063	-1.93719	144.311	-1.36272	104.339	-1.14012	84.367	-1.44614	55.21	-1.17994	24.027	-1.51396	214.359	-1.50328	199.314	-1.28624	179.432	-0.81962	152.175	-1.16017	144.332	-1.34408
8.475	-1.4453	-16.536	-1.40282	-26.806	-1.67152	-32.243	-1.65979	-54.614	-1.52207	60.505	-1.01143	54.245	-1.89737	39.27	-1.27416	13.333	-1.86329	-18.817	-1.51819	106.419	-1.81163	69.419	-1.65005	54.375	-1.41321	28.338	-1.95974	-5.98	-1.93786	144.395	-1.36373	104.422	-1.14071	84.449	-1.44706	55.292	-1.18083	24.11	-1.51489	214.443	-1.50457	199.396	-1.28729	179.515	-0.82058	152.259	-1.16054	144.416	-1.34472
8.559	-1.44753	-16.453	-1.40435	-26.724	-1.6735	-32.162	-1.66063	-54.532	-1.52376	60.555	-1.01161	54.329	-1.89805	39.353	-1.27486	13.417	-1.86373	-18.734	-1.51859	106.502	-1.81208	69.503	-1.65064	54.458	-1.41382	28.423	-1.96074	-5.897	-1.93852	144.479	-1.36451	104.506	-1.1414	84.533	-1.44807	55.376	-1.18175	24.192	-1.51565	214.525	-1.50575	199.479	-1.28831	179.598	-0.82166	152.343	-1.16085	144.499	-1.34552
8.64	-1.44968	-16.371	-1.406	-26.642	-1.67543	-32.079	-1.6618	-54.451	-1.52573	60.605	-1.0118	54.412	-1.89885	39.437	-1.27558	13.501	-1.86415	-18.651	-1.51904	106.585	-1.81285	69.586	-1.65132	54.541	-1.41434	28.506	-1.96118	-5.815	-1.93947	144.562	-1.36509	104.588	-1.14211	84.617	-1.44877	55.458	-1.18285	24.276	-1.51667	214.609	-1.50717	199.563	-1.28921	179.683	-0.82274	152.426	-1.16118	144.583	-1.34618
8.724	-1.45157	-16.289	-1.40774	-26.56	-1.67712	-31.996	-1.66291	-54.368	-1.52746	60.654	-1.01196	54.495	-1.89972	39.52	-1.27639	13.585	-1.86473	-18.567	-1.51968	106.669	-1.81386	69.67	-1.65201	54.625	-1.41481	28.589	-1.96155	-5.731	-1.9401	144.645	-1.36609	104.672	-1.14289	84.699	-1.4493	55.541	-1.18367	24.36	-1.51752	214.692	-1.50842	199.647	-1.29035	179.765	-0.82377	152.51	-1.16146	144.666	-1.34675
8.805	-1.45378	-16.205	-1.40932	-26.476	-1.67884	-31.914	-1.66424	-54.288	-1.52945	60.705	-1.01216	54.578	-1.90022	39.602	-1.27725	13.668	-1.86522	-18.485	-1.52039	106.752	-1.81467	69.754	-1.65248	54.707	-1.41522	28.673	-1.96236	-5.648	-1.94105	144.729	-1.36724	104.756	-1.14332	84.784	-1.44987	55.623	-1.18458	24.442	-1.51841	214.775	-1.50934	199.73	-1.29157	179.848	-0.82476	152.593	-1.16171	144.75	-1.34757
8.888	-1.45593	-16.123	-1.41096	-26.395	-1.68019	-31.833	-1.66512	-54.205	-1.53138	60.754	-1.01236	54.663	-1.90077	39.686	-1.27809	13.751	-1.86571	-18.402	-1.52109	106.835	-1.81559	69.837	-1.65281	54.792	-1.41573	28.756	-1.96306	-5.564	-1.94188	144.812	-1.36795	104.838	-1.14386	84.866	-1.45047	55.708	-1.18548	24.525	-1.51921	214.859	-1.51061	199.813	-1.2926	179.932	-0.82571	152.678	-1.16199	144.833	-1.34832
8.972	-1.45796	-16.041	-1.41281	-26.312	-1.68188	-31.751	-1.66625	-54.124	-1.533	60.805	-1.01259	54.745	-1.90131	39.769	-1.27894	13.835	-1.86606	-18.319	-1.52177	106.918	-1.81646	69.921	-1.65333	54.874	-1.41651	28.84	-1.96338	-5.481	-1.94246	144.896	-1.36898	104.924	-1.14447	84.95	-1.45112	55.791	-1.18641	24.608	-1.52016	214.942	-1.51188	199.896	-1.29369	180.015	-0.82654	152.761	-1.16235	144.916	-1.34908
9.053	-1.46012	-15.958	-1.41447	-26.229	-1.68329	-31.669	-1.66698	-54.042	-1.53467	60.854	-1.01289	54.829	-1.90184	39.851	-1.27987	13.917	-1.8664	-18.237	-1.52263	107.003	-1.81725	70.004	-1.6536	54.957	-1.41714	28.923	-1.964	-5.398	-1.9434	144.98	-1.37006	105.006	-1.14512	85.033	-1.45213	55.873	-1.18736	24.693	-1.52087	215.025	-1.51284	199.98	-1.29483	180.099	-0.82735	152.761	-1.16235	145	-1.34964
9.135	-1.46238	-15.876	-1.41602	-26.148	-1.68496	-31.585	-1.66779	-53.962	-1.53629	60.904	-1.01322	54.913	-1.90259	39.936	-1.28075	14.001	-1.86695	-18.154	-1.52336	107.085	-1.81821	70.087	-1.65416	55.042	-1.41781	29.007	-1.96463	-5.315	-1.94424	145.063	-1.37111	105.09	-1.14581	85.117	-1.45316	55.957	-1.18838	24.775	-1.5217	215.108	-1.51369	200.063	-1.29614	180.182	-0.82836	152.845	-1.16271	145.084	-1.35043
9.219	-1.4646	-15.793	-1.41746	-26.064	-1.68657	-31.504	-1.66856	-53.878	-1.53766	60.954	-1.01356	54.995	-1.90295	40.018	-1.28149	14.084	-1.86772	-18.07	-1.52427	107.168	-1.81911	70.171	-1.65469	55.124	-1.41849	29.09	-1.96544	-5.233	-1.94527	145.146	-1.37186	105.173	-1.14644	85.2	-1.45403	56.038	-1.18929	24.857	-1.52256	215.192	-1.51481	200.146	-1.29724	180.266	-0.82913	152.928	-1.16307	145.166	-1.35106
9.3	-1.4669	-15.71	-1.41884	-25.983	-1.68801	-31.421	-1.66944	-53.878	-1.53766	61.004	-1.01388	55.079	-1.90326	40.101	-1.28223	14.168	-1.86857	-17.988	-1.52496	107.252	-1.82002	70.255	-1.65555	55.208	-1.41907	29.174	-1.96602	-5.149	-1.94578	145.23	-1.37265	105.257	-1.14693	85.284	-1.45499	56.121	-1.1902	24.942	-1.52345	215.275	-1.51593	200.23	-1.29841	180.348	-0.82987	153.011	-1.16339	145.251	-1.35181
9.382	-1.46926	-15.627	-1.42043	-25.901	-1.68945	-31.339	-1.6702	-53.717	-1.54149	61.054	-1.01425	55.162	-1.90381	40.183	-1.28305	14.251	-1.86936	-17.905	-1.52535	107.335	-1.82072	70.338	-1.65629	55.291	-1.4197	29.257	-1.96674	-5.065	-1.94658	145.313	-1.37344	105.339	-1.14765	85.366	-1.45572	56.203	-1.19094	25.025	-1.52441	215.358	-1.51705	200.313	-1.29944	180.432	-0.83061	153.095	-1.16377	145.333	-1.35251
9.465	-1.47157	-15.545	-1.42185	-25.818	-1.69074	-31.258	-1.67089	-53.636	-1.5433	61.103	-1.01461	55.246	-1.90436	40.267	-1.28367	14.334	-1.87029	-17.822	-1.52561	107.42	-1.82134	70.421	-1.65712	55.375	-1.42019	29.34	-1.96753	-4.982	-1.94726	145.397	-1.37412	105.423	-1.1481	85.45	-1.45672	56.286	-1.19182	25.108	-1.52518	215.442	-1.51807	200.396	-1.30069	180.515	-0.83177	153.179	-1.16416	145.417	-1.35336
9.548	-1.47385	-15.462	-1.42332	-25.736	-1.69209	-31.175	-1.67136	-53.552	-1.54495	61.153	-1.01493	55.33	-1.90494	40.351	-1.28436	14.419	-1.87114	-17.739	-1.52619	107.502	-1.82214	70.504	-1.65782	55.459	-1.42075	29.423	-1.9683	-4.899	-1.948	145.481	-1.37476	105.507	-1.14847	85.534	-1.45751	56.37	-1.1926	25.19	-1.52586	215.525	-1.51918	200.479	-1.30154	180.599	-0.83305	153.262	-1.16455	145.501	-1.35419
9.63	-1.4762	-15.38	-1.42485	-25.654	-1.69356	-31.093	-1.67216	-53.47	-1.54689	61.204	-1.01518	55.412	-1.90556	40.433	-1.28515	14.501	-1.87221	-17.656	-1.52683	107.585	-1.82293	70.589	-1.65841	55.542	-1.42119	29.506	-1.96904	-4.816	-1.94847	145.563	-1.3757	105.591	-1.14925	85.618	-1.4579	56.454	-1.19347	25.275	-1.52678	215.608	-1.52046	200.561	-1.30264	180.683	-0.83394	153.345	-1.16496	145.584	-1.35494
9.712	-1.47855	-15.298	-1.42635	-25.571	-1.6951	-31.01	-1.67288	-53.389	-1.54877	61.254	-1.01542	55.496	-1.9061	40.517	-1.28599	14.585	-1.87277	-17.574	-1.52736	107.669	-1.82349	70.672	-1.65901	55.626	-1.42154	29.589	-1.96939	-4.733	-1.94933	145.647	-1.37624	105.673	-1.14981	85.701	-1.45842	56.535	-1.19438	25.357	-1.52751	215.692	-1.52161	200.646	-1.30376	180.766	-0.83496	153.429	-1.16532	145.667	-1.35575
9.795	-1.48061	-15.214	-1.428	-25.489	-1.69624	-30.928	-1.67374	-53.306	-1.55041	61.303	-1.01565	55.579	-1.90677	40.6	-1.28686	14.667	-1.87355	-17.491	-1.52806	107.753	-1.82441	70.755	-1.65971	55.709	-1.42206	29.672	-1.96987	-4.651	-1.95027	145.731	-1.37688	105.758	-1.15019	85.784	-1.45897	56.619	-1.19537	25.44	-1.52865	215.774	-1.52292	200.73	-1.30491	180.849	-0.83604	153.512	-1.16563	145.75	-1.35647
9.878	-1.48279	-15.131	-1.42954	-25.407	-1.69727	-30.846	-1.67452	-53.225	-1.55187	61.353	-1.01589	55.663	-1.90757	40.683	-1.28776	14.751	-1.87428	-17.408	-1.52881	107.835	-1.8252	70.838	-1.66052	55.792	-1.42285	29.758	-1.97031	-4.566	-1.95101	145.813	-1.3778	105.841	-1.15086	85.866	-1.45953	56.701	-1.1963	25.522	-1.52952	215.858	-1.52405	200.813	-1.30602	180.932	-0.83692	153.597	-1.16591	145.833	-1.35724
9.96	-1.48486	-15.049	-1.43128	-25.324	-1.69837	-30.763	-1.67527	-53.143	-1.5532	61.402	-1.01616	55.746	-1.90817	40.766	-1.28852	14.834	-1.87465	-17.325	-1.52941	107.918	-1.82611	70.922	-1.66106	55.876	-1.42325	29.841	-1.97119	-4.484	-1.95165	145.897	-1.3791	105.925	-1.15153	85.95	-1.46041	56.784	-1.1973	25.607	-1.53054	215.941	-1.52527	200.895	-1.30696	181.015	-0.83773	152.845	-1.16271	145.917	-1.35793
10.042	-1.4871	-14.967	-1.43265	-25.242	-1.69981	-30.682	-1.67573	-53.798	-1.5395	61.452	-1.01642	55.829	-1.9088	40.849	-1.28935	14.917	-1.87533	-17.242	-1.53016	108.002	-1.82701	71.006	-1.66161	55.959	-1.42364	29.924	-1.9718	-4.401	-1.9522	145.98	-1.38016	106.008	-1.15221	86.034	-1.46109	56.866	-1.19837	25.69	-1.53159	216.025	-1.52635	200.979	-1.30832	181.099	-0.83867	152.928	-1.16307	146	-1.35875
10.125	-1.48909	-14.885	-1.43399	-25.159	-1.70117	-30.599	-1.6764	-53.798	-1.5395	61.502	-1.01674	55.913	-1.90918	40.932	-1.29011	15.001	-1.87563	-17.159	-1.53091	108.086	-1.82773	71.089	-1.66218	56.042	-1.42426	30.008	-1.97252	-4.318	-1.95287	146.064	-1.38084	106.092	-1.15297	86.117	-1.46223	56.95	-1.1995	25.773	-1.53263	216.108	-1.52731	201.061	-1.30906	181.182	-0.83938	153.011	-1.16339	146.084	-1.3596
10.207	-1.49112	-14.801	-1.43541	-25.078	-1.70239	-30.518	-1.67714	-53.717	-1.54149	61.552	-1.01712	55.996	-1.90945	41.016	-1.29089	15.085	-1.87618	-17.076	-1.53155	108.168	-1.82868	71.172	-1.66295	56.125	-1.42464	30.092	-1.97316	-4.235	-1.95386	146.148	-1.38186	106.174	-1.15371	86.2	-1.46297	57.033	-1.2004	25.857	-1.53362	216.192	-1.52858	201.146	-1.31031	181.266	-0.84014	153.095	-1.16377	146.167	-1.3606
10.288	-1.49322	-14.719	-1.43713	-24.995	-1.70341	-30.434	-1.6778	-53.636	-1.5433	61.603	-1.01753	56.079	-1.90972	41.099	-1.29153	15.168	-1.87672	-16.993	-1.53248	108.252	-1.82949	71.256	-1.66359	56.209	-1.42517	30.174	-1.97387	-4.151	-1.95477	146.231	-1.38269	106.258	-1.15428	86.284	-1.46383	57.115	-1.20135	25.94	-1.53446	216.274	-1.52961	201.229	-1.31144	181.348	-0.8409	153.179	-1.16416	146.251	-1.36139
10.373	-1.49578	-14.636	-1.43841	-24.912	-1.70452	-30.352	-1.67853	-53.552	-1.54495	61.653	-1.01793	56.163	-1.91002	41.182	-1.29218	15.252	-1.87699	-16.911	-1.53318	108.336	-1.83035	71.339	-1.66431	56.293	-1.42547	30.257	-1.97437	-4.068	-1.95524	146.314	-1.38343	106.343	-1.15478	86.368	-1.46473	57.199	-1.20223	26.022	-1.53548	216.358	-1.5306	201.312	-1.31272	181.431	-0.84202	153.262	-1.16455	146.334	-1.36209
10.455	-1.49798	-14.554	-1.43956	-24.829	-1.70554	-30.269	-1.67929	-53.47	-1.54689	61.703	-1.01827	56.246	-1.9105	41.265	-1.29282	15.335	-1.8777	-16.828	-1.53375	108.418	-1.83123	71.423	-1.66483	56.375	-1.42616	30.341	-1.97483	-3.985	-1.95606	146.397	-1.38405	106.424	-1.15515	86.451	-1.46545	57.282	-1.20315	26.105	-1.53618	216.441	-1.53182	201.395	-1.31394	181.515	-0.84326	153.345	-1.16496	146.417	-1.36294
10.536	-1.50025	-14.471	-1.44099	-24.747	-1.70687	-30.187	-1.67977	-53.389	-1.54877	61.752	-1.01865	56.33	-1.91119	41.348	-1.29345	15.417	-1.87872	-16.745	-1.53457	108.501	-1.83211	71.506	-1.66549	56.46	-1.42697	30.424	-1.9756	-3.902	-1.9566	146.481	-1.38495	106.509	-1.15559	86.534	-1.46607	57.365	-1.20406	26.188	-1.5368	216.524	-1.53291	201.479	-1.31516	181.598	-0.84445	153.429	-1.16532	146.501	-1.36358
10.619	-1.50228	-14.389	-1.44252	-24.666	-1.70809	-30.104	-1.68006	-53.306	-1.55041	61.802	-1.01892	56.413	-1.91216	41.43	-1.29428	15.502	-1.87927	-16.662	-1.53544	108.586	-1.8329	71.59	-1.6661	56.543	-1.4274	30.509	-1.9759	-3.819	-1.95729	146.564	-1.38585	106.592	-1.15596	86.617	-1.46654	57.447	-1.20495	26.271	-1.53762	216.607	-1.53388	201.561	-1.31649	181.682	-0.84525	153.512	-1.16563	146.584	-1.36426
10.702	-1.50433	-14.305	-1.44377	-24.582	-1.70912	-30.023	-1.68086	-53.225	-1.55187	61.852	-1.0191	56.496	-1.91296	41.514	-1.2951	15.585	-1.87995	-16.58	-1.53605	108.669	-1.83355	71.673	-1.66641	56.626	-1.42798	30.591	-1.97604	-3.736	-1.95813	146.648	-1.38644	106.675	-1.1565	86.702	-1.467	57.53	-1.20588	26.356	-1.53854	216.691	-1.53488	201.645	-1.31792	181.765	-0.84624	153.597	-1.16591	146.667	-1.36497
10.784	-1.50654	-14.223	-1.44525	-24.499	-1.71006	-29.939	-1.68174	-53.143	-1.5532	61.903	-1.01936	56.579	-1.91369	41.597	-1.29592	15.668	-1.88084	-16.496	-1.53681	108.752	-1.83425	71.757	-1.66696	56.71	-1.42862	30.675	-1.97614	-3.653	-1.95881	146.731	-1.38751	106.759	-1.15726	86.784	-1.46756	57.613	-1.20679	26.439	-1.53937	216.774	-1.53595	201.729	-1.31912	181.849	-0.84762	153.68	-1.16623	146.751	-1.36588
10.865	-1.5086	-14.14	-1.44652	-24.417	-1.71096	-29.857	-1.68248	-53.061	-1.55491	61.952	-1.01962	56.662	-1.91459	41.68	-1.29674	15.751	-1.88165	-16.414	-1.53755	108.835	-1.83513	71.84	-1.66775	56.793	-1.42927	30.759	-1.97687	-3.57	-1.95955	146.815	-1.38856	106.843	-1.15782	86.867	-1.46822	57.696	-1.20773	26.522	-1.54026	216.857	-1.53703	201.812	-1.3201	181.931	-0.84884	153.847	-1.16678	146.835	-1.36665
10.948	-1.51066	-14.057	-1.44826	-24.334	-1.71209	-29.775	-1.68298	-52.979	-1.55667	62.003	-1.01981	56.746	-1.91526	41.763	-1.29773	15.835	-1.88254	-16.331	-1.53844	108.919	-1.83589	71.924	-1.66854	56.876	-1.42964	30.842	-1.97748	-3.486	-1.96016	146.897	-1.38961	106.925	-1.15842	86.952	-1.46917	57.779	-1.20885	26.604	-1.54096	216.94	-1.53807	201.895	-1.321	182.015	-0.84971	153.93	-1.16699	146.918	-1.36726
11.03	-1.51269	-13.975	-1.44974	-24.251	-1.7129	-29.692	-1.68355	-52.897	-1.55804	62.052	-1.02	56.83	-1.916	41.846	-1.29874	15.918	-1.88289	-16.248	-1.5392	109.002	-1.83663	72.007	-1.66931	56.96	-1.42998	30.926	-1.9781	-3.403	-1.9605	146.981	-1.39062	107.009	-1.15936	87.035	-1.47021	57.862	-1.20981	26.687	-1.54199	217.024	-1.53912	201.978	-1.32205	182.098	-0.85089	154.014	-1.1672	147.001	-1.36807
11.113	-1.51508	-13.892	-1.45119	-24.168	-1.71391	-29.61	-1.68426	-52.816	-1.5597	62.102	-1.02024	56.912	-1.91654	41.93	-1.29956	16.002	-1.88353	-16.164	-1.54008	109.085	-1.83734	72.091	-1.67008	57.044	-1.43043	31.009	-1.97884	-3.32	-1.9612	147.064	-1.39148	107.092	-1.16021	87.118	-1.47105	57.945	-1.21071	26.771	-1.54276	217.107	-1.5404	202.062	-1.32303	182.181	-0.85206	154.097	-1.16744	147.084	-1.36884
11.196	-1.51715	-13.809	-1.45285	-24.086	-1.71479	-29.528	-1.68469	-52.734	-1.56133	62.152	-1.02044	56.995	-1.91685	42.013	-1.30025	16.085	-1.88414	-16.081	-1.54087	109.169	-1.83793	72.174	-1.67047	57.127	-1.43088	31.092	-1.9794	-3.236	-1.96197	147.147	-1.39247	107.175	-1.16101	87.202	-1.47197	58.026	-1.21163	26.854	-1.54376	217.19	-1.54146	202.145	-1.32399	182.265	-0.85303	154.182	-1.16771	147.168	-1.36959
11.277	-1.51931	-13.727	-1.45402	-24.003	-1.7158	-29.445	-1.68517	-52.653	-1.56261	62.202	-1.02072	57.079	-1.91712	42.095	-1.30101	16.169	-1.88465	-16	-1.54149	109.253	-1.83854	72.256	-1.67112	57.211	-1.43117	31.175	-1.98024	-3.154	-1.96289	147.231	-1.39317	107.259	-1.16181	87.285	-1.47277	58.11	-1.21252	26.937	-1.54463	217.273	-1.54255	202.228	-1.3249	182.348	-0.85374	154.266	-1.16804	147.251	-1.37041
11.36	-1.5216	-13.644	-1.45532	-23.922	-1.71699	-29.362	-1.68541	-52.571	-1.56448	62.252	-1.021	57.163	-1.91762	42.179	-1.30182	16.252	-1.88522	-15.914	-1.54216	109.335	-1.83934	72.341	-1.67172	57.294	-1.43182	31.258	-1.98074	-3.071	-1.96365	147.314	-1.39362	107.342	-1.16279	87.368	-1.47356	58.194	-1.21333	27.02	-1.54542	217.357	-1.54356	202.312	-1.32609	182.431	-0.85466	154.348	-1.16848	147.334	-1.37127
11.442	-1.52407	-13.562	-1.45669	-23.838	-1.71779	-29.28	-1.68606	-52.489	-1.56603	62.302	-1.02131	57.246	-1.91806	42.262	-1.30246	16.336	-1.88624	-15.833	-1.54293	109.419	-1.84027	72.424	-1.67208	57.378	-1.43249	31.342	-1.98139	-2.988	-1.96444	147.397	-1.39456	107.426	-1.16327	87.452	-1.47448	58.276	-1.2142	27.104	-1.5463	217.44	-1.5447	202.395	-1.32704	182.515	-0.85576	153.763	-1.16654	147.417	-1.37204
11.526	-1.52624	-13.479	-1.45797	-23.756	-1.71874	-29.197	-1.68625	-52.407	-1.56735	62.351	-1.02154	57.328	-1.91853	42.345	-1.30304	16.419	-1.88692	-15.751	-1.54405	109.502	-1.84114	72.507	-1.67271	57.462	-1.433	31.425	-1.98202	-2.904	-1.96514	147.482	-1.39536	107.509	-1.16368	87.534	-1.4751	58.359	-1.21505	27.186	-1.54732	217.523	-1.54585	202.478	-1.32818	182.598	-0.85669	153.68	-1.16623	147.502	-1.37284
11.607	-1.52835	-13.395	-1.45902	-23.673	-1.71956	-29.115	-1.68681	-52.325	-1.56885	62.401	-1.0218	57.412	-1.91894	42.428	-1.30376	16.501	-1.88764	-15.667	-1.5448	109.585	-1.84188	72.591	-1.67332	57.545	-1.43356	31.51	-1.98262	-2.821	-1.96608	147.566	-1.39623	107.593	-1.16402	87.618	-1.47553	58.442	-1.21604	27.27	-1.54825	217.606	-1.54685	202.561	-1.32953	182.681	-0.8576	153.763	-1.16654	147.585	-1.37352
11.689	-1.53025	-13.314	-1.46026	-23.59	-1.72041	-29.032	-1.68747	-53.061	-1.55491	62.451	-1.02207	57.496	-1.91915	42.511	-1.30463	16.584	-1.88825	-15.585	-1.54586	109.67	-1.8426	72.674	-1.67389	57.627	-1.43437	31.593	-1.98315	-2.738	-1.96688	147.647	-1.39725	107.676	-1.16466	87.701	-1.47602	58.525	-1.21699	27.353	-1.54925	217.69	-1.54786	202.645	-1.33063	182.764	-0.85847	153.847	-1.16678	147.668	-1.37454
11.772	-1.53234	-13.23	-1.46155	-23.507	-1.72137	-28.949	-1.688	-52.897	-1.55804	62.502	-1.02244	57.579	-1.91963	42.595	-1.30548	16.668	-1.889	-15.502	-1.54688	109.753	-1.84357	72.757	-1.67469	57.711	-1.43515	31.677	-1.9838	-2.654	-1.9676	147.731	-1.39799	107.759	-1.16512	87.785	-1.47653	58.608	-1.2179	27.437	-1.55008	217.773	-1.54892	202.728	-1.33166	182.848	-0.85977	153.93	-1.16699	147.751	-1.37534
11.854	-1.53426	-13.149	-1.46272	-23.425	-1.72221	-28.866	-1.68851	-52.816	-1.5597	62.551	-1.02276	57.663	-1.92032	42.679	-1.3063	16.752	-1.8896	-15.419	-1.54794	109.837	-1.84471	72.84	-1.67544	57.794	-1.43576	31.759	-1.98463	-2.571	-1.96843	147.815	-1.39902	107.842	-1.16549	87.869	-1.47732	58.69	-1.21891	27.52	-1.55096	217.856	-1.54987	202.812	-1.33273	182.931	-0.86093	154.014	-1.1672	147.834	-1.37616
11.936	-1.53616	-13.066	-1.46417	-23.341	-1.72287	-28.785	-1.68881	-52.734	-1.56133	62.601	-1.02308	57.746	-1.92119	42.761	-1.30727	16.835	-1.89004	-15.336	-1.5489	109.919	-1.84557	72.923	-1.67595	57.878	-1.43627	31.843	-1.98528	-2.488	-1.96895	147.897	-1.39986	107.927	-1.16609	87.952	-1.47804	58.773	-1.21992	27.604	-1.55184	217.94	-1.55071	202.895	-1.33375	183.015	-0.86203	154.097	-1.16744	147.918	-1.3767
12.019	-1.53817	-12.982	-1.46564	-23.259	-1.72354	-28.703	-1.68933	-52.653	-1.56261	62.651	-1.02352	57.83	-1.9222	42.844	-1.30811	16.918	-1.89032	-15.253	-1.54971	110.003	-1.84644	73.009	-1.67694	57.963	-1.43662	31.926	-1.98586	-2.406	-1.96965	147.981	-1.40084	108.009	-1.16646	88.035	-1.47892	58.856	-1.22101	27.686	-1.55267	218.023	-1.55204	202.978	-1.33475	183.097	-0.86337	154.182	-1.16771	148.001	-1.37754
12.101	-1.54007	-12.901	-1.46713	-23.176	-1.72431	-28.619	-1.6899	-52.571	-1.56448	62.701	-1.02393	57.913	-1.92281	42.928	-1.30887	17.001	-1.8911	-15.17	-1.55077	110.086	-1.84707	73.091	-1.67767	58.046	-1.43698	32.009	-1.98654	-2.322	-1.97032	148.065	-1.40164	108.093	-1.16673	88.118	-1.47967	58.939	-1.22198	27.769	-1.55361	218.106	-1.55305	203.061	-1.33593	183.18	-0.86417	154.266	-1.16804	148.085	-1.37841
12.183	-1.54194	-12.818	-1.46841	-23.093	-1.7252	-28.537	-1.69022	-52.489	-1.56603	62.751	-1.02435	57.995	-1.92348	43.011	-1.30957	17.084	-1.89195	-15.088	-1.55163	110.169	-1.84779	73.175	-1.67845	58.128	-1.43738	32.094	-1.9874	-2.239	-1.97084	148.148	-1.40253	108.177	-1.16754	88.202	-1.48057	59.022	-1.22298	27.853	-1.5544	218.189	-1.55424	203.145	-1.33716	183.265	-0.865	154.348	-1.16848	148.168	-1.37922
12.266	-1.54401	-12.735	-1.46966	-23.01	-1.72586	-28.454	-1.69077	-52.407	-1.56735	62.8	-1.02473	58.079	-1.92418	43.094	-1.31024	17.168	-1.89274	-15.005	-1.55235	110.253	-1.84861	73.258	-1.67892	58.212	-1.43792	32.177	-1.98812	-2.156	-1.97149	148.232	-1.40355	108.26	-1.16823	88.286	-1.48127	59.105	-1.22388	27.936	-1.55516	218.272	-1.55534	203.228	-1.33819	183.348	-0.86583	154.432	-1.16897	148.252	-1.38021
12.349	-1.54598	-12.653	-1.47076	-22.928	-1.7265	-28.372	-1.69116	-52.325	-1.56885	62.851	-1.02509	58.163	-1.92479	43.177	-1.31097	17.252	-1.89333	-14.922	-1.55307	110.335	-1.84934	73.342	-1.67958	58.295	-1.43856	32.26	-1.98878	-2.072	-1.97194	148.314	-1.40459	108.343	-1.16895	88.369	-1.48188	59.188	-1.22487	28.019	-1.55585	218.356	-1.55635	203.312	-1.33934	183.43	-0.8672	154.432	-1.16897	148.334	-1.38092
12.431	-1.54807	-12.569	-1.47183	-22.846	-1.72703	-28.289	-1.69138	-52.245	-1.57025	62.9	-1.02534	58.247	-1.9253	43.259	-1.31162	17.335	-1.89433	-14.839	-1.55377	110.42	-1.8501	73.425	-1.68016	58.379	-1.43892	32.344	-1.98934	-1.989	-1.97227	148.398	-1.40554	108.427	-1.16997	88.453	-1.48291	59.271	-1.22578	28.102	-1.55679	218.439	-1.55736	203.394	-1.3405	183.514	-0.86829	154.6	-1.16994	148.418	-1.38158
12.514	-1.55006	-12.488	-1.47289	-22.762	-1.72739	-28.206	-1.69174	-52.979	-1.55667	62.951	-1.02558	58.33	-1.92553	43.343	-1.31239	17.419	-1.89523	-14.756	-1.55458	110.503	-1.85057	73.509	-1.68082	58.462	-1.43919	32.427	-1.98977	-1.906	-1.97273	148.482	-1.4064	108.511	-1.1705	88.535	-1.48364	59.353	-1.22679	28.185	-1.55767	218.523	-1.55802	203.478	-1.34192	183.598	-0.86911	154.683	-1.17036	148.502	-1.38233
12.596	-1.55183	-12.404	-1.47386	-22.679	-1.7281	-28.124	-1.69242	-52.162	-1.57193	63.001	-1.02584	58.413	-1.92568	43.426	-1.31317	17.502	-1.896	-14.674	-1.55542	110.586	-1.85111	73.592	-1.68154	58.546	-1.43992	32.511	-1.99026	-1.823	-1.97337	148.565	-1.40731	108.594	-1.17117	88.619	-1.48429	59.436	-1.22765	28.269	-1.55864	218.606	-1.55901	203.561	-1.34301	183.682	-0.87008	154.767	-1.17072	148.585	-1.38328
12.679	-1.55345	-12.321	-1.4749	-22.596	-1.72878	-28.042	-1.69305	-52.08	-1.57333	63.05	-1.02619	58.497	-1.92586	43.508	-1.31386	17.585	-1.89671	-14.59	-1.55645	110.67	-1.85192	73.675	-1.68218	58.63	-1.44059	32.594	-1.99098	-1.739	-1.97414	148.649	-1.40811	108.677	-1.17188	88.703	-1.48494	59.519	-1.22847	28.352	-1.55948	218.689	-1.56006	203.645	-1.34418	183.764	-0.87119	154.849	-1.17101	148.669	-1.38418
12.76	-1.55513	-12.238	-1.47579	-22.513	-1.72927	-27.959	-1.69351	-51.999	-1.5748	63.1	-1.02647	58.58	-1.9261	43.591	-1.31465	17.668	-1.89743	-14.508	-1.55768	110.753	-1.8527	73.759	-1.68269	58.714	-1.44127	32.677	-1.99171	-1.656	-1.97493	148.732	-1.40912	108.76	-1.17251	88.786	-1.4858	59.603	-1.22947	28.435	-1.56037	218.771	-1.56115	203.728	-1.34484	183.848	-0.87241	154.934	-1.17122	148.752	-1.38512
12.843	-1.55693	-12.156	-1.47693	-22.43	-1.72989	-27.877	-1.69385	-51.916	-1.57638	63.15	-1.02671	58.663	-1.92645	43.673	-1.31556	17.752	-1.89771	-14.424	-1.55863	110.837	-1.85353	73.842	-1.68318	58.797	-1.44179	32.761	-1.99202	-1.573	-1.97577	148.815	-1.40985	108.845	-1.17325	88.869	-1.48652	59.685	-1.2304	28.519	-1.56118	218.855	-1.56209	203.811	-1.34625	183.931	-0.87359	155.016	-1.17141	148.835	-1.38565
12.926	-1.55881	-12.072	-1.47817	-22.347	-1.73055	-27.794	-1.69435	-51.752	-1.57911	63.2	-1.02701	58.747	-1.92681	43.757	-1.31652	17.835	-1.89827	-14.342	-1.5595	110.92	-1.85424	73.924	-1.68366	58.879	-1.4421	32.845	-1.99241	-1.49	-1.97676	148.899	-1.41051	108.928	-1.17393	88.953	-1.48735	59.768	-1.23122	28.601	-1.5618	218.939	-1.56299	203.894	-1.34742	184.014	-0.87463	155.101	-1.17153	148.919	-1.38626
13.007	-1.56069	-11.99	-1.47934	-22.264	-1.7313	-27.711	-1.6949	-51.671	-1.58053	63.25	-1.02734	58.831	-1.92724	43.841	-1.31737	17.919	-1.89875	-14.26	-1.56032	111.004	-1.85485	74.009	-1.6844	58.963	-1.44238	32.928	-1.99291	-1.407	-1.97762	148.983	-1.41172	109.012	-1.17453	89.037	-1.48813	59.851	-1.23222	28.685	-1.56256	219.021	-1.56407	203.978	-1.34869	184.099	-0.87561	155.185	-1.17165	149.003	-1.38691
13.091	-1.56266	-11.906	-1.48059	-22.182	-1.73225	-27.63	-1.69548	-51.59	-1.58199	63.3	-1.02779	58.914	-1.92758	43.924	-1.31814	18.001	-1.8995	-14.177	-1.56088	111.087	-1.85579	74.091	-1.68498	59.047	-1.44267	33.012	-1.99344	-1.323	-1.97847	149.066	-1.41256	109.096	-1.17513	89.119	-1.48903	59.934	-1.23319	28.768	-1.56354	219.105	-1.56511	204.061	-1.34996	184.181	-0.87679	154.515	-1.1695	149.086	-1.38791
13.173	-1.56463	-11.825	-1.48179	-22.098	-1.73315	-27.545	-1.69603	-51.507	-1.58349	63.351	-1.02812	58.997	-1.92811	44.007	-1.31895	18.085	-1.90038	-14.093	-1.562	111.17	-1.85661	74.176	-1.68557	59.131	-1.44307	33.094	-1.99404	-1.24	-1.97935	149.149	-1.41366	109.178	-1.1756	89.202	-1.48961	60.017	-1.23413	28.851	-1.56457	219.189	-1.56606	204.143	-1.35092	184.264	-0.87776	154.515	-1.1695	149.17	-1.3889
13.256	-1.56631	-11.742	-1.48305	-22.016	-1.7338	-27.463	-1.69635	-51.835	-1.57789	63.401	-1.02844	59.081	-1.92857	44.09	-1.31965	18.169	-1.90104	-14.011	-1.56318	111.253	-1.85737	74.259	-1.68603	59.214	-1.4435	33.177	-1.9946	-1.157	-1.97993	149.233	-1.41443	109.261	-1.17602	89.286	-1.49042	60.099	-1.23497	28.935	-1.56545	219.272	-1.56707	204.227	-1.35247	184.347	-0.87909	154.6	-1.16994	149.253	-1.38971
13.338	-1.56811	-11.658	-1.484	-21.934	-1.73438	-27.38	-1.69678	-52.245	-1.57025	63.45	-1.0287	59.164	-1.92916	44.173	-1.32046	18.252	-1.90189	-13.929	-1.56408	111.337	-1.85811	74.342	-1.68669	59.298	-1.44412	33.262	-1.99527	-1.074	-1.98058	149.315	-1.41539	109.344	-1.17671	89.37	-1.49134	60.182	-1.2358	29.018	-1.56617	219.355	-1.56817	204.31	-1.35357	184.43	-0.8798	154.683	-1.17036	149.336	-1.39047
13.42	-1.56977	-11.576	-1.48478	-21.85	-1.73511	-27.298	-1.6971	-52.162	-1.57193	63.499	-1.02888	59.247	-1.92972	44.256	-1.3213	18.335	-1.90239	-13.846	-1.56521	111.421	-1.85878	74.425	-1.68768	59.382	-1.4445	33.344	-1.99565	-0.992	-1.98139	149.399	-1.41646	109.428	-1.17706	89.453	-1.49238	60.265	-1.23677	29.101	-1.56713	219.438	-1.56908	204.393	-1.35481	184.514	-0.88065	154.767	-1.17072	149.419	-1.39119
13.502	-1.57148	-11.494	-1.48588	-21.767	-1.73556	-27.215	-1.69765	-52.08	-1.57333	63.55	-1.02906	59.329	-1.93031	44.34	-1.32212	18.419	-1.90307	-13.764	-1.5662	111.504	-1.85954	74.509	-1.68844	59.465	-1.44505	33.429	-1.99606	-0.907	-1.98189	149.483	-1.41755	109.511	-1.17786	89.536	-1.49326	60.348	-1.23767	29.184	-1.568	219.521	-1.56977	204.477	-1.35594	184.597	-0.8816	154.849	-1.17101	149.503	-1.39196
13.585	-1.57305	-11.411	-1.48678	-21.684	-1.73627	-27.133	-1.69806	-51.999	-1.5748	63.6	-1.02925	59.414	-1.93087	44.423	-1.32289	18.502	-1.90384	-13.68	-1.56731	111.587	-1.8603	74.592	-1.68926	59.548	-1.44576	33.512	-1.99672	-0.825	-1.98249	149.567	-1.41831	109.596	-1.17832	89.62	-1.49387	60.431	-1.23861	29.267	-1.56909	219.604	-1.57091	204.56	-1.35693	184.68	-0.88308	154.934	-1.17122	149.586	-1.39279
13.667	-1.57451	-11.327	-1.48776	-21.601	-1.73696	-27.05	-1.69826	-51.916	-1.57638	63.65	-1.02946	59.497	-1.93152	44.507	-1.32361	18.585	-1.9043	-13.596	-1.56874	111.67	-1.86111	74.676	-1.68986	59.631	-1.4462	33.595	-1.99742	-0.742	-1.9831	149.649	-1.41909	109.679	-1.17868	89.704	-1.4944	60.514	-1.23958	29.351	-1.57001	219.688	-1.57227	204.643	-1.35749	184.764	-0.88438	155.016	-1.17141	149.67	-1.39383
13.751	-1.57591	-11.245	-1.48876	-21.519	-1.73762	-26.968	-1.69856	-51.752	-1.57911	63.7	-1.02967	59.579	-1.93212	44.59	-1.32444	18.67	-1.90482	-13.513	-1.57013	111.754	-1.8623	74.76	-1.69024	59.716	-1.4467	33.68	-1.99775	-0.658	-1.98403	149.733	-1.41998	109.762	-1.17914	89.788	-1.49507	60.597	-1.24055	29.433	-1.57094	219.771	-1.57312	204.727	-1.35844	184.847	-0.88564	155.101	-1.17153	149.753	-1.39451
13.833	-1.57751	-11.162	-1.4896	-21.435	-1.73812	-26.884	-1.69892	-51.671	-1.58053	63.75	-1.02991	59.664	-1.93281	44.672	-1.32536	18.752	-1.90548	-13.43	-1.57146	111.837	-1.86316	74.843	-1.69082	59.798	-1.4471	33.762	-1.99838	-0.574	-1.98516	149.815	-1.42084	109.846	-1.17987	89.87	-1.49559	60.68	-1.24149	29.516	-1.57161	219.854	-1.574	204.81	-1.35981	184.93	-0.88661	155.185	-1.17165	149.837	-1.39537
13.915	-1.5789	-11.079	-1.49046	-21.353	-1.73852	-26.802	-1.69929	-51.59	-1.58199	63.8	-1.03011	59.747	-1.93348	44.757	-1.32624	18.836	-1.90602	-13.348	-1.57228	111.921	-1.86389	74.926	-1.69138	59.882	-1.44755	33.846	-1.99925	-0.492	-1.9858	149.9	-1.42164	109.929	-1.18053	89.954	-1.49662	60.762	-1.2424	29.599	-1.57246	219.938	-1.57499	204.894	-1.36074	185.013	-0.88788	155.267	-1.17181	149.92	-1.39624
13.998	-1.58037	-10.997	-1.49146	-21.269	-1.73912	-26.72	-1.69969	-51.507	-1.58349	63.849	-1.03036	59.83	-1.93395	44.838	-1.32685	18.919	-1.90683	-13.266	-1.57324	112.004	-1.86478	75.01	-1.69191	59.965	-1.44795	33.929	-1.99996	-0.41	-1.98682	149.983	-1.42255	110.013	-1.1814	90.037	-1.49729	60.845	-1.24343	29.682	-1.5733	220.021	-1.5759	204.978	-1.36204	185.097	-0.88892	155.267	-1.17181	150.002	-1.39705
14.081	-1.58182	-10.913	-1.49231	-21.187	-1.73971	-26.637	-1.70002	-51.425	-1.58503	63.9	-1.03058	59.914	-1.93444	44.923	-1.32766	19.002	-1.90749	-13.183	-1.57416	112.087	-1.86564	75.093	-1.69266	60.049	-1.44841	34.012	-2.00072	-0.325	-1.98791	150.066	-1.42326	110.096	-1.18206	90.12	-1.4979	60.928	-1.24443	29.766	-1.5742	220.105	-1.57688	205.06	-1.36299	185.181	-0.8901	155.351	-1.17203	150.086	-1.39782
14.163	-1.5832	-10.83	-1.49321	-21.104	-1.74022	-26.553	-1.70025	-51.835	-1.57789	63.949	-1.03085	59.998	-1.93492	45.005	-1.32835	19.086	-1.90803	-13.1	-1.57539	112.17	-1.86626	75.175	-1.69319	60.132	-1.44884	34.095	-2.00142	-0.242	-1.98893	150.15	-1.42398	110.179	-1.18258	90.204	-1.49869	61.011	-1.24525	29.85	-1.57512	220.187	-1.57775	205.144	-1.36416	185.263	-0.89103	155.434	-1.1723	150.17	-1.3985
14.245	-1.58459	-10.748	-1.49398	-21.019	-1.74061	-26.471	-1.70044	-51.425	-1.58503	63.999	-1.03116	60.08	-1.9354	45.088	-1.32917	19.17	-1.9089	-13.017	-1.57627	112.254	-1.86674	75.259	-1.69421	60.216	-1.44948	34.18	-2.00196	-0.159	-1.98998	150.234	-1.42474	110.263	-1.18308	90.287	-1.49934	61.095	-1.24619	29.933	-1.57558	220.271	-1.57883	205.227	-1.36533	185.345	-0.89203	155.517	-1.17255	150.253	-1.39919
14.328	-1.58598	-10.665	-1.49481	-20.937	-1.74106	-26.388	-1.70078	-51.344	-1.58644	64.049	-1.03149	60.165	-1.93606	45.171	-1.32992	19.253	-1.90959	-12.935	-1.57729	112.337	-1.86739	75.343	-1.69486	60.299	-1.45011	34.263	-2.00231	-0.076	-1.99127	150.317	-1.42596	110.345	-1.1838	90.37	-1.50029	61.177	-1.24704	30.015	-1.57655	220.354	-1.57971	205.31	-1.36645	185.429	-0.89338	155.602	-1.17283	150.337	-1.40006
14.411	-1.58721	-10.582	-1.49554	-20.854	-1.74139	-26.305	-1.70118	-51.261	-1.58797	64.099	-1.03185	60.247	-1.93663	45.255	-1.33085	19.336	-1.9107	-12.851	-1.57834	112.421	-1.86813	75.427	-1.69566	60.384	-1.45061	34.347	-2.00258	0.007	-1.99169	150.399	-1.42679	110.43	-1.18444	90.454	-1.50117	61.26	-1.24789	30.099	-1.57726	220.438	-1.58056	205.394	-1.36734	185.513	-0.89439	155.686	-1.17313	150.42	-1.40048
14.494	-1.58842	-10.5	-1.49635	-20.772	-1.74179	-26.222	-1.70145	-51.18	-1.58926	64.15	-1.03227	60.332	-1.93701	45.337	-1.33151	19.42	-1.91146	-12.77	-1.57943	112.504	-1.86875	75.51	-1.6968	60.467	-1.45119	34.43	-2.00299	0.089	-1.99258	150.483	-1.42774	110.513	-1.18528	90.536	-1.50199	61.343	-1.24875	30.181	-1.57819	220.521	-1.58146	205.477	-1.36856	185.596	-0.89552	155.769	-1.17342	150.503	-1.40103
14.576	-1.5895	-10.418	-1.49751	-20.688	-1.74218	-26.14	-1.7017	-51.099	-1.5906	64.199	-1.03262	60.415	-1.93761	45.421	-1.33248	19.503	-1.91186	-12.687	-1.58078	112.588	-1.86945	75.593	-1.69752	60.55	-1.45175	34.514	-2.00335	0.173	-1.99332	150.567	-1.42858	110.597	-1.18594	90.62	-1.50301	61.425	-1.24965	30.265	-1.5793	220.604	-1.58247	205.56	-1.3695	185.68	-0.89668	155.852	-1.17382	150.587	-1.40192
14.659	-1.59089	-10.334	-1.49818	-20.606	-1.74264	-26.057	-1.70218	-51.015	-1.59208	64.249	-1.03303	60.498	-1.93804	45.503	-1.33329	19.586	-1.91254	-12.604	-1.58203	112.671	-1.87042	75.676	-1.69828	60.634	-1.45211	34.596	-2.00389	0.257	-1.99427	150.649	-1.42973	110.68	-1.1862	90.706	-1.50369	61.51	-1.25061	30.348	-1.58004	220.688	-1.58315	205.644	-1.37058	185.763	-0.89794	155.936	-1.17421	150.671	-1.40272
14.742	-1.59223	-10.251	-1.49907	-20.523	-1.7432	-25.974	-1.70254	-50.934	-1.59366	64.298	-1.03339	60.581	-1.93858	45.586	-1.33417	19.669	-1.91341	-12.521	-1.58336	112.754	-1.87141	75.76	-1.69889	60.717	-1.45259	34.681	-2.00425	0.339	-1.99522	150.732	-1.4309	110.763	-1.18698	90.788	-1.50425	61.592	-1.25143	30.432	-1.58083	220.771	-1.584	205.727	-1.37183	185.847	-0.89911	156.019	-1.17458	150.755	-1.40364
14.825	-1.59309	-10.168	-1.49997	-20.439	-1.74372	-25.892	-1.70297	-50.852	-1.59465	64.348	-1.03369	60.666	-1.93896	45.669	-1.3351	19.753	-1.9142	-12.439	-1.58435	112.838	-1.87207	75.844	-1.69944	60.8	-1.45314	34.763	-2.00476	0.423	-1.99634	150.817	-1.43132	110.847	-1.18756	90.87	-1.50519	61.675	-1.25234	30.515	-1.58174	220.854	-1.58483	205.81	-1.37285	185.931	-0.9008	156.102	-1.17508	150.837	-1.40465
14.906	-1.59407	-10.085	-1.50098	-20.356	-1.74421	-25.81	-1.70337	-50.771	-1.59577	64.399	-1.03386	60.749	-1.9392	45.753	-1.3357	19.836	-1.91486	-12.355	-1.58585	112.92	-1.87286	75.928	-1.70007	60.884	-1.45358	34.847	-2.00533	0.506	-1.99751	150.9	-1.43234	110.931	-1.18841	90.954	-1.50599	61.758	-1.25311	30.599	-1.58248	220.937	-1.58557	205.893	-1.37397	186.012	-0.90262	155.351	-1.17203	150.92	-1.40567
14.99	-1.59504	-10.003	-1.50179	-20.273	-1.74476	-25.726	-1.70372	-50.688	-1.59682	64.45	-1.03407	60.832	-1.93944	45.836	-1.33645	19.92	-1.91548	-12.272	-1.58705	113.005	-1.87381	76.011	-1.70078	60.968	-1.45405	34.931	-2.0062	0.589	-1.99819	150.982	-1.43336	111.014	-1.18911	91.037	-1.50639	61.842	-1.25405	30.682	-1.58311	221.021	-1.58658	205.977	-1.37543	186.096	-0.90483	155.434	-1.1723	151.004	-1.40645
15.072	-1.59622	-9.919	-1.50256	-20.189	-1.74529	-25.643	-1.70421	-51.344	-1.58644	64.498	-1.03427	60.915	-1.93979	45.919	-1.33728	20.002	-1.91594	-12.191	-1.58859	113.088	-1.8744	76.094	-1.7013	61.052	-1.45449	35.015	-2.00674	0.672	-1.99894	151.067	-1.43438	111.097	-1.1898	91.121	-1.50719	61.924	-1.25494	30.764	-1.58386	221.104	-1.58754	206.06	-1.37684	186.179	-0.90714	155.517	-1.17255	151.087	-1.40714
15.156	-1.59728	-9.836	-1.50337	-20.107	-1.7456	-25.561	-1.7046	-51.261	-1.58797	64.549	-1.03451	60.999	-1.94028	46.003	-1.33809	20.087	-1.91678	-12.107	-1.58957	113.172	-1.87511	76.177	-1.70179	61.134	-1.45506	35.098	-2.00724	0.755	-1.99975	151.149	-1.43524	111.181	-1.19032	91.205	-1.50772	62.007	-1.2558	30.848	-1.58455	221.187	-1.58856	206.144	-1.37822	186.262	-0.9095	155.602	-1.17283	151.171	-1.408
15.237	-1.59837	-9.754	-1.5042	-20.024	-1.74607	-25.478	-1.70504	-51.18	-1.58926	64.599	-1.03482	61.082	-1.94094	46.085	-1.33902	20.17	-1.91734	-12.024	-1.5906	113.255	-1.87574	76.261	-1.70212	61.219	-1.45552	35.181	-2.00784	0.839	-2.00063	151.234	-1.43606	111.264	-1.19096	91.289	-1.50844	62.09	-1.25668	30.931	-1.58548	221.27	-1.58955	206.226	-1.37933	186.345	-0.91199	155.686	-1.17313	151.254	-1.40874
15.321	-1.59953	-9.671	-1.50476	-19.942	-1.74654	-25.396	-1.70543	-51.099	-1.5906	64.649	-1.03522	61.166	-1.94154	46.169	-1.33982	20.253	-1.91801	-11.942	-1.5917	113.337	-1.87652	76.344	-1.70286	61.302	-1.4559	35.264	-2.0083	0.922	-2.00117	151.317	-1.43729	111.348	-1.19158	91.372	-1.50925	62.173	-1.25761	31.013	-1.58626	221.354	-1.59057	206.31	-1.38042	186.429	-0.91452	155.769	-1.17342	151.337	-1.40958
15.403	-1.60049	-9.587	-1.50566	-19.857	-1.74712	-25.312	-1.70571	-51.015	-1.59208	64.699	-1.0355	61.249	-1.94211	46.252	-1.34047	20.337	-1.91869	-11.858	-1.59291	113.421	-1.87713	76.429	-1.70345	61.385	-1.45637	35.349	-2.0088	1.004	-2.00175	151.4	-1.43818	111.43	-1.19198	91.455	-1.50994	62.255	-1.25854	31.097	-1.58719	221.437	-1.59143	206.394	-1.38122	186.512	-0.91652	155.852	-1.17382	151.421	-1.41032
15.486	-1.60138	-9.504	-1.50633	-19.775	-1.7473	-25.23	-1.70586	-50.934	-1.59366	64.749	-1.03583	61.333	-1.94271	46.335	-1.3413	20.42	-1.91932	-11.776	-1.59404	113.505	-1.87783	76.511	-1.70422	61.469	-1.45682	35.431	-2.00935	1.088	-2.00234	151.484	-1.43877	111.514	-1.19273	91.538	-1.51076	62.339	-1.25942	31.181	-1.58833	221.521	-1.59233	206.477	-1.38209	186.596	-0.91796	155.936	-1.17421	151.504	-1.41101
15.569	-1.60241	-9.421	-1.50693	-19.691	-1.74791	-25.146	-1.70605	-50.852	-1.59465	64.799	-1.03618	61.416	-1.94342	46.418	-1.34203	20.502	-1.92013	-11.694	-1.59528	113.588	-1.87878	76.595	-1.70502	61.552	-1.45725	35.516	-2.00951	1.172	-2.00297	151.567	-1.43957	111.598	-1.1934	91.622	-1.51151	62.421	-1.26029	31.264	-1.58905	221.604	-1.59334	206.56	-1.38313	186.678	-0.91857	156.019	-1.17458	151.588	-1.41183
15.651	-1.60339	-9.338	-1.50754	-19.608	-1.7482	-25.065	-1.70614	-50.771	-1.59577	64.849	-1.0365	61.499	-1.94405	46.502	-1.34297	20.587	-1.92098	-11.611	-1.59625	113.671	-1.87954	76.677	-1.70549	61.636	-1.45762	35.599	-2.00977	1.254	-2.00381	151.651	-1.44062	111.682	-1.19403	91.704	-1.51238	62.505	-1.26124	31.348	-1.59003	221.688	-1.5942	206.643	-1.38421	186.761	-0.91868	156.102	-1.17508	151.67	-1.41255
15.735	-1.60422	-9.256	-1.50796	-19.525	-1.74881	-24.981	-1.70632	-50.688	-1.59682	64.899	-1.03681	61.584	-1.9445	46.585	-1.34389	20.67	-1.9217	-11.528	-1.59738	113.755	-1.88012	76.761	-1.70631	61.72	-1.45793	35.683	-2.01016	1.337	-2.00494	151.734	-1.44133	111.765	-1.19451	91.788	-1.51317	62.587	-1.26208	31.43	-1.59083	221.771	-1.59492	206.726	-1.38523	186.844	-0.91878	156.186	-1.17559	151.754	-1.41322
15.819	-1.60493	-9.173	-1.50866	-19.442	-1.74913	-24.899	-1.70655	-50.606	-1.59821	64.949	-1.037	61.666	-1.94502	46.668	-1.34479	20.753	-1.9223	-11.445	-1.5987	113.839	-1.88105	76.845	-1.70696	61.803	-1.45809	35.766	-2.01063	1.421	-2.006	151.817	-1.44208	111.849	-1.195	91.872	-1.51374	62.671	-1.26289	31.513	-1.5917	221.854	-1.59576	206.809	-1.38629	186.928	-0.91932	156.269	-1.1761	151.837	-1.41399
15.899	-1.60567	-9.089	-1.50915	-19.359	-1.74939	-24.817	-1.70678	-50.524	-1.59961	64.998	-1.03718	61.75	-1.94547	46.75	-1.34552	20.837	-1.92293	-11.363	-1.6001	113.922	-1.8817	76.928	-1.70788	61.887	-1.4583	35.85	-2.01105	1.504	-2.00726	151.901	-1.44304	111.932	-1.19545	91.954	-1.51433	62.753	-1.26384	31.597	-1.59243	221.936	-1.59681	206.893	-1.38749	187.011	-0.92001	156.353	-1.17658	151.92	-1.41476
15.984	-1.60671	-9.006	-1.50984	-19.276	-1.7498	-24.733	-1.70706	-50.442	-1.60094	65.048	-1.03736	61.833	-1.94588	46.835	-1.34642	20.919	-1.92357	-11.279	-1.60134	114.005	-1.8825	77.012	-1.7086	61.97	-1.45867	35.934	-2.01159	1.588	-2.00814	151.983	-1.44407	112.015	-1.19605	92.039	-1.51545	62.836	-1.2648	31.68	-1.59315	222.021	-1.5978	206.976	-1.38879	187.094	-0.9208	156.437	-1.17696	152.004	-1.41569
16.066	-1.6075	-8.924	-1.51059	-19.192	-1.75042	-24.651	-1.7074	-50.361	-1.60219	65.098	-1.03761	61.917	-1.9462	46.918	-1.34707	21.002	-1.92415	-11.198	-1.60229	114.089	-1.88297	77.095	-1.70903	62.054	-1.45913	36.017	-2.01203	1.672	-2.00884	152.067	-1.44514	112.099	-1.19662	92.122	-1.51615	62.919	-1.2656	31.764	-1.59348	222.104	-1.59861	207.059	-1.38988	187.176	-0.92154	156.604	-1.17753	152.087	-1.41635
16.149	-1.60838	-8.84	-1.51123	-19.11	-1.75075	-24.567	-1.70776	-50.277	-1.60331	65.148	-1.0379	62	-1.94659	47	-1.3479	21.086	-1.92463	-11.115	-1.60366	114.172	-1.88366	77.179	-1.70977	62.138	-1.45946	36.1	-2.01245	1.754	-2.00948	152.151	-1.4461	112.182	-1.19733	92.205	-1.51707	63.002	-1.2666	31.847	-1.59447	222.188	-1.59938	207.143	-1.39113	187.261	-0.92268	156.687	-1.17771	152.172	-1.41702
16.232	-1.60937	-8.756	-1.51194	-19.026	-1.75125	-24.484	-1.70813	-50.195	-1.6046	65.198	-1.03818	62.084	-1.94687	47.084	-1.34875	21.17	-1.92512	-11.032	-1.60471	114.255	-1.88441	77.262	-1.71073	62.221	-1.4597	36.184	-2.01297	1.837	-2.01017	152.234	-1.4471	112.265	-1.19823	92.288	-1.51796	63.085	-1.2676	31.93	-1.59532	222.271	-1.6004	207.226	-1.39228	187.344	-0.92365	156.771	-1.17794	152.254	-1.41787
16.315	-1.61015	-8.674	-1.51265	-18.944	-1.7517	-24.402	-1.70852	-50.114	-1.60606	65.248	-1.03845	62.167	-1.94712	47.166	-1.34956	21.253	-1.92575	-10.95	-1.60578	114.34	-1.88515	77.345	-1.71154	62.305	-1.46009	36.267	-2.01354	1.92	-2.01082	152.317	-1.44805	112.349	-1.19902	92.372	-1.51884	63.168	-1.26859	32.013	-1.59633	222.353	-1.6015	207.309	-1.39316	187.427	-0.92507	156.854	-1.17815	152.338	-1.41883
16.398	-1.61074	-8.59	-1.51323	-18.859	-1.75224	-24.318	-1.70886	-50.032	-1.6072	65.298	-1.0387	62.25	-1.94733	47.249	-1.35046	21.336	-1.92643	-10.867	-1.60706	114.423	-1.8858	77.429	-1.71229	62.388	-1.46048	36.35	-2.0142	2.004	-2.01126	152.401	-1.44874	112.433	-1.19989	92.455	-1.51962	63.25	-1.26943	32.096	-1.59713	222.438	-1.60236	207.392	-1.39451	187.51	-0.92617	156.52	-1.17728	152.422	-1.41957
16.481	-1.61177	-8.508	-1.51405	-18.777	-1.75265	-24.235	-1.70918	-49.949	-1.60871	65.348	-1.03898	62.333	-1.94756	47.333	-1.35116	21.419	-1.9273	-10.784	-1.60841	114.506	-1.88659	77.511	-1.71319	62.473	-1.46092	36.433	-2.0147	2.086	-2.01157	152.484	-1.44969	112.516	-1.20071	92.538	-1.52009	63.334	-1.27032	32.179	-1.59759	222.521	-1.60339	207.476	-1.39551	187.593	-0.92731	156.186	-1.17559	152.505	-1.4204
16.564	-1.61262	-8.424	-1.51461	-18.694	-1.75314	-24.154	-1.70942	-49.868	-1.60953	65.398	-1.03929	62.418	-1.94787	47.416	-1.35206	21.503	-1.92788	-10.701	-1.60967	114.589	-1.88722	77.595	-1.71406	62.555	-1.46127	36.517	-2.01538	2.169	-2.01235	152.568	-1.45048	112.599	-1.20133	92.622	-1.52082	63.416	-1.27105	32.263	-1.59844	222.604	-1.60425	207.559	-1.39679	187.676	-0.92822	156.269	-1.1761	152.588	-1.42119
16.647	-1.61316	-8.342	-1.5151	-18.61	-1.75353	-24.069	-1.70967	-50.606	-1.59821	65.448	-1.03966	62.501	-1.9482	47.499	-1.35285	21.586	-1.92882	-10.619	-1.61108	114.673	-1.88797	77.68	-1.71483	62.639	-1.4617	36.601	-2.01585	2.253	-2.01333	152.651	-1.45105	112.682	-1.20194	92.705	-1.52156	63.499	-1.27185	32.346	-1.5993	222.688	-1.60517	207.642	-1.39788	187.76	-0.92937	156.353	-1.17658	152.671	-1.42201
16.729	-1.61382	-8.259	-1.51567	-18.526	-1.75389	-23.987	-1.70972	-50.524	-1.59961	65.498	-1.03992	62.583	-1.9486	47.582	-1.35362	21.67	-1.92967	-10.537	-1.61215	114.756	-1.88869	77.762	-1.71545	62.723	-1.46212	36.685	-2.01646	2.335	-2.014	152.734	-1.45178	112.766	-1.20249	92.788	-1.5223	63.582	-1.27265	32.429	-1.60007	222.771	-1.60599	207.726	-1.39894	187.843	-0.93033	156.437	-1.17696	152.755	-1.42289
16.813	-1.61446	-8.176	-1.51646	-18.444	-1.7541	-23.904	-1.70985	-50.442	-1.60094	65.548	-1.0402	62.667	-1.94898	47.665	-1.35439	21.753	-1.93044	-10.454	-1.61341	114.839	-1.88929	77.845	-1.71611	62.806	-1.46245	36.769	-2.01716	2.42	-2.01463	152.818	-1.45253	112.851	-1.20299	92.871	-1.52292	63.666	-1.27345	32.512	-1.60091	222.854	-1.60697	207.81	-1.40013	187.927	-0.93162	156.52	-1.17728	152.839	-1.42366
16.896	-1.61515	-8.093	-1.51731	-18.361	-1.75457	-23.821	-1.70996	-50.361	-1.60219	65.598	-1.04047	62.751	-1.94935	47.748	-1.3553	21.838	-1.93165	-10.371	-1.61475	114.923	-1.88994	77.929	-1.71678	62.89	-1.4629	36.852	-2.01797	2.502	-2.01512	152.901	-1.45363	112.933	-1.20349	92.956	-1.52355	63.749	-1.27434	32.595	-1.60178	222.937	-1.6078	207.893	-1.40142	188.01	-0.93302	156.604	-1.17753	152.922	-1.42451
16.978	-1.61565	-8.01	-1.51794	-18.277	-1.75487	-23.738	-1.71008	-50.277	-1.60331	65.649	-1.04078	62.834	-1.94983	47.832	-1.35611	21.92	-1.93251	-10.287	-1.61595	115.006	-1.89027	78.013	-1.71743	62.973	-1.46356	36.935	-2.01843	2.586	-2.01567	152.985	-1.4545	113.016	-1.20382	93.039	-1.52415	63.832	-1.2753	32.679	-1.60251	223.021	-1.60852	207.977	-1.4028	188.093	-0.93388	156.687	-1.17771	153.005	-1.42511
17.062	-1.61625	-7.926	-1.51868	-18.194	-1.75529	-23.656	-1.71021	-50.195	-1.6046	65.698	-1.04114	62.917	-1.95035	47.915	-1.35686	22.004	-1.93295	-10.205	-1.61723	115.09	-1.89083	78.096	-1.71804	63.057	-1.46408	37.019	-2.01893	2.669	-2.01613	153.067	-1.45543	113.101	-1.20437	93.122	-1.52502	63.915	-1.27617	32.762	-1.60333	223.105	-1.60925	208.059	-1.4037	188.177	-0.93476	156.771	-1.17794	153.089	-1.42564
17.145	-1.6169	-7.843	-1.51934	-18.111	-1.75561	-23.573	-1.71035	-50.114	-1.60606	65.748	-1.0415	63.002	-1.95088	47.998	-1.35765	22.087	-1.93362	-10.121	-1.61853	115.173	-1.89153	78.18	-1.71868	63.14	-1.46451	37.102	-2.01934	2.751	-2.0169	153.152	-1.45627	113.184	-1.20508	93.206	-1.52604	63.997	-1.27711	32.846	-1.60426	223.187	-1.61024	208.143	-1.40491	188.261	-0.9356	156.854	-1.17815	153.172	-1.42627
17.228	-1.61725	-7.76	-1.51974	-18.028	-1.75588	-23.49	-1.71052	-49.949	-1.60871	65.798	-1.04184	63.085	-1.9515	48.081	-1.35849	22.17	-1.93433	-10.039	-1.61981	115.257	-1.89226	78.264	-1.71935	63.225	-1.46494	37.185	-2.01995	2.836	-2.01774	153.235	-1.45703	113.267	-1.20587	93.288	-1.52698	64.08	-1.27799	32.928	-1.60515	223.271	-1.61129	208.226	-1.40568	188.343	-0.93692	156.938	-1.17832	153.256	-1.42692
17.311	-1.61752	-7.678	-1.52022	-17.944	-1.75617	-23.407	-1.71075	-49.868	-1.60953	65.848	-1.04218	63.168	-1.95207	48.164	-1.35932	22.254	-1.93497	-9.956	-1.62081	115.34	-1.8931	78.347	-1.71989	63.308	-1.46524	37.269	-2.02041	2.918	-2.01833	153.319	-1.45787	113.35	-1.20653	93.373	-1.52785	64.163	-1.27878	33.011	-1.60611	223.354	-1.61221	208.309	-1.40664	188.426	-0.93814	156.938	-1.17832	153.34	-1.42774
17.394	-1.61829	-7.595	-1.5206	-17.861	-1.75656	-23.325	-1.71104	-49.787	-1.61043	65.897	-1.04249	63.251	-1.95247	48.247	-1.36021	22.337	-1.93541	-9.873	-1.6222	115.424	-1.89396	78.43	-1.72041	63.39	-1.46553	37.353	-2.02095	3.001	-2.01899	153.401	-1.45873	113.433	-1.20731	93.455	-1.52837	64.247	-1.27948	33.095	-1.60692	223.439	-1.61304	208.392	-1.40766	188.51	-0.93883	157.021	-1.17859	153.423	-1.42837
17.476	-1.6189	-7.511	-1.52092	-17.778	-1.75674	-23.241	-1.71139	-50.032	-1.6072	65.947	-1.04277	63.335	-1.95282	48.329	-1.36103	22.421	-1.93608	-9.792	-1.6236	115.507	-1.89489	78.513	-1.72108	63.475	-1.4658	37.436	-2.02164	3.084	-2.01971	153.485	-1.45955	113.517	-1.20777	93.54	-1.5292	64.33	-1.28024	33.178	-1.60769	223.521	-1.61402	208.474	-1.40861	188.593	-0.94014	157.105	-1.17889	153.506	-1.42914
17.561	-1.61937	-7.428	-1.52126	-17.694	-1.75713	-23.158	-1.71181	-49.787	-1.61043	65.998	-1.04309	63.418	-1.95324	48.412	-1.36199	22.504	-1.93713	-9.708	-1.62444	115.591	-1.89557	78.597	-1.72166	63.558	-1.46609	37.519	-2.0221	3.168	-2.02061	153.568	-1.46029	113.601	-1.2083	93.623	-1.52986	64.412	-1.28112	33.261	-1.60835	223.605	-1.61505	208.558	-1.40969	188.676	-0.94129	157.189	-1.17919	153.588	-1.43002
17.643	-1.62021	-7.346	-1.52149	-17.611	-1.75747	-23.075	-1.71216	-49.704	-1.61199	66.047	-1.04333	63.501	-1.95379	48.496	-1.36281	22.588	-1.93788	-9.626	-1.62549	115.674	-1.89628	78.681	-1.72253	63.642	-1.46645	37.603	-2.0226	3.252	-2.02159	153.652	-1.46105	113.684	-1.20908	93.706	-1.53063	64.495	-1.28187	33.344	-1.60895	223.688	-1.61582	208.642	-1.41068	188.76	-0.94263	157.355	-1.17976	153.673	-1.43063
17.727	-1.6208	-7.261	-1.5221	-17.529	-1.75792	-22.992	-1.71257	-49.623	-1.61331	66.098	-1.0436	63.585	-1.95421	48.578	-1.36366	22.671	-1.93837	-9.543	-1.6267	115.758	-1.89682	78.763	-1.72329	63.726	-1.46676	37.686	-2.02316	3.334	-2.0225	153.735	-1.4617	113.767	-1.20953	93.79	-1.53133	64.578	-1.2828	33.427	-1.60967	223.771	-1.61677	208.725	-1.41173	188.843	-0.94397	157.44	-1.18019	153.757	-1.43169
17.81	-1.62137	-7.178	-1.52241	-17.445	-1.75832	-22.909	-1.71294	-49.54	-1.61456	66.147	-1.04391	63.669	-1.95471	48.662	-1.36454	22.755	-1.93922	-9.459	-1.62773	115.841	-1.89752	78.848	-1.72405	63.809	-1.46712	37.769	-2.02356	3.418	-2.02331	153.818	-1.46287	113.85	-1.21034	93.873	-1.53204	64.661	-1.28372	33.511	-1.61043	223.855	-1.61745	208.809	-1.41292	188.925	-0.94526	157.523	-1.18053	153.84	-1.43272
17.893	-1.62224	-7.095	-1.52275	-17.362	-1.75869	-22.827	-1.71333	-49.458	-1.61575	66.198	-1.04426	63.751	-1.95507	48.745	-1.36537	22.838	-1.93991	-9.377	-1.62855	115.924	-1.89815	78.93	-1.72478	63.893	-1.46762	37.854	-2.02395	3.5	-2.02398	153.903	-1.46372	113.933	-1.21087	93.957	-1.53251	64.744	-1.28458	33.595	-1.61109	223.938	-1.61806	208.892	-1.41413	189.009	-0.94684	157.607	-1.18089	153.923	-1.43335
17.976	-1.6228	-7.012	-1.52305	-17.279	-1.7591	-22.744	-1.71362	-49.376	-1.6167	66.247	-1.04469	63.836	-1.95537	48.829	-1.36599	22.922	-1.94047	-9.295	-1.62968	116.009	-1.8988	79.014	-1.72569	63.977	-1.46802	37.938	-2.02448	3.584	-2.02472	153.985	-1.46486	114.017	-1.21128	94.04	-1.53324	64.825	-1.28551	33.677	-1.61201	224.021	-1.61869	208.975	-1.41511	189.092	-0.94805	157.69	-1.18123	154.006	-1.43403
18.059	-1.62313	-6.929	-1.52358	-17.195	-1.75951	-22.662	-1.71389	-49.294	-1.61766	66.297	-1.04503	63.92	-1.95571	48.911	-1.36683	23.005	-1.9413	-9.211	-1.63092	116.092	-1.89908	79.098	-1.72633	64.06	-1.46841	38.02	-2.0249	3.669	-2.02523	154.069	-1.46559	114.102	-1.2119	94.123	-1.53419	64.909	-1.28639	33.761	-1.61276	224.105	-1.61949	209.058	-1.41625	189.175	-0.94928	157.272	-1.17948	154.09	-1.43456
18.143	-1.62363	-6.844	-1.52395	-17.112	-1.75968	-22.578	-1.71421	-49.211	-1.61882	66.347	-1.04536	64.003	-1.95619	48.995	-1.36774	23.089	-1.94185	-9.128	-1.63213	116.175	-1.89997	79.181	-1.72701	64.144	-1.46877	38.104	-2.02535	3.751	-2.02599	154.153	-1.46642	114.185	-1.21258	94.206	-1.53485	64.992	-1.28719	33.844	-1.61339	224.187	-1.62044	209.142	-1.41738	189.259	-0.95056	157.021	-1.17859	154.173	-1.43526
18.225	-1.6237	-6.762	-1.52449	-17.028	-1.75986	-22.495	-1.7145	-49.129	-1.62002	66.397	-1.04564	64.087	-1.95678	49.077	-1.36853	23.172	-1.94258	-9.045	-1.63306	116.26	-1.90053	79.264	-1.72764	64.227	-1.46911	38.187	-2.02578	3.833	-2.02678	154.236	-1.46757	114.267	-1.21313	94.29	-1.53551	65.075	-1.28793	33.928	-1.61401	224.272	-1.62122	209.225	-1.41845	189.342	-0.95184	157.105	-1.17889	154.257	-1.43582
18.309	-1.62407	-6.68	-1.52485	-16.945	-1.7601	-22.413	-1.71469	-49.048	-1.62148	66.447	-1.04583	64.17	-1.9573	49.161	-1.36934	23.255	-1.9433	-8.963	-1.6345	116.342	-1.90114	79.348	-1.72863	64.311	-1.46945	38.271	-2.02624	3.918	-2.02728	154.319	-1.46844	114.351	-1.21375	94.374	-1.53642	65.157	-1.28868	34.01	-1.61492	224.355	-1.62214	209.308	-1.41958	189.426	-0.95279	157.189	-1.17919	154.34	-1.43655
18.392	-1.62453	-6.596	-1.52557	-16.862	-1.76038	-22.331	-1.71486	-49.704	-1.61199	66.497	-1.04599	64.254	-1.95755	49.243	-1.37016	23.338	-1.94412	-8.88	-1.63567	116.426	-1.90172	79.431	-1.72936	64.394	-1.46978	38.354	-2.02687	4.001	-2.02772	154.404	-1.46923	114.434	-1.21444	94.456	-1.53732	65.241	-1.28947	34.093	-1.61586	224.438	-1.62297	209.391	-1.42069	189.509	-0.95377	157.272	-1.17948	154.423	-1.43746
18.476	-1.62485	-6.511	-1.52601	-16.779	-1.76067	-22.246	-1.71497	-49.623	-1.61331	66.547	-1.04618	64.338	-1.9578	49.327	-1.37098	23.421	-1.94494	-8.798	-1.63646	116.509	-1.90231	79.514	-1.72995	64.477	-1.47023	38.438	-2.02756	4.084	-2.0285	154.486	-1.46991	114.518	-1.215	94.54	-1.53809	65.324	-1.29027	34.177	-1.61673	224.522	-1.62388	209.474	-1.42192	189.592	-0.95507	157.355	-1.17976	154.506	-1.43807
18.559	-1.62538	-6.429	-1.52655	-16.695	-1.7611	-22.164	-1.71505	-49.54	-1.61456	66.598	-1.04638	64.421	-1.95815	49.41	-1.37162	23.505	-1.94582	-8.714	-1.6375	116.593	-1.90279	79.598	-1.7307	64.561	-1.4707	38.522	-2.02809	4.167	-2.02881	154.569	-1.47086	114.601	-1.21568	94.623	-1.53871	65.407	-1.29107	34.259	-1.61744	224.605	-1.62478	209.558	-1.42286	189.675	-0.95605	157.44	-1.18019	154.59	-1.43874
18.642	-1.62577	-6.345	-1.52694	-16.611	-1.76155	-22.08	-1.71512	-49.458	-1.61575	66.647	-1.04659	64.504	-1.95854	49.493	-1.37244	23.589	-1.94653	-8.632	-1.63844	116.677	-1.90327	79.681	-1.73153	64.645	-1.47112	38.605	-2.02851	4.25	-2.02909	154.653	-1.47171	114.685	-1.21626	94.707	-1.53962	65.49	-1.2919	34.343	-1.61815	224.688	-1.62558	209.641	-1.42397	189.758	-0.95755	157.523	-1.18053	154.673	-1.43947
18.725	-1.6262	-6.263	-1.52747	-16.529	-1.76204	-21.999	-1.71524	-49.376	-1.6167	66.697	-1.04688	64.587	-1.95892	49.576	-1.37321	23.672	-1.94716	-8.548	-1.63947	116.759	-1.90376	79.765	-1.73227	64.728	-1.47143	38.689	-2.02891	4.333	-2.02976	154.737	-1.47244	114.768	-1.21685	94.791	-1.54046	65.574	-1.29271	34.426	-1.61895	224.772	-1.62665	209.725	-1.42527	189.842	-0.95867	157.607	-1.18089	154.757	-1.44019
18.809	-1.62664	-6.18	-1.52805	-16.446	-1.76242	-21.914	-1.71536	-49.294	-1.61766	66.747	-1.04722	64.671	-1.95929	49.66	-1.37402	23.754	-1.94771	-8.467	-1.64022	116.843	-1.90456	79.848	-1.733	64.811	-1.47174	38.772	-2.02946	4.417	-2.03043	154.82	-1.47333	114.852	-1.21757	94.874	-1.54114	65.657	-1.29357	34.51	-1.61983	224.855	-1.62752	209.808	-1.42622	189.925	-0.95988	157.69	-1.18123	154.841	-1.44085
18.892	-1.62698	-6.096	-1.52844	-16.362	-1.76275	-21.831	-1.71551	-49.211	-1.61882	66.797	-1.04755	64.755	-1.95962	49.742	-1.37479	23.839	-1.94828	-8.383	-1.64111	116.926	-1.90526	79.931	-1.73374	64.895	-1.472	38.856	-2.02984	4.499	-2.03088	154.904	-1.47416	114.936	-1.21822	94.958	-1.542	65.739	-1.29439	34.592	-1.62086	224.938	-1.6284	209.891	-1.42739	190.008	-0.96098	157.773	-1.18155	154.924	-1.44153
18.975	-1.62738	-6.012	-1.52889	-16.279	-1.7631	-21.749	-1.71564	-49.129	-1.62002	66.846	-1.04795	64.838	-1.96004	49.827	-1.37554	23.923	-1.94865	-8.3	-1.64187	117.009	-1.90612	80.015	-1.73425	64.979	-1.47231	38.939	-2.03029	4.583	-2.03151	154.986	-1.47495	115.018	-1.21873	95.041	-1.54262	65.822	-1.29515	34.676	-1.62162	225.021	-1.62921	209.975	-1.42851	190.092	-0.9622	157.773	-1.18155	155.007	-1.44223
19.058	-1.62755	-5.929	-1.52928	-16.196	-1.7634	-21.667	-1.71584	-49.048	-1.62148	66.897	-1.04842	64.921	-1.96047	49.908	-1.3764	24.006	-1.94906	-8.218	-1.64254	117.093	-1.9068	80.098	-1.73508	65.062	-1.47258	39.022	-2.0308	4.667	-2.03245	155.07	-1.4756	115.101	-1.21952	95.124	-1.54324	65.905	-1.296	34.76	-1.62237	225.105	-1.63005	210.058	-1.42953	190.175	-0.96336	157.857	-1.18185	155.09	-1.44301
19.142	-1.62788	-5.846	-1.52987	-16.114	-1.76376	-21.583	-1.71608	-48.966	-1.6225	66.947	-1.04891	65.004	-1.96089	49.992	-1.3771	24.09	-1.94972	-8.134	-1.64338	117.177	-1.90747	80.181	-1.73598	65.146	-1.47287	39.107	-2.03104	4.75	-2.03347	155.154	-1.47638	115.185	-1.22037	95.208	-1.54378	65.988	-1.29678	34.843	-1.62314	225.188	-1.63104	210.142	-1.43069	190.258	-0.96463	157.94	-1.18215	155.174	-1.4436
19.224	-1.62826	-5.762	-1.53018	-16.029	-1.76412	-21.5	-1.71638	-48.966	-1.6225	66.997	-1.04932	65.088	-1.9614	50.074	-1.37785	24.172	-1.95031	-8.052	-1.64432	117.26	-1.90785	80.265	-1.73695	65.229	-1.47317	39.189	-2.03144	4.832	-2.03424	155.237	-1.4774	115.269	-1.22091	95.291	-1.54432	66.071	-1.29755	34.927	-1.62382	225.272	-1.63172	210.224	-1.43177	190.342	-0.96588	158.023	-1.18247	155.257	-1.4441
19.308	-1.62861	-5.678	-1.53051	-15.946	-1.76453	-21.418	-1.71669	-48.801	-1.62498	67.047	-1.04965	65.172	-1.96194	50.157	-1.37877	24.257	-1.95107	-7.969	-1.64499	117.343	-1.90872	80.349	-1.73783	65.312	-1.47347	39.273	-2.03193	4.916	-2.03482	155.32	-1.47836	115.352	-1.22146	95.375	-1.54496	66.154	-1.29839	35.009	-1.6246	225.355	-1.63248	210.307	-1.43277	190.425	-0.96693	158.107	-1.1828	155.341	-1.4449
19.392	-1.6289	-5.596	-1.53071	-15.863	-1.76491	-21.335	-1.71702	-48.72	-1.62618	67.097	-1.04995	65.255	-1.9623	50.241	-1.37975	24.34	-1.95161	-7.887	-1.64593	117.427	-1.9093	80.432	-1.73861	65.396	-1.47383	39.357	-2.03234	5	-2.03552	155.404	-1.47935	115.436	-1.22204	95.457	-1.54606	66.237	-1.29924	35.092	-1.62546	225.438	-1.63326	210.391	-1.4338	190.508	-0.96818	158.191	-1.18311	155.424	-1.44565
19.475	-1.62919	-5.513	-1.53121	-15.779	-1.7654	-21.251	-1.71733	-48.637	-1.62726	67.147	-1.05033	65.339	-1.96258	50.324	-1.38074	24.423	-1.95239	-7.804	-1.64662	117.51	-1.90971	80.516	-1.7392	65.479	-1.47413	39.439	-2.03286	5.082	-2.03598	155.488	-1.48018	115.519	-1.22255	95.541	-1.5468	66.32	-1.30004	35.176	-1.62626	225.523	-1.63387	210.475	-1.43482	190.591	-0.96941	158.274	-1.18341	155.507	-1.44634
19.558	-1.62939	-5.43	-1.53161	-15.696	-1.76586	-21.169	-1.71766	-48.555	-1.62822	67.197	-1.05063	65.423	-1.96293	50.407	-1.38158	24.507	-1.95361	-7.72	-1.64742	117.595	-1.91004	80.599	-1.73986	65.563	-1.4746	39.524	-2.03343	5.165	-2.03644	155.571	-1.48105	115.604	-1.22307	95.624	-1.54747	66.403	-1.30084	35.26	-1.62705	225.605	-1.63488	210.558	-1.43605	190.674	-0.97064	158.357	-1.18378	155.591	-1.44706
19.642	-1.62981	-5.346	-1.53199	-15.613	-1.76624	-21.085	-1.718	-48.473	-1.62906	67.246	-1.05092	65.507	-1.96326	50.491	-1.3824	24.589	-1.95471	-7.638	-1.64825	117.678	-1.91067	80.683	-1.74061	65.647	-1.47494	39.607	-2.03405	5.248	-2.03706	155.653	-1.48195	115.686	-1.22382	95.707	-1.54819	66.486	-1.30156	35.342	-1.62775	225.689	-1.63574	210.641	-1.43734	190.758	-0.97203	158.441	-1.18419	155.675	-1.44783
19.725	-1.63019	-5.262	-1.53232	-15.53	-1.76661	-21.002	-1.71831	-48.391	-1.63019	67.296	-1.05116	65.59	-1.96353	50.573	-1.38327	24.673	-1.95547	-7.556	-1.649	117.761	-1.91125	80.766	-1.7415	65.731	-1.47526	39.691	-2.03457	5.333	-2.03757	155.737	-1.4828	115.769	-1.2243	95.791	-1.54918	66.569	-1.30224	35.425	-1.62828	225.772	-1.63682	210.724	-1.43859	190.841	-0.97317	158.525	-1.18463	155.759	-1.4484
19.808	-1.6303	-5.18	-1.53262	-15.446	-1.76679	-20.919	-1.71863	-48.309	-1.63113	67.347	-1.05137	65.674	-1.96398	50.656	-1.38408	24.757	-1.95628	-7.472	-1.64997	117.844	-1.91192	80.85	-1.74223	65.814	-1.4756	39.775	-2.03504	5.415	-2.03792	155.821	-1.48369	115.853	-1.2248	95.875	-1.5501	66.652	-1.30305	35.51	-1.6292	225.855	-1.63788	210.807	-1.43967	190.924	-0.97433	157.857	-1.18185	155.842	-1.44919
19.892	-1.63043	-5.096	-1.53299	-15.363	-1.76699	-20.837	-1.71894	-48.226	-1.63206	67.396	-1.05154	65.756	-1.96436	50.739	-1.38487	24.84	-1.95702	-7.389	-1.65072	117.928	-1.91255	80.933	-1.74253	65.898	-1.47606	39.857	-2.03569	5.498	-2.03857	155.904	-1.48418	115.937	-1.22559	95.958	-1.55083	66.735	-1.30392	35.593	-1.62975	225.939	-1.63873	210.891	-1.44089	191.007	-0.97564	157.94	-1.18215	155.925	-1.4499
19.974	-1.6308	-5.013	-1.53329	-15.28	-1.7671	-20.753	-1.71922	-48.884	-1.62371	67.446	-1.05178	65.84	-1.96486	50.822	-1.38571	24.923	-1.95738	-7.306	-1.65149	118.011	-1.91304	81.017	-1.74313	65.981	-1.4765	39.941	-2.0361	5.582	-2.03929	155.988	-1.4848	116.02	-1.22619	96.041	-1.5514	66.818	-1.30468	35.675	-1.63026	226.024	-1.63968	210.974	-1.44168	191.091	-0.97674	158.023	-1.18247	156.008	-1.4506
20.059	-1.63113	-4.93	-1.5336	-15.196	-1.76722	-20.67	-1.71944	-48.884	-1.62371	67.497	-1.05203	65.923	-1.96544	50.906	-1.38647	25.007	-1.95827	-7.224	-1.65223	118.095	-1.91371	81.099	-1.74411	66.065	-1.47684	40.025	-2.03647	5.665	-2.03997	156.071	-1.48543	116.103	-1.22677	96.124	-1.55213	66.901	-1.30549	35.759	-1.63097	226.106	-1.64055	211.057	-1.44278	191.174	-0.97791	158.107	-1.1828	156.091	-1.45111
20.141	-1.63158	-4.847	-1.53401	-15.113	-1.7674	-20.588	-1.71959	-48.801	-1.62498	67.546	-1.05229	66.007	-1.96614	50.989	-1.38728	25.089	-1.95844	-7.141	-1.6528	118.179	-1.9144	81.182	-1.74499	66.149	-1.47719	40.109	-2.03684	5.748	-2.0407	156.153	-1.4863	116.187	-1.2276	96.208	-1.55258	66.984	-1.30627	35.842	-1.63165	226.188	-1.64131	211.14	-1.44386	191.258	-0.97883	158.191	-1.18311	156.175	-1.45183
20.225	-1.63195	-4.763	-1.53446	-15.029	-1.76756	-20.505	-1.71976	-48.72	-1.62618	67.596	-1.05245	66.091	-1.96678	51.071	-1.38817	25.173	-1.95876	-7.057	-1.65355	118.261	-1.91491	81.267	-1.74578	66.232	-1.47743	40.191	-2.03733	5.832	-2.04127	156.238	-1.48713	116.27	-1.22815	96.292	-1.55311	67.067	-1.30698	35.924	-1.63232	226.271	-1.64219	211.224	-1.44477	191.341	-0.98022	158.274	-1.18341	156.258	-1.45241
20.308	-1.63232	-4.68	-1.53466	-14.946	-1.76778	-20.422	-1.71989	-48.637	-1.62726	67.646	-1.05266	66.174	-1.96734	51.155	-1.38902	25.257	-1.95909	-6.974	-1.65419	118.346	-1.91539	81.35	-1.74661	66.316	-1.4777	40.275	-2.03756	5.916	-2.04199	156.32	-1.48793	116.354	-1.22867	96.376	-1.55397	67.15	-1.30771	36.009	-1.63324	226.356	-1.64284	211.307	-1.44534	191.424	-0.98145	158.357	-1.18378	156.342	-1.45281
20.392	-1.63273	-4.596	-1.53489	-14.863	-1.76809	-20.338	-1.71999	-48.555	-1.62822	67.695	-1.05293	66.258	-1.96774	51.239	-1.38977	25.34	-1.95963	-6.893	-1.65477	118.43	-1.91588	81.434	-1.74721	66.399	-1.47785	40.359	-2.03772	5.999	-2.04259	156.404	-1.48843	116.437	-1.22942	96.458	-1.55464	67.233	-1.30852	36.091	-1.63409	226.439	-1.64357	211.391	-1.44623	191.507	-0.98274	158.441	-1.18419	156.425	-1.45355
20.475	-1.63309	-4.514	-1.53522	-14.779	-1.76854	-20.256	-1.7201	-48.473	-1.62906	67.746	-1.05323	66.341	-1.96815	51.321	-1.39062	25.425	-1.96035	-6.808	-1.65536	118.514	-1.91647	81.516	-1.74796	66.483	-1.47802	40.442	-2.03797	6.082	-2.04316	156.487	-1.4892	116.521	-1.23004	96.541	-1.55543	67.316	-1.30938	36.175	-1.63499	226.522	-1.64442	211.474	-1.4473	191.591	-0.98395	158.525	-1.18463	156.509	-1.45413
20.558	-1.63353	-4.43	-1.53551	-14.697	-1.76899	-20.173	-1.72023	-48.391	-1.63019	67.796	-1.05347	66.425	-1.96852	51.405	-1.39146	25.508	-1.96106	-6.725	-1.65594	118.596	-1.91686	81.601	-1.74892	66.567	-1.47819	40.526	-2.03829	6.165	-2.04369	156.571	-1.48989	116.604	-1.23062	96.626	-1.55607	67.4	-1.31023	36.258	-1.6358	226.606	-1.64519	211.557	-1.44836	191.674	-0.98523	158.609	-1.18516	156.593	-1.45483
20.641	-1.63382	-4.346	-1.53572	-14.612	-1.76949	-20.09	-1.72045	-48.309	-1.63113	67.846	-1.05368	66.508	-1.96875	51.488	-1.39217	25.591	-1.96171	-6.642	-1.65632	118.679	-1.91722	81.684	-1.7494	66.65	-1.47841	40.609	-2.03855	6.248	-2.04434	156.654	-1.49092	116.687	-1.23125	96.709	-1.55694	67.483	-1.31097	36.342	-1.63649	226.689	-1.64609	211.64	-1.4492	191.756	-0.98653	158.609	-1.18516	156.675	-1.45538
20.725	-1.63398	-4.264	-1.53592	-14.53	-1.76998	-20.007	-1.72068	-48.226	-1.63206	67.897	-1.05395	66.592	-1.96901	51.571	-1.39295	25.675	-1.96242	-6.559	-1.65701	118.763	-1.91747	81.767	-1.75008	66.734	-1.47871	40.692	-2.03886	6.331	-2.04498	156.739	-1.49161	116.771	-1.23175	96.792	-1.55779	67.565	-1.31166	36.425	-1.63731	226.772	-1.64686	211.723	-1.4503	191.84	-0.98768	158.692	-1.18562	156.759	-1.45615
20.808	-1.63409	-4.18	-1.53615	-14.447	-1.7704	-19.924	-1.72093	-48.144	-1.63323	67.946	-1.05424	66.675	-1.96931	51.653	-1.39372	25.758	-1.9632	-6.477	-1.65751	118.846	-1.91784	81.851	-1.75084	66.817	-1.47909	40.776	-2.03918	6.415	-2.04564	156.822	-1.49232	116.855	-1.2321	96.876	-1.55877	67.648	-1.3124	36.508	-1.6382	226.855	-1.64784	211.807	-1.45137	191.924	-0.98905	158.775	-1.1861	156.843	-1.45704
20.892	-1.63423	-4.096	-1.53653	-14.363	-1.77068	-19.841	-1.72124	-48.144	-1.63323	67.996	-1.05449	66.759	-1.96954	51.736	-1.3947	25.842	-1.96392	-6.394	-1.65788	118.93	-1.91832	81.934	-1.75171	66.901	-1.47943	40.86	-2.03954	6.497	-2.04641	156.905	-1.4931	116.938	-1.23262	96.96	-1.55948	67.732	-1.31315	36.592	-1.63903	226.939	-1.64871	211.891	-1.4525	192.006	-0.9903	158.859	-1.18653	156.926	-1.45755
20.976	-1.63437	-4.014	-1.53686	-14.28	-1.77098	-19.758	-1.72154	-48.062	-1.63405	68.045	-1.05465	66.842	-1.96984	51.819	-1.39562	25.925	-1.96506	-6.311	-1.65823	119.014	-1.91883	82.018	-1.75246	66.984	-1.47979	40.943	-2.04005	6.581	-2.04702	156.989	-1.4938	117.022	-1.23304	97.042	-1.5601	67.815	-1.31371	36.676	-1.63976	227.022	-1.64956	211.973	-1.4535	192.091	-0.99135	158.942	-1.1869	157.009	-1.45828
21.059	-1.63466	-3.929	-1.53707	-14.196	-1.77126	-19.674	-1.72182	-47.979	-1.63508	68.095	-1.0549	66.927	-1.9701	51.902	-1.39655	26.008	-1.96566	-6.227	-1.65879	119.096	-1.91942	82.101	-1.75319	67.068	-1.48014	41.027	-2.04076	6.664	-2.04782	157.071	-1.49464	117.105	-1.23361	97.127	-1.5607	67.898	-1.31445	36.758	-1.6405	227.106	-1.65048	212.057	-1.45466	192.173	-0.99243	159.026	-1.1873	157.093	-1.45893
21.142	-1.63486	-3.846	-1.53736	-14.113	-1.77154	-19.591	-1.72224	-47.897	-1.63588	68.145	-1.05512	67.009	-1.97037	51.985	-1.39737	26.092	-1.96637	-6.144	-1.65944	119.181	-1.91995	82.184	-1.75397	67.152	-1.48051	41.111	-2.04142	6.749	-2.04837	157.155	-1.49526	117.188	-1.23429	97.21	-1.56145	67.98	-1.3151	36.841	-1.6413	227.189	-1.65144	212.14	-1.45562	192.256	-0.99355	159.11	-1.18765	157.176	-1.45952
21.225	-1.63505	-3.762	-1.53758	-14.03	-1.77169	-19.508	-1.72263	-47.815	-1.63706	68.195	-1.05538	67.094	-1.97068	52.069	-1.39814	26.175	-1.96694	-6.061	-1.6601	119.264	-1.92051	82.267	-1.75478	67.236	-1.48084	41.194	-2.04198	6.831	-2.04912	157.239	-1.49596	117.272	-1.23504	97.294	-1.56185	68.063	-1.3158	36.926	-1.64192	227.272	-1.65199	212.223	-1.45693	192.34	-0.99506	159.192	-1.18797	157.26	-1.4602
21.309	-1.63534	-3.679	-1.538	-13.948	-1.77183	-19.426	-1.723	-47.734	-1.6381	68.245	-1.05564	67.176	-1.97099	52.151	-1.3989	26.259	-1.96735	-5.978	-1.66054	119.347	-1.9211	82.351	-1.75549	67.319	-1.48105	41.277	-2.04243	6.914	-2.04989	157.322	-1.49665	117.355	-1.23553	97.377	-1.56263	68.147	-1.31649	37.007	-1.64266	227.357	-1.6528	212.308	-1.45799	192.423	-0.99633	159.276	-1.18826	157.342	-1.46079
21.392	-1.63579	-3.595	-1.53834	-13.863	-1.77204	-19.342	-1.72324	-47.652	-1.63896	68.295	-1.056	67.26	-1.97134	52.235	-1.39965	26.342	-1.96783	-5.897	-1.66088	119.431	-1.92183	82.435	-1.7562	67.402	-1.4812	41.361	-2.04294	6.997	-2.05034	157.405	-1.49736	117.439	-1.23616	97.46	-1.56345	68.23	-1.31734	37.091	-1.64335	227.44	-1.65393	212.39	-1.45906	192.506	-0.99751	159.358	-1.18856	157.427	-1.46133
21.476	-1.63615	-3.512	-1.53867	-13.78	-1.77227	-19.259	-1.72347	-47.568	-1.63989	68.345	-1.05633	67.343	-1.97168	52.318	-1.40046	26.425	-1.96843	-5.812	-1.66105	119.514	-1.92235	82.518	-1.75677	67.487	-1.48144	41.445	-2.04328	7.08	-2.05074	157.488	-1.49808	117.522	-1.23666	97.543	-1.56407	68.313	-1.31806	37.174	-1.64415	227.523	-1.65476	212.474	-1.45997	192.589	-0.99872	158.692	-1.18562	157.51	-1.46195
21.56	-1.63641	-3.43	-1.53897	-13.697	-1.77246	-19.177	-1.72378	-47.487	-1.64103	68.395	-1.05668	67.428	-1.972	52.401	-1.40119	26.509	-1.96925	-5.729	-1.6614	119.599	-1.9228	82.602	-1.75761	67.57	-1.48171	41.528	-2.04343	7.164	-2.05118	157.572	-1.49887	117.606	-1.23725	97.627	-1.56468	68.396	-1.31883	37.258	-1.64473	227.607	-1.65529	212.557	-1.46095	192.673	-1.00003	158.859	-1.18653	157.593	-1.46235
21.642	-1.6366	-3.346	-1.53924	-13.614	-1.77271	-19.094	-1.72406	-47.403	-1.64176	68.445	-1.0571	67.511	-1.97238	52.483	-1.40194	26.592	-1.96995	-5.646	-1.66193	119.681	-1.9232	82.684	-1.75817	67.653	-1.48203	41.612	-2.04368	7.248	-2.05147	157.656	-1.49961	117.689	-1.23784	97.71	-1.56534	68.479	-1.31958	37.341	-1.64531	227.69	-1.6559	212.64	-1.46193	192.755	-1.00119	158.942	-1.1869	157.677	-1.46297
21.726	-1.63676	-3.262	-1.53945	-13.53	-1.77289	-19.01	-1.72432	-48.062	-1.63405	68.494	-1.05752	67.594	-1.97281	52.567	-1.40264	26.676	-1.97032	-5.562	-1.66227	119.764	-1.92361	82.769	-1.75903	67.737	-1.48236	41.694	-2.04383	7.33	-2.05195	157.74	-1.50047	117.772	-1.23863	97.793	-1.566	68.562	-1.32031	37.424	-1.64599	227.774	-1.65675	212.724	-1.4628	192.839	-1.00263	159.026	-1.1873	157.761	-1.4634
21.81	-1.637	-3.179	-1.53967	-13.447	-1.77303	-18.927	-1.72456	-47.897	-1.63588	68.544	-1.05788	67.678	-1.97319	52.651	-1.40338	26.759	-1.97118	-5.479	-1.66261	119.849	-1.92406	82.851	-1.76015	67.82	-1.48267	41.779	-2.04408	7.413	-2.05242	157.822	-1.50109	117.857	-1.23934	97.878	-1.56681	68.645	-1.32098	37.508	-1.64671	227.857	-1.65748	212.807	-1.46362	192.924	-1.00402	159.11	-1.18765	157.843	-1.46404
21.893	-1.63717	-3.096	-1.53984	-13.364	-1.77323	-18.845	-1.72476	-47.815	-1.63706	68.594	-1.05818	67.762	-1.97369	52.732	-1.40433	26.843	-1.97156	-5.397	-1.66274	119.932	-1.92451	82.935	-1.76089	67.904	-1.48285	41.862	-2.04446	7.498	-2.05273	157.906	-1.50173	117.94	-1.24004	97.96	-1.56748	68.728	-1.32175	37.59	-1.64744	227.94	-1.65839	212.891	-1.46453	193.006	-1.00537	159.192	-1.18797	157.927	-1.46445
21.977	-1.63744	-3.012	-1.54004	-13.281	-1.77349	-18.762	-1.72488	-47.734	-1.6381	68.645	-1.05853	67.844	-1.97421	52.816	-1.40538	26.926	-1.97199	-5.313	-1.66312	120.016	-1.92501	83.019	-1.76166	67.988	-1.48304	41.945	-2.04485	7.58	-2.05309	157.989	-1.50262	118.023	-1.24066	98.044	-1.56817	68.811	-1.32242	37.674	-1.64797	228.023	-1.65923	212.974	-1.46527	193.089	-1.00644	159.276	-1.18826	158.011	-1.46479
22.061	-1.6378	-2.929	-1.54023	-13.197	-1.77385	-18.678	-1.72507	-47.652	-1.63896	68.694	-1.05884	67.929	-1.97461	52.9	-1.40621	27.01	-1.97263	-5.231	-1.66361	120.099	-1.92562	83.102	-1.76245	68.072	-1.48329	42.03	-2.04539	7.663	-2.05367	158.072	-1.50338	118.107	-1.24149	98.127	-1.56904	68.894	-1.32312	37.757	-1.64858	228.106	-1.66013	213.057	-1.46612	193.173	-1.00765	159.358	-1.18856	158.094	-1.46532
22.143	-1.63815	-2.845	-1.54036	-13.113	-1.77417	-18.596	-1.72529	-47.568	-1.63989	68.744	-1.05912	68.011	-1.97502	52.982	-1.40688	27.094	-1.9732	-5.147	-1.66399	120.183	-1.92594	83.185	-1.7631	68.155	-1.48354	42.113	-2.0459	7.747	-2.05415	158.156	-1.50396	118.189	-1.24201	98.21	-1.56961	68.977	-1.32385	37.841	-1.64939	228.19	-1.66137	213.141	-1.46724	193.256	-1.00897	159.442	-1.18899	158.178	-1.466
22.226	-1.63848	-2.762	-1.54052	-13.03	-1.77455	-18.512	-1.72554	-47.487	-1.64103	68.794	-1.0594	68.095	-1.97547	53.066	-1.40769	27.177	-1.97372	-5.064	-1.66444	120.265	-1.92636	83.269	-1.76405	68.239	-1.48373	42.197	-2.04633	7.829	-2.05472	158.24	-1.50481	118.274	-1.24247	98.295	-1.57046	69.059	-1.32443	37.925	-1.65028	228.274	-1.66226	213.224	-1.468	193.34	-1.00994	158.775	-1.1861	158.261	-1.46662
22.311	-1.63886	-2.679	-1.5407	-12.946	-1.77498	-18.429	-1.72572	-47.403	-1.64176	68.844	-1.05973	68.179	-1.97596	53.148	-1.40855	27.261	-1.97436	-4.981	-1.66491	120.349	-1.92667	83.352	-1.76476	68.322	-1.48389	42.28	-2.04693	7.913	-2.05533	158.323	-1.5052	118.357	-1.24316	98.378	-1.57106	69.143	-1.32509	38.007	-1.65122	228.356	-1.66315	213.308	-1.46901	193.422	-1.01145	159.442	-1.18899	158.345	-1.46717
22.394	-1.63918	-2.595	-1.54092	-12.863	-1.77537	-18.347	-1.72586	-47.321	-1.64261	68.895	-1.05999	68.263	-1.97642	53.232	-1.40946	27.344	-1.97502	-4.899	-1.66535	120.433	-1.92703	83.436	-1.76553	68.406	-1.48405	42.363	-2.04731	7.996	-2.05594	158.406	-1.50593	118.441	-1.2438	98.462	-1.57182	69.227	-1.32577	38.09	-1.65196	228.44	-1.66392	213.391	-1.47011	193.505	-1.01257	159.526	-1.18941	158.427	-1.46791
22.478	-1.6395	-2.511	-1.54117	-12.78	-1.77572	-18.263	-1.726	-47.979	-1.63508	68.944	-1.06028	68.347	-1.97667	53.315	-1.41023	27.427	-1.97577	-4.814	-1.66565	120.517	-1.92732	83.519	-1.76634	68.489	-1.48421	42.448	-2.04776	8.08	-2.05664	158.49	-1.50682	118.525	-1.24412	98.545	-1.5725	69.31	-1.32645	38.173	-1.65263	228.523	-1.66439	213.474	-1.47107	193.59	-1.01375	159.61	-1.1899	158.512	-1.46851
22.561	-1.63979	-2.428	-1.54143	-12.698	-1.77608	-18.181	-1.7262	-47.321	-1.64261	68.995	-1.06055	68.43	-1.97698	53.397	-1.41118	27.511	-1.97667	-4.732	-1.66599	120.601	-1.92776	83.603	-1.76713	68.573	-1.4844	42.53	-2.04814	8.163	-2.05738	158.574	-1.50735	118.608	-1.24452	98.627	-1.57304	69.393	-1.32713	38.257	-1.65326	228.607	-1.66501	213.557	-1.47167	193.671	-1.01496	159.694	-1.19036	158.595	-1.46922
22.645	-1.64009	-2.344	-1.54163	-12.613	-1.77644	-18.097	-1.72643	-47.158	-1.64447	69.044	-1.06087	68.513	-1.97737	53.481	-1.41213	27.594	-1.97726	-4.648	-1.66651	120.684	-1.92825	83.686	-1.76802	68.656	-1.48466	42.614	-2.04844	8.248	-2.05812	158.656	-1.50786	118.692	-1.24511	98.711	-1.57398	69.476	-1.32783	38.34	-1.65384	228.69	-1.66553	213.641	-1.47261	193.754	-1.01636	159.777	-1.19076	158.679	-1.46984
22.728	-1.64027	-2.261	-1.54192	-12.53	-1.77674	-18.014	-1.72672	-47.076	-1.64537	69.094	-1.06113	68.597	-1.9777	53.564	-1.41308	27.678	-1.97775	-4.565	-1.66683	120.768	-1.9288	83.77	-1.76923	68.74	-1.48498	42.698	-2.0487	8.33	-2.059	158.74	-1.50846	118.774	-1.24563	98.794	-1.57474	69.558	-1.32862	38.424	-1.65469	228.773	-1.66652	213.724	-1.47377	193.838	-1.01712	159.861	-1.19117	158.761	-1.47043
22.811	-1.64046	-2.177	-1.54218	-12.446	-1.77703	-17.931	-1.72705	-46.993	-1.64604	69.144	-1.06149	68.681	-1.97801	53.646	-1.41374	27.761	-1.97828	-4.482	-1.66705	120.851	-1.92932	83.853	-1.76983	68.824	-1.48529	42.782	-2.04893	8.413	-2.05959	158.824	-1.50921	118.859	-1.24643	98.878	-1.57542	69.642	-1.32924	38.507	-1.65531	228.857	-1.66723	213.807	-1.47489	193.922	-1.01835	159.944	-1.19155	158.844	-1.47101
22.895	-1.64064	-2.094	-1.5424	-12.364	-1.77724	-17.848	-1.72734	-46.911	-1.64677	69.194	-1.06171	68.765	-1.97835	53.73	-1.41469	27.845	-1.97888	-4.399	-1.66732	120.934	-1.92977	83.937	-1.77058	68.906	-1.48556	42.865	-2.04918	8.496	-2.05994	158.907	-1.50986	118.941	-1.24707	98.962	-1.57607	69.725	-1.32997	38.59	-1.65605	228.94	-1.66792	213.89	-1.47615	194.005	-1.01943	160.027	-1.19193	158.928	-1.47131
22.979	-1.64082	-2.011	-1.54262	-12.28	-1.77741	-17.765	-1.72759	-46.829	-1.64787	69.244	-1.06198	68.848	-1.97863	53.812	-1.41539	27.928	-1.97949	-4.315	-1.66754	121.018	-1.93016	84.02	-1.77144	68.991	-1.48587	42.95	-2.04945	8.581	-2.06031	158.99	-1.51021	119.025	-1.24769	99.045	-1.57679	69.809	-1.33068	38.674	-1.65663	229.024	-1.66883	213.974	-1.47719	194.088	-1.02068	160.111	-1.19224	159.012	-1.47171
23.063	-1.64105	-1.927	-1.54284	-12.196	-1.77757	-17.683	-1.72787	-46.745	-1.64889	69.294	-1.0622	68.932	-1.97895	53.896	-1.41616	28.011	-1.98006	-4.232	-1.66781	121.101	-1.93053	84.104	-1.77206	69.075	-1.4862	43.033	-2.04974	8.663	-2.0608	159.074	-1.51085	119.108	-1.24808	99.129	-1.57747	69.892	-1.33141	38.757	-1.65735	229.107	-1.66968	214.058	-1.47829	194.172	-1.02171	160.194	-1.1926	159.095	-1.47225
23.146	-1.64137	-1.844	-1.54306	-12.113	-1.77772	-17.598	-1.7281	-46.663	-1.64979	69.344	-1.06248	69.014	-1.97926	53.979	-1.41702	28.095	-1.98069	-4.149	-1.66795	121.185	-1.93098	84.188	-1.77293	69.158	-1.4865	43.117	-2.04998	8.747	-2.06135	159.156	-1.51172	119.192	-1.24852	99.212	-1.57826	69.975	-1.33205	38.84	-1.65808	229.191	-1.6708	214.142	-1.4791	194.255	-1.02263	159.526	-1.18941	159.178	-1.47272
23.229	-1.64161	-1.761	-1.54337	-12.03	-1.77791	-17.516	-1.72829	-46.581	-1.65068	69.393	-1.06279	69.098	-1.97957	54.061	-1.4178	28.178	-1.9809	-4.066	-1.6681	121.268	-1.93141	84.271	-1.7737	69.242	-1.4868	43.2	-2.05023	8.83	-2.06189	159.241	-1.5123	119.275	-1.24897	99.295	-1.57885	70.059	-1.3327	38.923	-1.65882	229.274	-1.67181	214.224	-1.4801	194.337	-1.02392	159.61	-1.1899	159.261	-1.47309
23.312	-1.64186	-1.678	-1.54365	-11.946	-1.77816	-17.433	-1.72847	-47.24	-1.64358	69.444	-1.06314	69.181	-1.97996	54.145	-1.41849	28.261	-1.98128	-3.983	-1.66824	121.352	-1.93179	84.353	-1.77453	69.325	-1.48705	43.283	-2.05056	8.914	-2.0622	159.323	-1.51301	119.359	-1.2497	99.378	-1.57919	70.14	-1.33335	39.007	-1.65941	229.358	-1.67249	214.308	-1.48095	194.421	-1.02521	159.694	-1.19036	159.345	-1.47367
23.396	-1.64214	-1.593	-1.54403	-11.863	-1.77841	-17.35	-1.72859	-47.24	-1.64358	69.493	-1.06354	69.265	-1.98018	54.228	-1.41916	28.345	-1.98182	-3.899	-1.66851	121.434	-1.93213	84.436	-1.77508	69.409	-1.48726	43.366	-2.05083	8.996	-2.0627	159.406	-1.5139	119.443	-1.25035	99.462	-1.57972	70.224	-1.33394	39.09	-1.66009	229.441	-1.6732	214.391	-1.48191	194.504	-1.02653	159.777	-1.19076	159.429	-1.47405
23.48	-1.6424	-1.511	-1.54441	-11.779	-1.77869	-17.266	-1.72875	-47.158	-1.64447	69.543	-1.06395	69.349	-1.9804	54.311	-1.42017	28.429	-1.98257	-3.816	-1.66892	121.518	-1.93257	84.521	-1.77541	69.492	-1.48754	43.45	-2.0512	9.079	-2.0632	159.49	-1.51428	119.526	-1.2506	99.545	-1.58025	70.307	-1.33468	39.173	-1.66068	229.525	-1.67386	214.474	-1.48266	194.587	-1.0277	159.861	-1.19117	159.512	-1.47452
23.563	-1.64261	-1.427	-1.54469	-11.697	-1.77905	-17.184	-1.72892	-47.076	-1.64537	69.594	-1.06437	69.432	-1.98067	54.394	-1.42109	28.512	-1.98309	-3.734	-1.66938	121.603	-1.93294	84.604	-1.77616	69.576	-1.48787	43.533	-2.05154	9.163	-2.06385	159.574	-1.51485	119.609	-1.25105	99.629	-1.58117	70.39	-1.33534	39.257	-1.66127	229.608	-1.67465	214.558	-1.48346	194.671	-1.02888	159.944	-1.19155	159.596	-1.47527
23.647	-1.64285	-1.344	-1.54492	-11.613	-1.77944	-17.1	-1.72909	-46.993	-1.64604	69.644	-1.0648	69.516	-1.981	54.477	-1.42175	28.595	-1.98379	-3.65	-1.66974	121.686	-1.93349	84.687	-1.77714	69.659	-1.48821	43.616	-2.05199	9.247	-2.06458	159.657	-1.51551	119.692	-1.25159	99.713	-1.58194	70.472	-1.33601	39.34	-1.66186	229.691	-1.6753	214.641	-1.48445	194.754	-1.0302	160.027	-1.19193	159.679	-1.47574
23.73	-1.64303	-1.26	-1.54513	-11.53	-1.77977	-17.018	-1.72932	-46.911	-1.64677	69.694	-1.06526	69.599	-1.9814	54.56	-1.42244	28.678	-1.98453	-3.566	-1.66987	121.768	-1.93387	84.77	-1.77783	69.743	-1.48859	43.7	-2.0524	9.329	-2.06513	159.74	-1.51637	119.776	-1.25229	99.796	-1.58254	70.557	-1.33657	39.423	-1.66267	229.774	-1.67602	214.725	-1.4854	194.838	-1.03168	160.111	-1.19224	159.763	-1.47633
23.814	-1.6432	-1.177	-1.54529	-11.446	-1.78015	-16.934	-1.72963	-46.829	-1.64787	69.744	-1.0657	69.684	-1.98191	54.644	-1.42328	28.763	-1.98504	-3.483	-1.66991	121.853	-1.93428	84.854	-1.77859	69.826	-1.48903	43.784	-2.05302	9.413	-2.06548	159.824	-1.51714	119.86	-1.25286	99.88	-1.5832	70.64	-1.33723	39.506	-1.66342	229.858	-1.67654	214.808	-1.48607	194.921	-1.03264	160.194	-1.1926	159.845	-1.47692
23.898	-1.64336	-1.093	-1.54541	-11.363	-1.78043	-16.851	-1.72996	-46.745	-1.64889	69.793	-1.06604	69.767	-1.98235	54.726	-1.42419	28.846	-1.98569	-3.401	-1.67008	121.936	-1.9346	84.937	-1.77939	69.91	-1.48941	43.867	-2.05364	9.496	-2.06585	159.907	-1.51753	119.944	-1.25346	99.963	-1.58375	70.723	-1.33795	39.59	-1.66402	229.941	-1.67732	214.891	-1.48704	195.004	-1.03373	160.278	-1.19291	159.93	-1.47742
23.981	-1.64357	-1.01	-1.54556	-11.279	-1.78069	-16.769	-1.73021	-46.663	-1.64979	69.842	-1.0663	69.85	-1.98283	54.81	-1.42498	28.929	-1.98647	-3.316	-1.67036	122.02	-1.93479	85.022	-1.78013	69.993	-1.48987	43.951	-2.05416	9.58	-2.06624	159.991	-1.5182	120.027	-1.25389	100.047	-1.58446	70.807	-1.33869	39.673	-1.66452	230.025	-1.67782	214.975	-1.48788	195.087	-1.03494	160.278	-1.19291	160.013	-1.47789
24.065	-1.6438	-0.927	-1.54572	-11.196	-1.78092	-16.685	-1.73036	-46.581	-1.65068	69.893	-1.06655	69.934	-1.98331	54.893	-1.42569	29.013	-1.98731	-3.234	-1.67061	122.104	-1.93509	85.105	-1.78082	70.077	-1.49025	44.034	-2.05451	9.664	-2.0667	160.074	-1.51917	120.111	-1.25447	100.13	-1.58528	70.889	-1.33934	39.757	-1.66519	230.108	-1.67886	215.059	-1.48875	195.171	-1.03586	160.362	-1.1933	160.097	-1.47852
24.148	-1.64399	-0.842	-1.546	-11.112	-1.78114	-16.602	-1.73051	-46.499	-1.65164	69.942	-1.0668	70.018	-1.98376	54.975	-1.42661	29.096	-1.9878	-3.151	-1.67089	122.187	-1.93558	85.188	-1.7817	70.161	-1.49057	44.118	-2.05477	9.746	-2.06719	160.158	-1.52014	120.193	-1.25506	100.213	-1.58617	70.973	-1.33993	39.839	-1.66575	230.191	-1.6797	215.141	-1.48941	195.255	-1.03703	160.445	-1.19371	160.18	-1.4788
24.232	-1.64421	-0.76	-1.5463	-11.03	-1.78138	-16.519	-1.73068	-46.499	-1.65164	69.993	-1.06698	70.101	-1.98417	55.059	-1.42743	29.18	-1.98811	-3.067	-1.67109	122.271	-1.93608	85.271	-1.78233	70.244	-1.4907	44.202	-2.05498	9.829	-2.06771	160.242	-1.52071	120.278	-1.2556	100.297	-1.58659	71.056	-1.34059	39.924	-1.66623	230.276	-1.68059	215.224	-1.49009	195.337	-1.03835	160.529	-1.19426	160.264	-1.47944
24.316	-1.64444	-0.676	-1.54661	-10.946	-1.78158	-16.435	-1.73087	-46.417	-1.65255	70.043	-1.0672	70.184	-1.98455	55.142	-1.42812	29.263	-1.98851	-2.983	-1.67136	122.354	-1.93661	85.354	-1.78293	70.328	-1.49082	44.286	-2.05524	9.913	-2.06816	160.325	-1.52124	120.36	-1.25619	100.38	-1.58723	71.138	-1.34116	40.007	-1.66708	230.359	-1.68148	215.308	-1.49109	195.42	-1.03957	160.612	-1.19469	160.347	-1.47988
24.399	-1.64457	-0.594	-1.54698	-10.862	-1.78187	-16.353	-1.73112	-46.334	-1.65344	70.092	-1.06739	70.267	-1.98481	55.225	-1.42897	29.347	-1.98904	-2.902	-1.67166	122.438	-1.937	85.438	-1.78398	70.412	-1.49094	44.369	-2.05536	9.996	-2.06861	160.409	-1.52172	120.445	-1.2566	100.463	-1.58796	71.222	-1.34174	40.089	-1.66776	230.442	-1.68245	215.391	-1.49202	195.504	-1.04044	160.696	-1.19509	160.431	-1.4803
24.482	-1.6448	-0.509	-1.54732	-10.779	-1.78216	-16.27	-1.73142	-46.251	-1.65434	70.143	-1.06767	70.351	-1.98513	55.308	-1.42977	29.429	-1.98957	-2.817	-1.67203	122.522	-1.93728	85.521	-1.78494	70.496	-1.49102	44.453	-2.05551	10.079	-2.06901	160.492	-1.52213	120.527	-1.25704	100.546	-1.58857	71.305	-1.34234	40.172	-1.66843	230.525	-1.68353	215.475	-1.49327	195.587	-1.04139	160.779	-1.19552	160.514	-1.48087
24.565	-1.64504	-0.425	-1.54769	-10.696	-1.78241	-16.187	-1.73179	-46.169	-1.65535	70.192	-1.06798	70.434	-1.98539	55.391	-1.43056	29.514	-1.98999	-2.734	-1.67235	122.605	-1.93767	85.605	-1.78574	70.578	-1.49112	44.536	-2.05572	10.162	-2.06944	160.576	-1.52256	120.611	-1.25758	100.63	-1.58917	71.389	-1.34297	40.256	-1.66916	230.609	-1.68423	215.558	-1.49451	195.67	-1.04222	160.863	-1.19587	160.598	-1.48122
24.649	-1.64536	-0.343	-1.54801	-10.613	-1.7826	-16.104	-1.73218	-46.087	-1.65611	70.242	-1.06827	70.519	-1.98563	55.474	-1.4314	29.597	-1.99034	-2.651	-1.67261	122.688	-1.93816	85.688	-1.78657	70.662	-1.49125	44.619	-2.05605	10.245	-2.07001	160.659	-1.52325	120.695	-1.25792	100.714	-1.58992	71.472	-1.34351	40.338	-1.66995	230.692	-1.68473	215.642	-1.49528	195.753	-1.04338	160.946	-1.19615	160.682	-1.48143
24.733	-1.64564	-0.259	-1.54834	-10.529	-1.78284	-16.021	-1.73257	-46.005	-1.65681	70.292	-1.06861	70.602	-1.98583	55.558	-1.43226	29.681	-1.99086	-2.567	-1.67279	122.772	-1.93859	85.771	-1.78766	70.745	-1.4914	44.703	-2.05643	10.329	-2.07043	160.742	-1.52394	120.777	-1.25866	100.797	-1.59042	71.556	-1.34408	40.423	-1.67072	230.776	-1.68561	215.725	-1.4962	195.837	-1.04431	161.03	-1.1964	160.765	-1.4818
24.817	-1.64595	-0.176	-1.54872	-10.446	-1.78307	-15.937	-1.73296	-45.921	-1.65748	70.342	-1.06884	70.686	-1.98606	55.641	-1.43308	29.764	-1.99144	-2.485	-1.67296	122.855	-1.93899	85.855	-1.78867	70.829	-1.49157	44.787	-2.05681	10.413	-2.071	160.826	-1.52425	120.861	-1.25918	100.881	-1.59086	71.638	-1.34487	40.505	-1.67164	230.859	-1.68657	215.81	-1.49717	195.92	-1.04529	160.445	-1.19371	160.849	-1.48217
24.9	-1.6463	-0.093	-1.54924	-10.362	-1.78327	-15.854	-1.73332	-45.84	-1.6582	70.393	-1.06907	70.77	-1.9863	55.724	-1.43409	29.848	-1.99201	-2.401	-1.67308	122.939	-1.93936	85.938	-1.78959	70.913	-1.49186	44.871	-2.05737	10.495	-2.07157	160.909	-1.52439	120.944	-1.25995	100.964	-1.59119	71.721	-1.34558	40.59	-1.67208	230.942	-1.68724	215.892	-1.49798	196.003	-1.04603	160.529	-1.19426	160.932	-1.48265
24.984	-1.64667	-0.009	-1.54976	-10.279	-1.78352	-15.77	-1.73355	-45.758	-1.65881	70.443	-1.06934	70.853	-1.9866	55.808	-1.43497	29.931	-1.99252	-2.318	-1.67326	123.023	-1.93974	86.023	-1.79008	70.997	-1.49219	44.953	-2.05799	10.578	-2.07211	160.994	-1.52484	121.028	-1.26045	101.047	-1.59167	71.804	-1.34611	40.673	-1.67256	231.026	-1.68801	215.975	-1.49874	196.086	-1.04709	160.612	-1.19469	161.016	-1.48317
25.068	-1.64702	0.074	-1.5504	-10.196	-1.78368	-15.688	-1.73378	-46.417	-1.65255	70.492	-1.06964	70.936	-1.98693	55.89	-1.43592	30.014	-1.99307	-2.234	-1.67348	123.106	-1.94025	86.106	-1.79088	71.08	-1.49254	45.037	-2.05851	10.663	-2.07294	161.077	-1.52561	121.111	-1.26102	101.131	-1.59229	71.888	-1.34664	40.756	-1.67311	231.109	-1.68884	216.059	-1.49928	196.17	-1.04822	160.696	-1.19509	161.099	-1.48372
25.15	-1.64737	0.159	-1.55099	-10.112	-1.78383	-15.604	-1.73403	-46.334	-1.65344	70.542	-1.06997	71.019	-1.98727	55.973	-1.4367	30.097	-1.99361	-2.152	-1.67383	123.189	-1.9406	86.19	-1.79177	71.163	-1.49286	45.121	-2.05892	10.746	-2.07371	161.16	-1.52612	121.195	-1.26151	101.215	-1.59292	71.97	-1.34738	40.839	-1.67353	231.192	-1.68952	216.142	-1.50008	196.253	-1.0494	160.779	-1.19552	161.182	-1.48432
25.235	-1.64763	0.242	-1.55147	-10.029	-1.78404	-15.522	-1.73431	-46.251	-1.65434	70.592	-1.0703	71.103	-1.98754	56.056	-1.43735	30.181	-1.99426	-2.067	-1.67414	123.272	-1.94105	86.274	-1.79251	71.247	-1.49319	45.205	-2.05909	10.829	-2.07452	161.243	-1.52653	121.278	-1.26196	101.299	-1.59369	72.054	-1.34793	40.923	-1.67421	231.276	-1.69068	216.225	-1.50103	196.336	-1.05086	160.863	-1.19587	161.266	-1.48489
25.318	-1.64788	0.325	-1.55191	-9.946	-1.78427	-15.439	-1.7346	-46.169	-1.65535	70.642	-1.07066	71.187	-1.98786	56.139	-1.43811	30.264	-1.995	-1.985	-1.67442	123.356	-1.94131	86.356	-1.79343	71.331	-1.49349	45.288	-2.05918	10.912	-2.07526	161.327	-1.52721	121.362	-1.26259	101.381	-1.59455	72.138	-1.34854	41.006	-1.67453	231.359	-1.69155	216.309	-1.50181	196.419	-1.05195	160.946	-1.19615	161.35	-1.48544
25.401	-1.64808	0.409	-1.55226	-9.862	-1.7846	-15.355	-1.73486	-46.087	-1.65611	70.693	-1.07098	71.271	-1.98819	56.222	-1.43887	30.348	-1.99576	-1.901	-1.67479	123.441	-1.94163	86.439	-1.79425	71.415	-1.4938	45.372	-2.05933	10.996	-2.07568	161.41	-1.52784	121.446	-1.263	101.465	-1.59532	72.22	-1.34911	41.089	-1.6752	231.443	-1.69224	216.392	-1.50228	196.502	-1.05319	161.03	-1.1964	161.434	-1.486
25.485	-1.64836	0.492	-1.55267	-9.779	-1.78485	-15.272	-1.73515	-46.005	-1.65681	70.742	-1.07137	71.354	-1.98843	56.306	-1.43964	30.432	-1.99661	-1.818	-1.67516	123.524	-1.94184	86.522	-1.79496	71.498	-1.4941	45.456	-2.05949	11.078	-2.07587	161.494	-1.5287	121.529	-1.26348	101.549	-1.596	72.304	-1.34964	41.172	-1.67593	231.527	-1.69305	216.475	-1.50304	196.586	-1.05428	161.113	-1.19666	161.516	-1.48648
25.568	-1.64863	0.575	-1.55295	-9.695	-1.78507	-15.189	-1.73534	-45.921	-1.65748	70.792	-1.07177	71.439	-1.98864	56.389	-1.4404	30.515	-1.99711	-1.735	-1.67553	123.606	-1.94196	86.606	-1.79583	71.582	-1.49439	45.539	-2.05973	11.162	-2.076	161.577	-1.52929	121.612	-1.2642	101.631	-1.59669	72.387	-1.3502	41.256	-1.67654	231.61	-1.69351	216.559	-1.50388	196.669	-1.05516	160.362	-1.1933	161.6	-1.48689
25.652	-1.64882	0.66	-1.55316	-9.612	-1.78529	-15.106	-1.73558	-45.84	-1.6582	70.842	-1.07213	71.521	-1.98878	56.471	-1.44122	30.599	-1.99786	-1.651	-1.67588	123.691	-1.94209	86.69	-1.79669	71.665	-1.49463	45.622	-2.06002	11.246	-2.07607	161.66	-1.53027	121.696	-1.26453	101.716	-1.59753	72.469	-1.35084	41.339	-1.67707	231.693	-1.69426	216.643	-1.50475	196.753	-1.0562	161.113	-1.19666	161.684	-1.48724
25.737	-1.64898	0.742	-1.55338	-9.529	-1.7855	-15.022	-1.73574	-45.758	-1.65881	70.893	-1.07238	71.605	-1.98898	56.555	-1.44192	30.681	-1.99852	-1.569	-1.67622	123.774	-1.94229	86.772	-1.79758	71.749	-1.49482	45.705	-2.06033	11.328	-2.07633	161.743	-1.53088	121.779	-1.26467	101.8	-1.59825	72.553	-1.35149	41.423	-1.67779	231.777	-1.69489	216.726	-1.50544	196.836	-1.05726	161.196	-1.19704	161.767	-1.48741
25.82	-1.64917	0.825	-1.55363	-9.444	-1.78575	-14.94	-1.73591	-45.674	-1.65943	70.942	-1.07264	71.689	-1.98921	56.637	-1.44279	30.766	-1.99905	-1.485	-1.67649	123.858	-1.94262	86.855	-1.79819	71.833	-1.495	45.79	-2.06065	11.413	-2.07663	161.827	-1.5314	121.863	-1.26516	101.882	-1.59905	72.636	-1.35218	41.506	-1.67829	231.86	-1.69558	216.808	-1.50626	196.919	-1.05799	161.28	-1.19747	161.851	-1.48771
25.904	-1.64942	0.909	-1.55382	-9.361	-1.78601	-14.856	-1.73604	-45.674	-1.65943	70.992	-1.07292	71.772	-1.98948	56.721	-1.44366	30.849	-1.99957	-1.402	-1.67687	123.941	-1.94295	86.94	-1.79871	71.917	-1.49527	45.874	-2.06099	11.495	-2.07687	161.91	-1.53215	121.946	-1.2657	101.966	-1.59951	72.719	-1.35283	41.589	-1.67886	231.943	-1.69647	216.892	-1.50712	197.003	-1.05872	161.364	-1.19805	161.935	-1.48814
25.987	-1.64964	0.992	-1.55413	-9.278	-1.78627	-14.774	-1.73617	-45.592	-1.66027	71.042	-1.07323	71.856	-1.98972	56.804	-1.44455	30.932	-1.99981	-1.319	-1.67718	124.025	-1.94335	87.023	-1.79945	72	-1.49547	45.957	-2.0613	11.579	-2.07721	161.994	-1.53242	122.029	-1.26633	102.049	-1.60019	72.803	-1.35337	41.672	-1.67947	232.027	-1.69747	216.976	-1.50792	197.086	-1.05969	161.448	-1.1987	162.018	-1.48838
26.07	-1.64985	1.076	-1.55444	-9.194	-1.78655	-14.691	-1.73633	-45.511	-1.66117	71.093	-1.07353	71.94	-1.98991	56.887	-1.4454	31.016	-2.00031	-1.235	-1.67757	124.109	-1.94371	87.106	-1.80026	72.083	-1.49567	46.041	-2.06167	11.662	-2.07756	162.078	-1.53286	122.113	-1.26683	102.132	-1.60096	72.885	-1.35406	41.756	-1.68004	232.109	-1.69815	217.06	-1.50867	197.169	-1.06063	161.532	-1.19914	162.102	-1.48883
26.154	-1.65006	1.159	-1.55482	-9.111	-1.78688	-14.607	-1.73658	-45.428	-1.6617	71.142	-1.07386	72.023	-1.99016	56.971	-1.4462	31.099	-2.0007	-1.152	-1.67799	124.191	-1.94398	87.189	-1.80117	72.166	-1.49591	46.124	-2.06195	11.746	-2.0781	162.162	-1.53337	122.196	-1.26725	102.217	-1.60147	72.968	-1.35454	41.84	-1.68098	232.194	-1.69903	217.142	-1.50944	197.253	-1.06149	161.614	-1.19952	162.185	-1.48924
26.238	-1.65021	1.243	-1.5551	-9.027	-1.78729	-14.526	-1.73692	-45.345	-1.66253	71.193	-1.07419	72.108	-1.99049	57.053	-1.44712	31.183	-2.00096	-1.068	-1.67842	124.276	-1.94442	87.273	-1.80207	72.25	-1.49614	46.208	-2.06221	11.829	-2.07868	162.245	-1.53383	122.28	-1.26771	102.3	-1.60219	73.052	-1.35518	41.923	-1.68163	232.277	-1.69969	217.226	-1.51036	197.336	-1.06249	161.698	-1.19993	162.268	-1.48976
26.321	-1.65033	1.326	-1.55543	-8.944	-1.78775	-14.441	-1.73723	-45.263	-1.66348	71.242	-1.0745	72.191	-1.99081	57.136	-1.44797	31.266	-2.0015	-0.986	-1.67896	124.36	-1.9449	87.357	-1.8028	72.334	-1.4964	46.291	-2.06251	11.913	-2.0794	162.328	-1.53444	122.363	-1.26826	102.383	-1.60273	73.136	-1.35577	42.006	-1.68206	232.361	-1.70081	217.31	-1.5109	197.42	-1.06332	161.781	-1.20046	162.352	-1.49017
26.405	-1.65051	1.409	-1.55591	-8.861	-1.7882	-14.358	-1.73756	-45.181	-1.66441	71.292	-1.07485	72.274	-1.99108	57.219	-1.44885	31.35	-2.00221	-0.902	-1.67954	124.443	-1.94521	87.44	-1.80356	72.418	-1.49664	46.375	-2.06271	11.996	-2.07992	162.412	-1.53495	122.447	-1.26873	102.466	-1.60349	73.218	-1.35641	42.089	-1.68262	232.444	-1.70141	217.393	-1.51148	197.503	-1.06441	161.865	-1.20091	162.435	-1.49054
26.488	-1.65074	1.493	-1.55632	-8.777	-1.78859	-14.276	-1.73785	-45.099	-1.66508	71.342	-1.07523	72.358	-1.99136	57.303	-1.44959	31.434	-2.00267	-0.818	-1.68003	124.527	-1.9454	87.524	-1.80453	72.502	-1.49695	46.459	-2.06297	12.079	-2.0803	162.494	-1.53571	122.531	-1.26954	102.55	-1.60388	73.302	-1.35691	42.172	-1.68319	232.527	-1.70228	217.477	-1.51231	197.587	-1.0653	161.196	-1.19704	162.519	-1.49083
26.571	-1.65097	1.577	-1.55663	-8.693	-1.78885	-14.191	-1.7381	-45.016	-1.66563	71.391	-1.07554	72.441	-1.99161	57.386	-1.45019	31.517	-2.00311	-0.735	-1.68052	124.61	-1.94567	87.607	-1.80551	72.586	-1.49722	46.542	-2.06332	12.162	-2.08085	162.579	-1.53629	122.614	-1.26985	102.634	-1.60431	73.385	-1.35762	42.256	-1.6837	232.612	-1.70285	217.56	-1.51338	197.67	-1.06643	161.28	-1.19747	162.603	-1.49109
26.655	-1.65122	1.66	-1.55685	-8.61	-1.78901	-14.109	-1.73838	-44.933	-1.66652	71.442	-1.0758	72.525	-1.99183	57.469	-1.45092	31.601	-2.0039	-0.652	-1.68096	124.694	-1.94599	87.69	-1.80641	72.669	-1.49744	46.626	-2.06372	12.246	-2.08147	162.662	-1.53686	122.697	-1.27038	102.717	-1.605	73.467	-1.35814	42.339	-1.6843	232.694	-1.70345	217.643	-1.51435	197.754	-1.06737	161.364	-1.19805	162.686	-1.49135
26.738	-1.65148	1.743	-1.55702	-8.527	-1.78914	-14.026	-1.73863	-45.592	-1.66027	71.492	-1.07603	72.608	-1.99204	57.551	-1.45157	31.683	-2.00471	-0.568	-1.68136	124.777	-1.94637	87.774	-1.80708	72.754	-1.49758	46.71	-2.06407	12.33	-2.08198	162.746	-1.53739	122.781	-1.27082	102.8	-1.6057	73.552	-1.3587	42.423	-1.68503	232.778	-1.70429	217.726	-1.51524	197.836	-1.06834	161.448	-1.1987	162.77	-1.49159
26.823	-1.65185	1.827	-1.55718	-8.443	-1.78932	-13.942	-1.73889	-45.511	-1.66117	71.541	-1.07625	72.692	-1.99226	57.635	-1.45226	31.767	-2.00518	-0.485	-1.6817	124.861	-1.94675	87.857	-1.8079	72.837	-1.49768	46.793	-2.06434	12.412	-2.08249	162.83	-1.53786	122.864	-1.27128	102.884	-1.60641	73.634	-1.35926	42.505	-1.68535	232.86	-1.70526	217.81	-1.51598	197.919	-1.06939	161.532	-1.19914	162.853	-1.49198
26.906	-1.65218	1.91	-1.55735	-8.359	-1.78948	-13.859	-1.73919	-45.428	-1.6617	71.592	-1.07653	72.775	-1.99254	57.719	-1.45308	31.851	-2.00567	-0.402	-1.68193	124.944	-1.94711	87.941	-1.80852	72.921	-1.4978	46.877	-2.06461	12.496	-2.08292	162.912	-1.53827	122.948	-1.27172	102.967	-1.6068	73.717	-1.35984	42.589	-1.68601	232.943	-1.70591	217.893	-1.51671	198.003	-1.07021	161.614	-1.19952	162.936	-1.49254
26.989	-1.65256	1.994	-1.55767	-8.276	-1.78961	-13.776	-1.73948	-45.345	-1.66253	71.642	-1.07692	72.859	-1.99276	57.801	-1.45376	31.935	-2.00614	-0.319	-1.68215	125.028	-1.94757	88.024	-1.80939	73.004	-1.49793	46.96	-2.06486	12.578	-2.08332	162.996	-1.53856	123.031	-1.27216	103.05	-1.60738	73.801	-1.36042	42.674	-1.68641	233.027	-1.70676	217.977	-1.51753	198.087	-1.0712	161.698	-1.19993	163.02	-1.49286
27.073	-1.65287	2.078	-1.55805	-8.193	-1.78986	-13.693	-1.73978	-45.263	-1.66348	71.691	-1.07726	72.943	-1.99303	57.884	-1.4545	32.018	-2.0067	-0.235	-1.68232	125.112	-1.94783	88.107	-1.81028	73.088	-1.49815	47.043	-2.06515	12.662	-2.08359	163.08	-1.53898	123.115	-1.27276	103.134	-1.60807	73.884	-1.36093	42.756	-1.68709	233.111	-1.70756	218.06	-1.51802	198.169	-1.07205	161.781	-1.20046	163.103	-1.49324
27.157	-1.65312	2.161	-1.55839	-8.109	-1.79013	-13.61	-1.7401	-45.181	-1.66441	71.741	-1.07755	73.026	-1.99334	57.968	-1.4553	32.101	-2.00715	-0.151	-1.68258	125.195	-1.94811	88.19	-1.81116	73.171	-1.49838	47.127	-2.06549	12.746	-2.08384	163.163	-1.53933	123.198	-1.27324	103.218	-1.60881	73.967	-1.36144	42.84	-1.68765	233.195	-1.70813	218.143	-1.51887	198.253	-1.07306	161.865	-1.20091	163.188	-1.4936
27.242	-1.65325	2.245	-1.55871	-8.025	-1.79043	-13.527	-1.74043	-45.016	-1.66563	71.792	-1.0778	73.109	-1.99371	58.051	-1.45624	32.184	-2.00763	-0.069	-1.68296	125.278	-1.94849	88.274	-1.81201	73.255	-1.49869	47.211	-2.06577	12.829	-2.08416	163.247	-1.53995	123.281	-1.27369	103.301	-1.60946	74.05	-1.36199	42.923	-1.68812	233.277	-1.70899	218.227	-1.51965	198.336	-1.07394	161.949	-1.20127	163.272	-1.49414
27.325	-1.65343	2.328	-1.55903	-7.943	-1.79078	-13.444	-1.74064	-44.933	-1.66652	71.841	-1.0781	73.193	-1.99415	58.134	-1.45711	32.269	-2.00809	0.015	-1.68327	125.362	-1.94896	88.357	-1.81283	73.339	-1.499	47.293	-2.06597	12.912	-2.08449	163.331	-1.54048	123.365	-1.27424	103.383	-1.60988	74.134	-1.36244	43.006	-1.68852	233.361	-1.71003	218.31	-1.5206	198.42	-1.07491	161.949	-1.20127	163.355	-1.49454
27.408	-1.6536	2.412	-1.55939	-7.86	-1.79109	-13.361	-1.74087	-44.85	-1.66732	71.892	-1.07847	73.277	-1.99458	58.217	-1.45802	32.352	-2.00864	0.098	-1.68362	125.446	-1.94932	88.441	-1.81368	73.422	-1.49931	47.378	-2.06618	12.996	-2.08482	163.414	-1.54093	123.449	-1.2749	103.468	-1.61036	74.218	-1.36301	43.09	-1.68887	233.444	-1.71099	218.394	-1.52127	198.503	-1.07578	162.116	-1.20201	163.438	-1.4949
27.491	-1.65378	2.495	-1.55962	-7.777	-1.79128	-13.278	-1.74105	-45.099	-1.66508	71.942	-1.07887	73.36	-1.99503	58.301	-1.45888	32.435	-2.00915	0.181	-1.68405	125.529	-1.94967	88.524	-1.81439	73.506	-1.49957	47.462	-2.06645	13.079	-2.08512	163.498	-1.54153	123.532	-1.27538	103.552	-1.61109	74.3	-1.36358	43.175	-1.6895	233.528	-1.71153	218.477	-1.52213	198.586	-1.07645	162.199	-1.2025	163.522	-1.49531
27.576	-1.65398	2.578	-1.55988	-7.691	-1.79139	-13.194	-1.74127	-44.85	-1.66732	71.991	-1.07926	73.444	-1.99548	58.383	-1.45965	32.518	-2.00982	0.266	-1.68449	125.613	-1.94999	88.608	-1.81525	73.589	-1.49982	47.545	-2.06671	13.162	-2.0855	163.581	-1.54224	123.615	-1.27591	103.634	-1.61153	74.383	-1.3641	43.256	-1.69006	233.611	-1.7122	218.561	-1.52288	198.67	-1.07704	162.283	-1.20308	163.606	-1.49561
27.659	-1.65415	2.662	-1.56006	-7.609	-1.79158	-13.111	-1.74149	-44.768	-1.66806	72.041	-1.07956	73.527	-1.99588	58.466	-1.46043	32.601	-2.01061	0.347	-1.68486	125.697	-1.95033	88.691	-1.81624	73.673	-1.50011	47.629	-2.06705	13.247	-2.08583	163.664	-1.543	123.699	-1.27657	103.718	-1.6121	74.467	-1.36458	43.339	-1.69086	233.693	-1.71297	218.644	-1.52362	198.754	-1.0779	162.366	-1.20374	163.69	-1.49595
27.743	-1.65439	2.745	-1.56027	-7.525	-1.79183	-13.028	-1.74177	-44.686	-1.66884	72.091	-1.07983	73.612	-1.99614	58.55	-1.46109	32.685	-2.01128	0.431	-1.68528	125.78	-1.95066	88.773	-1.81702	73.756	-1.50036	47.712	-2.06732	13.33	-2.08624	163.748	-1.5435	123.783	-1.27695	103.801	-1.61266	74.55	-1.36508	43.423	-1.69151	233.778	-1.7139	218.727	-1.52431	198.837	-1.07854	162.45	-1.20443	163.773	-1.49635
27.826	-1.65469	2.828	-1.56052	-7.442	-1.79211	-12.946	-1.74201	-44.604	-1.66945	72.141	-1.08001	73.694	-1.99641	58.633	-1.46173	32.767	-2.01195	0.514	-1.68568	125.864	-1.95099	88.857	-1.81761	73.841	-1.50052	47.796	-2.06759	13.412	-2.08664	163.831	-1.54385	123.866	-1.27724	103.885	-1.61328	74.633	-1.36559	43.507	-1.69213	233.861	-1.71459	218.811	-1.52459	198.92	-1.07895	162.533	-1.20503	163.857	-1.49678
27.909	-1.65506	2.912	-1.56077	-7.359	-1.79242	-12.863	-1.74221	-44.52	-1.66989	72.191	-1.08026	73.778	-1.99665	58.716	-1.46239	32.851	-2.01267	0.597	-1.68603	125.946	-1.95131	88.941	-1.81843	73.924	-1.50068	47.88	-2.06793	13.496	-2.08722	163.915	-1.54425	123.95	-1.27756	103.969	-1.61391	74.717	-1.36627	43.59	-1.69261	233.944	-1.71561	218.894	-1.52548	199.003	-1.07965	162.616	-1.20539	163.939	-1.49699
27.993	-1.65539	2.995	-1.56105	-7.275	-1.79275	-12.78	-1.74245	-44.439	-1.67062	72.241	-1.08049	73.862	-1.9969	58.798	-1.46306	32.936	-2.01312	0.68	-1.68646	126.031	-1.95156	89.025	-1.81941	74.008	-1.50084	47.964	-2.06827	13.579	-2.08781	163.999	-1.54462	124.033	-1.27782	104.051	-1.61464	74.801	-1.36681	43.673	-1.69338	234.028	-1.71641	218.978	-1.52614	199.087	-1.08054	162.699	-1.2058	164.023	-1.49731
28.077	-1.65563	3.079	-1.56133	-7.191	-1.79314	-12.696	-1.74273	-44.355	-1.67092	72.291	-1.08077	73.945	-1.99706	58.881	-1.46391	33.019	-2.01371	0.765	-1.68691	126.114	-1.95178	89.107	-1.82037	74.091	-1.50103	48.047	-2.06861	13.662	-2.08837	164.082	-1.54503	124.117	-1.27785	104.136	-1.6154	74.884	-1.36735	43.756	-1.69393	234.111	-1.71689	219.061	-1.52724	199.17	-1.08112	162.032	-1.2017	164.107	-1.49762
28.16	-1.65585	3.163	-1.56154	-7.108	-1.79349	-12.613	-1.74305	-44.272	-1.67169	72.341	-1.08103	74.029	-1.99724	58.965	-1.46462	33.103	-2.01441	0.848	-1.68744	126.198	-1.95199	89.191	-1.8213	74.175	-1.50128	48.13	-2.06892	13.745	-2.08885	164.166	-1.5456	124.2	-1.27788	104.219	-1.61592	74.966	-1.36767	43.839	-1.69454	234.194	-1.71746	219.144	-1.52772	199.253	-1.08219	162.032	-1.2017	164.191	-1.49789
28.244	-1.65605	3.246	-1.56177	-7.024	-1.79386	-12.529	-1.74336	-44.19	-1.67215	72.391	-1.08127	74.113	-1.99745	59.048	-1.46553	33.186	-2.01483	0.931	-1.68796	126.281	-1.95231	89.274	-1.82207	74.259	-1.50159	48.214	-2.06915	13.829	-2.08935	164.249	-1.54612	124.284	-1.27792	104.302	-1.61614	75.05	-1.36815	43.923	-1.69514	234.278	-1.7185	219.227	-1.52841	199.337	-1.08288	162.116	-1.20201	164.275	-1.49813
28.327	-1.65622	3.329	-1.56196	-6.941	-1.79413	-12.446	-1.74365	-44.108	-1.67278	72.441	-1.08146	74.197	-1.99765	59.131	-1.46614	33.269	-2.01516	1.014	-1.68833	126.365	-1.95259	89.357	-1.82272	74.341	-1.50189	48.298	-2.06941	13.913	-2.08965	164.333	-1.54641	124.367	-1.27805	104.385	-1.61674	75.133	-1.36872	44.007	-1.69561	234.362	-1.71937	219.311	-1.52925	199.42	-1.08414	162.199	-1.2025	164.358	-1.49857
28.411	-1.65637	3.413	-1.56219	-6.858	-1.79437	-12.364	-1.74391	-44.768	-1.66806	72.491	-1.08173	74.279	-1.9979	59.214	-1.46709	33.353	-2.01551	1.097	-1.68866	126.449	-1.95287	89.441	-1.82294	74.426	-1.50216	48.381	-2.06963	13.996	-2.08996	164.416	-1.54665	124.451	-1.27817	104.47	-1.61736	75.215	-1.36924	44.089	-1.69615	234.445	-1.72009	219.395	-1.53002	199.503	-1.08521	162.283	-1.20308	164.442	-1.49902
28.495	-1.65654	3.497	-1.56241	-6.775	-1.79456	-12.28	-1.74415	-44.686	-1.66884	72.541	-1.08199	74.363	-1.99822	59.297	-1.46793	33.437	-2.01591	1.181	-1.68901	126.533	-1.95313	89.525	-1.82384	74.51	-1.50245	48.466	-2.06979	14.079	-2.09039	164.5	-1.54704	124.534	-1.27837	104.553	-1.61809	75.298	-1.36978	44.174	-1.69659	234.528	-1.72085	219.478	-1.53073	199.587	-1.08629	162.45	-1.20443	164.527	-1.49937
28.579	-1.6567	3.579	-1.56264	-6.69	-1.79476	-12.198	-1.74441	-44.604	-1.66945	72.591	-1.08227	74.447	-1.99868	59.381	-1.46884	33.52	-2.01638	1.263	-1.68928	126.616	-1.95336	89.608	-1.82487	74.593	-1.50279	48.547	-2.06992	14.163	-2.09073	164.584	-1.54752	124.618	-1.27851	104.636	-1.61851	75.382	-1.3703	44.257	-1.69709	234.611	-1.72167	219.561	-1.53155	199.671	-1.08716	162.533	-1.20503	164.609	-1.49972
28.662	-1.65686	3.664	-1.56286	-6.607	-1.79494	-12.114	-1.74468	-44.52	-1.66989	72.641	-1.08257	74.531	-1.99909	59.463	-1.46962	33.603	-2.01681	1.347	-1.68954	126.701	-1.9536	89.691	-1.82553	74.678	-1.50308	48.632	-2.07011	14.246	-2.09106	164.668	-1.54811	124.702	-1.27868	104.719	-1.61882	75.466	-1.37087	44.34	-1.69761	234.695	-1.72248	219.645	-1.53217	199.754	-1.08774	162.616	-1.20539	164.693	-1.50007
28.745	-1.65705	3.747	-1.56306	-6.523	-1.79517	-12.03	-1.74489	-44.439	-1.67062	72.691	-1.0828	74.613	-1.99944	59.546	-1.47035	33.688	-2.01728	1.43	-1.6899	126.784	-1.95377	89.775	-1.82621	74.761	-1.50333	48.717	-2.07036	14.329	-2.09131	164.751	-1.54853	124.785	-1.27884	104.804	-1.6195	75.549	-1.37135	44.424	-1.698	234.778	-1.72321	219.728	-1.53255	199.837	-1.08855	162.699	-1.2058	164.776	-1.50043
28.828	-1.6573	3.83	-1.56324	-6.44	-1.79533	-11.948	-1.74509	-44.355	-1.67092	72.741	-1.08306	74.698	-1.99984	59.63	-1.47108	33.77	-2.01779	1.514	-1.69018	126.866	-1.95401	89.858	-1.82699	74.845	-1.50351	48.799	-2.07066	14.413	-2.09162	164.834	-1.54884	124.869	-1.27918	104.886	-1.62	75.632	-1.3719	44.508	-1.69865	234.861	-1.72408	219.811	-1.53328	199.921	-1.08932	162.783	-1.20613	164.86	-1.50075
28.913	-1.65757	3.914	-1.56341	-6.356	-1.79555	-11.864	-1.74534	-44.272	-1.67169	72.791	-1.08335	74.781	-2.00039	59.712	-1.47181	33.854	-2.0184	1.598	-1.69051	126.95	-1.9542	89.942	-1.82788	74.928	-1.50368	48.883	-2.07094	14.496	-2.0921	164.918	-1.5493	124.953	-1.27967	104.971	-1.62061	75.716	-1.37244	44.591	-1.69922	234.946	-1.72496	219.894	-1.53385	200.004	-1.09013	162.366	-1.20374	164.944	-1.50103
28.996	-1.65787	3.997	-1.56362	-6.273	-1.79574	-11.78	-1.74561	-44.19	-1.67215	72.841	-1.08371	74.865	-2.00089	59.795	-1.47254	33.937	-2.019	1.681	-1.69107	127.035	-1.95442	90.026	-1.82909	75.012	-1.50384	48.966	-2.07127	14.579	-2.09252	165.001	-1.54964	125.036	-1.2802	105.054	-1.62142	75.798	-1.37293	44.674	-1.69976	235.029	-1.72558	219.979	-1.53491	200.088	-1.09115	162.783	-1.20613	165.027	-1.50128
29.08	-1.65816	4.081	-1.56379	-6.189	-1.79595	-11.697	-1.74595	-44.108	-1.67278	72.891	-1.08408	74.948	-2.00135	59.879	-1.47327	34.022	-2.0195	1.764	-1.69152	127.118	-1.95468	90.109	-1.83034	75.095	-1.50395	49.05	-2.0716	14.663	-2.09299	165.085	-1.55001	125.12	-1.28071	105.137	-1.62193	75.882	-1.37331	44.757	-1.70009	235.112	-1.72643	220.062	-1.53564	200.17	-1.09186	162.95	-1.20693	165.111	-1.5015
29.163	-1.65841	4.164	-1.5639	-6.106	-1.79617	-11.614	-1.74622	-44.025	-1.67339	72.94	-1.08446	75.032	-2.0017	59.961	-1.47394	34.104	-2.02001	1.847	-1.69211	127.202	-1.95493	90.193	-1.83115	75.179	-1.50403	49.134	-2.07192	14.746	-2.0934	165.168	-1.55055	125.203	-1.28145	105.221	-1.62238	75.965	-1.3738	44.841	-1.70081	235.196	-1.72746	220.146	-1.53619	200.254	-1.09271	163.033	-1.2073	165.195	-1.50172
29.248	-1.65866	4.248	-1.56408	-6.023	-1.7964	-11.532	-1.74649	-44.025	-1.67339	72.991	-1.08486	75.115	-2.00204	60.045	-1.47441	34.187	-2.02058	1.93	-1.69289	127.286	-1.95521	90.276	-1.83212	75.262	-1.5041	49.217	-2.07224	14.83	-2.09375	165.251	-1.55104	125.287	-1.28214	105.304	-1.62291	76.049	-1.37427	44.924	-1.70124	235.278	-1.72817	220.228	-1.53678	200.338	-1.09343	163.117	-1.20769	165.278	-1.50203
29.33	-1.65889	4.33	-1.56432	-5.939	-1.79662	-11.448	-1.74674	-43.943	-1.67404	73.041	-1.08526	75.2	-2.00234	60.128	-1.47518	34.272	-2.02117	2.014	-1.69346	127.369	-1.95566	90.359	-1.83281	75.346	-1.50422	49.301	-2.0725	14.913	-2.09418	165.335	-1.55138	125.371	-1.28275	105.387	-1.62356	76.132	-1.37485	45.008	-1.70191	235.362	-1.72925	220.311	-1.5375	200.421	-1.09428	163.201	-1.20806	165.362	-1.50223
29.415	-1.65909	4.414	-1.56454	-5.856	-1.79685	-11.365	-1.747	-43.86	-1.6746	73.091	-1.08553	75.283	-2.00259	60.212	-1.47602	34.355	-2.02178	2.098	-1.69411	127.452	-1.95609	90.442	-1.83383	75.43	-1.50438	49.385	-2.07274	14.997	-2.09464	165.419	-1.55175	125.454	-1.28327	105.47	-1.62398	76.215	-1.37542	45.091	-1.70236	235.445	-1.73008	220.396	-1.53857	200.504	-1.09513	163.284	-1.20858	165.445	-1.50242
29.498	-1.65934	4.498	-1.56476	-5.771	-1.79717	-11.282	-1.7472	-43.778	-1.67552	73.141	-1.08582	75.367	-2.00292	60.295	-1.47672	34.438	-2.02241	2.18	-1.69456	127.536	-1.95641	90.525	-1.83453	75.513	-1.50459	49.468	-2.07289	15.08	-2.09502	165.502	-1.55213	125.537	-1.28379	105.555	-1.62434	76.299	-1.37578	45.174	-1.70266	235.529	-1.73082	220.478	-1.5393	200.587	-1.09584	163.368	-1.20902	165.528	-1.50252
29.581	-1.65956	4.582	-1.56502	-5.688	-1.79744	-11.198	-1.74736	-43.694	-1.67628	73.19	-1.08609	75.45	-2.0031	60.378	-1.4773	34.522	-2.02307	2.263	-1.69492	127.619	-1.95666	90.609	-1.83517	75.597	-1.50484	49.552	-2.07299	15.163	-2.09544	165.586	-1.55261	125.621	-1.28419	105.638	-1.6251	76.382	-1.37627	45.257	-1.70321	235.612	-1.73167	220.562	-1.54023	200.671	-1.09648	163.452	-1.20954	165.612	-1.50274
29.665	-1.65976	4.664	-1.56522	-5.605	-1.79782	-11.116	-1.74753	-43.613	-1.67684	73.241	-1.08631	75.533	-2.00327	60.461	-1.47794	34.604	-2.02367	2.347	-1.6953	127.703	-1.95687	90.692	-1.83584	75.68	-1.50517	49.636	-2.07314	15.246	-2.09576	165.669	-1.55299	125.704	-1.28457	105.721	-1.62567	76.465	-1.37688	45.341	-1.70385	235.695	-1.73239	220.646	-1.54097	200.754	-1.09721	163.535	-1.20994	165.696	-1.50296
29.748	-1.66	4.748	-1.56541	-5.521	-1.79815	-11.031	-1.74774	-43.529	-1.67753	73.29	-1.08653	75.617	-2.00341	60.545	-1.4788	34.69	-2.02418	2.431	-1.69561	127.787	-1.95709	90.775	-1.83645	75.764	-1.50547	49.718	-2.07335	15.329	-2.09612	165.753	-1.55334	125.787	-1.28498	105.805	-1.62617	76.548	-1.37737	45.425	-1.70455	235.778	-1.73311	220.729	-1.54178	200.837	-1.09779	163.619	-1.21045	165.78	-1.50328
29.832	-1.66029	4.831	-1.56564	-5.438	-1.79852	-10.948	-1.74798	-43.447	-1.6781	73.34	-1.08673	75.701	-2.00358	60.627	-1.47961	34.773	-2.02474	2.515	-1.69592	127.87	-1.95733	90.859	-1.83715	75.848	-1.50573	49.802	-2.07359	15.413	-2.09643	165.836	-1.55386	125.871	-1.28554	105.887	-1.62662	76.632	-1.37786	45.508	-1.70503	235.862	-1.73401	220.812	-1.54252	200.922	-1.09854	162.867	-1.20652	165.863	-1.50374
29.916	-1.66053	4.915	-1.56584	-5.354	-1.79883	-10.865	-1.74834	-43.365	-1.67894	73.391	-1.08694	75.784	-2.00376	60.71	-1.48024	34.856	-2.02523	2.597	-1.69649	127.954	-1.9575	90.943	-1.83767	75.931	-1.50607	49.886	-2.07385	15.496	-2.09673	165.921	-1.55439	125.954	-1.28597	105.971	-1.62712	76.715	-1.37831	45.591	-1.70553	235.945	-1.73469	220.896	-1.54319	201.005	-1.09952	162.867	-1.20652	165.947	-1.50414
29.999	-1.66076	4.999	-1.56601	-5.271	-1.79913	-10.783	-1.74869	-43.282	-1.67967	73.441	-1.08723	75.867	-2.00388	60.793	-1.4809	34.94	-2.02557	2.682	-1.69698	128.037	-1.95771	91.025	-1.83842	76.016	-1.50647	49.97	-2.0741	15.581	-2.09701	166.004	-1.55478	126.038	-1.28662	106.055	-1.62769	76.798	-1.37885	45.675	-1.70608	236.03	-1.73555	220.98	-1.54385	201.087	-1.10019	162.95	-1.20693	166.031	-1.50449
30.084	-1.66099	5.082	-1.56613	-5.187	-1.79946	-10.7	-1.74898	-43.943	-1.67404	73.491	-1.0875	75.951	-2.00398	60.877	-1.48162	35.023	-2.02593	2.766	-1.69748	128.121	-1.95792	91.108	-1.83908	76.099	-1.50681	50.053	-2.07436	15.663	-2.09726	166.087	-1.55513	126.121	-1.28708	106.139	-1.62812	76.881	-1.37932	45.757	-1.70666	236.114	-1.73631	221.063	-1.54449	201.171	-1.10099	163.033	-1.2073	166.114	-1.50478
30.166	-1.66118	5.165	-1.56625	-5.104	-1.79974	-10.615	-1.74924	-43.86	-1.6746	73.541	-1.08784	76.035	-2.00409	60.96	-1.48224	35.107	-2.02639	2.848	-1.69787	128.205	-1.95814	91.193	-1.83994	76.183	-1.50709	50.137	-2.07461	15.746	-2.09748	166.171	-1.55556	126.205	-1.28761	106.223	-1.6286	76.964	-1.3797	45.84	-1.70731	236.196	-1.73682	221.146	-1.54529	201.255	-1.10149	163.117	-1.20769	166.198	-1.5052
30.25	-1.66136	5.249	-1.56644	-5.02	-1.79991	-10.532	-1.74957	-43.778	-1.67552	73.591	-1.08815	76.118	-2.00424	61.044	-1.48288	35.191	-2.02694	2.931	-1.69819	128.288	-1.95842	91.276	-1.84113	76.265	-1.50737	50.22	-2.07482	15.83	-2.09774	166.254	-1.55581	126.289	-1.28806	106.306	-1.62917	77.048	-1.38014	45.925	-1.7079	236.28	-1.7378	221.23	-1.54589	201.338	-1.10234	163.201	-1.20806	166.281	-1.50561
30.334	-1.66152	5.332	-1.56665	-4.938	-1.80006	-10.45	-1.74988	-43.694	-1.67628	73.641	-1.08843	76.202	-2.00435	61.127	-1.4837	35.274	-2.02745	3.015	-1.69855	128.372	-1.95879	91.36	-1.84194	76.351	-1.50763	50.304	-2.07507	15.913	-2.0981	166.338	-1.55597	126.372	-1.28845	106.389	-1.62978	77.132	-1.38059	46.008	-1.70831	236.363	-1.73871	221.313	-1.54625	201.422	-1.10315	163.284	-1.20858	166.365	-1.50596
30.417	-1.66172	5.415	-1.56686	-4.853	-1.80031	-10.367	-1.75014	-43.613	-1.67684	73.691	-1.08875	76.285	-2.00449	61.211	-1.48434	35.358	-2.02812	3.098	-1.69902	128.456	-1.95906	91.443	-1.84276	76.434	-1.50793	50.388	-2.07534	15.997	-2.09833	166.422	-1.55621	126.457	-1.28884	106.472	-1.63031	77.215	-1.3811	46.091	-1.70863	236.446	-1.7396	221.396	-1.54656	201.505	-1.10413	163.368	-1.20902	166.449	-1.50627
30.5	-1.66192	5.499	-1.56709	-4.77	-1.80051	-10.283	-1.7504	-43.529	-1.67753	73.741	-1.08911	76.369	-2.00465	61.293	-1.48503	35.441	-2.02853	3.181	-1.69967	128.54	-1.95931	91.526	-1.84378	76.516	-1.5082	50.472	-2.07561	16.081	-2.09871	166.505	-1.55643	126.54	-1.28915	106.556	-1.63113	77.298	-1.38164	46.175	-1.70906	236.529	-1.74059	221.481	-1.54775	201.588	-1.10494	163.452	-1.20954	166.533	-1.50653
30.584	-1.66204	5.583	-1.56733	-4.686	-1.80074	-10.199	-1.75059	-43.447	-1.6781	73.791	-1.08945	76.452	-2.00487	61.376	-1.48568	35.524	-2.02907	3.264	-1.70044	128.622	-1.95955	91.61	-1.84464	76.6	-1.50842	50.554	-2.0758	16.163	-2.09914	166.588	-1.55676	126.623	-1.28954	106.64	-1.63175	77.381	-1.38205	46.258	-1.70954	236.614	-1.74145	221.564	-1.54815	201.672	-1.10589	163.535	-1.20994	166.617	-1.50693
30.668	-1.66217	5.666	-1.56754	-4.602	-1.80103	-10.117	-1.75078	-43.365	-1.67894	73.841	-1.08975	76.537	-2.00513	61.459	-1.48655	35.608	-2.02965	3.348	-1.70114	128.706	-1.95986	91.694	-1.84555	76.685	-1.50861	50.638	-2.07603	16.247	-2.09964	166.671	-1.55719	126.707	-1.28987	106.723	-1.63235	77.464	-1.38259	46.343	-1.7098	236.696	-1.74234	221.647	-1.5492	201.755	-1.10647	163.619	-1.21045	166.7	-1.5073
30.752	-1.66234	5.75	-1.56772	-4.519	-1.80129	-10.033	-1.75098	-43.282	-1.67967	73.891	-1.09004	76.62	-2.00541	61.543	-1.48712	35.691	-2.03017	3.431	-1.70175	128.79	-1.96014	91.777	-1.84634	76.768	-1.50874	50.722	-2.07628	16.33	-2.1001	166.755	-1.55758	126.79	-1.29018	106.806	-1.6329	77.547	-1.38311	46.426	-1.71015	236.78	-1.74313	221.73	-1.54999	201.838	-1.10757	163.702	-1.21108	166.784	-1.50763
30.835	-1.66256	5.833	-1.56794	-4.435	-1.8015	-9.95	-1.7512	-43.199	-1.68045	73.941	-1.09031	76.703	-2.0058	61.626	-1.48768	35.775	-2.03072	3.514	-1.70232	128.874	-1.96043	91.86	-1.84713	76.851	-1.50883	50.806	-2.07652	16.413	-2.10059	166.839	-1.55803	126.874	-1.2906	106.889	-1.63325	77.631	-1.38365	46.51	-1.71053	236.863	-1.74403	221.813	-1.5508	201.922	-1.10828	163.786	-1.21175	166.868	-1.50791
30.92	-1.66281	5.917	-1.56812	-4.352	-1.80174	-9.867	-1.75149	-43.117	-1.68091	73.991	-1.09072	76.787	-2.00617	61.71	-1.48837	35.858	-2.0313	3.598	-1.70269	128.956	-1.96072	91.944	-1.84787	76.935	-1.50892	50.89	-2.07674	16.497	-2.1011	166.923	-1.55862	126.958	-1.29095	106.973	-1.6337	77.714	-1.38418	46.592	-1.71131	236.945	-1.74468	221.898	-1.55137	202.006	-1.10894	163.869	-1.21261	166.95	-1.508
31.003	-1.66299	5.999	-1.5683	-4.269	-1.80198	-9.784	-1.75176	-42.951	-1.68177	74.041	-1.09112	76.871	-2.00649	61.792	-1.48917	35.942	-2.03197	3.681	-1.70302	129.041	-1.96098	92.027	-1.84877	77.018	-1.50898	50.973	-2.07692	16.579	-2.10145	167.006	-1.55921	127.041	-1.29132	107.057	-1.63396	77.797	-1.3846	46.676	-1.71178	237.03	-1.74538	221.981	-1.55209	202.089	-1.10936	163.953	-1.2134	167.034	-1.50816
31.087	-1.66319	6.083	-1.5685	-4.185	-1.80225	-9.7	-1.75205	-42.869	-1.68203	74.092	-1.09151	76.955	-2.00686	61.876	-1.48983	36.025	-2.03261	3.764	-1.70326	129.125	-1.9612	92.11	-1.84961	77.102	-1.50906	51.057	-2.07707	16.664	-2.10185	167.09	-1.55991	127.124	-1.29176	107.141	-1.63443	77.881	-1.38489	46.76	-1.71225	237.113	-1.74627	222.064	-1.55289	202.172	-1.11015	164.037	-1.21405	167.118	-1.50836
31.17	-1.66343	6.167	-1.56867	-4.101	-1.80241	-9.617	-1.75236	-42.787	-1.68247	74.141	-1.09185	77.038	-2.0072	61.959	-1.49051	36.109	-2.0331	3.847	-1.70345	129.208	-1.96151	92.194	-1.85028	77.186	-1.50914	51.141	-2.07722	16.746	-2.1023	167.173	-1.56048	127.208	-1.29211	107.224	-1.63479	77.964	-1.38519	46.842	-1.7126	237.197	-1.74733	222.148	-1.55322	202.256	-1.1109	164.119	-1.21445	167.202	-1.50853
31.254	-1.66367	6.251	-1.56889	-4.018	-1.80255	-9.535	-1.75265	-42.703	-1.6831	74.191	-1.09217	77.122	-2.00745	62.042	-1.49126	36.192	-2.03369	3.931	-1.70361	129.291	-1.96183	92.277	-1.85113	77.268	-1.50925	51.224	-2.0774	16.831	-2.1027	167.257	-1.56094	127.292	-1.29244	107.308	-1.63516	78.048	-1.38559	46.925	-1.71311	237.28	-1.74826	222.231	-1.55385	202.339	-1.1116	164.202	-1.21488	167.285	-1.50875
31.338	-1.66388	6.334	-1.5691	-3.935	-1.80267	-9.45	-1.75293	-42.621	-1.68356	74.241	-1.0925	77.205	-2.00771	62.125	-1.49188	36.275	-2.03436	4.013	-1.70385	129.375	-1.96205	92.36	-1.85212	77.353	-1.5094	51.307	-2.07764	16.914	-2.10296	167.34	-1.56122	127.375	-1.29286	107.391	-1.63575	78.131	-1.38606	47.01	-1.71349	237.363	-1.74907	222.315	-1.55444	202.423	-1.11266	164.286	-1.21542	167.369	-1.50902
31.421	-1.66404	6.417	-1.56931	-3.851	-1.80279	-9.367	-1.75331	-42.539	-1.68413	74.291	-1.09282	77.288	-2.00799	62.208	-1.49266	36.359	-2.03491	4.098	-1.7043	129.459	-1.96222	92.444	-1.85276	77.436	-1.50955	51.391	-2.07791	16.997	-2.10319	167.424	-1.56142	127.459	-1.29323	107.475	-1.63651	78.214	-1.38652	47.093	-1.71396	237.446	-1.74981	222.398	-1.55513	202.506	-1.11334	164.37	-1.21584	167.452	-1.50921
31.504	-1.66419	6.501	-1.56948	-3.767	-1.80291	-9.284	-1.75364	-42.456	-1.68484	74.341	-1.09305	77.372	-2.00832	62.292	-1.4934	36.443	-2.03532	4.181	-1.7049	129.543	-1.96236	92.528	-1.85347	77.52	-1.50974	51.475	-2.07816	17.081	-2.10333	167.507	-1.56163	127.542	-1.29387	107.558	-1.63702	78.297	-1.38694	47.175	-1.71464	237.53	-1.75034	222.482	-1.55582	202.589	-1.11422	164.453	-1.21616	167.536	-1.50943
31.588	-1.66438	6.584	-1.56965	-3.684	-1.80308	-9.201	-1.75395	-43.033	-1.68139	74.391	-1.09325	77.455	-2.00868	62.375	-1.49403	36.526	-2.03578	4.266	-1.70554	129.625	-1.96254	92.61	-1.85413	77.603	-1.50991	51.557	-2.07839	17.164	-2.10355	167.591	-1.56183	127.626	-1.2944	107.641	-1.63757	78.381	-1.38728	47.26	-1.71508	237.613	-1.75127	222.564	-1.55677	202.672	-1.11498	163.702	-1.21108	167.619	-1.50973
31.672	-1.66465	6.668	-1.56981	-3.601	-1.80325	-9.117	-1.75418	-43.199	-1.68045	74.44	-1.0934	77.539	-2.00908	62.457	-1.49478	36.61	-2.0361	4.347	-1.70632	129.71	-1.96272	92.694	-1.85521	77.688	-1.51009	51.642	-2.07864	17.247	-2.10381	167.674	-1.56215	127.709	-1.29467	107.725	-1.63792	78.464	-1.38785	47.344	-1.71563	237.697	-1.7523	222.648	-1.55754	202.757	-1.11587	163.786	-1.21175	167.703	-1.51005
31.755	-1.66493	6.751	-1.57002	-3.517	-1.80341	-9.035	-1.75439	-43.117	-1.68091	74.49	-1.09361	77.623	-2.00952	62.541	-1.49538	36.693	-2.03661	4.43	-1.70694	129.793	-1.96295	92.777	-1.85587	77.771	-1.51029	51.725	-2.07892	17.33	-2.10409	167.758	-1.56252	127.793	-1.29513	107.808	-1.63838	78.548	-1.38827	47.427	-1.71623	237.78	-1.75337	222.732	-1.55825	202.84	-1.11662	163.953	-1.2134	167.788	-1.51032
31.839	-1.66521	6.835	-1.57028	-3.434	-1.80359	-8.951	-1.75466	-43.033	-1.68139	74.54	-1.09395	77.706	-2.00994	62.625	-1.49593	36.777	-2.03711	4.514	-1.70758	129.878	-1.96325	92.861	-1.85683	77.855	-1.51051	51.809	-2.07918	17.414	-2.10437	167.842	-1.56284	127.877	-1.29546	107.892	-1.63881	78.632	-1.38887	47.51	-1.71692	237.864	-1.75421	222.815	-1.55928	202.923	-1.11738	164.037	-1.21405	167.87	-1.51051
31.922	-1.66547	6.917	-1.57056	-3.351	-1.80378	-8.868	-1.75493	-42.951	-1.68177	74.59	-1.09442	77.789	-2.01033	62.707	-1.49658	36.86	-2.0376	4.597	-1.70828	129.96	-1.96354	92.945	-1.85746	77.939	-1.51074	51.893	-2.0794	17.497	-2.1046	167.926	-1.56322	127.959	-1.29573	107.975	-1.6393	78.715	-1.38947	47.593	-1.71725	237.947	-1.75516	222.899	-1.56011	203.006	-1.11785	164.119	-1.21445	167.955	-1.51065
32.005	-1.66575	7.002	-1.57084	-3.266	-1.80401	-8.785	-1.75516	-42.869	-1.68203	74.641	-1.09482	77.873	-2.01079	62.791	-1.49737	36.945	-2.03809	4.681	-1.70889	130.045	-1.96381	93.028	-1.85826	78.021	-1.51099	51.976	-2.07962	17.581	-2.10481	168.009	-1.56361	128.044	-1.2961	108.059	-1.63983	78.797	-1.38979	47.677	-1.71771	238.031	-1.7562	222.983	-1.56109	203.089	-1.11859	164.202	-1.21488	168.038	-1.51085
32.09	-1.66596	7.084	-1.57107	-3.184	-1.80423	-8.702	-1.75542	-42.787	-1.68247	74.691	-1.09517	77.956	-2.01132	62.874	-1.49801	37.028	-2.03845	4.764	-1.70945	130.128	-1.96413	93.11	-1.85934	78.106	-1.5113	52.061	-2.07983	17.664	-2.10506	168.093	-1.56408	128.127	-1.29639	108.143	-1.64027	78.881	-1.39025	47.76	-1.71783	238.114	-1.75714	223.065	-1.56181	203.173	-1.11915	164.286	-1.21542	168.122	-1.51106
32.174	-1.6662	7.169	-1.57137	-3.1	-1.80445	-8.619	-1.7556	-42.703	-1.6831	74.741	-1.09547	78.04	-2.01175	62.957	-1.49862	37.11	-2.03891	4.846	-1.70989	130.211	-1.96445	93.195	-1.8603	78.189	-1.51162	52.143	-2.08004	17.748	-2.10536	168.176	-1.56444	128.21	-1.2968	108.227	-1.64078	78.964	-1.39059	47.844	-1.71811	238.197	-1.75834	223.149	-1.56256	203.256	-1.11992	164.37	-1.21584	168.204	-1.51132
32.258	-1.66636	7.252	-1.57168	-3.017	-1.8047	-8.535	-1.75581	-42.621	-1.68356	74.79	-1.09576	78.124	-2.01209	63.041	-1.4992	37.194	-2.03938	4.93	-1.71033	130.295	-1.96462	93.277	-1.86126	78.273	-1.51193	52.227	-2.08022	17.83	-2.10576	168.26	-1.56472	128.294	-1.29709	108.31	-1.6413	79.047	-1.39099	47.927	-1.7183	238.281	-1.75916	223.232	-1.56335	203.34	-1.12072	164.453	-1.21616	168.289	-1.51165
32.342	-1.66651	7.336	-1.57193	-2.933	-1.80492	-8.452	-1.75599	-42.539	-1.68413	74.84	-1.09609	78.208	-2.01236	63.124	-1.49987	37.277	-2.03997	5.013	-1.71062	130.378	-1.96477	93.361	-1.86186	78.357	-1.51224	52.311	-2.08043	17.914	-2.10615	168.343	-1.56498	128.378	-1.29741	108.393	-1.64174	79.131	-1.39136	48.011	-1.71868	238.364	-1.76009	223.316	-1.56404	203.423	-1.12174	163.869	-1.21261	168.373	-1.51198
32.424	-1.66667	7.419	-1.57213	-2.851	-1.80517	-8.368	-1.75617	-42.456	-1.68484	74.89	-1.0963	78.291	-2.0126	63.207	-1.50059	37.362	-2.04053	5.097	-1.711	130.463	-1.96486	93.444	-1.86253	78.44	-1.51255	52.394	-2.0806	17.998	-2.10662	168.427	-1.56527	128.462	-1.29774	108.478	-1.64229	79.215	-1.39179	48.094	-1.71907	238.448	-1.76085	223.399	-1.56445	203.506	-1.12258	164.536	-1.21652	168.455	-1.51227
32.508	-1.6668	7.501	-1.57223	-2.766	-1.80543	-8.285	-1.7564	-42.372	-1.68558	74.94	-1.09646	78.374	-2.01277	63.291	-1.50115	37.445	-2.0412	5.181	-1.7113	130.547	-1.96496	93.527	-1.8635	78.524	-1.5128	52.478	-2.08081	18.081	-2.107	168.511	-1.56551	128.545	-1.2982	108.56	-1.64277	79.298	-1.39227	48.178	-1.71951	238.53	-1.76153	223.483	-1.56518	203.59	-1.12338	164.621	-1.21699	168.539	-1.51252
32.592	-1.66696	7.584	-1.57234	-2.682	-1.80559	-8.202	-1.75668	-42.291	-1.6861	74.99	-1.09659	78.459	-2.01295	63.375	-1.50186	37.528	-2.04171	5.263	-1.71162	130.63	-1.96508	93.612	-1.86468	78.607	-1.51304	52.561	-2.08102	18.164	-2.1074	168.594	-1.5658	128.628	-1.29858	108.644	-1.64307	79.381	-1.3927	48.261	-1.71993	238.614	-1.76228	223.567	-1.56576	203.673	-1.12414	164.705	-1.21757	168.623	-1.51278
32.676	-1.66719	7.669	-1.57248	-2.599	-1.80576	-8.118	-1.75702	-42.208	-1.6866	75.041	-1.09673	78.542	-2.01311	63.457	-1.50237	37.612	-2.04226	5.348	-1.71185	130.714	-1.96523	93.695	-1.86537	78.69	-1.51329	52.646	-2.08122	18.248	-2.10789	168.677	-1.56618	128.711	-1.29888	108.727	-1.64334	79.464	-1.39308	48.345	-1.72048	238.697	-1.76315	223.649	-1.5665	203.757	-1.12457	164.787	-1.21841	168.707	-1.51299
32.759	-1.66744	7.753	-1.57266	-2.516	-1.80586	-8.035	-1.75733	-42.042	-1.68786	75.091	-1.09688	78.626	-2.01328	63.541	-1.50304	37.695	-2.04271	5.43	-1.71213	130.798	-1.96542	93.779	-1.86629	78.774	-1.51351	52.729	-2.08141	18.331	-2.10845	168.761	-1.56653	128.795	-1.29917	108.811	-1.64368	79.548	-1.39355	48.428	-1.721	238.781	-1.76386	223.733	-1.56716	203.84	-1.12545	164.871	-1.2191	168.79	-1.51324
32.843	-1.66775	7.836	-1.57278	-2.433	-1.80596	-7.953	-1.75768	-41.96	-1.68795	75.14	-1.09709	78.709	-2.0135	63.624	-1.50373	37.778	-2.04328	5.514	-1.71257	130.881	-1.9656	93.862	-1.86679	78.859	-1.51369	52.812	-2.08163	18.415	-2.10897	168.845	-1.56689	128.879	-1.29952	108.895	-1.64407	79.631	-1.39409	48.512	-1.72147	238.864	-1.76507	223.817	-1.56772	203.924	-1.12623	164.955	-1.21968	168.874	-1.51356
32.926	-1.66804	7.919	-1.5729	-2.349	-1.80606	-7.869	-1.75806	-41.877	-1.68826	75.191	-1.0973	78.792	-2.01372	63.708	-1.5043	37.862	-2.04389	5.597	-1.71325	130.965	-1.96579	93.946	-1.86749	78.941	-1.51385	52.896	-2.08189	18.499	-2.10939	168.929	-1.56724	128.962	-1.29985	108.977	-1.64443	79.716	-1.39451	48.595	-1.72187	238.947	-1.76626	223.9	-1.56836	204.007	-1.12711	165.037	-1.22037	168.958	-1.51383
33.011	-1.66828	8.003	-1.57308	-2.265	-1.80614	-7.786	-1.75836	-41.794	-1.68903	75.24	-1.09748	78.877	-2.01403	63.791	-1.50493	37.945	-2.04422	5.682	-1.714	131.048	-1.96603	94.028	-1.86834	79.025	-1.514	52.979	-2.08215	18.582	-2.10975	169.011	-1.5675	129.045	-1.30018	109.062	-1.6449	79.798	-1.39497	48.679	-1.72238	239.031	-1.76708	223.984	-1.56908	204.091	-1.12809	165.121	-1.2209	169.041	-1.514
33.094	-1.66846	8.087	-1.57329	-2.18	-1.80622	-7.702	-1.7586	-41.711	-1.68947	75.289	-1.0977	78.96	-2.01439	63.874	-1.50546	38.029	-2.04461	5.763	-1.71472	131.132	-1.96637	94.112	-1.86914	79.108	-1.51421	53.063	-2.08239	18.665	-2.11008	169.095	-1.56779	129.13	-1.30061	109.145	-1.64551	79.881	-1.3953	48.762	-1.72274	239.115	-1.76796	224.067	-1.5697	204.174	-1.12882	165.205	-1.22168	169.125	-1.51424
33.177	-1.66865	8.17	-1.57353	-2.098	-1.80635	-7.619	-1.75878	-41.628	-1.69017	75.34	-1.09795	79.044	-2.01483	63.957	-1.50601	38.113	-2.04487	5.847	-1.71536	131.215	-1.96668	94.195	-1.86999	79.193	-1.51438	53.147	-2.08266	18.748	-2.11037	169.179	-1.56811	129.212	-1.30099	109.228	-1.64613	79.965	-1.39576	48.846	-1.72314	239.197	-1.7692	224.151	-1.57061	204.257	-1.12972	164.536	-1.21652	169.209	-1.51454
33.261	-1.66885	8.254	-1.57378	-2.014	-1.8065	-7.536	-1.75895	-42.125	-1.68722	75.389	-1.09821	79.127	-2.01529	64.04	-1.50641	38.196	-2.04526	5.93	-1.71584	131.299	-1.96699	94.279	-1.87084	79.277	-1.51458	53.229	-2.08289	18.832	-2.1106	169.263	-1.56835	129.296	-1.3014	109.312	-1.64672	80.049	-1.396	48.929	-1.72354	239.281	-1.77023	224.234	-1.5714	204.341	-1.13015	164.705	-1.21757	169.292	-1.51476
33.344	-1.66911	8.337	-1.57397	-1.932	-1.80664	-7.452	-1.75918	-42.372	-1.68558	75.44	-1.09845	79.21	-2.01577	64.123	-1.50705	38.28	-2.0457	6.013	-1.71637	131.383	-1.96729	94.362	-1.87143	79.36	-1.51479	53.314	-2.08317	18.915	-2.11086	169.347	-1.56866	129.38	-1.30182	109.395	-1.6473	80.132	-1.39644	49.012	-1.72392	239.364	-1.77127	224.317	-1.57209	204.424	-1.13095	164.787	-1.21841	169.375	-1.5149
33.429	-1.66932	8.421	-1.5741	-1.848	-1.80683	-7.369	-1.75948	-42.291	-1.6861	75.49	-1.09869	79.294	-2.01611	64.207	-1.5076	38.363	-2.04612	6.097	-1.7169	131.466	-1.96756	94.445	-1.87197	79.444	-1.51507	53.397	-2.0834	18.999	-2.1111	169.429	-1.5689	129.464	-1.30223	109.479	-1.64778	80.215	-1.39695	49.097	-1.72417	239.448	-1.77228	224.401	-1.57263	204.508	-1.13148	164.871	-1.2191	169.459	-1.51504
33.512	-1.66949	8.504	-1.57424	-1.765	-1.80712	-7.286	-1.7598	-42.208	-1.6866	75.539	-1.099	79.378	-2.01632	64.291	-1.50826	38.447	-2.0466	6.18	-1.71727	131.551	-1.96781	94.528	-1.87291	79.527	-1.51536	53.482	-2.08359	19.082	-2.11135	169.514	-1.56915	129.547	-1.30254	109.563	-1.64841	80.298	-1.39735	49.179	-1.72454	239.532	-1.77322	224.485	-1.57363	204.591	-1.13231	164.955	-1.21968	169.543	-1.51516
33.596	-1.66969	8.587	-1.5744	-1.681	-1.80744	-7.202	-1.76012	-42.125	-1.68722	75.589	-1.0993	79.461	-2.01645	64.373	-1.50886	38.531	-2.04704	6.263	-1.71764	131.634	-1.96803	94.612	-1.87377	79.61	-1.5156	53.565	-2.08378	19.167	-2.11158	169.597	-1.5694	129.63	-1.30296	109.647	-1.64869	80.382	-1.39779	49.263	-1.72496	239.615	-1.77436	224.568	-1.57428	204.675	-1.13302	165.037	-1.22037	169.627	-1.51535
33.678	-1.66991	8.671	-1.57453	-1.598	-1.80784	-7.118	-1.76041	-42.042	-1.68786	75.639	-1.09965	79.546	-2.01657	64.456	-1.5094	38.614	-2.04743	6.347	-1.7181	131.717	-1.96824	94.696	-1.87463	79.694	-1.51585	53.648	-2.08394	19.25	-2.11185	169.68	-1.56961	129.715	-1.3032	109.73	-1.64907	80.465	-1.39823	49.346	-1.72544	239.698	-1.77534	224.651	-1.57512	204.758	-1.13366	165.121	-1.2209	169.71	-1.51554
33.762	-1.67017	8.755	-1.57466	-1.514	-1.80823	-7.036	-1.76078	-41.96	-1.68795	75.689	-1.09996	79.628	-2.01667	64.539	-1.51001	38.697	-2.04783	6.429	-1.71851	131.801	-1.96845	94.779	-1.87519	79.778	-1.51607	53.732	-2.08411	19.333	-2.11219	169.764	-1.56985	129.797	-1.30342	109.813	-1.6494	80.549	-1.39853	49.429	-1.72589	239.78	-1.77654	224.735	-1.57591	204.841	-1.1343	165.205	-1.22168	169.793	-1.51574
33.846	-1.67042	8.838	-1.5748	-1.43	-1.80873	-6.953	-1.76118	-41.877	-1.68826	75.74	-1.10034	79.712	-2.01672	64.623	-1.51059	38.78	-2.0484	6.513	-1.71893	131.885	-1.96866	94.863	-1.8761	79.862	-1.51624	53.816	-2.08428	19.416	-2.11255	169.847	-1.57016	129.881	-1.30367	109.897	-1.6499	80.633	-1.39903	49.513	-1.72635	239.865	-1.77783	224.819	-1.57678	204.924	-1.1352	165.288	-1.22242	169.878	-1.51601
33.931	-1.67062	8.921	-1.57498	-1.348	-1.80915	-6.868	-1.76153	-41.794	-1.68903	75.79	-1.10073	79.796	-2.01679	64.706	-1.5111	38.864	-2.04884	6.597	-1.71949	131.968	-1.96896	94.946	-1.87678	79.945	-1.51643	53.899	-2.08445	19.5	-2.11296	169.931	-1.57044	129.965	-1.30388	109.981	-1.65036	80.715	-1.39933	49.597	-1.72687	239.948	-1.77881	224.902	-1.57753	205.009	-1.13623	164.621	-1.21699	169.961	-1.51625
34.015	-1.67081	9.006	-1.57516	-1.263	-1.8096	-6.786	-1.76184	-41.711	-1.68947	75.84	-1.10106	79.88	-2.01692	64.79	-1.51161	38.948	-2.04934	6.681	-1.72028	132.052	-1.9693	95.03	-1.8775	80.029	-1.51662	53.984	-2.08465	19.583	-2.1134	170.014	-1.5707	130.048	-1.30423	110.063	-1.65077	80.799	-1.39976	49.681	-1.72737	240.031	-1.77977	224.985	-1.57849	205.092	-1.13709	165.288	-1.22242	170.044	-1.51645
34.098	-1.671	9.09	-1.57544	-1.18	-1.80998	-6.703	-1.76207	-41.628	-1.69017	75.889	-1.10147	79.964	-2.0171	64.873	-1.51218	39.03	-2.04986	6.764	-1.72065	132.135	-1.96965	95.114	-1.87841	80.113	-1.51681	54.067	-2.08484	19.667	-2.11381	170.098	-1.57096	130.132	-1.30459	110.146	-1.65118	80.882	-1.40021	49.763	-1.72772	240.115	-1.78096	225.069	-1.57884	205.175	-1.13773	165.371	-1.22297	170.128	-1.51673
34.181	-1.67117	9.171	-1.57572	-1.096	-1.81032	-6.619	-1.76238	-41.546	-1.69086	75.939	-1.10178	80.048	-2.01732	64.957	-1.51267	39.115	-2.05039	6.847	-1.72108	132.219	-1.97001	95.197	-1.87915	80.196	-1.517	54.151	-2.08497	19.75	-2.11423	170.182	-1.57129	130.216	-1.30501	110.23	-1.65143	80.965	-1.40055	49.847	-1.72804	240.198	-1.78182	225.152	-1.57961	205.258	-1.13824	165.456	-1.22357	170.212	-1.51699
34.266	-1.67133	9.256	-1.57601	-1.012	-1.81061	-6.537	-1.76259	-41.546	-1.69086	75.989	-1.10201	80.13	-2.01758	65.041	-1.51325	39.198	-2.05093	6.931	-1.72155	132.302	-1.97033	95.28	-1.88009	80.279	-1.51718	54.234	-2.08513	19.833	-2.11462	170.265	-1.5716	130.299	-1.30547	110.315	-1.65169	81.049	-1.40103	49.931	-1.72851	240.281	-1.78303	225.235	-1.58033	205.342	-1.13899	165.539	-1.22431	170.295	-1.51729
34.349	-1.67147	9.339	-1.57627	-0.929	-1.81095	-6.453	-1.76283	-41.463	-1.69158	76.039	-1.10226	80.214	-2.01784	65.123	-1.5139	39.282	-2.05149	7.014	-1.7222	132.386	-1.97062	95.363	-1.88054	80.363	-1.51743	54.318	-2.08526	19.917	-2.11494	170.348	-1.57194	130.383	-1.30587	110.398	-1.65205	81.132	-1.40153	50.015	-1.72891	240.364	-1.78423	225.319	-1.58125	205.426	-1.1395	165.705	-1.22528	170.379	-1.51756
34.433	-1.67159	9.422	-1.5765	-0.845	-1.81127	-6.369	-1.76309	-41.38	-1.69218	76.09	-1.10245	80.298	-2.01806	65.205	-1.51443	39.365	-2.052	7.097	-1.72278	132.47	-1.97085	95.447	-1.8814	80.448	-1.51772	54.401	-2.08544	20.001	-2.11523	170.433	-1.57227	130.467	-1.30626	110.482	-1.65245	81.216	-1.40205	50.098	-1.72933	240.447	-1.78555	225.403	-1.58184	205.509	-1.14015	165.79	-1.22556	170.462	-1.51785
34.517	-1.67166	9.506	-1.57666	-0.761	-1.81158	-6.287	-1.7634	-41.297	-1.69265	76.139	-1.10267	80.382	-2.01825	65.289	-1.51494	39.449	-2.05249	7.18	-1.72343	132.553	-1.97111	95.53	-1.8823	80.531	-1.51799	54.485	-2.08563	20.083	-2.11548	170.516	-1.57253	130.55	-1.3067	110.565	-1.65302	81.299	-1.40247	50.182	-1.72956	240.531	-1.78671	225.485	-1.58254	205.592	-1.14095	165.874	-1.226	170.547	-1.51813
34.6	-1.67171	9.589	-1.57682	-0.678	-1.81192	-6.204	-1.76363	-41.214	-1.69332	76.189	-1.10292	80.465	-2.01848	65.372	-1.51548	39.532	-2.05289	7.263	-1.7239	132.637	-1.9713	95.614	-1.88335	80.614	-1.51823	54.569	-2.08582	20.166	-2.11571	170.599	-1.57289	130.634	-1.30707	110.648	-1.65355	81.383	-1.4028	50.265	-1.73003	240.614	-1.78798	225.569	-1.58319	205.676	-1.14187	165.956	-1.22685	170.63	-1.51832
34.684	-1.67173	9.673	-1.57694	-0.595	-1.81224	-6.12	-1.76388	-41.131	-1.69369	76.24	-1.10319	80.548	-2.01872	65.456	-1.51612	39.616	-2.05325	7.347	-1.72455	132.721	-1.9715	95.697	-1.88415	80.698	-1.51845	54.652	-2.08605	20.25	-2.11594	170.683	-1.57326	130.717	-1.30742	110.732	-1.65389	81.465	-1.40304	50.347	-1.73033	240.698	-1.78925	225.653	-1.5839	205.759	-1.14279	166.04	-1.22773	170.713	-1.51848
34.768	-1.67173	9.757	-1.57704	-0.511	-1.81266	-6.036	-1.76406	-40.967	-1.69481	76.288	-1.10344	80.633	-2.01896	65.539	-1.51652	39.699	-2.0537	7.43	-1.72511	132.804	-1.97168	95.78	-1.88486	80.781	-1.51862	54.736	-2.0863	20.334	-2.11616	170.766	-1.57364	130.801	-1.30778	110.815	-1.65433	81.549	-1.4033	50.431	-1.73055	240.781	-1.79063	225.736	-1.5847	205.843	-1.14334	165.622	-1.2248	170.797	-1.51864
34.85	-1.67174	9.839	-1.57712	-0.428	-1.81303	-5.952	-1.76423	-40.883	-1.69541	76.338	-1.10372	80.715	-2.0192	65.623	-1.51689	39.783	-2.05419	7.512	-1.72572	132.887	-1.97187	95.864	-1.88582	80.865	-1.51874	54.82	-2.08654	20.418	-2.11642	170.851	-1.57405	130.884	-1.30812	110.899	-1.65482	81.633	-1.40375	50.514	-1.73086	240.864	-1.79186	225.82	-1.5856	205.926	-1.14406	165.371	-1.22297	170.881	-1.51876
34.934	-1.67174	9.923	-1.5772	-0.345	-1.81332	-5.868	-1.76442	-40.8	-1.69586	76.389	-1.10396	80.799	-2.01953	65.706	-1.51752	39.867	-2.05469	7.597	-1.72637	132.971	-1.97206	95.947	-1.88658	80.948	-1.51888	54.904	-2.08678	20.502	-2.11668	170.934	-1.57436	130.967	-1.30839	110.983	-1.65552	81.717	-1.40407	50.598	-1.73133	240.947	-1.79319	225.902	-1.58657	206.009	-1.14507	165.539	-1.22431	170.964	-1.51885
35.018	-1.67175	10.006	-1.57733	-0.261	-1.81373	-5.786	-1.76453	-41.049	-1.69424	76.439	-1.10418	80.884	-2.01983	65.789	-1.51804	39.95	-2.05516	7.68	-1.72687	133.055	-1.97226	96.031	-1.88752	81.033	-1.519	54.987	-2.08709	20.584	-2.11706	171.017	-1.57464	131.052	-1.30862	111.066	-1.65607	81.8	-1.40442	50.682	-1.73161			225.986	-1.58752	206.093	-1.14595	165.622	-1.2248	171.048	-1.51899
35.102	-1.67177	10.09	-1.57743	-0.177	-1.8141	-5.703	-1.76469	-41.463	-1.69158	76.489	-1.10442	80.966	-2.02008	65.874	-1.51854	40.033	-2.05555	7.763	-1.72732	133.139	-1.97243	96.114	-1.88815	81.116	-1.51909	55.07	-2.08737	20.668	-2.11745	171.1	-1.57488	131.135	-1.30891	111.15	-1.65642	81.884	-1.40477	50.766	-1.73184			226.069	-1.58822	206.176	-1.14653	165.705	-1.22528	171.132	-1.51922
35.185	-1.6718	10.174	-1.57754	-0.093	-1.81444	-5.619	-1.76483	-41.38	-1.69218	76.54	-1.1047	81.05	-2.02035	65.956	-1.51908	40.116	-2.05586	7.846	-1.72773	133.222	-1.97257	96.197	-1.88878	81.199	-1.51918	55.154	-2.08761	20.752	-2.1178	171.184	-1.57516	131.219	-1.30915	111.233	-1.65672	81.967	-1.40531	50.849	-1.73205			226.153	-1.58903	206.26	-1.14703	165.79	-1.22556	171.216	-1.51946
35.269	-1.67186	10.257	-1.5777	-0.01	-1.81488	-5.536	-1.76499	-41.297	-1.69265	76.589	-1.10494	81.133	-2.02061	66.04	-1.51959	40.2	-2.05606	7.929	-1.7282	133.306	-1.97269	96.28	-1.88945	81.283	-1.5193	55.237	-2.08789	20.835	-2.11816	171.268	-1.57539	131.302	-1.30932	111.316	-1.65699	82.05	-1.40559	50.932	-1.73238			226.236	-1.58991	206.343	-1.14757	165.874	-1.226	171.299	-1.51974
35.352	-1.67199	10.341	-1.57785	0.074	-1.81518	-5.453	-1.76525	-41.214	-1.69332	76.639	-1.10516	81.216	-2.02095	66.123	-1.52026	40.284	-2.0563	8.013	-1.72876	133.39	-1.97283	96.364	-1.8904	81.367	-1.51941	55.321	-2.08816	20.919	-2.11859	171.352	-1.57563	131.386	-1.30952	111.401	-1.65737	82.134	-1.40603	51.016	-1.73265			226.32	-1.59079	206.426	-1.14808	165.956	-1.22685	171.383	-1.52009
35.436	-1.67218	10.424	-1.578	--	--			-41.131	-1.69369	76.69	-1.10545	81.301	-2.02124	66.206	-1.5208	40.367	-2.05667	8.096	-1.72935	133.474	-1.97299	96.448	-1.8911	81.45	-1.51955	55.405	-2.08849	21.002	-2.11895	171.435	-1.57584	131.47	-1.30975	111.483	-1.65789	82.216	-1.40646	51.099	-1.73294			226.403	-1.59158	206.51	-1.14889	166.04	-1.22773	171.466	-1.52043
--	--	10.507	-1.57817	--	--			-41.049	-1.69424	76.739	-1.10572	81.384	-2.02161	66.289	-1.52151	40.451	-2.05687	8.179	-1.72988	133.557	-1.97316	96.531	-1.89205	81.534	-1.51976	55.488	-2.08881	21.084	-2.11929	171.519	-1.57601	131.553	-1.31005	111.566	-1.65817	82.3	-1.40687	51.182	-1.73344			226.487	-1.59234	206.593	-1.14949	166.123	-1.22853	171.55	-1.52067
--	--	--	--	--	--			-40.967	-1.69481	76.79	-1.10601	81.469	-2.02208	66.373	-1.52219	40.534	-2.05711	8.263	-1.73054	133.641	-1.9734	96.614	-1.89276	81.618	-1.52002	55.572	-2.08913	21.17	-2.11965	171.603	-1.57622	131.635	-1.31042	111.651	-1.65842	82.385	-1.40721	51.266	-1.73387			226.569	-1.59326	206.677	-1.15028	165.456	-1.22357	171.634	-1.52085
--	--	--	--	--	--			-40.883	-1.69541	76.839	-1.10631	81.552	-2.02258	66.456	-1.52273	40.618	-2.0574	8.346	-1.73106	133.724	-1.97378	96.698	-1.89333	81.701	-1.52026	55.656	-2.08941	21.252	-2.11998	171.686	-1.57651	131.72	-1.31081	111.735	-1.65861	82.466	-1.40753	51.35	-1.73435			226.652	-1.59402	206.76	-1.15097	166.123	-1.22853	171.718	-1.52102
--	--	--	--	--	--		--	-40.8	-1.69586	76.89	-1.10657	81.635	-2.02302	66.539	-1.52331	40.702	-2.05771	8.43	-1.73169	133.808	-1.97427	96.781	-1.89402	81.785	-1.52048	55.739	-2.0897	21.336	-2.12031	171.77	-1.57686	131.803	-1.31121	111.819	-1.65893	82.55	-1.408	51.432	-1.73486			226.737	-1.59468	206.843	-1.15169	166.207	-1.22943	171.801	-1.5212
--	--	--	--	--	--			-40.717	-1.69633	76.94	-1.10683	81.718	-2.02354	66.622	-1.5237	40.785	-2.05815	8.513	-1.73231	133.892	-1.97466	96.865	-1.89466	81.868	-1.52074	55.823	-2.08989	21.419	-2.12066	171.853	-1.57716	131.887	-1.31158	111.902	-1.65926	82.633	-1.40839	51.516	-1.73519			226.82	-1.59557	206.927	-1.15259	166.29	-1.23036	171.884	-1.52141
--	--	--	--	--	--			-40.717	-1.69633	76.989	-1.10702	81.802	-2.02392	66.706	-1.52416	40.868	-2.0586	8.596	-1.73282	133.974	-1.975	96.949	-1.8957	81.952	-1.52103	55.906	-2.09008	21.502	-2.12107	171.936	-1.57742	131.972	-1.31188	111.985	-1.6594	82.717	-1.40871	51.6	-1.7356			226.904	-1.59644	207.01	-1.15366	166.374	-1.23108	171.968	-1.5216
--	--	--	--	--	--			-40.635	-1.6967	77.039	-1.10725	81.887	-2.02423	66.79	-1.52462	40.952	-2.0591	8.68	-1.73322	134.058	-1.97541	97.032	-1.89639	82.035	-1.52135	55.99	-2.09027	21.586	-2.12148	172.021	-1.57766	132.054	-1.31208	112.069	-1.65974	82.801	-1.40915	51.683	-1.73592			226.988	-1.59731	207.093	-1.15467	166.458	-1.2319	172.052	-1.52182
--	--	--	--	--	--			-40.554	-1.69715	77.089	-1.10752	81.969	-2.02445	66.872	-1.52474	41.036	-2.05959	8.763	-1.73353	134.143	-1.9757	97.115	-1.89718	82.119	-1.5217	56.074	-2.09046	21.67	-2.12181	172.104	-1.57793	132.138	-1.31228	112.153	-1.66022	82.884	-1.40952	51.768	-1.73628			227.07	-1.59828	207.176	-1.15556	166.539	-1.23289	172.136	-1.522
--	--	--	--	--	--			-40.469	-1.69781	77.139	-1.10784	82.054	-2.02464	66.956	-1.52496	41.119	-2.06015	8.846	-1.73406	134.225	-1.97597	97.198	-1.89769	82.203	-1.52208	56.157	-2.09066	21.753	-2.12206	172.188	-1.57822	132.221	-1.31258	112.236	-1.66062	82.967	-1.40985	51.851	-1.73657			227.154	-1.59947	207.261	-1.15629	166.624	-1.23349	172.22	-1.52221
--	--	--	--	--	--			-40.387	-1.69836	77.189	-1.10818	82.137	-2.02485	67.04	-1.52535	41.202	-2.06073	8.929	-1.73447	134.309	-1.97624	97.281	-1.89838	82.287	-1.52242	56.241	-2.09084	21.837	-2.12232	172.271	-1.57848	132.305	-1.3128	112.319	-1.66113	83.052	-1.41025	51.934	-1.73682			227.237	-1.60005	207.344	-1.15714	166.708	-1.23383	172.303	-1.52246
--	--	--	--	--	--			-40.304	-1.69904	77.238	-1.10857	82.22	-2.02504	67.123	-1.52588	41.286	-2.06115	9.013	-1.73489	134.392	-1.97647	97.365	-1.89892	82.37	-1.52268	56.324	-2.09108	21.92	-2.12256	172.355	-1.57881	132.389	-1.31302	112.403	-1.66174	83.135	-1.41065	52.018	-1.73703			227.32	-1.60135	207.427	-1.1579	166.791	-1.23442	172.387	-1.52267
--	--	--	--	--	--			-40.22	-1.69953	77.289	-1.10892	82.304	-2.02524	67.206	-1.52622	41.37	-2.06147	9.096	-1.73527	134.476	-1.97663	97.448	-1.89993	82.454	-1.52299	56.408	-2.09132	22.004	-2.12281	172.439	-1.5791	132.472	-1.3133	112.487	-1.6622	83.218	-1.41095	52.101	-1.73733			227.404	-1.60215	207.511	-1.15868	166.875	-1.23526	172.47	-1.52287
--	--	--	--	--	--			-40.137	-1.70001	77.34	-1.10937	82.387	-2.02544	67.29	-1.52681	41.453	-2.06177	9.18	-1.73571	134.56	-1.97681	97.532	-1.90099	82.537	-1.52328	56.492	-2.09157	22.088	-2.12308	172.522	-1.57939	132.555	-1.31362	112.569	-1.66261	83.301	-1.41125	52.185	-1.7376			227.487	-1.60296	207.594	-1.15936	166.207	-1.22943	172.555	-1.52313
--	--	--	--	--	--			-40.054	-1.70046	77.39	-1.10978	82.472	-2.02567	67.373	-1.5275	41.537	-2.06216	9.264	-1.73636	134.643	-1.97704	97.615	-1.90184	82.621	-1.52353	56.575	-2.09181	22.17	-2.12344	172.606	-1.57972	132.639	-1.31399	112.654	-1.66324	83.386	-1.41167	52.268	-1.7379			227.571	-1.60358	207.677	-1.15994	166.29	-1.23036	172.638	-1.5234
--	--	--	--	--	--			-39.972	-1.70092	77.439	-1.11009	82.555	-2.02585	67.456	-1.52807	41.621	-2.06253	9.346	-1.73691	134.728	-1.9773	97.698	-1.9026	82.706	-1.52377	56.66	-2.0921	22.254	-2.12383	172.69	-1.57998	132.723	-1.31437	112.737	-1.66372	83.469	-1.41202	52.352	-1.73827			227.654	-1.60437	207.761	-1.16057	166.374	-1.23108	172.722	-1.52364
--	--	--	--	--	--			-40.635	-1.6967	77.49	-1.11032	82.638	-2.02602	67.54	-1.52868	41.704	-2.063	9.43	-1.73753	134.812	-1.97754	97.781	-1.90299	82.789	-1.52396	56.743	-2.09237	22.337	-2.12419	172.773	-1.58019	132.806	-1.31474	112.82	-1.66405	83.552	-1.41249	52.434	-1.73865			227.738	-1.60511	207.845	-1.16129	166.458	-1.2319	172.805	-1.52389
--	--	--	--	--	--			-40.554	-1.69715	77.54	-1.11056	82.723	-2.02625	67.623	-1.52916	41.787	-2.06332	9.513	-1.73819	134.895	-1.9778	97.865	-1.90384	82.872	-1.52416	56.827	-2.09267	22.421	-2.12456	172.857	-1.58048	132.89	-1.31518	112.904	-1.6643	83.635	-1.41282	52.519	-1.73894			227.822	-1.6059	207.928	-1.16172	166.539	-1.23289	172.889	-1.52421
--	--	--	--	--	--			-40.469	-1.69781	77.589	-1.11075	82.806	-2.02658	67.707	-1.5297	41.871	-2.06365	9.596	-1.73909	134.978	-1.97808	97.949	-1.90457	82.956	-1.52433	56.911	-2.09296	22.504	-2.12496	172.94	-1.58076	132.974	-1.3155	112.987	-1.66455	83.719	-1.41321	52.602	-1.73922			227.905	-1.60687	208.011	-1.16237	166.624	-1.23349	172.972	-1.52445
--	--	--	--	--	--			-40.304	-1.69904	77.639	-1.1109	82.89	-2.02692	67.79	-1.5301	41.954	-2.06403	9.68	-1.73974	135.061	-1.97831	98.032	-1.90548	83.039	-1.52453	56.993	-2.09326	22.588	-2.12533	173.023	-1.58101	133.057	-1.31582	113.071	-1.66488	83.802	-1.41348	52.686	-1.73952			227.988	-1.60782	208.095	-1.16314	166.708	-1.23383	173.057	-1.52467
--	--	--	--	--	--			-40.22	-1.69953	77.69	-1.11108	82.973	-2.02729	67.873	-1.53038	42.038	-2.0645	9.763	-1.74025	135.145	-1.97853	98.116	-1.9062	83.123	-1.52473	57.077	-2.09351	22.672	-2.12577	173.107	-1.58128	133.141	-1.31609	113.155	-1.66517	83.885	-1.41381	52.77	-1.73982			228.071	-1.60867	208.179	-1.16375	166.791	-1.23442	173.14	-1.52489
--	--	--	--	--	--			-40.137	-1.70001	77.74	-1.11134	83.057	-2.02778	67.956	-1.53084	42.122	-2.06501	9.846	-1.74066	135.229	-1.97878	98.199	-1.90666	83.206	-1.52498	57.161	-2.09373	22.755	-2.12624	173.191	-1.58143	133.223	-1.31635	113.239	-1.66544	83.97	-1.41429	52.852	-1.7401			228.155	-1.60952	208.262	-1.16428	166.875	-1.23526	173.224	-1.52502
--	--	--	--	--	--			-40.054	-1.70046	77.789	-1.11162	83.14	-2.02841	68.04	-1.53127	42.204	-2.06541	9.93	-1.74103	135.312	-1.97903	98.282	-1.90728	83.291	-1.52522	57.245	-2.0939	22.838	-2.12662	173.275	-1.58161	133.307	-1.31675	113.322	-1.66567	84.053	-1.4147	52.937	-1.74038			228.238	-1.61025	208.344	-1.16475	166.959	-1.23599	173.308	-1.52515
--	--	--	--	--	--			-39.972	-1.70092	77.84	-1.11191	83.224	-2.02897	68.124	-1.53155	42.288	-2.06568	10.013	-1.74149	135.395	-1.97929	98.366	-1.90798	83.374	-1.52545	57.328	-2.09402	22.922	-2.12704	173.358	-1.58183	133.392	-1.31708	113.406	-1.66592	84.136	-1.41494	53.02	-1.74079			228.322	-1.61142	208.428	-1.16524	166.959	-1.23599	173.391	-1.52528
--	--	--	--	--	--			-40.387	-1.69836	77.889	-1.11227	83.307	-2.02952	68.206	-1.53207	42.372	-2.066	10.097	-1.74173	135.48	-1.97961	98.449	-1.90893	83.458	-1.52567	57.412	-2.09411	23.005	-2.12747	173.442	-1.58215	133.475	-1.31743	113.49	-1.66619	84.22	-1.41526	53.104	-1.74114			228.405	-1.61253	208.512	-1.1657	167.125	-1.23724	173.474	-1.52543
--	--	--	--	--	--			-39.889	-1.70118	77.94	-1.1126	83.391	-2.02997	68.291	-1.53259	42.455	-2.06647	10.18	-1.7423	135.563	-1.97992	98.533	-1.90974	83.541	-1.52585	57.496	-2.09422	23.089	-2.12788	173.526	-1.58238	133.559	-1.31763	113.573	-1.66655	84.303	-1.41559	53.187	-1.74145			228.489	-1.61299	208.595	-1.16651	167.208	-1.23796	173.558	-1.52562
--	--	--	--	--	--			-39.807	-1.70151	77.989	-1.11291	83.474	-2.03029	68.374	-1.53307	42.538	-2.06702	10.262	-1.74287	135.646	-1.98017	98.616	-1.91057	83.626	-1.52607	57.58	-2.09434	23.172	-2.12831	173.61	-1.58258	133.642	-1.31788	113.657	-1.66697	84.386	-1.41598	53.27	-1.74186			228.572	-1.61393	208.678	-1.16727	167.292	-1.2386	173.642	-1.5258
--	--	--	--	--	--			-39.723	-1.70195	78.039	-1.11321	83.558	-2.03051	68.457	-1.5335	42.623	-2.06745	10.346	-1.74336	135.731	-1.98044	98.7	-1.91136	83.709	-1.52629	57.663	-2.09448	23.256	-2.12868	173.693	-1.58273	133.725	-1.31812	113.739	-1.66732	84.469	-1.41641	53.353	-1.74231			228.655	-1.61467	208.762	-1.16812	167.375	-1.23934	173.726	-1.52596
--	--	--	--	--	--			-39.641	-1.70243	78.089	-1.11345	83.642	-2.03067	68.541	-1.53395	42.706	-2.06778	10.429	-1.74408	135.814	-1.98072	98.783	-1.91213	83.793	-1.52658	57.746	-2.09468	23.339	-2.12899	173.776	-1.5829	133.809	-1.31835	113.824	-1.66778	84.553	-1.41685	53.437	-1.74272			228.739	-1.61549	208.845	-1.16899	167.458	-1.24037	173.809	-1.52621
--	--	--	--	--	--			-39.559	-1.70286	78.14	-1.11375	83.726	-2.0308	68.624	-1.53426	42.789	-2.06807	10.513	-1.74486	135.899	-1.98099	98.866	-1.91297	83.877	-1.52692	57.83	-2.09497	23.423	-2.12925	173.86	-1.58311	133.892	-1.31859	113.907	-1.66816	84.637	-1.41722	53.521	-1.74312			228.823	-1.61647	208.928	-1.17002	167.541	-1.24124	173.892	-1.52645
--	--	--	--	--	--			-39.474	-1.70341	78.189	-1.11399	83.81	-2.03094	68.707	-1.53451	42.873	-2.06836	10.595	-1.74566	135.981	-1.98123	98.951	-1.91373	83.96	-1.52731	57.914	-2.09527	23.506	-2.12949	173.944	-1.58333	133.977	-1.31881	113.991	-1.66863	84.719	-1.41766	53.604	-1.74353			228.905	-1.6176	209.012	-1.17086	167.625	-1.24198	173.976	-1.52662
--	--	--	--	--	--			-39.393	-1.70393	78.24	-1.11419	83.893	-2.03107	68.79	-1.53482	42.957	-2.06876	10.679	-1.74608	136.065	-1.98146	99.033	-1.91454	84.044	-1.52779	57.998	-2.09558	23.59	-2.12989	174.027	-1.58358	134.06	-1.31904	114.074	-1.66914	84.804	-1.41792	53.688	-1.74383			228.989	-1.61848	209.095	-1.17184	167.709	-1.24284	174.06	-1.52682
--	--	--	--	--	--			-39.309	-1.70445	78.29	-1.11447	83.976	-2.03119	68.874	-1.53521	43.041	-2.06919	10.762	-1.74656	136.15	-1.98171	99.117	-1.91523	84.128	-1.52822	58.082	-2.09587	23.673	-2.1303	174.111	-1.58385	134.143	-1.31932	114.158	-1.66962	84.888	-1.41826	53.772	-1.74418			229.072	-1.6194	209.179	-1.17247	167.041	-1.23657	174.144	-1.52702
--	--	--	--	--	--			-39.226	-1.70511	78.34	-1.11472	84.06	-2.03132	68.957	-1.53569	43.125	-2.0697	10.846	-1.74712	136.232	-1.98202	99.2	-1.91571	84.212	-1.52856	58.164	-2.0962	23.757	-2.13067	174.195	-1.58416	134.227	-1.31965	114.242	-1.66992	84.97	-1.41862	53.855	-1.74438			229.156	-1.62026	209.262	-1.17321	167.041	-1.23657	174.228	-1.52723
--	--	--	--	--	--			-39.144	-1.70554	78.39	-1.11495	84.144	-2.03144	69.04	-1.53614	43.208	-2.07009	10.929	-1.74756	136.316	-1.98236	99.285	-1.91623	84.295	-1.52889	58.248	-2.09655	23.841	-2.13098	174.279	-1.58453	134.31	-1.31997	114.326	-1.67015	85.053	-1.41902	53.938	-1.74468			229.239	-1.6212	209.347	-1.17372	167.125	-1.23724	174.311	-1.52746
--	--	--	--	--	--			-39.889	-1.70118	78.439	-1.11529	84.227	-2.0316	69.125	-1.53638	43.292	-2.07062	11.012	-1.74802	136.399	-1.98271	99.367	-1.91671	84.379	-1.52915	58.332	-2.0969	23.924	-2.13137	174.362	-1.58497	134.395	-1.32026	114.409	-1.6704	85.137	-1.4192	54.022	-1.74483			229.323	-1.62217	209.43	-1.17443	167.208	-1.23796	174.394	-1.52769
--	--	--	--	--	--			-39.807	-1.70151	78.489	-1.1157	84.311	-2.03184	69.207	-1.53691	43.376	-2.07105	11.095	-1.7486	136.483	-1.98309	99.451	-1.91744	84.462	-1.52938	58.416	-2.09715	24.008	-2.1318	174.445	-1.58538	134.479	-1.32054	114.493	-1.67068	85.221	-1.41956	54.105	-1.74503			229.407	-1.62294	209.512	-1.17511	167.292	-1.2386	174.479	-1.52787
--	--	--	--	--	--			-39.723	-1.70195	78.54	-1.11615	84.395	-2.03219	69.291	-1.5374	43.459	-2.07146	11.179	-1.74911	136.566	-1.98339	99.534	-1.91807	84.546	-1.52958	58.499	-2.0974	24.092	-2.13221	174.529	-1.58579	134.561	-1.32087	114.576	-1.6709	85.304	-1.41991	54.189	-1.74525			229.49	-1.62368	209.596	-1.17542	167.375	-1.23934	174.562	-1.52809
--	--	--	--	--	--			-39.641	-1.70243	78.589	-1.11651	84.478	-2.03268	69.375	-1.53792	43.542	-2.07175	11.262	-1.74951	136.651	-1.9837	99.617	-1.91856	84.629	-1.52971	58.584	-2.09761	24.174	-2.13255	174.613	-1.58611	134.645	-1.32115	114.661	-1.67121	85.388	-1.42028	54.272	-1.74559			229.574	-1.62441	209.68	-1.17606	167.458	-1.24037	174.645	-1.52832
--	--	--	--	--	--			-39.559	-1.70286	78.64	-1.11685	84.561	-2.03323	69.458	-1.53836	43.626	-2.07204	11.346	-1.75	136.734	-1.98397	99.7	-1.91936	84.713	-1.52985	58.667	-2.0978	24.259	-2.13281	174.696	-1.58644	134.729	-1.32137	114.743	-1.67154	85.471	-1.42059	54.356	-1.74595			229.657	-1.62558	209.764	-1.17686	167.541	-1.24124	174.73	-1.52855
--	--	--	--	--	--			-39.474	-1.70341	78.69	-1.11718	84.645	-2.03373	69.541	-1.53859	43.709	-2.07229	11.429	-1.75055	136.817	-1.98425	99.785	-1.91979	84.797	-1.53003	58.751	-2.09804	24.342	-2.13301	174.781	-1.5867	134.813	-1.32168	114.826	-1.67187	85.555	-1.42084	54.439	-1.74628			229.74	-1.62661	209.847	-1.17749	167.625	-1.24198	174.813	-1.52878
--	--	--	--	--	--			-39.393	-1.70393	78.74	-1.11742	84.729	-2.03416	69.625	-1.53893	43.793	-2.0725	11.512	-1.75111	136.901	-1.98451	99.868	-1.92049	84.88	-1.5302	58.833	-2.09824	24.425	-2.13318	174.864	-1.58691	134.897	-1.32197	114.911	-1.6723	85.639	-1.42129	54.523	-1.74669			229.824	-1.62789	209.93	-1.17816	167.709	-1.24284	174.896	-1.52897
--	--	--	--	--	--			-39.309	-1.70445	78.79	-1.11762	84.813	-2.03455	69.708	-1.53918	43.876	-2.07274	11.596	-1.75176	136.985	-1.98473	99.951	-1.92132	84.965	-1.53035	58.917	-2.09846	24.509	-2.13338	174.947	-1.58708	134.98	-1.32218	114.994	-1.67269	85.721	-1.42166	54.606	-1.74699			229.907	-1.6288	210.014	-1.1788	167.792	-1.24363	174.98	-1.52914
--	--	--	--	--	--			-39.226	-1.70511	78.84	-1.11778	84.898	-2.03492	69.791	-1.53947	43.959	-2.07299	11.679	-1.75228	137.068	-1.98495	100.035	-1.92221	85.048	-1.53047	59	-2.09866	24.592	-2.13357	175.03	-1.58722	135.064	-1.32241	115.077	-1.67311	85.805	-1.42204	54.69	-1.74727			229.99	-1.62968	210.097	-1.17933	167.792	-1.24363	175.063	-1.52936
--	--	--	--	--	--			-39.144	-1.70554	78.89	-1.11791	84.98	-2.03532	69.875	-1.53976	44.042	-2.07329	11.763	-1.75291	137.152	-1.9852	100.118	-1.92312	85.131	-1.53056	59.084	-2.09895	24.676	-2.13396	175.115	-1.58735	135.147	-1.3227	115.162	-1.67354	85.888	-1.42233	54.774	-1.74758			230.074	-1.63043	210.18	-1.18003	167.876	-1.24479	175.147	-1.52958
--	--	--	--	--	--			-39.061	-1.70598	78.94	-1.118	85.064	-2.03567	69.958	-1.54011	44.126	-2.0737	11.846	-1.75341	137.235	-1.98547	100.202	-1.92395	85.215	-1.53068	59.168	-2.09923	24.76	-2.13433	175.198	-1.58751	135.231	-1.32299	115.245	-1.67382	85.972	-1.42263	54.858	-1.74791			230.157	-1.63115	210.263	-1.18098	167.959	-1.24579	175.231	-1.52982
--	--	--	--	--	--			-38.978	-1.70627	78.99	-1.1181	85.148	-2.03603	70.042	-1.5406	44.21	-2.07422	11.93	-1.75399	137.319	-1.98572	100.285	-1.92471	85.299	-1.53084	59.251	-2.09958	24.842	-2.13468	175.282	-1.58776	135.314	-1.32318	115.329	-1.67405	86.056	-1.4229	54.94	-1.74817			230.24	-1.63238	210.347	-1.18161	168.042	-1.24675	175.314	-1.53006
--	--	--	--	--	--			-38.895	-1.70663	79.04	-1.1183	85.232	-2.03642	70.125	-1.54106	44.295	-2.07483	12.013	-1.75452	137.403	-1.98606	100.368	-1.92539	85.383	-1.53106	59.335	-2.09985	24.926	-2.13507	175.365	-1.58804	135.398	-1.32337	115.412	-1.67415	86.139	-1.42323	55.024	-1.74847			230.325	-1.63356	210.431	-1.18232	168.126	-1.2477	175.398	-1.53026
--	--	--	--	--	--			-38.812	-1.70699	79.09	-1.11849	85.315	-2.03676	70.21	-1.54155	44.377	-2.07541	12.096	-1.75522	137.487	-1.98634	100.452	-1.92617	85.466	-1.53127	59.418	-2.10009	25.009	-2.13562	175.449	-1.5883	135.481	-1.32362	115.495	-1.67425	86.223	-1.42342	55.108	-1.74873			230.407	-1.63458	210.514	-1.183	168.21	-1.24868	175.483	-1.53045
--	--	--	--	--	--			-38.73	-1.70742	79.141	-1.11872	85.399	-2.03709	70.291	-1.54192	44.461	-2.07586	12.18	-1.75577	137.571	-1.98668	100.535	-1.92694	85.55	-1.53145	59.503	-2.10033	25.093	-2.13605	175.533	-1.58853	135.565	-1.32393	115.579	-1.67442	86.306	-1.42375	55.192	-1.74913			230.49	-1.63578	210.597	-1.18382	168.293	-1.24947	175.565	-1.53065
--	--	--	--	--	--			-38.647	-1.708	79.19	-1.11897	85.482	-2.03749	70.375	-1.54232	44.546	-2.0763	12.263	-1.7563	137.654	-1.987	100.618	-1.92741	85.633	-1.53162	59.586	-2.10057	25.177	-2.13641	175.617	-1.58883	135.648	-1.32421	115.662	-1.67468	86.39	-1.42395	55.275	-1.74942			230.575	-1.6368	210.681	-1.18465	168.375	-1.25014	175.65	-1.53082
--	--	--	--	--	--			-38.564	-1.70873	79.24	-1.11925	85.566	-2.03793	70.46	-1.54262	44.63	-2.07666	12.346	-1.75683	137.737	-1.98733	100.702	-1.9278	85.716	-1.53185	59.67	-2.10082	25.259	-2.13679	175.7	-1.58919	135.732	-1.3245	115.746	-1.67496	86.474	-1.42409	55.358	-1.74977			230.658	-1.63813	210.765	-1.1856	168.459	-1.25101	175.733	-1.531
--	--	--	--	--	--			-38.482	-1.70925	79.29	-1.11949	85.649	-2.03846	70.543	-1.54304	44.713	-2.07697	12.429	-1.75739	137.822	-1.98773	100.785	-1.92849	85.8	-1.53207	59.754	-2.10103	25.344	-2.1373	175.784	-1.58951	135.815	-1.32479	115.83	-1.67533	86.557	-1.42456	55.442	-1.75007			230.741	-1.63933	210.848	-1.1862	168.543	-1.25199	175.817	-1.53118
--	--	--	--	--	--			-38.315	-1.71048	79.341	-1.11974	85.732	-2.0389	70.626	-1.5433	44.796	-2.07725	12.513	-1.7581	137.904	-1.98811	100.869	-1.92918	85.885	-1.53231	59.837	-2.10129	25.427	-2.13783	175.867	-1.58983	135.899	-1.3251	115.914	-1.67587	86.64	-1.42484	55.525	-1.75037			230.824	-1.64028	210.931	-1.18675	168.626	-1.25259	175.9	-1.5314
--	--	--	--	--	--			-38.398	-1.7098	79.39	-1.11997	85.817	-2.03928	70.71	-1.54354	44.88	-2.07743	12.596	-1.75885	137.988	-1.98847	100.953	-1.92979	85.969	-1.53247	59.92	-2.10157	25.511	-2.13829	175.951	-1.59013	135.983	-1.32542	115.998	-1.67643	86.724	-1.42528	55.61	-1.75065			230.909	-1.64134	211.014	-1.18723	167.876	-1.24479	175.985	-1.53164
--	--	--	--	--	--			-39.061	-1.70598	79.44	-1.12021	85.9	-2.0397	70.793	-1.54385	44.964	-2.07763	12.679	-1.7595	138.072	-1.98875	101.036	-1.93034	86.052	-1.53271	60.004	-2.10184	25.595	-2.13873	176.035	-1.59037	136.066	-1.32574	116.081	-1.67691	86.807	-1.42569	55.693	-1.75093			230.992	-1.64234	211.098	-1.18783	167.959	-1.24579	176.067	-1.53188
--	--	--	--	--	--			-38.978	-1.70627	79.49	-1.12043	85.983	-2.04019	70.876	-1.5441	45.047	-2.07795	12.762	-1.76005	138.156	-1.98903	101.119	-1.93083	86.135	-1.53305	60.088	-2.10206	25.679	-2.1393	176.118	-1.59058	136.15	-1.32592	116.164	-1.67731	86.891	-1.42618	55.777	-1.75123			231.075	-1.64358	211.182	-1.18846	168.042	-1.24675	176.152	-1.53218
--	--	--	--	--	--			-38.895	-1.70663	79.54	-1.1206	86.067	-2.04064	70.96	-1.54452	45.13	-2.07822	12.846	-1.7604	138.239	-1.98925	101.202	-1.93167	86.219	-1.53335	60.172	-2.10229	25.762	-2.13975	176.202	-1.59078	136.234	-1.32608	116.248	-1.67764	86.975	-1.42646	55.86	-1.75142			231.158	-1.64442	211.264	-1.18908	168.126	-1.2477	176.235	-1.53252
--	--	--	--	--	--			-38.812	-1.70699	79.59	-1.12075	86.152	-2.04111	71.043	-1.54504	45.214	-2.07857	12.93	-1.76089	138.323	-1.98946	101.287	-1.93226	86.303	-1.53367	60.255	-2.10248	25.845	-2.14015	176.286	-1.59104	136.317	-1.32629	116.332	-1.67796	87.058	-1.42676	55.944	-1.75169			231.241	-1.64552	211.348	-1.18939	168.21	-1.24868	176.319	-1.5328
--	--	--	--	--	--			-38.73	-1.70742	79.64	-1.1209	86.234	-2.04146	71.126	-1.54544	45.297	-2.07895	13.013	-1.76134	138.407	-1.98963	101.369	-1.93287	86.386	-1.53398	60.338	-2.10268	25.929	-2.14054	176.369	-1.59121	136.4	-1.3265	116.415	-1.67823	87.141	-1.42698	56.027	-1.75205			231.325	-1.64651	211.431	-1.19006	168.293	-1.24947	176.403	-1.53304
--	--	--	--	--	--			-38.647	-1.708	79.69	-1.12103	86.318	-2.04178	71.211	-1.54585	45.381	-2.07939	13.096	-1.76173	138.49	-1.98976	101.453	-1.93363	86.47	-1.53422	60.423	-2.10285	26.013	-2.14092	176.453	-1.59138	136.484	-1.32671	116.499	-1.67855	87.225	-1.42736	56.112	-1.75246			231.408	-1.64812	211.514	-1.19064	168.375	-1.25014	176.486	-1.53336
--	--	--	--	--	--			-38.564	-1.70873	79.74	-1.12121	86.403	-2.04208	71.295	-1.54618	45.465	-2.07983	13.179	-1.76192	138.574	-1.98986	101.538	-1.93427	86.553	-1.53455	60.507	-2.10304	26.096	-2.14118	176.536	-1.59158	136.568	-1.32697	116.582	-1.67881	87.309	-1.42752	56.194	-1.75292			231.492	-1.64928	211.598	-1.1914	168.459	-1.25101	176.569	-1.53359
--	--	--	--	--	--			-38.482	-1.70925	79.79	-1.12139	86.485	-2.04249	71.378	-1.54663	45.549	-2.08023	13.263	-1.76238	138.658	-1.98998	101.62	-1.9348	86.637	-1.53486	60.589	-2.10322	26.178	-2.14153	176.619	-1.59179	136.651	-1.32722	116.665	-1.67905	87.391	-1.42775	56.277	-1.75323			231.574	-1.65062	211.682	-1.19222	168.626	-1.25259	176.653	-1.53386
--	--	--	--	--	--			-38.398	-1.7098	79.84	-1.1216	86.569	-2.04281	71.461	-1.54693	45.632	-2.08064	13.347	-1.76272	138.741	-1.99013	101.704	-1.93529	86.721	-1.53511	60.674	-2.10338	26.263	-2.1419	176.704	-1.59201	136.734	-1.32764	116.749	-1.6794	87.476	-1.42806	56.36	-1.75353			231.658	-1.65194	211.765	-1.19299	168.543	-1.25199	176.736	-1.53406
--	--	--	--	--	--			-38.315	-1.71048	79.89	-1.12183	86.653	-2.04311	71.545	-1.54735	45.716	-2.08105	13.429	-1.76328	138.824	-1.99046	101.787	-1.93567	86.804	-1.53534	60.757	-2.10361	26.347	-2.14228	176.787	-1.59225	136.819	-1.32802	116.834	-1.67971	87.559	-1.42832	56.445	-1.75374			231.742	-1.65297	211.849	-1.19352	168.709	-1.25356	176.82	-1.53425
--	--	--	--	--	--			-38.232	-1.71092	79.94	-1.12208	86.737	-2.04338	71.628	-1.54758	45.799	-2.08139	13.513	-1.76404	138.909	-1.99078	101.872	-1.93646	86.889	-1.53557	60.841	-2.10394	26.43	-2.14278	176.871	-1.59251	136.902	-1.32836	116.917	-1.67998	87.642	-1.42866	56.527	-1.75396			231.825	-1.654	211.932	-1.19382	168.793	-1.25437	176.903	-1.53447
--	--	--	--	--	--			-38.232	-1.71092	79.99	-1.12231	86.82	-2.04367	71.712	-1.54782	45.882	-2.08163	13.596	-1.76485	138.992	-1.99116	101.955	-1.93727	86.972	-1.53581	60.924	-2.10424	26.514	-2.14326	176.955	-1.59275	136.985	-1.32871	117.001	-1.68022	87.726	-1.42903	56.612	-1.75418			231.908	-1.65531	212.016	-1.19443	168.876	-1.25528	176.988	-1.53473
--	--	--	--	--	--			-38.148	-1.71131	80.04	-1.12258	86.904	-2.04398	71.795	-1.54814	45.966	-2.08186	13.679	-1.76557	139.075	-1.99154	102.038	-1.93809	87.056	-1.53615	61.008	-2.10454	26.597	-2.14383	177.038	-1.59293	137.069	-1.32899	117.084	-1.68043	87.809	-1.42942	56.695	-1.75436			231.992	-1.65656	212.099	-1.19519	168.96	-1.25656	177.071	-1.53501
--	--	--	--	--	--			-38.067	-1.71161	80.09	-1.12288	86.988	-2.04436	71.879	-1.54838	46.049	-2.08207	13.763	-1.76621	139.159	-1.99201	102.121	-1.93876	87.139	-1.53653	61.091	-2.10486	26.681	-2.14433	177.121	-1.59309	137.154	-1.32919	117.169	-1.68065	87.892	-1.42967	56.779	-1.7546					212.182	-1.1959	169.043	-1.25766	177.154	-1.53535
--	--	--	--	--	--			-37.9	-1.71242	80.141	-1.12321	87.072	-2.04471	71.962	-1.5486	46.133	-2.08235	13.846	-1.76691	139.243	-1.99235	102.205	-1.93923	87.223	-1.53684	61.175	-2.10516	26.764	-2.1448	177.205	-1.59327	137.236	-1.32946	117.252	-1.68086	87.976	-1.42997	56.862	-1.75491					212.267	-1.1963	169.126	-1.25883	177.238	-1.53566
--	--	--	--	--	--			-37.818	-1.71279	80.19	-1.12354	87.154	-2.04514	72.046	-1.5488	46.217	-2.08267	13.93	-1.76753	139.327	-1.9927	102.288	-1.93981	87.307	-1.53711	61.259	-2.10543	26.848	-2.14524	177.289	-1.59347	137.321	-1.32975	117.335	-1.68108	88.06	-1.43022	56.947	-1.75534					212.348	-1.19695	169.209	-1.25997	177.322	-1.53599
--	--	--	--	--	--			-37.734	-1.71324	80.24	-1.12393	87.238	-2.04561	72.129	-1.54886	46.3	-2.08307	14.014	-1.76796	139.41	-1.99301	102.371	-1.94026	87.39	-1.53736	61.342	-2.10572	26.931	-2.14561	177.372	-1.59367	137.404	-1.32992	117.419	-1.68132	88.144	-1.43058	57.029	-1.7558					212.432	-1.19773	169.294	-1.26096	177.405	-1.53627
--	--	--	--	--	--			-37.651	-1.71367	80.29	-1.12426	87.321	-2.04617	72.213	-1.54913	46.384	-2.08351	14.096	-1.76835	139.494	-1.99326	102.455	-1.94096	87.474	-1.53758	61.426	-2.10595	27.015	-2.14597	177.456	-1.59389	137.488	-1.33009	117.502	-1.68157	88.226	-1.43093	57.113	-1.75621					212.517	-1.19855	169.376	-1.26188	177.489	-1.53655
--	--	--	--	--	--			-37.569	-1.71413	80.34	-1.12454	87.406	-2.04673	72.296	-1.54951	46.467	-2.08391	14.179	-1.76873	139.577	-1.99347	102.538	-1.94142	87.557	-1.53782	61.51	-2.10616	27.099	-2.14634	177.539	-1.59413	137.57	-1.33027	117.586	-1.68188	88.311	-1.43127	57.197	-1.75655					212.599	-1.19915	168.709	-1.25356	177.573	-1.53679
--	--	--	--	--	--			-37.486	-1.71449	80.39	-1.12478	87.489	-2.0473	72.38	-1.54983	46.551	-2.08442	14.264	-1.76919	139.661	-1.99371	102.622	-1.94167	87.641	-1.53805	61.593	-2.10636	27.182	-2.14679	177.623	-1.59438	137.654	-1.33049	117.67	-1.68216	88.394	-1.43146	57.28	-1.75691					212.683	-1.19987	168.793	-1.25437	177.656	-1.53697
--	--	--	--	--	--			-37.983	-1.71205	80.441	-1.12499	87.572	-2.04789	72.464	-1.55023	46.635	-2.08498	14.347	-1.76941	139.745	-1.99396	102.706	-1.94217	87.724	-1.53819	61.677	-2.1066	27.267	-2.14728	177.706	-1.59472	137.738	-1.33067	117.753	-1.68244	88.478	-1.43181	57.364	-1.7571					212.767	-1.20061	168.876	-1.25528	177.74	-1.53715
--	--	--	--	--	--			-38.148	-1.71131	80.491	-1.12517	87.656	-2.04846	72.547	-1.55056	46.718	-2.08549	14.43	-1.76991	139.829	-1.99424	102.789	-1.94303	87.807	-1.5384	61.761	-2.10682	27.35	-2.14778	177.79	-1.59505	137.821	-1.33088	117.836	-1.68273	88.56	-1.43221	57.447	-1.75734					212.85	-1.2013	168.96	-1.25656	177.823	-1.5374
--	--	--	--	--	--			-38.067	-1.71161	80.541	-1.12529	87.74	-2.04886	72.631	-1.55095	46.802	-2.08583	14.513	-1.77045	139.912	-1.99448	102.873	-1.9438	87.892	-1.53855	61.845	-2.10703	27.434	-2.14817	177.873	-1.59532	137.905	-1.33111	117.921	-1.68303	88.644	-1.43266	57.531	-1.75759					212.933	-1.20162	169.043	-1.25766	177.907	-1.53772
--	--	--	--	--	--			-37.983	-1.71205	80.589	-1.1254	87.823	-2.04909	72.714	-1.55141	46.885	-2.08604	14.597	-1.77107	139.996	-1.99482	102.956	-1.94444	87.976	-1.53873	61.927	-2.10726	27.517	-2.1485	177.957	-1.59558	137.99	-1.3313	118.004	-1.68332	88.728	-1.43285	57.614	-1.7579					213.017	-1.20225	169.126	-1.25883	177.991	-1.53807
--	--	--	--	--	--			-37.9	-1.71242	80.641	-1.12549	87.907	-2.04922	72.798	-1.5519	46.969	-2.08623	14.68	-1.77166	140.079	-1.99512	103.04	-1.94543	88.06	-1.53889	62.011	-2.10752	27.6	-2.14884	178.04	-1.59586	138.072	-1.33149	118.088	-1.68359	88.812	-1.4331	57.698	-1.75826					213.101	-1.20281	169.209	-1.25997	178.074	-1.53846
--	--	--	--	--	--			-37.818	-1.71279	80.691	-1.12558	87.991	-2.04936	72.881	-1.5522	47.054	-2.08648	14.764	-1.77224	140.163	-1.99541	103.124	-1.94627	88.144	-1.53907	62.095	-2.10783	27.683	-2.14918	178.125	-1.59612	138.156	-1.33174	118.171	-1.68378	88.895	-1.43328	57.782	-1.75861					213.183	-1.20335	169.294	-1.26096	178.159	-1.53879
--	--	--	--	--	--			-37.734	-1.71324	80.74	-1.12568	88.074	-2.04944	72.965	-1.55243	47.137	-2.0867	14.847	-1.77286	140.246	-1.99575	103.208	-1.94697	88.227	-1.53934	62.178	-2.1082	27.767	-2.14941	178.208	-1.5964	138.24	-1.33206	118.256	-1.68407	88.979	-1.4335	57.865	-1.75895					213.268	-1.20387	169.376	-1.26188	178.242	-1.53906
--	--	--	--	--	--			-37.651	-1.71367	80.791	-1.12583	88.157	-2.04955	73.049	-1.55264	47.22	-2.08692	14.93	-1.7734	140.33	-1.9961	103.291	-1.94751	88.31	-1.53953	62.262	-2.10864	27.851	-2.14968	178.292	-1.59662	138.324	-1.33243	118.338	-1.68432	89.062	-1.43374	57.949	-1.75928					213.35	-1.20443	169.459	-1.26304	178.325	-1.53927
--	--	--	--	--	--			-37.569	-1.71413	80.84	-1.12598	88.241	-2.04972	73.132	-1.55293	47.304	-2.08706	15.014	-1.77388	140.414	-1.99638	103.374	-1.94792	88.394	-1.53971	62.346	-2.10912	27.935	-2.14994	178.375	-1.5968	138.407	-1.33271	118.422	-1.68459	89.145	-1.43406	58.033	-1.75973					213.434	-1.20485	169.543	-1.26427	178.41	-1.53945
--	--	--	--	--	--			-37.486	-1.71449	80.89	-1.12612	88.325	-2.04987	73.216	-1.55314	47.388	-2.08722	15.097	-1.77439	140.497	-1.99664	103.457	-1.94835	88.477	-1.53992	62.43	-2.10956	28.018	-2.15025	178.459	-1.59698	138.492	-1.33304	118.506	-1.68478	89.23	-1.43442	58.116	-1.76001					213.517	-1.20547	169.709	-1.26601	178.493	-1.53964
--	--	--	--	--	--			-37.403	-1.71489	80.94	-1.12633	88.408	-2.05008	73.299	-1.55331	47.471	-2.08757	15.181	-1.77491	140.581	-1.99688	103.542	-1.94904	88.56	-1.54014	62.513	-2.10995	28.102	-2.15061	178.542	-1.59717	138.574	-1.33334	118.589	-1.68497	89.313	-1.43473	58.2	-1.76026					213.6	-1.20614	169.793	-1.26731	178.576	-1.53981
--	--	--	--	--	--			-37.32	-1.71525	80.991	-1.12655	88.492	-2.05032	73.383	-1.55341	47.554	-2.08804	15.264	-1.77538	140.665	-1.99705	103.625	-1.94979	88.645	-1.54032	62.597	-2.11033	28.184	-2.15102	178.626	-1.5975	138.659	-1.33365	118.673	-1.68519	89.396	-1.435	58.283	-1.76044					213.684	-1.20694	169.876	-1.26847	178.66	-1.54004
--	--	--	--	--	--			-37.238	-1.71576	81.041	-1.12675	88.576	-2.05067	73.466	-1.55359	47.638	-2.08846	15.348	-1.77584	140.749	-1.99723	103.708	-1.95048	88.729	-1.54054	62.679	-2.11066	28.269	-2.15147	178.709	-1.59784	138.741	-1.33396	118.757	-1.68541	89.481	-1.43538	58.367	-1.76057					213.768	-1.20765	169.96	-1.26968	178.744	-1.54028
--	--	--	--	--	--			-37.155	-1.71615	81.092	-1.12694	88.659	-2.05106	73.551	-1.55378	47.721	-2.0888	15.43	-1.7762	140.832	-1.99746	103.792	-1.95115	88.813	-1.54073	62.764	-2.11094	28.353	-2.15193	178.794	-1.59815	138.825	-1.33421	118.841	-1.68572	89.564	-1.43565	58.451	-1.76075					213.85	-1.20853	170.043	-1.27104	178.827	-1.5405
--	--	--	--	--	--			-37.072	-1.71652	81.141	-1.12713	88.743	-2.05135	73.633	-1.55403	47.805	-2.08918	15.515	-1.77662	140.917	-1.9977	103.875	-1.95165	88.897	-1.54092	62.848	-2.11114	28.435	-2.15237	178.877	-1.59849	138.909	-1.33443	118.924	-1.68597	89.647	-1.43591	58.534	-1.76102					213.934	-1.20933	170.126	-1.27243	178.911	-1.54072
--	--	--	--	--	--			-36.988	-1.71698	81.191	-1.12726	88.827	-2.05163	73.716	-1.55442	47.889	-2.08965	15.597	-1.7772	141	-1.99792	103.959	-1.95219	88.98	-1.54113	62.932	-2.11137	28.519	-2.15283	178.96	-1.59881	138.993	-1.33466	119.008	-1.68626	89.73	-1.43619	58.617	-1.76134					214.018	-1.20994	170.209	-1.27373	178.995	-1.54098
--	--	--	--	--	--			-36.905	-1.71735	81.241	-1.12742	88.91	-2.0519	73.8	-1.55469	47.973	-2.09008	15.681	-1.7777	141.083	-1.99818	104.042	-1.95304	89.062	-1.54136	63.016	-2.11154	28.603	-2.15336	179.044	-1.5991	139.077	-1.33485	119.091	-1.68652	89.814	-1.43647	58.701	-1.76169					214.101	-1.21025	169.626	-1.26506	179.079	-1.54124
--	--	--	--	--	--			-36.823	-1.71776	81.291	-1.12767	88.994	-2.05225	73.884	-1.55496	48.056	-2.09039	15.764	-1.77827	141.167	-1.99849	104.125	-1.95351	89.147	-1.54163	63.099	-2.11173	28.688	-2.1539	179.128	-1.5994	139.16	-1.33507	119.174	-1.68681	89.897	-1.43684	58.786	-1.76193					214.184	-1.21069	169.459	-1.26304	179.161	-1.54156
--	--	--	--	--	--			-36.74	-1.7181	81.341	-1.12792	89.078	-2.0526	73.967	-1.5553	48.139	-2.09064	15.847	-1.77878	141.251	-1.99877	104.208	-1.95414	89.231	-1.54188	63.182	-2.11194	28.77	-2.15451	179.211	-1.59968	139.242	-1.33531	119.258	-1.68714	89.981	-1.43712	58.868	-1.76219					214.269	-1.21141	169.543	-1.26427	179.245	-1.54178
--	--	--	--	--	--			-36.657	-1.71842	81.391	-1.12818	89.162	-2.05309	74.05	-1.55569	48.222	-2.09097	15.93	-1.77942	141.334	-1.99908	104.293	-1.95438	89.314	-1.54216	63.266	-2.1122	28.854	-2.15506	179.295	-1.5999	139.327	-1.33558	119.342	-1.68744	90.064	-1.43746	58.951	-1.76251					214.352	-1.21191	169.626	-1.26506	179.329	-1.54203
--	--	--	--	--	--			-37.403	-1.71489	81.441	-1.12845	89.246	-2.05369	74.134	-1.55615	48.307	-2.09128	16.013	-1.77995	141.418	-1.99939	104.376	-1.95487	89.398	-1.54246	63.35	-2.11241	28.938	-2.15557	179.378	-1.60015	139.411	-1.33591	119.426	-1.68777	90.148	-1.43773	59.035	-1.76277					214.436	-1.21253	169.709	-1.26601	179.413	-1.54232
--	--	--	--	--	--			-37.32	-1.71525	81.49	-1.1287	89.328	-2.05441	74.218	-1.5565	48.389	-2.09171	16.098	-1.7804	141.501	-1.99971	104.459	-1.95518	89.481	-1.5428	63.433	-2.11257	29.021	-2.15605	179.462	-1.60042	139.494	-1.33617	119.51	-1.68808	90.232	-1.43802	59.118	-1.76305					214.518	-1.21301	169.793	-1.26731	179.495	-1.5426
--	--	--	--	--	--			-37.238	-1.71576	81.541	-1.12888	89.412	-2.05516	74.3	-1.55674	48.473	-2.0921	16.181	-1.78106	141.585	-1.99997	104.544	-1.95567	89.565	-1.54313	63.516	-2.11273	29.104	-2.15644	179.546	-1.60069	139.578	-1.33637	119.593	-1.68833	90.314	-1.43821	59.202	-1.76333					214.602	-1.21353	169.876	-1.26847	179.58	-1.54285
--	--	--	--	--	--			-37.155	-1.71615	81.591	-1.12908	89.497	-2.05593	74.385	-1.55691	48.557	-2.09248	16.264	-1.78164	141.668	-2.0002	104.627	-1.95606	89.649	-1.54349	63.601	-2.11295	29.188	-2.15683	179.629	-1.60095	139.662	-1.33656	119.678	-1.68858	90.399	-1.43846	59.286	-1.76361					214.686	-1.21398	169.96	-1.26968	179.663	-1.54315
--	--	--	--	--	--			-37.072	-1.71652	81.642	-1.12928	89.58	-2.0566	74.468	-1.55713	48.641	-2.09275	16.348	-1.78231	141.752	-2.00047	104.71	-1.95655	89.733	-1.54378	63.684	-2.1132	29.271	-2.15711	179.712	-1.60124	139.745	-1.33679	119.761	-1.68876	90.483	-1.43853	59.369	-1.76387					214.769	-1.21446	170.043	-1.27104	179.747	-1.54343
--	--	--	--	--	--			-36.988	-1.71698	81.692	-1.12946	89.663	-2.05723	74.552	-1.55737	48.724	-2.093	16.43	-1.78291	141.835	-2.0007	104.793	-1.95688	89.817	-1.54405	63.766	-2.11346	29.356	-2.15731	179.797	-1.60163	139.829	-1.33705	119.844	-1.68889	90.565	-1.43873	59.452	-1.76428					214.852	-1.21531	170.126	-1.27243	179.83	-1.54367
--	--	--	--	--	--			-36.905	-1.71735	81.742	-1.12959	89.747	-2.05783	74.636	-1.55761	48.808	-2.09324	16.513	-1.78346	141.919	-2.00092	104.877	-1.9575	89.9	-1.54431	63.851	-2.11375	29.438	-2.15756	179.881	-1.60198	139.911	-1.33726	119.928	-1.68904	90.649	-1.43897	59.536	-1.76473					214.935	-1.21596	170.209	-1.27373	179.914	-1.54391
--	--	--	--	--	--			-36.823	-1.71776	81.791	-1.12972	89.83	-2.05827	74.719	-1.55785	48.891	-2.09341	16.597	-1.78379	142.003	-2.00117	104.961	-1.95833	89.983	-1.54454	63.935	-2.11401	29.523	-2.15787	179.964	-1.60223	139.995	-1.33751	120.012	-1.68914	90.734	-1.43921	59.62	-1.76505					215.019	-1.21639	170.292	-1.27493	179.998	-1.54411
--	--	--	--	--	--			-36.74	-1.7181	81.841	-1.12986	89.914	-2.05864	74.803	-1.55801	48.974	-2.09357	16.679	-1.78413	142.087	-2.00147	105.044	-1.95891	90.067	-1.54472	64.019	-2.11423	29.605	-2.15823	180.048	-1.60246	140.08	-1.33779	120.095	-1.68929	90.816	-1.43951	59.704	-1.7653					215.103	-1.21673	170.292	-1.27493	180.081	-1.54434
--	--	--	--	--	--			-36.657	-1.71842	81.891	-1.12999	89.998	-2.05894	74.886	-1.55829	49.059	-2.09376	16.764	-1.78468	142.17	-2.0018	105.128	-1.9595	90.152	-1.54495	64.103	-2.11441	29.689	-2.15869	180.131	-1.60275	140.164	-1.33807	120.178	-1.68945	90.899	-1.43988	59.787	-1.7655					215.186	-1.21739	170.459	-1.27731	180.165	-1.54467
--	--	--	--	--	--			-36.573	-1.71877	81.941	-1.13013	90.082	-2.05921	74.97	-1.55857	49.142	-2.09407	16.847	-1.78529	142.253	-2.00207	105.211	-1.96016	90.234	-1.54515	64.186	-2.11459	29.773	-2.159	180.215	-1.60294	140.246	-1.33842	120.263	-1.68963	90.983	-1.44023	59.869	-1.76573					215.27	-1.21812	170.543	-1.27866	180.248	-1.54501
--	--	--	--	--	--			-36.573	-1.71877	81.99	-1.13036	90.166	-2.05952	75.054	-1.55887	49.225	-2.09441	16.931	-1.78581	142.338	-2.00234	105.294	-1.96048	90.319	-1.54531	64.27	-2.11474	29.856	-2.15923	180.298	-1.60317	140.331	-1.33881	120.346	-1.6898	91.066	-1.44048	59.954	-1.7659					215.353	-1.21902	170.626	-1.27989	180.332	-1.54546
--	--	--	--	--	--			-36.409	-1.71963	82.041	-1.13057	90.249	-2.0599	75.137	-1.55912	49.31	-2.09489	17.014	-1.78622	142.42	-2.00267	105.379	-1.96113	90.404	-1.5455	64.354	-2.11487	29.94	-2.15942	180.381	-1.6034	140.413	-1.33916	120.429	-1.69006	91.151	-1.4408	60.038	-1.76611					215.437	-1.2195	170.709	-1.28152	180.415	-1.54588
--	--	--	--	--	--			-36.325	-1.71983	82.091	-1.13085	90.333	-2.06021	75.22	-1.55928	49.393	-2.09541	17.097	-1.78668	142.505	-2.003	105.462	-1.96172	90.486	-1.5457	64.437	-2.11497	30.024	-2.15977	180.465	-1.6036	140.498	-1.33946	120.513	-1.69031	91.233	-1.44115	60.12	-1.76635					215.52	-1.22013	170.792	-1.28271	180.499	-1.54629
--	--	--	--	--	--			-36.242	-1.7201	82.141	-1.13117	90.417	-2.06056	75.304	-1.55941	49.476	-2.09591	17.181	-1.78724	142.588	-2.00326	105.546	-1.96202	90.569	-1.54586	64.52	-2.11508	30.107	-2.16014	180.549	-1.6038	140.581	-1.33974	120.597	-1.69059	91.317	-1.44134	60.206	-1.76666					215.604	-1.22076	170.875	-1.28417	180.583	-1.54669
--	--	--	--	--	--			-36.159	-1.72034	82.191	-1.13152	90.5	-2.06089	75.387	-1.55965	49.56	-2.09631	17.263	-1.78799	142.672	-2.00355	105.629	-1.96267	90.653	-1.54603	64.605	-2.11518	30.19	-2.16053	180.633	-1.60403	140.665	-1.33994	120.68	-1.69093	91.401	-1.4414	60.289	-1.76691					215.687	-1.22145	170.959	-1.28579	180.667	-1.54707
--	--	--	--	--	--			-36.077	-1.72065	82.241	-1.13186	90.584	-2.06136	75.472	-1.55987	49.643	-2.09669	17.347	-1.78871	142.756	-2.00385	105.712	-1.96306	90.737	-1.54623	64.688	-2.1153	30.274	-2.16098	180.717	-1.60435	140.749	-1.34016	120.764	-1.69125	91.485	-1.44175	60.372	-1.76721					215.77	-1.2222	171.042	-1.28735	180.75	-1.5474
--	--	--	--	--	--			-35.993	-1.72106	82.291	-1.13215	90.666	-2.06169	75.555	-1.56011	49.727	-2.09697	17.431	-1.78929	142.839	-2.0042	105.796	-1.96343	90.82	-1.54644	64.772	-2.11545	30.359	-2.16157	180.799	-1.60473	140.833	-1.34037	120.848	-1.69154	91.569	-1.44206	60.456	-1.76759					215.853	-1.22253	170.376	-1.27604	180.834	-1.54768
--	--	--	--	--	--			-35.91	-1.72147	82.342	-1.13238	90.751	-2.06209	75.639	-1.56041	49.811	-2.09722	17.513	-1.79009	142.922	-2.00454	105.879	-1.96386	90.904	-1.54663	64.855	-2.11565	30.443	-2.1622	180.883	-1.6051	140.916	-1.34056	120.931	-1.6918	91.652	-1.44239	60.538	-1.76798					215.938	-1.22294	170.376	-1.27604	180.917	-1.54797
--	--	--	--	--	--			-35.826	-1.72176	82.391	-1.13254	90.835	-2.06243	75.722	-1.56069	49.895	-2.09745	17.598	-1.7907	143.006	-2.00492	105.962	-1.96442	90.988	-1.54688	64.939	-2.11583	30.526	-2.16283	180.966	-1.6055	141	-1.34075	121.015	-1.69205	91.736	-1.44259	60.623	-1.76832					216.021	-1.22337	170.459	-1.27731	181.001	-1.54832
--	--	--	--	--	--			-36.491	-1.71918	82.442	-1.13267	90.917	-2.06266	75.805	-1.56098	49.978	-2.09766	17.681	-1.79138	143.089	-2.00541	106.046	-1.96503	91.072	-1.54724	65.022	-2.11603	30.609	-2.16343	181.05	-1.6059	141.083	-1.34099	121.099	-1.69235	91.82	-1.44287	60.707	-1.76853					216.105	-1.22388	170.543	-1.27866	181.084	-1.54872
--	--	--	--	--	--			-36.491	-1.71918	82.491	-1.13275	91.001	-2.06287	75.889	-1.56137	50.062	-2.09792	17.765	-1.79173	143.174	-2.00592	106.13	-1.96559	91.154	-1.54757	65.105	-2.11628	30.694	-2.16392	181.134	-1.60625	141.167	-1.34121	121.182	-1.69253	91.902	-1.44307	60.791	-1.76871					216.188	-1.22451	170.626	-1.27989	181.168	-1.54904
--	--	--	--	--	--			-36.409	-1.71963	82.541	-1.13281	91.085	-2.0631	75.972	-1.56171	50.145	-2.09819	17.848	-1.79204	143.257	-2.00631	106.213	-1.96627	91.239	-1.54789	65.19	-2.11664	30.776	-2.16425	181.218	-1.60655	141.251	-1.34142	121.266	-1.6927	91.986	-1.44341	60.874	-1.769					216.271	-1.22502	170.709	-1.28152	181.251	-1.54926
--	--	--	--	--	--			-36.325	-1.71983	82.592	-1.13285	91.169	-2.06335	76.056	-1.56189	50.229	-2.09851	17.931	-1.79241	143.341	-2.00665	106.297	-1.96685	91.322	-1.5482	65.273	-2.11703	30.861	-2.1646	181.302	-1.60675	141.335	-1.34165	121.349	-1.69285	92.07	-1.44367	60.957	-1.76922					216.355	-1.22551	170.792	-1.28271	181.335	-1.54946
--	--	--	--	--	--			-36.242	-1.7201	82.642	-1.13288	91.252	-2.06355	76.14	-1.56209	50.312	-2.09894	18.014	-1.79283	143.425	-2.00689	106.38	-1.96744	91.406	-1.54846	65.358	-2.11743	30.943	-2.16499	181.386	-1.60694	141.418	-1.34188	121.433	-1.69299	92.153	-1.44395	61.041	-1.76948					216.439	-1.22651	170.875	-1.28417	181.418	-1.5497
--	--	--	--	--	--			-36.159	-1.72034	82.692	-1.13294	91.337	-2.06376	76.224	-1.5622	50.396	-2.09944	18.098	-1.79331	143.508	-2.00701	106.464	-1.96773	91.49	-1.5487	65.441	-2.11776	31.027	-2.16532	181.468	-1.60708	141.502	-1.34215	121.517	-1.69321	92.237	-1.44417	61.123	-1.76976					216.522	-1.22691	170.959	-1.28579	181.502	-1.54991
--	--	--	--	--	--			-36.077	-1.72065	82.741	-1.13305	91.419	-2.06396	76.306	-1.56231	50.479	-2.09991	18.182	-1.79358	143.592	-2.0071	106.548	-1.96814	91.574	-1.54894	65.525	-2.11806	31.111	-2.16562	181.551	-1.60728	141.585	-1.34243	121.599	-1.69353	92.32	-1.4443	61.208	-1.77					216.605	-1.22749	171.042	-1.28735	181.586	-1.55017
--	--	--	--	--	--			-35.993	-1.72106	82.792	-1.13319	91.503	-2.0643	76.39	-1.56241	50.563	-2.10037	18.265	-1.794	143.675	-2.00717	106.631	-1.96841	91.658	-1.54916	65.608	-2.11832	31.194	-2.16582	181.635	-1.60749	141.669	-1.34279	121.684	-1.69383	92.404	-1.44461	61.292	-1.77024					216.689	-1.22808	171.126	-1.28882	181.669	-1.55038
--	--	--	--	--	--			-35.91	-1.72147	82.842	-1.13337	91.587	-2.0646	76.474	-1.56253	50.647	-2.10067	18.348	-1.79438	143.76	-2.00728	106.715	-1.9687	91.74	-1.54938	65.691	-2.11854	31.278	-2.16593	181.719	-1.60771	141.753	-1.34314	121.767	-1.69416	92.488	-1.44492	61.375	-1.77056					216.772	-1.22868	171.126	-1.28882	181.752	-1.55067
--	--	--	--	--	--			-35.826	-1.72176	82.892	-1.13362	91.671	-2.06493	76.558	-1.56269	50.73	-2.1009	18.432	-1.79492	143.843	-2.00743	106.797	-1.96891	91.823	-1.54959	65.775	-2.11874	31.362	-2.1661	181.803	-1.60793	141.837	-1.34353	121.852	-1.69441	92.572	-1.44515	61.459	-1.77093					216.855	-1.2292	171.209	-1.29036	181.836	-1.55095
--	--	--	--	--	--			-35.743	-1.72219	82.941	-1.13391	91.754	-2.06527	76.641	-1.56293	50.814	-2.10114	18.515	-1.79567	143.926	-2.00773	106.881	-1.96905	91.909	-1.54981	65.858	-2.11891	31.445	-2.16624	181.886	-1.60828	141.92	-1.34383	121.934	-1.69467	92.655	-1.44544	61.543	-1.77132					216.939	-1.22953	171.292	-1.29185	181.919	-1.55126
--	--	--	--	--	--			-35.743	-1.72219	82.993	-1.13411	91.838	-2.06554	76.725	-1.56307	50.897	-2.10135	18.598	-1.79627	144.01	-2.00807	106.965	-1.96931	91.992	-1.55004	65.943	-2.11903	31.53	-2.16639	181.97	-1.60869	142.004	-1.34415	122.019	-1.69497	92.739	-1.44569	61.626	-1.77171					217.023	-1.22997	171.375	-1.29293	182.004	-1.55164
--	--	--	--	--	--			-35.662	-1.72287	83.043	-1.13433	91.921	-2.06586	76.809	-1.56334	50.981	-2.10158	18.681	-1.79699	144.093	-2.00849	107.049	-1.96995	92.075	-1.55029	66.027	-2.1192	31.612	-2.16655	182.053	-1.60914	142.088	-1.34435	122.102	-1.69519	92.822	-1.446	61.709	-1.77205					217.106	-1.2305	171.458	-1.29468	182.086	-1.55198
--	--	--	--	--	--			-35.579	-1.72354	83.092	-1.13453	92.005	-2.06616	76.891	-1.56359	51.065	-2.10176	18.765	-1.79771	144.177	-2.00898	107.132	-1.97053	92.159	-1.55053	66.11	-2.11947	31.696	-2.16678	182.137	-1.60953	142.172	-1.34456	122.186	-1.69534	92.905	-1.44626	61.793	-1.77243					217.189	-1.23092	171.542	-1.29613	182.171	-1.5523
--	--	--	--	--	--			-35.495	-1.72415	83.142	-1.1347	92.088	-2.0665	76.975	-1.56387	51.149	-2.10194	18.849	-1.79833	144.261	-2.0094	107.216	-1.97105	92.243	-1.55078	66.193	-2.11978	31.781	-2.16707	182.22	-1.60988	142.255	-1.34483	122.269	-1.69553	92.99	-1.44656	61.877	-1.77264					217.272	-1.23144	171.625	-1.29783	182.254	-1.55265
--	--	--	--	--	--			-35.414	-1.72458	83.192	-1.13483	92.172	-2.06693	77.059	-1.56428	51.232	-2.10215	18.931	-1.79895	144.344	-2.00971	107.299	-1.97175	92.326	-1.55105	66.277	-2.12	31.863	-2.16746	182.304	-1.61014	142.338	-1.34504	122.352	-1.6957	93.072	-1.44679	61.961	-1.77294					217.357	-1.23215	171.708	-1.29917	182.337	-1.55288
--	--	--	--	--	--			-35.33	-1.72499	83.243	-1.13499	92.256	-2.06728	77.143	-1.56464	51.316	-2.10233	19.015	-1.79961	144.429	-2.00999	107.382	-1.97252	92.41	-1.55128	66.36	-2.12026	31.947	-2.16794	182.387	-1.61035	142.422	-1.34524	122.436	-1.69589	93.157	-1.44702	62.045	-1.7732					217.439	-1.23286	171.791	-1.30041	182.422	-1.55315
--	--	--	--	--	--			-35.247	-1.72547	83.292	-1.13511	92.34	-2.06758	77.226	-1.56499	51.399	-2.10252	19.099	-1.80016	144.511	-2.01023	107.466	-1.97305	92.493	-1.5515	66.444	-2.1206	32.031	-2.16847	182.472	-1.61062	142.505	-1.34541	122.52	-1.69609	93.24	-1.44722	62.128	-1.77343					217.523	-1.23358	171.876	-1.30195	182.505	-1.55343
--	--	--	--	--	--			-35.164	-1.7258	83.342	-1.13522	92.423	-2.06781	77.309	-1.56525	51.482	-2.10269	19.182	-1.80057	144.595	-2.01053	107.55	-1.97336	92.577	-1.55178	66.527	-2.12112	32.114	-2.16906	182.555	-1.61089	142.589	-1.34568	122.604	-1.69624	93.325	-1.4475	62.211	-1.77367					217.606	-1.23417	171.209	-1.29036	182.588	-1.55374
--	--	--	--	--	--			-35.081	-1.7261	83.392	-1.13533	92.507	-2.06803	77.393	-1.56542	51.567	-2.10287	19.266	-1.80103	144.68	-2.01087	107.633	-1.97374	92.661	-1.55206	66.611	-2.12152	32.198	-2.1696	182.638	-1.6112	142.673	-1.34596	122.687	-1.69644	93.408	-1.44779	62.295	-1.7739					217.69	-1.2348	171.292	-1.29185	182.672	-1.5541
--	--	--	--	--	--			-34.997	-1.72646	83.442	-1.13544	92.59	-2.06822	77.476	-1.56554	51.649	-2.10305	19.349	-1.80147	144.763	-2.01114	107.717	-1.97419	92.744	-1.5524	66.695	-2.12186	32.28	-2.17013	182.723	-1.6115	142.756	-1.34628	122.77	-1.69658	93.49	-1.44801	62.379	-1.77413					217.774	-1.23545	171.375	-1.29293	182.755	-1.55441
--	--	--	--	--	--			-35.662	-1.72287	83.492	-1.13556	92.674	-2.06839	77.561	-1.56569	51.733	-2.1033	19.432	-1.80189	144.846	-2.01148	107.799	-1.97458	92.828	-1.55272	66.779	-2.12216	32.365	-2.17052	182.806	-1.61183	142.84	-1.34655	122.855	-1.69676	93.575	-1.44827	62.463	-1.77438					217.857	-1.23618	171.458	-1.29468	182.839	-1.55476
--	--	--	--	--	--			-35.579	-1.72354	83.543	-1.1357	92.757	-2.06853	77.643	-1.56581	51.817	-2.10357	19.516	-1.80243	144.93	-2.01183	107.884	-1.97464	92.912	-1.55304	66.862	-2.12242	32.448	-2.17096	182.889	-1.61227	142.923	-1.34676	122.937	-1.69694	93.658	-1.44851	62.546	-1.77463					217.94	-1.23671	171.542	-1.29613	182.923	-1.55511
--	--	--	--	--	--			-35.495	-1.72415	83.593	-1.13586	92.841	-2.0687	77.727	-1.56592	51.9	-2.10393	19.599	-1.80307	145.013	-2.01218	107.967	-1.97505	92.997	-1.55332	66.946	-2.12261	32.532	-2.17135	182.972	-1.61273	143.007	-1.34691	123.022	-1.69712	93.742	-1.44876	62.629	-1.77499					218.024	-1.23726	171.625	-1.29783	183.007	-1.55553
--	--	--	--	--	--			-35.414	-1.72458	83.643	-1.13604	92.925	-2.06888	77.81	-1.56601	51.985	-2.10427	19.683	-1.8036	145.097	-2.01246	108.051	-1.9755	93.079	-1.55355	67.03	-2.12285	32.615	-2.17171	183.056	-1.61332	143.091	-1.34714	123.105	-1.69736	93.825	-1.44896	62.712	-1.77535					218.107	-1.23775	171.708	-1.29917	183.091	-1.55594
--	--	--	--	--	--			-35.33	-1.72499	83.693	-1.13621	93.009	-2.06912	77.895	-1.56614	52.068	-2.10467	19.765	-1.80413	145.181	-2.01273	108.134	-1.97586	93.163	-1.55382	67.113	-2.12311	32.699	-2.17204	183.139	-1.61376	143.175	-1.34741	123.189	-1.69764	93.908	-1.44917	62.796	-1.77561					218.19	-1.23816	171.791	-1.30041	183.174	-1.55636
--	--	--	--	--	--			-35.247	-1.72547	83.743	-1.13638	93.092	-2.06947	77.978	-1.56631	52.152	-2.105	19.85	-1.80455	145.264	-2.01296	108.218	-1.97637	93.246	-1.55404	67.196	-2.12331	32.782	-2.17233	183.223	-1.61412	143.257	-1.34767	123.272	-1.69795	93.992	-1.44933	62.88	-1.77581					218.274	-1.23866	171.876	-1.30195	183.258	-1.55672
--	--	--	--	--	--			-35.164	-1.7258	83.793	-1.13654	93.176	-2.06977	78.062	-1.56651	52.234	-2.10531	19.933	-1.80491	145.347	-2.01319	108.301	-1.97696	93.33	-1.55433	67.281	-2.12354	32.866	-2.17261	183.308	-1.61444	143.341	-1.34787	123.357	-1.69836	94.075	-1.44951	62.963	-1.77605					218.358	-1.23943	171.958	-1.30352	183.341	-1.55703
--	--	--	--	--	--			-35.081	-1.7261	83.842	-1.13667	93.26	-2.07006	78.146	-1.56671	52.319	-2.10556	20.017	-1.80541	145.431	-2.01341	108.385	-1.97769	93.414	-1.55452	67.364	-2.1238	32.951	-2.17287	183.391	-1.61482	143.426	-1.34812	123.439	-1.69882	94.158	-1.44977	63.048	-1.77627					218.441	-1.24005	171.958	-1.30352	183.425	-1.55733
--	--	--	--	--	--			-34.997	-1.72646	83.893	-1.13678	93.343	-2.07039	78.229	-1.56695	52.401	-2.10581	20.1	-1.80597	145.515	-2.01367	108.468	-1.97838	93.498	-1.55471	67.446	-2.12411	33.034	-2.17321	183.475	-1.61512	143.509	-1.3484	123.523	-1.6992	94.243	-1.45008	63.131	-1.77645					218.525	-1.24065	172.041	-1.30522	183.508	-1.55768
--	--	--	--	--	--			-34.914	-1.72671	83.943	-1.13689	93.428	-2.07075	78.313	-1.56717	52.486	-2.10607	20.183	-1.80652	145.597	-2.01396	108.552	-1.97903	93.582	-1.55488	67.531	-2.12443	33.118	-2.1735	183.557	-1.6154	143.592	-1.34883	123.606	-1.6995	94.326	-1.4504	63.215	-1.7767					218.608	-1.24104	172.124	-1.30671	183.592	-1.55801
--	--	--	--	--	--			-34.831	-1.72692	83.993	-1.13702	93.511	-2.07106	78.397	-1.56734	52.57	-2.10638	20.266	-1.80707	145.681	-2.01418	108.635	-1.97953	93.664	-1.55504	67.615	-2.12473	33.2	-2.17387	183.642	-1.61564	143.676	-1.34931	123.69	-1.69972	94.41	-1.4506	63.298	-1.77702					218.692	-1.24139	172.207	-1.3084	183.675	-1.55841
--	--	--	--	--	--			-34.749	-1.72722	84.043	-1.13714	93.594	-2.0714	78.48	-1.56748	52.653	-2.10665	20.35	-1.80733	145.766	-2.01448	108.719	-1.97988	93.748	-1.55519	67.699	-2.12504	33.285	-2.17424	183.724	-1.61586	143.759	-1.34969	123.773	-1.69986	94.493	-1.45084	63.382	-1.77744					218.775	-1.24195	172.291	-1.31039	183.759	-1.55875
--	--	--	--	--	--			-34.665	-1.72762	84.093	-1.1373	93.679	-2.07176	78.563	-1.56758	52.737	-2.10692	20.433	-1.80781	145.85	-2.01471	108.803	-1.9803	93.832	-1.55532	67.782	-2.12534	33.368	-2.17452	183.809	-1.61617	143.843	-1.35004	123.858	-1.7	94.577	-1.45102	63.465	-1.77772					218.859	-1.24242	172.374	-1.31214	183.842	-1.55906
--	--	--	--	--	--			-34.582	-1.72795	84.143	-1.13744	93.762	-2.07219	78.646	-1.56771	52.821	-2.10726	20.516	-1.80836	145.933	-2.01504	108.887	-1.98082	93.916	-1.55545	67.866	-2.1256	33.451	-2.17481	183.892	-1.61666	143.927	-1.35034	123.941	-1.70014	94.661	-1.45127	63.549	-1.77807					218.942	-1.24282	172.458	-1.31397	183.926	-1.55945
--	--	--	--	--	--			-34.417	-1.72865	84.193	-1.13759	93.846	-2.07258	78.731	-1.56784	52.904	-2.1076	20.6	-1.809	146.016	-2.01531	108.969	-1.9811	94	-1.55558	67.95	-2.12579	33.536	-2.17516	183.975	-1.61724	144.011	-1.35064	124.025	-1.70031	94.745	-1.45156	63.633	-1.77837					219.025	-1.24352	172.54	-1.31579	184.009	-1.55984
--	--	--	--	--	--			-34.334	-1.72901	84.244	-1.13775	93.928	-2.07299	78.814	-1.56802	52.987	-2.10793	20.684	-1.80943	146.1	-2.01551	109.053	-1.98127	94.083	-1.55569	68.033	-2.12605	33.619	-2.17561	184.059	-1.61764	144.095	-1.35087	124.109	-1.70048	94.827	-1.4519	63.716	-1.7786					219.108	-1.24428	172.707	-1.31959	184.093	-1.56022
--	--	--	--	--	--			-34.251	-1.7295	84.294	-1.13795	94.013	-2.07347	78.898	-1.56817	53.071	-2.10831	20.767	-1.80996	146.183	-2.01573	109.137	-1.98153	94.167	-1.55582	68.117	-2.12624	33.703	-2.17602	184.143	-1.61805	144.178	-1.35109	124.191	-1.70071	94.911	-1.45216	63.8	-1.77882					219.192	-1.24472	172.624	-1.31755	184.177	-1.5606
--	--	--	--	--	--			-34.168	-1.72996	84.343	-1.13816	94.096	-2.07397	78.981	-1.56834	53.154	-2.10863	20.851	-1.81063	146.266	-2.01594	109.22	-1.98174	94.25	-1.556	68.2	-2.12638	33.786	-2.17634	184.226	-1.61834	144.262	-1.35125	124.275	-1.70092	94.995	-1.45243	63.883	-1.77905					219.275	-1.24541	172.041	-1.30522	184.261	-1.56092
--	--	--	--	--	--			-34.499	-1.72834	84.393	-1.13834	94.18	-2.0744	79.065	-1.56857	53.239	-2.10895	20.934	-1.81111	146.351	-2.0162	109.304	-1.98211	94.334	-1.5562	68.283	-2.12646	33.87	-2.17679	184.31	-1.61867	144.345	-1.3514	124.359	-1.70113	95.078	-1.45262	63.967	-1.77924					219.359	-1.24608	172.124	-1.30671	184.344	-1.5613
--	--	--	--	--	--			-34.914	-1.72671	84.444	-1.13848	94.263	-2.07489	79.149	-1.56882	53.321	-2.10937	21.017	-1.81183	146.435	-2.01655	109.388	-1.98268	94.418	-1.55642	68.367	-2.12655	33.953	-2.17715	184.394	-1.61892	144.429	-1.35157	124.443	-1.70137	95.163	-1.45286	64.051	-1.77938					219.442	-1.24658	172.207	-1.3084	184.428	-1.56164
--	--	--	--	--	--			-34.831	-1.72692	84.493	-1.13862	94.347	-2.07534	79.232	-1.56903	53.405	-2.10977	21.1	-1.81262	146.518	-2.01679	109.471	-1.98306	94.501	-1.55666	68.451	-2.12665	34.037	-2.17755	184.478	-1.61922	144.512	-1.35177	124.527	-1.7016	95.245	-1.4531	64.134	-1.77956					219.527	-1.24684	172.291	-1.31039	184.511	-1.56197
--	--	--	--	--	--			-34.749	-1.72722	84.543	-1.13876	94.431	-2.07572	79.316	-1.56921	53.49	-2.11013	21.184	-1.81313	146.601	-2.01701	109.554	-1.98353	94.585	-1.55693	68.535	-2.12676	34.121	-2.17786	184.561	-1.61946	144.596	-1.35196	124.61	-1.70186	95.329	-1.45335	64.219	-1.77985					219.609	-1.24732	172.374	-1.31214	184.595	-1.56232
--	--	--	--	--	--			-34.665	-1.72762	84.595	-1.1389	94.515	-2.07621	79.399	-1.56936	53.573	-2.11046	21.268	-1.81377	146.685	-2.01723	109.638	-1.98403	94.668	-1.55721	68.619	-2.12693	34.205	-2.17813	184.644	-1.61976	144.68	-1.35215	124.694	-1.70211	95.413	-1.45357	64.302	-1.78012					219.693	-1.24758	172.458	-1.31397	184.679	-1.5627
--	--	--	--	--	--			-34.582	-1.72795	84.643	-1.139	94.598	-2.07668	79.483	-1.56947	53.657	-2.11067	21.351	-1.81428	146.768	-2.01748	109.721	-1.98457	94.752	-1.55752	68.703	-2.12714	34.288	-2.17845	184.728	-1.62006	144.764	-1.3524	124.777	-1.70236	95.497	-1.45366	64.385	-1.78037					219.776	-1.24807	172.54	-1.31579	184.763	-1.56306
--	--	--	--	--	--			-34.499	-1.72834	84.694	-1.13909	94.681	-2.07715	79.567	-1.56965	53.74	-2.11091	21.434	-1.81483	146.852	-2.0178	109.805	-1.98515	94.835	-1.5578	68.786	-2.12732	34.371	-2.17869	184.812	-1.6204	144.847	-1.35266	124.86	-1.70266	95.58	-1.45391	64.469	-1.78065					219.859	-1.24847	172.624	-1.31755	184.846	-1.56336
--	--	--	--	--	--			-34.417	-1.72865	84.743	-1.13917	94.765	-2.07754	79.65	-1.56983	53.823	-2.11112	21.516	-1.81563	146.936	-2.01813	109.888	-1.98571	94.919	-1.55804	68.87	-2.12752	34.455	-2.17897	184.895	-1.62084	144.931	-1.35294	124.944	-1.70296	95.664	-1.4542	64.552	-1.781					219.943	-1.24917	172.707	-1.31959	184.93	-1.56364
--	--	--	--	--	--			-34.334	-1.72901	84.794	-1.13926	94.849	-2.07792	79.734	-1.57001	53.908	-2.1113	21.6	-1.81606	147.019	-2.01851	109.972	-1.98615	95.003	-1.55824	68.953	-2.12773	34.539	-2.17927	184.979	-1.62126	145.016	-1.35316	125.029	-1.70321	95.748	-1.45453	64.635	-1.78133					220.027	-1.24983	172.79	-1.32157	185.012	-1.56402
--	--	--	--	--	--			-34.251	-1.7295	84.844	-1.13937	94.932	-2.07827	79.817	-1.57026	53.991	-2.11148	21.684	-1.81642	147.104	-2.01882	110.055	-1.98649	95.087	-1.55845	69.037	-2.12796	34.622	-2.17962	185.062	-1.6217	145.098	-1.35341	125.111	-1.70346	95.832	-1.45469	64.719	-1.78157					220.111	-1.25033	172.79	-1.32157	185.095	-1.5644
--	--	--	--	--	--			-34.168	-1.72996	84.894	-1.13947	95.016	-2.07857	79.901	-1.57047	54.075	-2.11167	21.767	-1.81664	147.187	-2.01913	110.139	-1.98678	95.171	-1.55867	69.12	-2.12814	34.706	-2.18	185.145	-1.62212	145.181	-1.35362	125.195	-1.70368	95.915	-1.45492	64.803	-1.78187					220.194	-1.25079	172.872	-1.32386	185.179	-1.56483
--	--	--	--	--	--			-34.085	-1.73025	84.944	-1.13959	95.1	-2.07885	79.984	-1.5707	54.158	-2.11193	21.85	-1.81694	147.271	-2.01943	110.223	-1.98717	95.255	-1.55886	69.203	-2.12829	34.789	-2.1804	185.229	-1.62254	145.265	-1.35384	125.278	-1.70383	95.998	-1.45512	64.887	-1.78213					220.277	-1.25142	172.956	-1.3256	185.264	-1.56523
--	--	--	--	--	--			-34.003	-1.73064	84.994	-1.13971	95.183	-2.07913	80.069	-1.57093	54.242	-2.11227	21.935	-1.81716	147.354	-2.01973	110.307	-1.98746	95.338	-1.55911	69.286	-2.12843	34.873	-2.18093	185.313	-1.62281	145.349	-1.35409	125.363	-1.70403	96.082	-1.4553	64.971	-1.78234					220.361	-1.25194	173.039	-1.3277	185.347	-1.56567
--	--	--	--	--	--			-33.919	-1.73102	85.044	-1.13981	95.266	-2.07937	80.152	-1.57116	54.325	-2.1126	22.018	-1.81765	147.437	-2.01999	110.39	-1.98776	95.421	-1.55939	69.371	-2.12857	34.957	-2.18143	185.396	-1.62309	145.432	-1.35443	125.445	-1.70424	96.165	-1.45551	65.054	-1.78251					220.444	-1.25249	173.122	-1.32961	185.431	-1.56611
--	--	--	--	--	--			-33.836	-1.73135	85.094	-1.13993	95.352	-2.07956	80.236	-1.57132	54.409	-2.11301	22.101	-1.81806	147.521	-2.02026	110.473	-1.98807	95.505	-1.55966	69.455	-2.12876	35.041	-2.18194	185.481	-1.62341	145.517	-1.35475	125.529	-1.70442	96.249	-1.45574	65.137	-1.7827					220.528	-1.25302	173.205	-1.33139	185.515	-1.56652
--	--	--	--	--	--			-33.753	-1.73172	85.144	-1.14002	95.435	-2.0798	80.319	-1.57146	54.492	-2.11347	22.185	-1.81841	147.604	-2.0205	110.557	-1.98856	95.589	-1.56	69.539	-2.12901	35.124	-2.18242	185.565	-1.62374	145.6	-1.35501	125.614	-1.70463	96.332	-1.45606	65.221	-1.78296					220.612	-1.2536	173.288	-1.33315	185.598	-1.56702
--	--	--	--	--	--			-33.671	-1.73207	85.194	-1.14011	95.518	-2.08004	80.403	-1.57162	54.577	-2.11392	22.268	-1.81888	147.689	-2.02076	110.64	-1.98907	95.672	-1.5603	69.622	-2.12926	35.207	-2.18286	185.648	-1.62409	145.684	-1.35525	125.697	-1.70488	96.416	-1.45631	65.304	-1.78323					220.695	-1.25408	173.372	-1.33505	185.681	-1.5675
--	--	--	--	--	--			-33.587	-1.73243	85.244	-1.1402	95.602	-2.08025	80.486	-1.57185	54.66	-2.11434	22.351	-1.81948	147.772	-2.0211	110.723	-1.98943	95.756	-1.56056	69.706	-2.12952	35.291	-2.1832	185.731	-1.62448	145.767	-1.3555	125.781	-1.70522	96.5	-1.45655	65.388	-1.78356					220.778	-1.25461	173.454	-1.33678	185.764	-1.56788
--	--	--	--	--	--			-33.505	-1.73272	85.295	-1.14032	95.686	-2.0805	80.57	-1.57209	54.743	-2.1147	22.435	-1.82009	147.856	-2.02143	110.808	-1.98982	95.839	-1.5608	69.79	-2.12979	35.375	-2.18357	185.814	-1.62479	145.85	-1.35574	125.864	-1.70557	96.583	-1.45692	65.472	-1.78391					220.862	-1.25537	173.538	-1.33871	185.847	-1.56823
--	--	--	--	--	--			-33.338	-1.73351	85.344	-1.14043	95.769	-2.08079	80.654	-1.57235	54.827	-2.11504	22.519	-1.82058	147.94	-2.02176	110.891	-1.99027	95.923	-1.561	69.874	-2.13014	35.459	-2.18389	185.898	-1.62515	145.934	-1.35599	125.948	-1.70602	96.666	-1.4572	65.556	-1.78429					220.945	-1.25584	173.621	-1.34062	185.931	-1.56873
--	--	--	--	--	--			-33.422	-1.73315	85.395	-1.14053	95.853	-2.08104	80.738	-1.57261	54.912	-2.11524	22.602	-1.82105	148.022	-2.02215	110.974	-1.99066	96.007	-1.56118	69.957	-2.13049	35.543	-2.18423	185.981	-1.62555	146.017	-1.35623	126.031	-1.70649	96.75	-1.45735	65.639	-1.78459					221.029	-1.25609	172.872	-1.32386	186.015	-1.56919
--	--	--	--	--	--			-34.085	-1.73025	85.445	-1.14062	95.936	-2.08139	80.821	-1.57282	54.994	-2.11543	22.686	-1.82142	148.106	-2.02255	111.058	-1.99109	96.09	-1.56133	70.039	-2.13077	35.626	-2.18467	186.065	-1.62597	146.101	-1.35646	126.115	-1.70694	96.833	-1.45753	65.723	-1.7848					221.112	-1.25651	172.956	-1.3256	186.099	-1.56963
--	--	--	--	--	--			-34.003	-1.73064	85.495	-1.14073	96.019	-2.08176	80.905	-1.57299	55.078	-2.11567	22.769	-1.82188	148.19	-2.02285	111.142	-1.99148	96.174	-1.5615	70.124	-2.13102	35.71	-2.18508	186.148	-1.62638	146.186	-1.35665	126.199	-1.70725	96.918	-1.4577	65.806	-1.78492					221.196	-1.25701	173.039	-1.3277	186.183	-1.57
--	--	--	--	--	--			-33.919	-1.73102	85.544	-1.14083	96.104	-2.08215	80.988	-1.57315	55.162	-2.11585	22.852	-1.82219	148.274	-2.02314	111.225	-1.99178	96.258	-1.56166	70.208	-2.13123	35.793	-2.18545	186.233	-1.62678	146.268	-1.35681	126.283	-1.70753	97.002	-1.45799	65.89	-1.78503					221.279	-1.25758	173.122	-1.32961	186.267	-1.5704
--	--	--	--	--	--			-33.836	-1.73135	85.595	-1.14089	96.187	-2.08258	81.072	-1.57327	55.245	-2.11601	22.936	-1.82265	148.357	-2.02345	111.31	-1.99213	96.341	-1.56183	70.29	-2.13137	35.877	-2.1858	186.316	-1.62716	146.352	-1.357	126.365	-1.70774	97.084	-1.45828	65.974	-1.78514					221.362	-1.25815	173.288	-1.33315	186.35	-1.57071
--	--	--	--	--	--			-33.753	-1.73172	85.645	-1.14097	96.271	-2.08306	81.156	-1.57336	55.33	-2.1162	23.019	-1.823	148.442	-2.02374	111.393	-1.99249	96.426	-1.56204	70.374	-2.13158	35.961	-2.18611	186.4	-1.62752	146.436	-1.3572	126.45	-1.70795	97.168	-1.45844	66.057	-1.78533					221.447	-1.25887	173.372	-1.33505	186.433	-1.57106
--	--	--	--	--	--			-33.671	-1.73207	85.696	-1.14106	96.354	-2.08357	81.239	-1.57351	55.413	-2.11645	23.102	-1.8235	148.525	-2.02399	111.476	-1.99294	96.508	-1.56225	70.459	-2.13179	36.045	-2.18643	186.482	-1.62794	146.519	-1.35746	126.533	-1.70822	97.252	-1.45863	66.14	-1.78556					221.529	-1.25977	173.454	-1.33678	186.517	-1.57142
--	--	--	--	--	--			-33.587	-1.73243	85.745	-1.14117	96.438	-2.08399	81.323	-1.57361	55.496	-2.11677	23.186	-1.8241	148.608	-2.02425	111.559	-1.99346	96.593	-1.56245	70.542	-2.13201	36.128	-2.18687	186.568	-1.62844	146.603	-1.35773	126.617	-1.70844	97.335	-1.45878	66.224	-1.78576					221.613	-1.26034	173.538	-1.33871	186.6	-1.57179
--	--	--	--	--	--			-33.505	-1.73272	85.795	-1.14129	96.521	-2.08444	81.406	-1.5737	55.58	-2.11719	23.27	-1.82474	148.693	-2.0246	111.643	-1.9939	96.677	-1.5626	70.626	-2.13225	36.211	-2.18733	186.65	-1.62895	146.686	-1.358	126.7	-1.70865	97.419	-1.45896	66.308	-1.786					221.696	-1.26086	173.621	-1.34062	186.684	-1.57215
--	--	--	--	--	--			-33.422	-1.73315	85.845	-1.14143	96.605	-2.08484	81.489	-1.5738	55.664	-2.11762	23.353	-1.82537	148.776	-2.02488	111.727	-1.99429	96.76	-1.56277	70.709	-2.1325	36.295	-2.18786	186.734	-1.62937	146.77	-1.35822	126.783	-1.70882	97.502	-1.45913	66.392	-1.78624					221.779	-1.26149	173.205	-1.33139	186.767	-1.57259
--	--	--	--	--	--			-33.338	-1.73351	85.895	-1.14156	96.689	-2.08523	81.573	-1.57396	55.747	-2.11804	23.437	-1.82593	148.859	-2.02519	111.811	-1.99458	96.844	-1.56296	70.793	-2.13279	36.379	-2.18826	186.818	-1.62983	146.853	-1.35846	126.868	-1.70899	97.586	-1.4594	66.475	-1.78655					221.864	-1.26208	173.705	-1.34283	186.851	-1.57304
--	--	--	--	--	--			-33.255	-1.73391	85.946	-1.1417	96.773	-2.08554	81.657	-1.57415	55.831	-2.11856	23.52	-1.82637	148.943	-2.02549	111.894	-1.99489	96.928	-1.56319	70.876	-2.13313	36.463	-2.18873	186.902	-1.63025	146.938	-1.35872	126.951	-1.70912	97.67	-1.45961	66.559	-1.7869					221.947	-1.26251	173.788	-1.34495	186.934	-1.57335
--	--	--	--	--	--			-33.255	-1.73391	85.995	-1.14186	96.857	-2.08583	81.74	-1.57436	55.914	-2.11903	23.603	-1.82691	149.027	-2.02582	111.977	-1.99525	97.012	-1.56344	70.961	-2.13342	36.546	-2.18932	186.985	-1.63051	147.021	-1.35896	127.034	-1.70932	97.753	-1.45979	66.643	-1.78717					222.031	-1.26312	173.871	-1.34707	187.018	-1.57368
--	--	--	--	--	--			-33.088	-1.73479	86.045	-1.142	96.939	-2.08614	81.824	-1.57458	55.997	-2.1195	23.687	-1.82753	149.11	-2.02628	112.061	-1.99555	97.095	-1.56368	71.044	-2.1337	36.63	-2.18989	187.068	-1.63075	147.105	-1.35916	127.118	-1.70957	97.837	-1.45994	66.726	-1.78737					222.114	-1.26357	174.037	-1.35064	187.102	-1.57408
--	--	--	--	--	--			-33.005	-1.73526	86.096	-1.14215	97.024	-2.08635	81.908	-1.57486	56.081	-2.11987	23.77	-1.82804	149.194	-2.02668	112.145	-1.99584	97.179	-1.56398	71.128	-2.13402	36.714	-2.1905	187.151	-1.631	147.189	-1.35935	127.202	-1.70982	97.92	-1.46025	66.81	-1.78749					222.198	-1.26379	174.119	-1.35255	187.185	-1.57459
--	--	--	--	--	--			-32.923	-1.7357	86.145	-1.14229	97.107	-2.0866	81.991	-1.57511	56.165	-2.12029	23.854	-1.82865	149.278	-2.0271	112.228	-1.99616	97.262	-1.56425	71.212	-2.13425	36.797	-2.19102	187.235	-1.63127	147.272	-1.35955	127.285	-1.71007	98.004	-1.46052	66.894	-1.78765					222.281	-1.26439	174.203	-1.35447	187.269	-1.57506
--	--	--	--	--	--			-32.84	-1.73603	86.195	-1.14245	97.189	-2.08683	82.075	-1.57534	56.248	-2.12056	23.936	-1.82904	149.36	-2.02744	112.312	-1.99667	97.346	-1.56459	71.296	-2.13453	36.881	-2.19137	187.319	-1.63171	147.356	-1.35973	127.369	-1.71027	98.088	-1.46085	66.977	-1.78784					222.365	-1.2651	174.286	-1.35648	187.352	-1.57563
--	--	--	--	--	--			-32.756	-1.73639	86.246	-1.14255	97.274	-2.08707	82.159	-1.57557	56.332	-2.12084	24.02	-1.82963	149.445	-2.02773	112.396	-1.99712	97.429	-1.56487	71.379	-2.1348	36.965	-2.19162	187.402	-1.6322	147.44	-1.35994	127.452	-1.71053	98.172	-1.46111	67.061	-1.78802					222.448	-1.26587	174.369	-1.35853	187.435	-1.57624
--	--	--	--	--	--			-32.673	-1.73679	86.296	-1.14265	97.358	-2.0873	82.242	-1.57574	56.416	-2.12113	24.104	-1.83028	149.528	-2.02793	112.479	-1.99764	97.512	-1.56517	71.462	-2.13512	37.047	-2.19182	187.486	-1.63276	147.523	-1.3602	127.536	-1.71082	98.256	-1.46123	67.144	-1.78823					222.532	-1.26633	173.953	-1.34895	187.52	-1.57666
--	--	--	--	--	--			-32.59	-1.73712	86.346	-1.14276	97.441	-2.0875	82.326	-1.57588	56.5	-2.12158	24.187	-1.83093	149.613	-2.02816	112.563	-1.99812	97.597	-1.56541	71.546	-2.13546	37.132	-2.19204	187.569	-1.63317	147.606	-1.36042	127.62	-1.71111	98.339	-1.4613	67.227	-1.78844					222.615	-1.26681	173.705	-1.34283	187.603	-1.5771
--	--	--	--	--	--			-32.508	-1.73742	86.397	-1.14286	97.525	-2.08769	82.409	-1.57601	56.584	-2.12197	24.272	-1.83133	149.695	-2.02838	112.646	-1.99834	97.681	-1.56562	71.63	-2.13572	37.215	-2.19227	187.654	-1.63364	147.69	-1.36063	127.704	-1.71147	98.423	-1.46146	67.312	-1.78864					222.698	-1.26735	173.788	-1.34495	187.687	-1.57762
--	--	--	--	--	--			-33.173	-1.73432	86.447	-1.14297	97.608	-2.08799	82.493	-1.57618	56.667	-2.12235	24.354	-1.83167	149.779	-2.02854	112.731	-1.99862	97.764	-1.56582	71.713	-2.136	37.299	-2.19244	187.737	-1.63414	147.773	-1.36093	127.787	-1.71176	98.507	-1.46163	67.396	-1.78886					222.782	-1.26787	173.871	-1.34707	187.769	-1.5782
--	--	--	--	--	--			-33.173	-1.73432	86.497	-1.14308	97.692	-2.0882	82.576	-1.57635	56.75	-2.12268	24.437	-1.83195	149.863	-2.02871	112.813	-1.99884	97.848	-1.56598	71.797	-2.13636	37.383	-2.19265	187.821	-1.6345	147.858	-1.3613	127.871	-1.71204	98.589	-1.4618	67.478	-1.7891					222.865	-1.26839	173.953	-1.34895	187.854	-1.57856
--	--	--	--	--	--			-33.088	-1.73479	86.547	-1.14317	97.776	-2.08842	82.66	-1.57653	56.834	-2.12302	24.522	-1.83218	149.946	-2.02886	112.896	-1.99906	97.931	-1.5661	71.88	-2.13668	37.466	-2.19293	187.904	-1.63486	147.941	-1.36169	127.954	-1.71231	98.674	-1.46194	67.562	-1.78937					222.949	-1.26905	174.037	-1.35064	187.938	-1.57881
--	--	--	--	--	--			-33.005	-1.73526	86.596	-1.14326	97.859	-2.08872	82.743	-1.57676	56.918	-2.12332	24.606	-1.83264	150.03	-2.02911	112.98	-1.99924	98.016	-1.56622	71.964	-2.13694	37.55	-2.19327	187.987	-1.63528	148.024	-1.36208	128.038	-1.71262	98.757	-1.46215	67.646	-1.78959					223.033	-1.2695	174.119	-1.35255	188.021	-1.57902
--	--	--	--	--	--			-32.923	-1.7357	86.647	-1.14338	97.943	-2.08904	82.828	-1.57706	57.001	-2.1236	24.688	-1.83294	150.113	-2.02948	113.064	-1.99945	98.098	-1.5664	72.048	-2.13724	37.634	-2.19368	188.071	-1.63555	148.108	-1.36243	128.122	-1.71297	98.841	-1.46244	67.73	-1.78979					223.116	-1.27036	174.203	-1.35447	188.105	-1.57944
--	--	--	--	--	--			-32.84	-1.73603	86.696	-1.14352	98.026	-2.08933	82.911	-1.57726	57.085	-2.1238	24.773	-1.83326	150.198	-2.02994	113.147	-1.99977	98.182	-1.56658	72.132	-2.1375	37.717	-2.19416	188.155	-1.63589	148.191	-1.36283	128.206	-1.71329	98.925	-1.46263	67.813	-1.79002					223.199	-1.27101	174.286	-1.35648	188.188	-1.57985
--	--	--	--	--	--			-32.756	-1.73639	86.747	-1.14366	98.11	-2.08964	82.994	-1.57744	57.169	-2.12401	24.855	-1.83368	150.28	-2.03038	113.23	-2.00017	98.266	-1.56676	72.215	-2.13772	37.802	-2.19457	188.239	-1.63638	148.275	-1.36315	128.289	-1.71359	99.009	-1.46285	67.897	-1.79019					223.283	-1.27179	174.369	-1.35853	188.272	-1.58032
--	--	--	--	--	--			-32.673	-1.73679	86.797	-1.14379	98.194	-2.09014	83.078	-1.57764	57.252	-2.12427	24.939	-1.83423	150.365	-2.03084	113.315	-2.00069	98.35	-1.56701	72.299	-2.138	37.885	-2.19493	188.322	-1.63682	148.359	-1.36342	128.372	-1.71384	99.092	-1.46311	67.98	-1.7904					223.366	-1.27234	174.452	-1.36028	188.355	-1.58083
--	--	--	--	--	--			-32.59	-1.73712	86.846	-1.1439	98.277	-2.0906	83.163	-1.57781	57.336	-2.12451	25.022	-1.83486	150.448	-2.03123	113.398	-2.00108	98.434	-1.56735	72.383	-2.13827	37.969	-2.19514	188.406	-1.63724	148.442	-1.36363	128.456	-1.71404	99.176	-1.46337	68.064	-1.79061					223.45	-1.27274	174.452	-1.36028	188.439	-1.58135
--	--	--	--	--	--			-32.508	-1.73742	86.897	-1.144	98.361	-2.09101	83.246	-1.57797	57.419	-2.12474	25.105	-1.83554	150.532	-2.03156	113.482	-2.00142	98.516	-1.56767	72.466	-2.13852	38.052	-2.19533	188.489	-1.63757	148.526	-1.36378	128.54	-1.71417	99.259	-1.46364	68.147	-1.79089					223.533	-1.27334	174.535	-1.36218	188.523	-1.58182
--	--	--	--	--	--			-32.425	-1.73771	86.947	-1.14412	98.444	-2.09138	83.329	-1.57811	57.502	-2.12505	25.189	-1.8365	150.616	-2.03188	113.565	-2.00178	98.6	-1.56795	72.549	-2.13874	38.135	-2.19549	188.572	-1.63801	148.61	-1.36389	128.623	-1.71432	99.343	-1.46386	68.231	-1.79112					223.617	-1.27378	174.618	-1.36381	188.606	-1.58235
--	--	--	--	--	--			-32.425	-1.73771	86.997	-1.14423	98.528	-2.09181	83.413	-1.57827	57.587	-2.12545	25.272	-1.83719	150.7	-2.03212	113.649	-2.00213	98.684	-1.56823	72.633	-2.13897	38.22	-2.19573	188.656	-1.63858	148.693	-1.36402	128.706	-1.71445	99.427	-1.46404	68.314	-1.79138					223.701	-1.2743	174.701	-1.36563	188.689	-1.58293
--	--	--	--	--	--			-32.259	-1.73823	87.047	-1.14433	98.613	-2.09222	83.497	-1.57848	57.67	-2.12588	25.357	-1.83779	150.782	-2.03235	113.733	-2.0024	98.767	-1.5685	72.717	-2.13919	38.303	-2.19598	188.74	-1.63914	148.776	-1.36415	128.79	-1.71464	99.511	-1.46424	68.399	-1.79164					223.784	-1.27456	174.785	-1.36723	188.773	-1.58328
--	--	--	--	--	--			-32.176	-1.73854	87.097	-1.14442	98.696	-2.09254	83.58	-1.57863	57.754	-2.12624	25.44	-1.8382	150.866	-2.03259	113.816	-2.00277	98.851	-1.56873	72.801	-2.13943	38.386	-2.19624	188.823	-1.63964	148.86	-1.36434	128.874	-1.71483	99.593	-1.46439	68.481	-1.79188					223.868	-1.27506	174.866	-1.36898	188.856	-1.58372
--	--	--	--	--	--			-32.094	-1.73884	87.147	-1.14449	98.779	-2.09292	83.665	-1.57883	57.838	-2.12653	25.523	-1.83872	150.95	-2.03276	113.9	-2.00316	98.935	-1.5689	72.884	-2.13963	38.47	-2.1965	188.907	-1.64009	148.944	-1.36453	128.957	-1.71509	99.677	-1.46451	68.566	-1.79211					223.951	-1.27554	174.951	-1.37041	188.941	-1.58408
--	--	--	--	--	--			-32.009	-1.73912	87.198	-1.14458	98.862	-2.09327	83.747	-1.57908	57.922	-2.12686	25.607	-1.83919	151.033	-2.03299	113.984	-2.00358	99.019	-1.56913	72.968	-2.13986	38.553	-2.19679	188.99	-1.64052	149.027	-1.36477	129.042	-1.71539	99.761	-1.46474	68.648	-1.79232					224.035	-1.27626	175.034	-1.37205	189.023	-1.58449
--	--	--	--	--	--			-31.926	-1.73933	87.247	-1.14468	98.946	-2.0936	83.832	-1.57925	58.006	-2.12711	25.69	-1.83956	151.117	-2.03325	114.067	-2.00403	99.101	-1.56938	73.051	-2.14004	38.636	-2.19724	189.074	-1.64097	149.111	-1.36507	129.125	-1.71565	99.844	-1.46494	68.733	-1.79253					224.118	-1.2769	175.116	-1.37329	189.108	-1.58486
--	--	--	--	--	--			-31.843	-1.73956	87.298	-1.14478	99.03	-2.09391	83.915	-1.57937	58.089	-2.12741	25.774	-1.83976	151.201	-2.0337	114.151	-2.00445	99.185	-1.56966	73.135	-2.1402	38.72	-2.19773	189.158	-1.64144	149.194	-1.36539	129.208	-1.71595	99.928	-1.4651	68.816	-1.79276					224.201	-1.2776	175.2	-1.37489	189.19	-1.58535
--	--	--	--	--	--			-31.76	-1.73981	87.348	-1.14486	99.114	-2.09438	83.998	-1.57947	58.172	-2.1277	25.857	-1.83989	151.285	-2.03416	114.235	-2.00503	99.269	-1.56999	73.219	-2.14037	38.804	-2.19821	189.241	-1.64188	149.278	-1.36573	129.293	-1.71624	100.013	-1.4653	68.9	-1.79299					224.285	-1.2784	174.535	-1.36218	189.275	-1.58581
--	--	--	--	--	--			-31.677	-1.74008	87.397	-1.14495	99.197	-2.09497	84.083	-1.57963	58.256	-2.12802	25.94	-1.84011	151.368	-2.03457	114.318	-2.00555	99.353	-1.57035	73.302	-2.14058	38.888	-2.19873	189.324	-1.6422	149.362	-1.36604	129.375	-1.7165			68.984	-1.79318					224.369	-1.27925	174.618	-1.36381	189.357	-1.58626
--	--	--	--	--	--			-32.341	-1.73797	87.448	-1.14503	99.28	-2.0955	84.165	-1.57983	58.34	-2.1284	26.024	-1.84032	151.452	-2.03498	114.402	-2.00598	99.437	-1.57069	73.386	-2.14077	38.971	-2.19928	189.407	-1.64256	149.445	-1.36643	129.458	-1.7167			69.068	-1.79344					224.453	-1.27961	174.701	-1.36563	189.441	-1.58657
--	--	--	--	--	--			-32.341	-1.73797	87.498	-1.1451	99.365	-2.09586	84.249	-1.57999	58.423	-2.12887	26.107	-1.84065	151.535	-2.03538	114.485	-2.00649	99.52	-1.57104	73.469	-2.14103	39.055	-2.19961	189.492	-1.64292	149.529	-1.3668	129.543	-1.7169			69.151	-1.79368					224.536	-1.28017	174.785	-1.36723	189.525	-1.58693
--	--	--	--	--	--			-32.259	-1.73823	87.548	-1.14519	99.448	-2.09618	84.334	-1.58013	58.506	-2.12922	26.191	-1.84117	151.619	-2.03572	114.568	-2.00692	99.604	-1.57136	73.553	-2.14136	39.139	-2.19996	189.575	-1.64332	149.613	-1.36718	129.626	-1.71709			69.234	-1.79401					224.619	-1.28078	174.866	-1.36898	189.608	-1.5873
--	--	--	--	--	--			-32.176	-1.73854	87.598	-1.14529	99.532	-2.09646	84.417	-1.58026	58.59	-2.12965	26.274	-1.84168	151.702	-2.03606	114.652	-2.00724	99.687	-1.57164	73.637	-2.14166	39.223	-2.20029	189.658	-1.64381	149.697	-1.36754	129.71	-1.7173			69.317	-1.79434					224.703	-1.28135	174.951	-1.37041	189.692	-1.58767
--	--	--	--	--	--			-32.094	-1.73884	87.648	-1.14539	99.614	-2.09674	84.501	-1.58039	58.674	-2.13011	26.358	-1.84213	151.785	-2.03638	114.736	-2.00754	99.771	-1.57191	73.72	-2.14198	39.306	-2.20068	189.742	-1.64437	149.78	-1.3679	129.793	-1.7176			69.401	-1.79464					224.786	-1.28169	175.034	-1.37205	189.776	-1.58809
--	--	--	--	--	--			-32.009	-1.73912	87.698	-1.14547	99.699	-2.09707	84.584	-1.58057	58.758	-2.13058	26.441	-1.8426	151.87	-2.03663	114.819	-2.00798	99.854	-1.57213	73.804	-2.14226	39.39	-2.2009	189.826	-1.6449	149.863	-1.36821	129.877	-1.7179			69.485	-1.79488					224.87	-1.28232	175.116	-1.37329	189.859	-1.58851
--	--	--	--	--	--			-31.926	-1.73933	87.748	-1.14556	99.783	-2.09736	84.668	-1.58079	58.841	-2.131	26.526	-1.84317	151.954	-2.03689	114.904	-2.00837	99.938	-1.57232	73.887	-2.14247	39.473	-2.20111	189.909	-1.6453	149.946	-1.36841	129.961	-1.71822			69.569	-1.79507					224.954	-1.28304	175.2	-1.37489	189.943	-1.58889
--	--	--	--	--	--			-31.843	-1.73956	87.799	-1.14568	99.866	-2.09771	84.752	-1.58096	58.925	-2.13136	26.609	-1.84383	152.037	-2.03715	114.987	-2.00882	100.022	-1.57252	73.97	-2.14266	39.556	-2.20138	189.993	-1.64565	150.031	-1.3686	130.044	-1.71853			69.652	-1.79531					225.037	-1.28356	175.283	-1.37712	190.026	-1.58936
--	--	--	--	--	--			-31.76	-1.73981	87.849	-1.14583	99.95	-2.098	84.835	-1.5811	59.008	-2.13162	26.693	-1.84452			115.071	-2.0092	--	--	74.054	-2.14285	39.642	-2.20168	190.076	-1.6461							69.736	-1.79555					225.121	-1.28419	175.365	-1.37872	190.109	-1.58976
--	--	--	--	--	--			-31.677	-1.74008	87.898	-1.14593	100.034	-2.09849	84.917	-1.58123	59.092	-2.13187	26.776	-1.84493							74.137	-2.14303	39.725	-2.20206									69.819	-1.7957							175.449	-1.38055
--	--	--	--	--	--			-31.594	-1.74035	87.949	-1.14603	--	--	85.003	-1.5814	59.176	-2.13213	26.86	-1.84541							74.222	-2.14315	39.807	-2.20243									69.903	-1.79582							175.531	-1.38202
--	--	--	--	--	--			-31.594	-1.74035	87.998	-1.14614	--	--			59.259	-2.13234	26.943	-1.84582							74.305	-2.14322	39.891	-2.20278									69.987	-1.79597							175.615	-1.38364
--	--	--	--	--	--			-31.512	-1.7406	88.05	-1.1462	--	--			59.343	-2.13261	27.026	-1.84621							74.389	-2.14334	39.975	-2.20316									70.071	-1.79614							175.699	-1.38508
--	--	--	--	--	--			-31.428	-1.74099	88.099	-1.14626	--	--			59.426	-2.13287	27.11	-1.84665							74.473	-2.14349	40.058	-2.20357																	175.782	-1.3865
--	--	--	--	--	--			-31.345	-1.74146	88.149	-1.14633	--	--			59.51	-2.13317	27.194	-1.84719							74.556	-2.14367	40.143	-2.20395																	175.865	-1.38789
--	--	--	--	--	--			-31.261	-1.74199	88.199	-1.14639	--	--			59.593	-2.13351	27.277	-1.84768							74.64	-2.14387	40.225	-2.20433																	175.948	-1.38924
--	--	--	--	--	--			-31.179	-1.74237	88.25	-1.14645	--	--			59.677	-2.13392	27.36	-1.84788							74.724	-2.14406	40.309	-2.20468																	176.031	-1.39023
--	--	--	--	--	--			-31.095	-1.74277	88.3	-1.1465	--	--			59.761	-2.13436	27.444	-1.84821							74.807	-2.14427	40.394	-2.20499																	175.283	-1.37712
--	--	--	--	--	--			-31.012	-1.74306	88.349	-1.14656	--	--			59.844	-2.13476	27.528	-1.84852							74.891	-2.14447	40.477	-2.20539																	175.365	-1.37872
--	--	--	--	--	--			-30.929	-1.74336	88.4	-1.14662	--	--			59.928	-2.13518	27.611	-1.8487							74.974	-2.14471	40.561	-2.20574																	175.449	-1.38055
--	--	--	--	--	--			-30.847	-1.74361	88.451	-1.1467	--	--			60.01	-2.13551	27.695	-1.84889							75.058	-2.14505	40.644	-2.20612																	175.531	-1.38202
--	--	--	--	--	--			-31.512	-1.7406	88.5	-1.14677	--	--			60.095	-2.13583	27.778	-1.84929							75.141	-2.14541	40.727	-2.20635																	175.615	-1.38364
--	--	--	--	--	--			-31.428	-1.74099	88.549	-1.14685	--	--			60.179	-2.13611	27.862	-1.84962							75.225	-2.14583	40.811	-2.20654																	175.699	-1.38508
--	--	--	--	--	--			-31.345	-1.74146	88.599	-1.14691	--	--			60.263	-2.13639	27.944	-1.84997							75.308	-2.14631	40.895	-2.20671																	175.782	-1.3865
--	--	--	--	--	--			-31.261	-1.74199	88.649	-1.14697	--	--			60.345	-2.13669	28.029	-1.85042							75.392	-2.14683	40.979	-2.20689																	175.865	-1.38789
--	--	--	--	--	--			-31.095	-1.74277	88.699	-1.14702	--	--			60.429	-2.13703	28.112	-1.85101							75.476	-2.14731																			175.948	-1.38924
--	--	--	--	--	--			-31.012	-1.74306	88.749	-1.1471	--	--			60.513	-2.13738	28.196	-1.85149							75.561	-2.14777																			176.031	-1.39023
--	--	--	--	--	--			-30.929	-1.74336	88.801	-1.1472	--	--			60.597	-2.13774	28.279	-1.85191							75.644	-2.14819																			176.114	-1.39155
--	--	--	--	--	--			-30.847	-1.74361	88.85	-1.1473	--	--			60.68	-2.13806	28.363	-1.8523							75.727	-2.14855		--																	176.198	-1.39303
--	--	--	--	--	--			-30.764	-1.74386	88.9	-1.14738	--	--			60.764	-2.13836	28.446	-1.85288							75.81	-2.14888																			176.364	-1.39596
--	--	--	--	--	--			-31.179	-1.74237	88.95	-1.14749	--	--			60.849	-2.13871	28.53	-1.8533							75.895	-2.14915																			176.446	-1.39725
--	--	--	--	--	--			-30.764	-1.74386	89.001	-1.1476	--	--			60.932	-2.13904	28.614	-1.85357							75.978	-2.14937																			176.53	-1.39827
--	--	--	--	--	--			-30.68	-1.74413	89.05	-1.14772	--	--					28.696	-1.8539																											176.612	-1.39943
--	--	--	--	--	--			-30.597	-1.74438	89.1	-1.14786	--	--					28.781	-1.85426																											176.696	-1.40072
--	--	--	--	--	--			-30.514	-1.74461	89.15	-1.148	--	--					28.864	-1.85461																											176.779	-1.40174
--	--	--	--	--	--			-30.431	-1.74488	89.2	-1.1481	--	--					28.947	-1.85504																											176.862	-1.403
--	--	--	--	--	--			-30.348	-1.74523	89.249	-1.14817	--	--					29.03	-1.85555																											176.281	-1.39479
--	--	--	--	--	--			-30.265	-1.74558	89.3	-1.14823	--	--					29.114	-1.85608																											176.114	-1.39155
--	--	--	--	--	--			-30.181	-1.746	89.349	-1.14829	--	--					29.198	-1.85644																											176.198	-1.39303
--	--	--	--	--	--			-30.1	-1.74637	89.401	-1.14834	--	--					29.281	-1.85684																											176.281	-1.39479
--	--	--	--	--	--			-30.015	-1.74698	89.45	-1.14837	--	--					29.365	-1.85737																											176.364	-1.39596
--	--	--	--	--	--			-30.68	-1.74413	89.501	-1.14841	--	--					29.448	-1.85791																											176.446	-1.39725
--	--	--	--	--	--			-30.597	-1.74438	89.551	-1.14845	--	--					29.532	-1.85831																											176.53	-1.39827
--	--	--	--	--	--			-30.514	-1.74461	89.601	-1.14851	--	--					29.616	-1.85878																											176.612	-1.39943
--	--	--	--	--	--			-30.431	-1.74488	89.652	-1.1486	--	--					29.699	-1.85925																											176.779	-1.40174
--	--	--	--	--	--			-30.348	-1.74523	89.7	-1.14872	--	--					29.782	-1.85971																											176.862	-1.403
--	--	--	--	--	--			-30.265	-1.74558	89.752	-1.14885	--	--					29.865	-1.86003																											176.946	-1.40388
--	--	--	--	--	--			-30.181	-1.746	89.802	-1.14897	--	--					29.949	-1.86036																											176.696	-1.40072
--	--	--	--	--	--			-30.1	-1.74637	89.851	-1.14909	--	--					30.033	-1.86074																											177.028	-1.40501
--	--	--	--	--	--			-30.015	-1.74698	89.901	-1.14918	--	--					30.117	-1.86105																											177.112	-1.40596
--	--	--	--	--	--			-29.933	-1.74745	89.951	-1.14926	--	--					30.2	-1.86135																											177.195	-1.40729
--	--	--	--	--	--			-29.933	-1.74745	90.001	-1.14935	--	--					30.283	-1.86177																											177.279	-1.40841
--	--	--	--	--	--			-29.849	-1.74794	90.051	-1.14943	--	--					30.367	-1.86217																											177.362	-1.40963
--	--	--	--	--	--			-29.766	-1.74835	90.102	-1.14948	--	--					30.45	-1.86253																											177.445	-1.41054
--	--	--	--	--	--			-29.683	-1.74883	90.152	-1.14952	--	--					30.534	-1.86293																											177.527	-1.41152
--	--	--	--	--	--			-29.6	-1.74913	90.201	-1.14959	--	--					30.618	-1.86332																											177.612	-1.41255
--	--	--	--	--	--			-29.516	-1.74938	90.251	-1.14969	--	--					30.702	-1.86383																											177.695	-1.41328
--	--	--	--	--	--			-29.435	-1.74956	90.301	-1.1498	--	--					30.784	-1.86425																											176.946	-1.40388
--	--	--	--	--	--			-29.352	-1.74971	90.352	-1.14992	--	--					30.867	-1.8647																											177.028	-1.40501
--	--	--	--	--	--			-29.268	-1.74992	90.402	-1.15003	--	--					30.951	-1.86516																											177.112	-1.40596
--	--	--	--	--	--			-29.184	-1.75026	90.451	-1.15012	--	--					31.035	-1.86552																											177.195	-1.40729
--	--	--	--	--	--			-29.849	-1.74794	90.502	-1.15021	--	--					31.119	-1.86588																											177.279	-1.40841
--	--	--	--	--	--			-29.683	-1.74883	90.552	-1.15031	--	--					31.203	-1.86619																											177.362	-1.40963
--	--	--	--	--	--			-29.6	-1.74913	90.602	-1.15037	--	--					31.285	-1.86648																											177.445	-1.41054
--	--	--	--	--	--			-29.516	-1.74938	90.652	-1.15041	--	--					31.369	-1.86684																											177.527	-1.41152
--	--	--	--	--	--			-29.435	-1.74956	90.702	-1.15044	--	--					31.452	-1.86732																											177.612	-1.41255
--	--	--	--	--	--			-29.352	-1.74971	90.752	-1.15046	--	--					31.536	-1.86779																											177.695	-1.41328
--	--	--	--	--	--			-29.268	-1.74992	90.802	-1.15049	--	--					31.619	-1.86826																											177.777	-1.4145
--	--	--	--	--	--			-29.184	-1.75026	90.853	-1.15053	--	--					31.703	-1.86861																											177.861	-1.41513
--	--	--	--	--	--			-29.101	-1.75053	90.902	-1.15058	--	--					31.786	-1.869																											178.027	-1.41709
--	--	--	--	--	--			-29.766	-1.74835	90.953	-1.15063	--	--					31.87	-1.8693																											178.109	-1.41796
--	--	--	--	--	--			-29.101	-1.75053	91.003	-1.15068	--	--					31.953	-1.86962																											178.194	-1.41879
--	--	--	--	--	--			-29.018	-1.75075	91.053	-1.15076	--	--					32.036	-1.87004																											178.277	-1.41959
--	--	--	--	--	--			-28.934	-1.75103	91.102	-1.15086	--	--																																	178.361	-1.42042
--	--	--	--	--	--			-28.851	-1.75128	91.153	-1.15096	--	--																																	178.444	-1.42106
--	--	--	--	--	--			-28.769	-1.75171	91.203	-1.15106	--	--																																	178.526	-1.42194
--	--	--	--	--	--			-28.685	-1.75212	91.253	-1.15119	--	--																																	177.943	-1.41622
--	--	--	--	--	--			-28.603	-1.75252	91.304	-1.1513	--	--																																	177.777	-1.4145
--	--	--	--	--	--			-28.52	-1.75287	91.354	-1.15141	--	--																																	177.861	-1.41513
--	--	--	--	--	--			-28.436	-1.75324	91.403	-1.15149	--	--																																	177.943	-1.41622
--	--	--	--	--	--			-28.353	-1.75371	91.453	-1.15156	--	--																																	178.027	-1.41709
--	--	--	--	--	--			-29.018	-1.75075	91.504	-1.15163	--	--																																	178.109	-1.41796
--	--	--	--	--	--			-28.934	-1.75103	91.552	-1.15169	--	--																																	178.194	-1.41879
--	--	--	--	--	--			-28.769	-1.75171	91.604	-1.15176	--	--																																	178.277	-1.41959
--	--	--	--	--	--			-28.685	-1.75212	91.653	-1.15183	--	--																																	178.361	-1.42042
--	--	--	--	--	--			-28.603	-1.75252	91.704	-1.15189	--	--																																	178.444	-1.42106
--	--	--	--	--	--			-28.52	-1.75287	91.754	-1.15196	--	--																																	178.526	-1.42194
--	--	--	--	--	--			-28.436	-1.75324	91.804	-1.15207	--	--																																	178.611	-1.42286
--	--	--	--	--	--			-28.353	-1.75371	91.855	-1.15219	--	--																																	178.611	-1.42286
--	--	--	--	--	--			-28.269	-1.75422	91.905	-1.1523	--	--																																	178.694	-1.42399
--	--	--	--	--	--			-28.851	-1.75128	91.955	-1.15241	--	--																																	178.777	-1.42484
--	--	--	--	--	--			-28.269	-1.75422	92.005	-1.15253	--	--																																	178.86	-1.42574
--	--	--	--	--	--			-28.186	-1.75455	92.055	-1.15267	--	--																																	178.943	-1.42639
--	--	--	--	--	--			-28.104	-1.75477	92.106	-1.1528	--	--																																	179.027	-1.42694
--	--	--	--	--	--			-28.021	-1.75506	92.155	-1.15291	--	--																																	179.11	-1.42787
--	--	--	--	--	--			-27.937	-1.75542	92.205	-1.15301	--	--																																	179.193	-1.42885
--	--	--	--	--	--			-27.854	-1.7559	92.255	-1.15311	--	--																																	179.36	-1.42987
--	--	--	--	--	--			-27.772	-1.7563	92.305	-1.1532	--	--																																	179.277	-1.42958
--	--	--	--	--	--			-27.687	-1.75671	92.355	-1.1533	--	--																																	178.694	-1.42399
--	--	--	--	--	--			-27.521	-1.75748	92.406	-1.15339	--	--																																	178.777	-1.42484
--	--	--	--	--	--			-27.604	-1.75708	92.455	-1.1535	--	--																																	178.86	-1.42574
--	--	--	--	--	--			-28.186	-1.75455	92.505	-1.1536	--	--																																	178.943	-1.42639
--	--	--	--	--	--			-28.021	-1.75506	92.555	-1.15369	--	--																																	179.027	-1.42694
--	--	--	--	--	--			-27.937	-1.75542	92.605	-1.15378	--	--																																	179.11	-1.42787
--	--	--	--	--	--			-27.854	-1.7559	92.655	-1.1539	--	--																																	179.193	-1.42885
--	--	--	--	--	--			-27.772	-1.7563	92.706	-1.154	--	--																																	179.277	-1.42958
--	--	--	--	--	--			-27.687	-1.75671	92.755	-1.15409	--	--																																	179.36	-1.42987
--	--	--	--	--	--			-27.604	-1.75708	92.806	-1.15418	--	--																																	179.443	-1.43059
--	--	--	--	--	--			-27.521	-1.75748	92.856	-1.15425	--	--																																	179.443	-1.43059
--	--	--	--	--	--			-27.438	-1.7579	92.906	-1.15432	--	--																																	179.527	-1.43139
--	--	--	--	--	--			-28.104	-1.75477	92.956	-1.15436	--	--																																	179.61	-1.43228
--	--	--	--	--	--			-27.438	-1.7579	93.006	-1.15441	--	--																																	179.693	-1.43312
--	--	--	--	--	--			-27.355	-1.75828	93.056	-1.15448	--	--																																	179.777	-1.43397
--	--	--	--	--	--			-27.273	-1.75856	93.106	-1.15455	--	--																																	179.859	-1.43445
--	--	--	--	--	--			-27.189	-1.75889	93.156	-1.15461	--	--																																	179.943	-1.43478
--	--	--	--	--	--			-27.105	-1.75927	93.207	-1.15467	--	--																																	180.026	-1.43516
--	--	--	--	--	--			-27.023	-1.75959	93.257	-1.15475	--	--																																	180.11	-1.43554
--	--	--	--	--	--			-26.94	-1.76002	93.307	-1.15484	--	--																																	180.193	-1.43668
--	--	--	--	--	--			-26.856	-1.76035	93.357	-1.1549	--	--																																	180.277	-1.43703
--	--	--	--	--	--			-26.772	-1.76059	93.407	-1.15497	--	--																																	179.527	-1.43139
--	--	--	--	--	--			-26.69	-1.7609	93.457	-1.15506	--	--																																	179.61	-1.43228
--	--	--	--	--	--			-27.355	-1.75828	93.508	-1.15513	--	--																																	179.693	-1.43312
--	--	--	--	--	--			-27.273	-1.75856	93.556	-1.1552	--	--																																	179.777	-1.43397
--	--	--	--	--	--			-27.189	-1.75889	93.608	-1.15527	--	--																																	179.859	-1.43445
--	--	--	--	--	--			-27.105	-1.75927	93.657	-1.15536	--	--																																	179.943	-1.43478
--	--	--	--	--	--			-27.023	-1.75959	93.708	-1.15544	--	--																																	180.026	-1.43516
--	--	--	--	--	--			-26.856	-1.76035	93.758	-1.15553	--	--																																	180.11	-1.43554
--	--	--	--	--	--			-26.772	-1.76059	93.808	-1.15563	--	--																																	180.193	-1.43668
--	--	--	--	--	--			-26.69	-1.7609	93.857	-1.1557	--	--																																	180.277	-1.43703
--	--	--	--	--	--			-26.607	-1.76117	93.907	-1.15574	--	--																																	180.36	-1.43749
--	--	--	--	--	--			-26.94	-1.76002	93.958	-1.1558	--	--																																	180.526	-1.43881
--	--	--	--	--	--			-26.607	-1.76117	94.008	-1.15586	--	--																																	180.61	-1.4397
--	--	--	--	--	--			-26.523	-1.76143	94.058	-1.15592	--	--																																	180.693	-1.44051
--	--	--	--	--	--			-26.441	-1.76168	94.108	-1.15598	--	--																																	180.776	-1.4412
--	--	--	--	--	--			-26.357	-1.76191	94.157	-1.15605	--	--																																	180.86	-1.44164
--	--	--	--	--	--			-26.274	-1.76211	94.208	-1.15612	--	--																																	180.944	-1.44206
--	--	--	--	--	--			-26.19	-1.76238	94.258	-1.15622	--	--																																	181.027	-1.44239
--	--	--	--	--	--			-26.108	-1.7627	94.308	-1.15632	--	--																																	180.444	-1.43818
--	--	--	--	--	--			-26.024	-1.76316	94.359	-1.15642	--	--																																	180.36	-1.43749
--	--	--	--	--	--			-25.858	-1.76381	94.409	-1.15649	--	--																																	180.444	-1.43818
--	--	--	--	--	--			-25.942	-1.76354	94.459	-1.15655	--	--																																	180.526	-1.43881
--	--	--	--	--	--			-26.523	-1.76143	94.509	-1.15659	--	--																																	180.61	-1.4397
--	--	--	--	--	--			-26.441	-1.76168	94.559	-1.15665	--	--																																	180.693	-1.44051
--	--	--	--	--	--			-26.357	-1.76191	94.608	-1.1567	--	--																																	180.776	-1.4412
--	--	--	--	--	--			-26.274	-1.76211	94.66	-1.15678	--	--																																	180.86	-1.44164
--	--	--	--	--	--			-26.19	-1.76238	94.709	-1.15684	--	--																																	180.944	-1.44206
--	--	--	--	--	--			-26.108	-1.7627	94.76	-1.15692	--	--																																	181.027	-1.44239
--	--	--	--	--	--			-26.024	-1.76316	94.809	-1.157	--	--																																	181.11	-1.44319
--	--	--	--	--	--			-25.942	-1.76354	94.859	-1.15708	--	--																																	181.11	-1.44319
--	--	--	--	--	--			-25.858	-1.76381	94.91	-1.15713	--	--																																	181.193	-1.44341
--	--	--	--	--	--			-25.775	-1.7641	94.96	-1.15719	--	--																																	181.277	-1.44363
--	--	--	--	--	--			-25.775	-1.7641	95.009	-1.15725	--	--																																	181.36	-1.44425
--	--	--	--	--	--			-25.691	-1.76439	95.059	-1.1573	--	--																																	181.443	-1.44504
--	--	--	--	--	--			-25.609	-1.76472	95.109	-1.15735	--	--																																	181.527	-1.44559
--	--	--	--	--	--			-25.525	-1.76507	95.16	-1.15739	--	--																																	181.61	-1.44597
--	--	--	--	--	--			-25.442	-1.76544	95.209	-1.15744	--	--																																	181.694	-1.44629
--	--	--	--	--	--			-25.359	-1.76576	95.259	-1.1575	--	--																																	181.777	-1.44689
--	--	--	--	--	--			-25.275	-1.76612	95.31	-1.15758	--	--																																	181.861	-1.44747
--	--	--	--	--	--			-25.192	-1.76646	95.36	-1.15766	--	--																																	181.193	-1.44341
--	--	--	--	--	--			-25.109	-1.76687	95.41	-1.15773	--	--																																	181.277	-1.44363
--	--	--	--	--	--			-25.025	-1.76724	95.46	-1.15779	--	--																																	181.36	-1.44425
--	--	--	--	--	--			-25.691	-1.76439	95.509	-1.15784	--	--																																	181.443	-1.44504
--	--	--	--	--	--			-25.609	-1.76472	95.56	-1.1579	--	--																																	181.527	-1.44559
--	--	--	--	--	--			-25.525	-1.76507	95.61	-1.15797	--	--																																	181.61	-1.44597
--	--	--	--	--	--			-25.442	-1.76544	95.66	-1.15804	--	--																																	181.694	-1.44629
--	--	--	--	--	--			-25.359	-1.76576	95.711	-1.15812	--	--																																	181.777	-1.44689
--	--	--	--	--	--			-25.275	-1.76612	95.76	-1.15819	--	--																																	181.861	-1.44747
--	--	--	--	--	--			-25.192	-1.76646	95.811	-1.15828	--	--																																	181.944	-1.44791
--	--	--	--	--	--			-25.109	-1.76687	95.861	-1.15835	--	--																																	181.944	-1.44791
--	--	--	--	--	--			-25.025	-1.76724	95.911	-1.15844	--	--																																	182.027	-1.4484
--	--	--	--	--	--			-24.942	-1.76762	95.961	-1.15854	--	--																																	182.111	-1.4488
--	--	--	--	--	--			-24.859	-1.76801	96.011	-1.15861	--	--																																	182.195	-1.4491
--	--	--	--	--	--			-24.776	-1.76829	96.061	-1.15867	--	--																																	182.278	-1.4495
--	--	--	--	--	--			-24.693	-1.76864	96.111	-1.15874	--	--																																	182.361	-1.45003
--	--	--	--	--	--			-24.609	-1.76897	96.161	-1.15881	--	--																																	182.445	-1.45029
--	--	--	--	--	--			-24.526	-1.76919	96.211	-1.15887	--	--																																	182.528	-1.45062
--	--	--	--	--	--			-24.442	-1.76939	96.261	-1.15897	--	--																																	182.612	-1.45096
--	--	--	--	--	--			-24.36	-1.76967	96.311	-1.15906	--	--																																	182.696	-1.45148
--	--	--	--	--	--			-24.277	-1.77011	96.361	-1.15914	--	--																																	182.027	-1.4484
--	--	--	--	--	--			-24.194	-1.77049	96.411	-1.15922	--	--																																	182.111	-1.4488
--	--	--	--	--	--			-24.942	-1.76762	96.462	-1.1593	--	--																																	182.195	-1.4491
--	--	--	--	--	--			-24.859	-1.76801	96.512	-1.15937	--	--																																	182.278	-1.4495
--	--	--	--	--	--			-24.776	-1.76829	96.562	-1.15944	--	--																																	182.361	-1.45003
--	--	--	--	--	--			-24.693	-1.76864	96.611	-1.15954	--	--																																	182.445	-1.45029
--	--	--	--	--	--			-24.609	-1.76897	96.661	-1.15965	--	--																																	182.528	-1.45062
--	--	--	--	--	--			-24.526	-1.76919	96.712	-1.1598	--	--																																	182.612	-1.45096
--	--	--	--	--	--			-24.442	-1.76939	96.762	-1.15996	--	--																																	182.696	-1.45148
--	--	--	--	--	--			-24.277	-1.77011	96.812	-1.16007	--	--																																	182.779	-1.45206
[truncated: 12,482 more rows]
