# Supplementary material for: Aqueous spinning of robust, self-healable, and crack-resistant hydrogel microfibers enabled by hydrogen bond nanoconfinement
Source: Nat Commun. 2023 Mar 13;14:1370. doi: 10.1038/s41467-023-37036-4 (PMC10011413; doi:10.1038/s41467-023-37036-4)
Supplement: Supplementary file 8 — Source Data [file 41467_2023_37036_MOESM8_ESM.zip › Source Data/Supplementary Figures/Source data Supplementary Fig. 27.xlsx]

## Sheet: Sheet1
First loading		Second loading		Third loading		After moisture treatment
Strain (%)	Stress (MPa)	Strain (%)	Stress (MPa)	Strain (%)	Stress (MPa)	Strain (%)	Stress (MPa)
0	0	0	-0.25481	0	-0.25628	0	0.04388
0	0.01508	0.2	0.37693	0.2	-0.41209	0	-0.04388
0	-0.07538	0.2	-0.10254	0.2	-0.44224	0	0.02925
0	0.28644	0.4	-0.26133	0.4	-0.37689	0	0.24863
0	0.48242	0.4	-0.23723	0.4	0.01006	0	0.39489
0	0.96484	0.6	-0.19196	0.6	-0.16384	0	0.87753
0	1.10052	0.6	0.15179	1	-0.13922	0	1.05304
0.2	1.55278	0.6	0.12565	1.2	-0.07037	0.2	1.44793
0.2	1.74877	1	-0.01508	1.2	-0.19801	0.2	1.57956
0.2	2.17088	1	-0.05028	1.4	-0.11861	0.2	1.98907
0.2	2.27641	1.2	0.0603	1.4	-0.11309	0.2	2.10608
0.4	2.63822	1.2	0.03015	1.6	-0.12263	0.4	2.48634
0.4	2.75883	1.2	-0.35179	2	-0.10756	0.4	2.60335
0.6	3.13572	1.4	-0.35179	2.2	-0.07538	0.4	2.99824
0.6	3.24125	1.6	-0.42212	2.2	-0.19598	0.6	3.10062
0.6	3.60306	1.6	0.24877	2.4	-0.13568	0.6	3.46626
0.6	3.69351	1.6	-0.16734	2.4	-0.10553	0.6	3.56863
1	3.99503	2	0.19248	2.6	-0.18091	0.6	3.91965
1	4.0704	2	-0.03015	3	-0.1206	1	4.0074
1.2	4.37191	2.2	-0.15429	3.2	-0.25628	1	4.35841
1.2	4.44729	2.2	-0.27136	3.2	-0.22613	1	4.41692
1.2	4.76388	2.4	-0.19598	3.4	-0.13568	1.2	4.73868
1.2	4.83926	2.4	-0.67339	3.4	-0.22613	1.2	4.81181
1.4	5.09554	2.6	-0.30151	3.8	-0.24121	1.2	5.13357
1.4	5.15584	2.6	0.1387	4	-0.19598	1.2	5.2067
1.6	5.41213	3	0.14976	4.2	-0.30151	1.4	5.48458
1.6	5.47243	3	-0.07538	4.2	-0.18091	1.4	5.55771
1.6	5.69856	3	-0.17689	4.4	-0.27136	1.6	5.86485
1.6	5.75887	3.2	-0.24121	4.4	-0.30151	1.6	5.92335
2	6.00008	3.4	-0.18091	5	-0.22613	1.6	6.14273
2	6.07545	3.4	-0.21106	5	-0.27136	1.6	6.20123
2.2	6.30159	3.4	-0.13568	5.2	-0.19598	2	6.47912
2.2	6.37696	3.8	-0.16181	5.2	-0.19598	2	6.53762
2.2	6.5428	4	-0.16181	5.4	-0.22613	2.2	6.78625
2.2	6.58802	4	-0.31659	5.4	-0.22613	2.2	6.87401
2.4	6.75385	4	-0.30151	6	-0.22613	2.2	7.04951
2.4	6.79908	4.2	-0.30151	6	-0.22613	2.2	7.10802
2.4	6.97999	4.4	-0.34674	6.2	-0.27136	2.4	7.2689
2.6	7.02521	4.4	-0.1206	6.2	-0.25628	2.4	7.3274
2.6	7.19105	4.4	-0.24121	6.6	-0.25628	2.6	7.51753
2.6	7.23627	4.8	-0.15076	6.6	-0.25628	2.6	7.59066
3	7.37195	5	-0.31659	6.8	-0.24121	2.6	7.76617
3	7.41718	5	-0.31659	7	-0.24121	2.6	7.81004
3	7.52271	5	-0.31659	7.2	-0.27136	3	7.98555
3	7.56793	5.2	-0.19598	7.2	-0.28644	3	8.00018
3.2	7.70361	5.4	-0.15076	7.6	-0.27136	3	8.14643
3.2	7.73377	5.4	-0.24121	7.8	-0.27136	3	8.19031
3.4	7.85437	5.4	-0.16583	7.8	-0.27136	3.2	8.29269
3.4	7.88452	5.8	-0.25628	8	-0.25628	3.2	8.33656
3.4	8.00513	5.8	-0.30151	8.2	-0.24121	3.4	8.46819
3.4	8.0202	6	-0.31659	8.2	-0.27136	3.4	8.49744
3.8	8.09558	6	-0.30151	8.6	-0.27136	3.4	8.59982
3.8	8.11065	6	-0.19598	8.8	-0.24121	3.4	8.6437
3.8	8.18603	6.2	-0.27136	8.8	-0.25628	3.8	8.73145
4	8.21618	6.2	-0.28644	9	-0.25628	3.8	8.7607
4	8.30664	6.6	-0.28644	9.2	-0.24121	4	8.83383
4	8.32171	6.8	-0.30151	9.2	-0.25628	4	8.87771
4.2	8.38201	6.8	-0.30151	9.6	-0.27136	4	8.96546
4.2	8.39709	6.8	-0.28644	9.6	-0.22613	4	8.98009
4.2	8.44232	7	-0.22613	10	-0.24121	4.2	9.06784
4.4	8.47247	7	-0.21106	10	-0.25628	4.2	9.09709
4.4	8.54785	7.2	-0.25628	10.4	-0.27136	4.4	9.15559
4.4	8.56292	7.2	-0.30151	10.4	-0.27136	4.4	9.17022
4.8	8.6383	7.6	-0.21106	10.6	-0.24121	4.4	9.2141
4.8	8.6383	7.6	-0.28644	10.6	-0.24121	4.4	9.22872
4.8	8.68353	7.8	-0.25628	11	-0.25628	4.8	9.28722
5	8.68353	7.8	-0.22613	11	-0.25628	4.8	9.28722
5	8.71368	8	-0.28644	11.4	-0.24121	4.8	9.34573
5	8.72875	8	-0.25628	11.4	-0.25628	5	9.36035
5.2	8.77398	8.2	-0.22613	11.6	-0.27136	5	9.41885
5.2	8.78906	8.2	-0.24121	11.8	-0.27136	5	9.40423
5.2	8.81921	8.6	-0.27136	12	-0.24121	5	9.4481
5.4	8.83428	8.6	-0.28644	12	-0.24121	5.2	9.4481
5.4	8.84936	8.8	-0.22613	12.4	-0.25628	5.2	9.47736
5.4	8.86443	8.8	-0.24121	12.4	-0.25628	5.2	9.49198
5.4	8.86443	9	-0.27136	12.6	-0.24121	5.4	9.52123
5.8	8.86443	9	-0.25628	12.8	-0.27136	5.4	9.53586
5.8	8.89458	9.2	-0.24121	12.8	-0.27136	5.4	9.55048
6	8.90966	9.2	-0.27136	13.2	-0.27136	5.8	9.55048
6	8.92474	9.6	-0.24121	13.4	-0.27136	5.8	9.56511
6	8.93981	9.6	-0.24121	13.4	-0.24121	5.8	9.56511
6.2	8.93981	9.6	-0.25628	13.6	-0.24121	6	9.56511
6.2	8.93981	9.8	-0.25628	13.8	-0.25628	6	9.57973
6.2	8.95489	10	-0.25628	13.8	-0.25628	6	9.59436
6.2	8.93981	10	-0.24121	14.2	-0.24121	6	9.59436
6.6	8.93981	10	-0.27136	14.4	-0.24121	6.2	9.60899
6.6	8.95489	10.4	-0.24121	14.4	-0.25628	6.2	9.60899
6.6	8.96996	10.4	-0.25628	14.6	-0.25628	6.2	9.62361
6.8	8.98504	10.6	-0.27136	14.8	-0.24121	6.6	9.60899
6.8	8.98504	10.6	-0.25628	14.8	-0.25628	6.6	9.60899
6.8	8.98504	10.6	-0.25628	15.2	-0.24121	6.6	9.62361
7	8.96996	10.8	-0.22613	15.4	-0.25628	6.8	9.60899
7	8.96996	11	-0.24121	15.4	-0.24121	6.8	9.60899
7	8.95489	11	-0.25628	15.6	-0.27136	6.8	9.62361
7.2	8.95489	11	-0.25628	15.6	-0.24121	7	9.60899
7.2	8.96996	11.4	-0.24121	16.2	-0.22613	7	9.59436
7.2	8.98504	11.4	-0.25628	16.2	-0.27136	7	9.59436
7.6	8.98504	11.6	-0.24121	16.4	-0.22613	7.2	9.59436
7.6	8.98504	11.6	-0.24121	16.4	-0.27136	7.2	9.60899
7.6	8.98504	11.8	-0.25628	16.6	-0.27136	7.2	9.60899
7.8	8.98504	11.8	-0.25628	17	-0.27136	7.2	9.59436
7.8	8.96996	12	-0.25628	17.2	-0.27136	7.6	9.59436
7.8	8.96996	12	-0.25628	17.2	-0.22613	7.6	9.57973
7.8	8.96996	12.4	-0.25628	17.4	-0.27136	7.8	9.56511
8	8.96996	12.4	-0.24121	17.6	-0.22613	7.8	9.56511
8	8.96996	12.6	-0.27136	18	-0.25628	7.8	9.55048
8	8.95489	12.6	-0.25628	18	-0.27136	7.8	9.55048
8.2	8.93981	12.8	-0.27136	18.2	-0.27136	8	9.55048
8.2	8.93981	12.8	-0.25628	18.2	-0.27136	8	9.53586
8.2	8.90966	13.2	-0.25628	18.4	-0.24121	8.2	9.53586
8.6	8.90966	13.2	-0.24121	18.6	-0.24121	8.2	9.53586
8.6	8.90966	13.4	-0.25628	19	-0.27136	8.2	9.52123
8.6	8.90966	13.4	-0.24121	19	-0.24121	8.2	9.50661
8.8	8.90966	13.4	-0.25628	19.2	-0.25628	8.6	9.47736
8.8	8.90966	13.6	-0.25628	19.2	-0.22613	8.6	9.47736
8.8	8.87951	13.8	-0.25628	19.4	-0.27136	8.8	9.47736
8.8	8.89458	13.8	-0.25628	19.8	-0.24121	8.8	9.47736
9	8.87951	13.8	-0.25628	20	-0.25628	8.8	9.46273
9	8.87951	14.2	-0.24121	20	-0.25628	8.8	9.4481
9.2	8.89458	14.4	-0.24121	20.2	-0.25628	9	9.41885
9.2	8.87951	14.4	-0.24121	20.4	-0.27136	9	9.41885
9.2	8.86443	14.4	-0.24121	20.4	-0.24121	9.2	9.40423
9.2	8.86443	14.6	-0.27136	20.8	-0.22613	9.2	9.40423
9.6	8.86443	14.8	-0.25628	21	-0.25628	9.2	9.40423
9.6	8.84936	14.8	-0.24121	21	-0.24121	9.2	9.3896
9.6	8.83428	14.8	-0.24121	21.2	-0.25628	9.6	9.37498
9.6	8.83428	15.2	-0.27136	21.4	-0.25628	9.6	9.37498
9.8	8.80413	15.4	-0.25628	21.8	-0.25628	9.6	9.36035
9.8	8.80413	15.4	-0.24121	21.8	-0.25628	9.6	9.36035
10	8.80413	15.4	-0.24121	22	-0.25628	9.8	9.3311
10	8.78906	15.6	-0.25628	22	-0.25628	9.8	9.3311
10	8.78906	15.6	-0.25628	22.2	-0.24121	10	9.31647
10	8.78906	15.6	-0.25628	22.6	-0.24121	10	9.31647
10.4	8.7589	16	-0.25628	22.8	-0.25628	10	9.30185
10.4	8.7589	16.2	-0.25628	22.8	-0.25628	10	9.30185
10.6	8.74383	16.2	-0.24121	23	-0.25628	10.4	9.2726
10.6	8.74383	16.2	-0.27136	23.2	-0.25628	10.4	9.2726
10.6	8.74383	16.4	-0.24121	23.6	-0.25628	10.6	9.22872
10.6	8.72875	16.4	-0.24121	23.6	-0.27136	10.6	9.22872
10.8	8.72875	16.6	-0.25628	23.8	-0.25628	10.6	9.22872
10.8	8.71368	16.6	-0.25628	23.8	-0.25628	10.6	9.2141
11	8.71368	17	-0.24121	24.2	-0.25628	10.8	9.19947
11	8.6986	17	-0.25628	24.2	-0.24121	10.8	9.19947
11	8.68353	17.2	-0.25628	24.6	-0.25628	11	9.18485
11	8.66845	17.2	-0.24121	24.6	-0.24121	11	9.17022
11.4	8.66845	17.4	-0.27136	24.8	-0.25628	11	9.14097
11.4	8.66845	17.4	-0.25628	24.8	-0.25628	11	9.14097
11.6	8.66845	17.6	-0.27136	25.2	-0.25628	11.4	9.14097
11.6	8.65338	17.6	-0.24121	25.2	-0.25628	11.4	9.12634
11.6	8.6383	18	-0.25628	25.6	-0.24121	11.4	9.12634
11.6	8.6383	18	-0.24121	25.6	-0.25628	11.4	9.11172
11.8	8.62322	18.2	-0.24121	25.8	-0.27136	11.6	9.09709
11.8	8.62322	18.2	-0.25628	26	-0.25628	11.6	9.08247
12	8.62322	18.4	-0.25628	26.4	-0.25628	11.6	9.06784
12	8.62322	18.4	-0.25628	26.4	-0.25628	11.6	9.05322
12	8.62322	18.6	-0.24121	26.6	-0.25628	11.8	9.03859
12	8.62322	18.6	-0.24121	26.6	-0.24121	11.8	9.03859
12.4	8.60815	19	-0.25628	27	-0.24121	12	9.05322
12.4	8.60815	19	-0.25628	27	-0.25628	12	9.05322
12.6	8.59307	19.2	-0.25628	27.4	-0.25628	12	9.02396
12.6	8.578	19.2	-0.24121	27.4	-0.27136	12	9.02396
12.6	8.578	19.4	-0.25628	27.6	-0.24121	12.4	8.99471
12.6	8.578	19.4	-0.25628	27.6	-0.27136	12.4	8.99471
12.8	8.578	19.4	-0.24121	28	-0.25628	12.6	8.96546
12.8	8.578	19.8	-0.27136	28	-0.24121	12.6	8.96546
12.8	8.56292	20	-0.24121	28.4	-0.25628	12.6	8.95084
12.8	8.56292	20	-0.25628	28.4	-0.27136	12.6	8.95084
13.2	8.54785	20.2	-0.24121	28.6	-0.27136	12.8	8.93621
13.2	8.53277	20.2	-0.27136	28.8	-0.25628	12.8	8.93621
13.4	8.53277	20.4	-0.24121	28.8	-0.24121	12.8	8.92159
13.4	8.53277	20.4	-0.27136	29.2	-0.25628	12.8	8.90696
13.4	8.54785	20.4	-0.24121	29.4	-0.24121	13.2	8.87771
13.4	8.53277	20.8	-0.25628	29.4	-0.24121	13.2	8.87771
13.6	8.53277	21	-0.24121	29.6	-0.24121	13.4	8.89233
13.6	8.51769	21	-0.25628	29.8	-0.25628	13.4	8.87771
13.6	8.51769	21	-0.25628	30.2	-0.25628	13.4	8.86308
13.8	8.50262	21.2	-0.25628	30.2	-0.27136	13.4	8.86308
13.8	8.51769	21.4	-0.25628	30.4	-0.27136	13.6	8.84846
13.8	8.51769	21.4	-0.24121	30.4	-0.27136	13.6	8.83383
14.2	8.50262	21.4	-0.25628	30.8	-0.25628	13.8	8.81921
14.2	8.50262	21.8	-0.24121	30.8	-0.24121	13.8	8.80458
14.2	8.48754	22	-0.25628	31.2	-0.25628	13.8	8.80458
14.4	8.48754	22	-0.24121	31.2	-0.25628	13.8	8.80458
14.4	8.47247	22	-0.25628	31.4	-0.25628	14.2	8.77533
14.4	8.47247	22.2	-0.25628	31.6	-0.25628	14.2	8.77533
14.4	8.45739	22.2	-0.24121	31.6	-0.25628	14.4	8.77533
14.6	8.45739	22.6	-0.25628	32	-0.25628	14.4	8.7607
14.6	8.44232	22.8	-0.25628	32.2	-0.24121	14.4	8.74608
14.6	8.44232	22.8	-0.24121	32.2	-0.24121	14.4	8.74608
14.8	8.44232	22.8	-0.25628	32.4	-0.27136	14.6	8.74608
14.8	8.45739	23	-0.24121	32.6	-0.27136	14.6	8.74608
14.8	8.42724	23	-0.24121	33	-0.25628	14.8	8.73145
15.2	8.42724	23.2	-0.21106	33	-0.25628	14.8	8.71683
15.2	8.42724	23.2	-0.24121	33.2	-0.25628	14.8	8.7022
15.2	8.42724	23.2	-0.27136	33.2	-0.25628	14.8	8.7022
15.4	8.42724	23.6	-0.25628	33.6	-0.25628	15.2	8.67295
15.4	8.42724	23.8	-0.24121	33.6	-0.24121	15.2	8.67295
15.4	8.42724	23.8	-0.24121	34	-0.24121	15.4	8.67295
15.4	8.42724	24	-0.22613	34	-0.27136	15.4	8.67295
15.6	8.41217	24.2	-0.24121	34.2	-0.25628	15.4	8.65833
15.6	8.41217	24.2	-0.25628	34.2	-0.27136	15.4	8.65833
15.6	8.39709	24.2	-0.27136	34.6	-0.24121	15.6	8.6437
16	8.38201	24.6	-0.27136	34.6	-0.25628	15.6	8.6437
16	8.38201	24.6	-0.22613	35	-0.24121	15.6	8.62907
16.2	8.38201	24.8	-0.27136	35	-0.25628	15.6	8.62907
16.2	8.36694	24.8	-0.24121	35.2	-0.24121	16	8.61445
16.2	8.38201	24.8	-0.27136	35.4	-0.24121	16	8.61445
16.4	8.36694	25	-0.25628	35.8	-0.24121	16.2	8.61445
16.4	8.35186	25.2	-0.28644	35.8	-0.24121	16.2	8.61445
16.6	8.33679	25.2	-0.22613	36	-0.25628	16.2	8.59982
16.6	8.33679	25.2	-0.24121	36	-0.25628	16.2	8.5852
16.6	8.33679	25.6	-0.27136	36.4	-0.25628	16.4	8.57057
16.6	8.33679	25.6	-0.25628	36.4	-0.24121	16.4	8.55595
17	8.33679	25.8	-0.24121	36.8	-0.24121	16.6	8.54132
17	8.33679	25.8	-0.27136	36.8	-0.25628	16.6	8.54132
17.2	8.32171	26	-0.24121	37	-0.24121	16.6	8.55595
17.2	8.32171	26	-0.24121	37.2	-0.24121	16.6	8.55595
17.2	8.30664	26.4	-0.24121	37.4	-0.24121	17	8.55595
17.2	8.30664	26.4	-0.25628	37.4	-0.25628	17	8.54132
17.4	8.30664	26.6	-0.24121	37.8	-0.27136	17	8.5267
17.4	8.29156	26.6	-0.24121	37.8	-0.25628	17.2	8.5267
17.4	8.29156	26.8	-0.24121	38	-0.25628	17.2	8.51207
17.6	8.29156	26.8	-0.24121	38.2	-0.25628	17.2	8.5267
17.6	8.26141	27	-0.22613	38.6	-0.25628	17.4	8.51207
17.6	8.26141	27	-0.25628	38.6	-0.25628	17.4	8.51207
18	8.26141	27.4	-0.24121	38.8	-0.24121	17.4	8.49744
18	8.26141	27.4	-0.25628	38.8	-0.25628	17.6	8.49744
18	8.26141	27.6	-0.27136	39.2	-0.24121	17.6	8.48282
18	8.26141	27.6	-0.25628	39.2	-0.25628	17.6	8.48282
18.2	8.24633	27.8	-0.25628	39.6	-0.24121	18	8.46819
18.2	8.23126	27.8	-0.25628	39.6	-0.24121	18	8.45357
18.2	8.23126	28	-0.27136	39.8	-0.28644	18	8.46819
18.4	8.21618	28	-0.24121	39.8	-0.28644	18.2	8.46819
18.4	8.21618	28.4	-0.25628	40.2	-0.27136	18.2	8.45357
18.4	8.23126	28.4	-0.27136	40.2	-0.24121	18.2	8.45357
18.6	8.23126	28.6	-0.25628	40.6	-0.25628	18.4	8.42432
18.6	8.21618	28.6	-0.24121	40.6	-0.25628	18.4	8.42432
18.6	8.21618	28.8	-0.24121	40.8	-0.24121	18.4	8.40969
19	8.21618	28.8	-0.24121	41	-0.24121	18.4	8.42432
19	8.20111	29.2	-0.25628	41.4	-0.25628	18.6	8.42432
19	8.20111	29.2	-0.24121	41.4	-0.24121	18.6	8.42432
19.2	8.18603	29.4	-0.25628	41.6	-0.27136	18.6	8.40969
19.2	8.18603	29.4	-0.25628	41.6	-0.22613	19	8.45357
19.2	8.18603	29.6	-0.25628	42	-0.24121	19	8.40969
19.4	8.18603	29.6	-0.25628	42	-0.27136	19	8.39507
19.4	8.18603	29.8	-0.24121	42.4	-0.24121	19.2	8.39507
19.4	8.18603	29.8	-0.24121	42.4	-0.24121	19.2	8.39507
19.4	8.17096	30.2	-0.24121	42.6	-0.24121	19.4	8.38044
19.8	8.15588	30.2	-0.25628	42.6	-0.24121	19.4	8.38044
19.8	8.15588	30.4	-0.27136	43	-0.25628	19.4	8.38044
19.8	8.14081	30.4	-0.24121	43	-0.25628	19.4	8.36581
20	8.15588	30.6	-0.25628	43.4	-0.25628	19.8	8.36581
20	8.15588	30.6	-0.24121	43.4	-0.24121	19.8	8.35119
20	8.15588	30.8	-0.24121	43.6	-0.25628	20	8.35119
20.2	8.14081	30.8	-0.25628	43.8	-0.24121	20	8.35119
20.2	8.12573	31.2	-0.24121	44	-0.25628	20	8.33656
20.4	8.12573	31.2	-0.24121	44	-0.25628	20	8.33656
20.4	8.12573	31.4	-0.24121	44.4	-0.25628	20.2	8.32194
20.4	8.12573	31.4	-0.25628	44.4	-0.25628	20.2	8.32194
20.8	8.11065	31.6	-0.25628	44.8	-0.24121	20.4	8.30731
20.8	8.12573	31.6	-0.25628	44.8	-0.24121	20.4	8.30731
20.8	8.12573	31.6	-0.24121	45.2	-0.24121	20.4	8.29269
21	8.12573	32	-0.27136	45.2	-0.25628	20.4	8.29269
21	8.11065	32.2	-0.25628	45.4	-0.25628	20.8	8.29269
21	8.09558	32.2	-0.22613	45.6	-0.24121	20.8	8.30731
21	8.0805	32.2	-0.22613	45.8	-0.25628	20.8	8.29269
21.2	8.09558	32.4	-0.24121	45.8	-0.25628	21	8.29269
21.2	8.09558	32.6	-0.24121	46.2	-0.24121	21	8.27806
21.2	8.09558	32.6	-0.24121	46.4	-0.24121	21	8.27806
21.4	8.0805	32.6	-0.24121	46.6	-0.25628	21.2	8.26344
21.4	8.0805	33	-0.24121	46.6	-0.25628	21.2	8.26344
21.4	8.06543	33.2	-0.25628	46.8	-0.24121	21.2	8.26344
21.8	8.06543	33.2	-0.24121	46.8	-0.22613	21.2	8.24881
21.8	8.05035	33.2	-0.25628	47.4	-0.27136	21.4	8.24881
21.8	8.06543	33.4	-0.25628	47.4	-0.27136	21.4	8.24881
22	8.06543	33.6	-0.25628	47.6	-0.25628	21.4	8.24881
22	8.06543	33.6	-0.25628	47.6	-0.24121	21.8	8.24881
22	8.06543	33.6	-0.24121	48	-0.25628	21.8	8.24881
22.2	8.06543	34	-0.25628	48	-0.25628	22	8.24881
22.2	8.03528	34.2	-0.25628	48.2	-0.24121	22	8.23418
22.2	8.03528	34.2	-0.27136	48.4	-0.24121	22	8.23418
22.6	8.03528	34.2	-0.24121	48.6	-0.25628	22	8.21956
22.6	8.0202	34.4	-0.24121	48.6	-0.25628	22.2	8.23418
22.6	8.03528	34.6	-0.24121	49	-0.24121	22.2	8.21956
22.8	8.03528	34.6	-0.24121	49.2	-0.25628	22.2	8.21956
22.8	8.0202	35	-0.24121	49.4	-0.25628	22.6	8.20493
22.8	8.0202	35	-0.24121	49.4	-0.24121	22.6	8.19031
23	8.00513	35	-0.25628	49.6	-0.24121	22.6	8.19031
23	8.00513	35.2	-0.24121	49.6	-0.25628	22.8	8.19031
23	7.99005	35.4	-0.24121	50.2	-0.25628	22.8	8.19031
23.2	7.99005	35.4	-0.24121	50.2	-0.24121	22.8	8.19031
23.2	7.99005	35.4	-0.24121	50.4	-0.24121	23	8.19031
23.2	7.99005	35.8	-0.24121	50.4	-0.25628	23	8.17568
23.6	8.00513	36	-0.24121	50.6	-0.24121	23	8.17568
23.6	8.00513	36	-0.25628	51	-0.24121	23	8.16106
23.6	7.99005	36	-0.27136	51	-0.25628	23.2	8.16106
23.8	7.99005	36.2	-0.27136	51.2	-0.25628	23.2	8.17568
23.8	7.97497	36.4	-0.25628	51.4	-0.25628	23.2	8.16106
23.8	7.97497	36.4	-0.24121	51.4	-0.25628	23.6	8.16106
24	7.97497	36.4	-0.24121	51.8	-0.27136	23.6	8.16106
24	7.99005	36.8	-0.25628	52	-0.24121	23.6	8.16106
24	7.97497	37	-0.24121	52.2	-0.25628	23.8	8.14643
24.2	7.97497	37	-0.24121	52.2	-0.24121	23.8	8.14643
24.2	7.9599	37.2	-0.24121	52.4	-0.25628	23.8	8.14643
24.2	7.94482	37.2	-0.25628	52.4	-0.25628	24	8.14643
24.6	7.94482	37.4	-0.24121	53	-0.24121	24	8.13181
24.6	7.92975	37.4	-0.25628	53	-0.24121	24	8.13181
24.6	7.92975	37.8	-0.24121	53.2	-0.25628	24.2	8.13181
24.8	7.92975	37.8	-0.24121	53.2	-0.25628	24.2	8.14643
24.8	7.92975	38	-0.25628	53.4	-0.25628	24.2	8.11718
24.8	7.92975	38	-0.25628	53.4	-0.25628	24.6	8.13181
25	7.91467	38.2	-0.24121	53.8	-0.25628	24.6	8.11718
25	7.8996	38.2	-0.24121	54	-0.24121	24.6	8.11718
25	7.8996	38.2	-0.24121	54.2	-0.27136	24.8	8.13181
25.2	7.91467	38.6	-0.22613	54.2	-0.24121	24.8	8.13181
25.2	7.91467	38.8	-0.24121	54.6	-0.24121	24.8	8.10255
25.2	7.91467	38.8	-0.25628	54.8	-0.22613	24.8	8.10255
25.6	7.8996	38.8	-0.27136	55	-0.22613	25	8.10255
25.6	7.8996	39	-0.24121	55	-0.25628	25	8.10255
25.6	7.88452	39.2	-0.25628	55.2	-0.27136	25.2	8.10255
25.6	7.88452	39.2	-0.25628	55.2	-0.24121	25.2	8.10255
25.8	7.86945	39.2	-0.25628	55.8	-0.25628	25.2	8.10255
25.8	7.88452	39.6	-0.25628	55.8	-0.25628	25.2	8.11718
26	7.88452	39.8	-0.24121	56	-0.24121	25.6	8.11718
26	7.88452	39.8	-0.24121	56	-0.24121	25.6	8.11718
26	7.86945	39.8	-0.24121	56.2	-0.24121	25.6	8.08793
26	7.85437	40	-0.24121	56.6	-0.24121	25.8	8.08793
26.4	7.85437	40.2	-0.24121	56.8	-0.25628	25.8	8.0733
26.4	7.85437	40.2	-0.24121	56.8	-0.24121	25.8	8.08793
26.6	7.83929	40.6	-0.24121	57	-0.24121	26	8.0733
26.6	7.83929	40.6	-0.27136	57	-0.24121	26	8.08793
26.6	7.85437	40.8	-0.25628	57.6	-0.24121	26	8.0733
26.8	7.85437	40.8	-0.24121	57.6	-0.24121	26.4	8.0733
26.8	7.83929	41	-0.24121	57.8	-0.25628	26.4	8.08793
27	7.83929	41	-0.24121	57.8	-0.25628	26.4	8.08793
27	7.82422	41	-0.25628	58	-0.25628	26.6	8.0733
27	7.82422	41.4	-0.24121	58	-0.25628	26.6	8.0733
27	7.82422	41.6	-0.24121	58.6	-0.25628	26.6	8.0733
27.4	7.82422	41.6	-0.24121	58.6	-0.24121	26.8	8.0733
27.4	7.82422	41.6	-0.24121	58.8	-0.24121	26.8	8.08793
27.4	7.82422	41.8	-0.24121	59	-0.25628	26.8	8.0733
27.6	7.80914	42	-0.27136	59	-0.25628	27	8.0733
27.6	7.80914	42	-0.22613	59.4	-0.24121	27	8.0733
27.6	7.77899	42	-0.22613	59.6	-0.25628	27	8.0733
27.8	7.77899	42.4	-0.25628	59.6	-0.25628	27	8.05868
27.8	7.79407	42.6	-0.24121	60	-0.24121	27.4	8.05868
27.8	7.79407	42.6	-0.27136	60	-0.24121	27.4	8.05868
28	7.80914	42.8	-0.24121	60.4	-0.25628	27.6	8.0733
28	7.80914	42.8	-0.25628	60.4	-0.25628	27.6	8.05868
28.4	7.79407	43	-0.24121	60.6	-0.25628	27.6	8.05868
28.4	7.79407	43	-0.24121	60.6	-0.24121	27.6	8.05868
28.4	7.77899	43.4	-0.24121	60.8	-0.27136	27.8	8.05868
28.4	7.77899	43.4	-0.25628	61.2	-0.27136	27.8	8.05868
28.6	7.77899	43.6	-0.25628	61.4	-0.24121	28	8.05868
28.6	7.77899	43.6	-0.27136	61.4	-0.25628	28	8.05868
28.8	7.77899	43.8	-0.25628	61.6	-0.24121	28	8.05868
28.8	7.77899	43.8	-0.25628	61.8	-0.25628	28	8.05868
28.8	7.76392	44	-0.24121	62.2	-0.25628	28.4	8.04405
28.8	7.76392	44	-0.27136	62.2	-0.25628	28.4	8.05868
29.2	7.74884	44.4	-0.24121	62.4	-0.25628	28.4	8.04405
29.2	7.74884	44.4	-0.27136	62.6	-0.24121	28.6	8.05868
29.4	7.74884	44.6	-0.25628	62.8	-0.24121	28.6	8.05868
29.4	7.74884	44.6	-0.24121	62.8	-0.25628	28.8	8.05868
29.4	7.74884	44.8	-0.24121	63.2	-0.24121	28.8	8.0733
29.4	7.74884	44.8	-0.25628	63.4	-0.25628	28.8	8.05868
29.6	7.74884	45.4	-0.24121	63.6	-0.22613	29.2	8.05868
29.6	7.74884	45.4	-0.25628	63.6	-0.27136	29.2	8.05868
29.8	7.73377	45.6	-0.25628	64	-0.22613	29.2	8.04405
29.8	7.73377	45.6	-0.24121	64	-0.22613	29.4	8.04405
29.8	7.73377	45.8	-0.25628	64.2	-0.24121	29.4	8.04405
29.8	7.73377	45.8	-0.24121	64.4	-0.25628	29.4	8.04405
30.2	7.71869	46.2	-0.24121	64.6	-0.27136	29.6	8.04405
30.2	7.71869	46.2	-0.25628	64.6	-0.27136	29.6	8.04405
30.4	7.70361	46.4	-0.25628	65	-0.25628	29.8	8.04405
30.4	7.71869	46.4	-0.24121	65.2	-0.24121	29.8	8.02943
30.4	7.71869	46.6	-0.24121	65.4	-0.25628	29.8	8.0148
30.6	7.71869	46.6	-0.25628	65.4	-0.24121	29.8	8.02943
30.6	7.70361	46.8	-0.24121	65.6	-0.25628	30.2	8.02943
30.6	7.70361	46.8	-0.25628	65.6	-0.25628	30.2	8.02943
30.8	7.70361	47.2	-0.25628	66.2	-0.24121	30.4	8.0148
30.8	7.70361	47.2	-0.24121	66.2	-0.25628	30.4	8.0148
30.8	7.68854	47.4	-0.24121	66.4	-0.24121	30.4	8.00018
30.8	7.70361	47.4	-0.25628	66.4	-0.25628	30.4	8.00018
31.2	7.68854	47.6	-0.24121	66.8	-0.25628	30.6	8.00018
31.2	7.68854	47.6	-0.25628	67	-0.24121	30.6	8.00018
31.4	7.68854	48	-0.25628	67.2	-0.25628	30.8	8.00018
31.4	7.68854	48	-0.25628	67.2	-0.24121	30.8	8.00018
31.4	7.68854	48.2	-0.25628	67.4	-0.25628	30.8	8.00018
31.6	7.68854	48.2	-0.27136	67.4	-0.27136	30.8	8.00018
31.6	7.68854	48.4	-0.25628	68	-0.25628	31.2	8.00018
31.6	7.68854	48.4	-0.24121	68	-0.25628	31.2	8.00018
31.6	7.65839	48.6	-0.25628	68.2	-0.25628	31.4	7.98555
32	7.67346	48.6	-0.24121	68.2	-0.25628	31.4	7.98555
32	7.65839	49	-0.24121	68.4	-0.27136	31.4	8.00018
32.2	7.67346	49	-0.24121	68.4	-0.27136	31.4	8.00018
32.2	7.67346	49.2	-0.25628	69	-0.24121	31.6	7.98555
32.2	7.65839	49.2	-0.25628	69	-0.25628	31.6	7.98555
32.4	7.65839	49.4	-0.25628	69.4	-0.24121	31.6	7.97092
32.4	7.65839	49.4	-0.24121	69.4	-0.27136	31.6	7.97092
32.6	7.64331	49.6	-0.24121	69.8	-0.25628	32	7.97092
32.6	7.62824	49.6	-0.24121	69.8	-0.24121	32	7.97092
32.6	7.64331	50	-0.24121	70	-0.25628	32.2	7.97092
32.6	7.64331	50	-0.24121	70.2	-0.25628	32.2	7.97092
33	7.64331	50.2	-0.25628	70.6	-0.25628	32.2	7.9563
33	7.65839	50.2	-0.25628	70.6	-0.25628	32.2	7.9563
33.2	7.64331	50.4	-0.27136	70.8	-0.25628	32.4	7.94167
33.2	7.64331	50.4	-0.24121	70.8	-0.25628	32.4	7.9563
33.2	7.62824	50.6	-0.25628	71.2	-0.25628	32.6	7.9563
33.2	7.62824	50.6	-0.25628	71.2	-0.24121	32.6	7.9563
33.4	7.64331	51	-0.24121	71.6	-0.24121	32.6	7.94167
33.4	7.64331	51	-0.24121	71.6	-0.25628	33	7.94167
33.6	7.64331	51.2	-0.25628	71.8	-0.25628	33	7.94167
33.6	7.62824	51.2	-0.25628	72	-0.25628	33	7.92705
33.6	7.62824	51.4	-0.24121	72.2	-0.24121	33.2	7.92705
33.6	7.61316	51.4	-0.24121	72.2	-0.25628	33.2	7.92705
34	7.61316	51.8	-0.24121	72.6	-0.25628	33.4	7.92705
34	7.61316	51.8	-0.25628	72.8	-0.25628	33.4	7.92705
34.2	7.62824	52	-0.25628	73	-0.24121	33.4	7.92705
34.2	7.61316	52	-0.25628	73	-0.25628	33.6	7.94167
34.2	7.61316	52.2	-0.24121	73.4	-0.24121	33.6	7.92705
34.2	7.61316	52.4	-0.25628	73.4	-0.25628	33.6	7.91242
34.4	7.61316	52.4	-0.27136	73.6	-0.25628	34	7.91242
34.4	7.61316	52.4	-0.24121	73.8	-0.24121	34	7.91242
34.6	7.59809	52.8	-0.25628	74	-0.25628	34.2	7.91242
34.6	7.61316	53	-0.24121	74	-0.25628	34.2	7.91242
34.6	7.61316	53	-0.25628	74.4	-0.24121	34.2	7.91242
34.6	7.61316	53	-0.24121	74.6	-0.25628	34.2	7.91242
35	7.59809	53.2	-0.24121	74.8	-0.25628	34.4	7.8978
35	7.59809	53.4	-0.25628	74.8	-0.24121	34.4	7.88317
35	7.59809	53.4	-0.25628	75	-0.22613	34.6	7.88317
35	7.59809	53.8	-0.25628	75	-0.24121	34.6	7.8978
35.2	7.61316	53.8	-0.25628	75.6	-0.25628	34.6	7.88317
35.2	7.59809	53.8	-0.24121	75.6	-0.24121	34.6	7.88317
35.4	7.61316	54	-0.25628	75.8	-0.25628	35	7.88317
35.4	7.61316	54.2	-0.25628	76	-0.24121	35	7.88317
35.4	7.59809	54.2	-0.24121	76.4	-0.25628	35	7.86855
35.8	7.59809	54.2	-0.25628	76.4	-0.24121	35	7.86855
35.8	7.58301	54.6	-0.25628	76.6	-0.24121	35.2	7.86855
35.8	7.58301	54.8	-0.25628	76.6	-0.25628	35.2	7.86855
36	7.59809	54.8	-0.25628	76.8	-0.25628	35.4	7.86855
36	7.61316	55	-0.24121	77.2	-0.24121	35.4	7.86855
36.2	7.61316	55.2	-0.25628	77.4	-0.24121	35.4	7.85392
36.2	7.59809	55.2	-0.24121	77.4	-0.25628	35.8	7.85392
36.2	7.59809	55.2	-0.24121	77.6	-0.25628	35.8	7.85392
36.4	7.59809	55.6	-0.24121	77.8	-0.24121	36	7.85392
36.4	7.59809	55.8	-0.24121	78.2	-0.22613	36	7.85392
36.4	7.59809	55.8	-0.24121	78.2	-0.22613	36	7.83929
36.8	7.59809	56	-0.24121	78.4	-0.24121	36.2	7.83929
36.8	7.59809	56	-0.25628	78.4	-0.24121	36.2	7.83929
37	7.58301	56.2	-0.24121	78.8	-0.24121	36.2	7.83929
37	7.58301	56.2	-0.24121	78.8	-0.24121	36.4	7.83929
37	7.58301	56.6	-0.24121	79.2	-0.24121	36.4	7.82467
37	7.56793	56.6	-0.25628	79.2	-0.25628	36.4	7.83929
37.2	7.56793	56.8	-0.25628	79.4	-0.24121	36.8	7.83929
37.2	7.56793	56.8	-0.24121	79.6	-0.25628	36.8	7.85392
37.4	7.56793	57	-0.24121	80	-0.25628	37	7.83929
37.4	7.58301	57	-0.24121	80	-0.25628	37	7.83929
37.4	7.58301	57.4	-0.24121	80.2	-0.24121	37	7.82467
37.4	7.58301	57.4	-0.24121	80.2	-0.25628	37	7.82467
37.8	7.58301	57.6	-0.25628	80.6	-0.24121	37.2	7.82467
37.8	7.56793	57.6	-0.24121	80.6	-0.25628	37.2	7.82467
38	7.56793	57.8	-0.24121	81	-0.25628	37.4	7.83929
38	7.56793	57.8	-0.24121	81	-0.25628	37.4	7.82467
38	7.56793	58	-0.24121	81.2	-0.24121	37.4	7.82467
38	7.58301	58	-0.25628	81.4	-0.24121	37.4	7.82467
38.2	7.56793	58.4	-0.28644	81.6	-0.25628	37.8	7.81004
38.2	7.56793	58.4	-0.27136	81.6	-0.27136	37.8	7.81004
38.2	7.55286	58.6	-0.30151	82.2	-0.24121	38	7.81004
38.6	7.55286	58.6	-0.22613	82.2	-0.24121	38	7.81004
38.6	7.55286	58.8	-0.24121	82.4	-0.25628	38	7.81004
38.6	7.55286	58.8	-0.19598	82.4	-0.24121	38	7.82467
38.8	7.56793	59	-0.22613	82.8	-0.24121	38.2	7.81004
38.8	7.56793	59	-0.22613	83	-0.25628	38.2	7.81004
38.8	7.55286	59.4	-0.22613	83.2	-0.24121	38.2	7.81004
39	7.55286	59.4	-0.24121	83.2	-0.24121	38.6	7.81004
39	7.56793	59.6	-0.24121	83.4	-0.24121	38.6	7.81004
39.2	7.55286	59.6	-0.27136	83.4	-0.24121	38.8	7.81004
39.2	7.53778	59.8	-0.25628	84	-0.25628	38.8	7.81004
39.2	7.55286	60	-0.27136	84	-0.25628	38.8	7.81004
39.6	7.55286	60	-0.22613	84.2	-0.25628	39	7.81004
39.6	7.55286	60	-0.27136	84.2	-0.27136	39	7.79542
39.6	7.55286	60.4	-0.27136	84.4	-0.25628	39	7.78079
39.8	7.53778	60.4	-0.27136	84.8	-0.22613	39.2	7.78079
39.8	7.55286	60.6	-0.27136	85	-0.27136	39.2	7.81004
39.8	7.55286	60.8	-0.24121	85	-0.27136	39.2	7.79542
40	7.53778	60.8	-0.25628	85.4	-0.24121	39.6	7.81004
40	7.55286	60.8	-0.27136	85.4	-0.24121	39.6	7.81004
40.2	7.55286	61.2	-0.27136	85.8	-0.22613	39.8	7.79542
40.2	7.55286	61.4	-0.27136	85.8	-0.22613	39.8	7.79542
40.2	7.53778	61.4	-0.25628	86	-0.27136	39.8	7.78079
40.2	7.53778	61.6	-0.24121	86.2	-0.24121	39.8	7.78079
40.6	7.53778	61.6	-0.22613	86.6	-0.25628	40	7.78079
40.6	7.53778	61.8	-0.25628	86.6	-0.24121	40	7.76617
40.8	7.53778	61.8	-0.25628	86.8	-0.24121	40.2	7.76617
40.8	7.53778	62.2	-0.24121	86.8	-0.25628	40.2	7.78079
40.8	7.53778	62.4	-0.27136	87.2	-0.25628	40.2	7.75154
40.8	7.53778	62.4	-0.24121	87.2	-0.25628	40.2	7.76617
41	7.53778	62.4	-0.24121	87.6	-0.24121	40.6	7.75154
41	7.53778	62.6	-0.24121	87.8	-0.25628	40.6	7.76617
41	7.53778	62.8	-0.27136	88	-0.24121	40.8	7.75154
41.4	7.53778	62.8	-0.24121	88	-0.24121	40.8	7.75154
41.4	7.53778	63.2	-0.25628	88.2	-0.24121	40.8	7.75154
41.4	7.53778	63.2	-0.24121	88.2	-0.24121	40.8	7.73692
41.6	7.53778	63.4	-0.27136	88.8	-0.25628	41	7.72229
41.6	7.52271	63.4	-0.22613	88.8	-0.25628	41	7.72229
41.8	7.53778	63.6	-0.25628	89	-0.24121	41	7.70766
41.8	7.53778	63.6	-0.24121	89	-0.25628	41.4	7.70766
41.8	7.53778	63.6	-0.24121	89.4	-0.25628	41.4	7.70766
42	7.53778	64	-0.25628	89.6	-0.24121	41.6	7.70766
42	7.53778	64.2	-0.25628	89.8	-0.24121	41.6	7.70766
42	7.53778	64.2	-0.27136	89.8	-0.22613	41.6	7.69304
42.4	7.53778	64.4	-0.27136	90	-0.25628	41.8	7.67841
42.4	7.53778	64.4	-0.25628	90	-0.25628	41.8	7.69304
42.6	7.53778	64.6	-0.24121	90.6	-0.24121	41.8	7.67841
42.6	7.53778	64.6	-0.24121	90.6	-0.25628	42	7.67841
42.6	7.53778	65	-0.27136	90.8	-0.27136	42	7.67841
42.6	7.55286	65	-0.22613	91	-0.24121	42	7.67841
42.8	7.53778	65.2	-0.24121	91	-0.25628	42.4	7.66379
42.8	7.53778	65.2	-0.22613	91.4	-0.25628	42.4	7.66379
43	7.52271	65.4	-0.27136	91.6	-0.25628	42.4	7.66379
43	7.52271	65.4	-0.24121	91.6	-0.22613	42.6	7.66379
43	7.53778	65.6	-0.22613	91.8	-0.22613	42.6	7.64916
43	7.55286	65.6	-0.27136	91.8	-0.24121	42.6	7.64916
43.4	7.55286	66	-0.24121	92.4	-0.22613	42.8	7.66379
43.4	7.55286	66	-0.25628	92.4	-0.24121	42.8	7.67841
43.6	7.53778	66.2	-0.24121	92.6	-0.28644	43	7.66379
43.6	7.53778	66.2	-0.27136	92.8	-0.22613	43	7.67841
43.6	7.53778	66.4	-0.25628	93.2	-0.25628	43	7.66379
43.6	7.52271	66.4	-0.24121	93.2	-0.25628	43	7.64916
43.8	7.53778	66.8	-0.24121	93.4	-0.22613	43.4	7.66379
43.8	7.53778	66.8	-0.22613	93.4	-0.22613	43.4	7.66379
44	7.55286	67	-0.27136	93.8	-0.27136	43.6	7.66379
44	7.55286	67	-0.25628	93.8	-0.24121	43.6	7.67841
44	7.55286	67.2	-0.27136	94.2	-0.22613	43.6	7.66379
44.4	7.55286	67.2	-0.25628	94.2	-0.22613	43.6	7.66379
44.4	7.53778	67.4	-0.22613	94.4	-0.24121	43.8	7.67841
44.4	7.53778	67.4	-0.22613	94.6	-0.24121	43.8	7.66379
44.6	7.53778	67.8	-0.24121	94.8	-0.22613	44	7.66379
44.6	7.55286	68	-0.27136	94.8	-0.21106	44	7.67841
44.8	7.55286	68	-0.24121	95.2	-0.24121	44	7.67841
44.8	7.53778	68	-0.25628	95.2	-0.22613	44	7.67841
44.8	7.53778	68.2	-0.24121	95.6	-0.25628	44.4	7.67841
44.8	7.52271	68.4	-0.24121	95.6	-0.25628	44.4	7.67841
45.2	7.53778	68.4	-0.25628	96	-0.24121	44.4	7.67841
45.2	7.53778	68.4	-0.22613	96.2	-0.22613	44.6	7.67841
45.4	7.53778	68.8	-0.25628	96.4	-0.22613	44.6	7.69304
45.4	7.53778	69	-0.22613	96.4	-0.22613	44.6	7.69304
45.4	7.53778	69	-0.24121	96.6	-0.22613	44.8	7.69304
45.4	7.53778	69	-0.27136	96.6	-0.22613	44.8	7.69304
45.6	7.53778	69.4	-0.22613	97.2	-0.21106	45.2	7.69304
45.6	7.53778	69.4	-0.25628	97.2	-0.21106	45.2	7.69304
45.8	7.53778	69.4	-0.24121	97.4	-0.18091	45.2	7.69304
45.8	7.53778	69.8	-0.25628	97.4	-0.16583	45.4	7.70766
45.8	7.53778	69.8	-0.27136	97.6	-0.15076	45.4	7.69304
45.8	7.53778	69.8	-0.24121	98	-0.16583	45.4	7.72229
46.2	7.55286	70.2	-0.25628	98.2	-0.01508	45.6	7.70766
46.2	7.53778	70.2	-0.25628	98.2	0.04523	45.6	7.70766
46.4	7.52271	70.2	-0.24121	98.4	0.45227	45.8	7.72229
46.4	7.53778	70.6	-0.25628	98.4	0.58795	45.8	7.72229
46.4	7.52271	70.8	-0.25628	99	1.01006	45.8	7.72229
46.4	7.52271	70.8	-0.24121	99	1.08544	45.8	7.72229
46.6	7.52271	70.8	-0.24121	99.2	1.46233	46.2	7.73692
46.6	7.52271	71	-0.27136	99.4	1.58293	46.2	7.73692
46.8	7.52271	71.2	-0.24121	99.8	1.9146	46.4	7.72229
46.8	7.52271	71.2	-0.24121	99.8	2.02013	46.4	7.72229
46.8	7.52271	71.6	-0.24121	100	2.29149	46.4	7.73692
47.2	7.52271	71.6	-0.25628	100	2.39702	46.4	7.73692
47.2	7.50763	71.8	-0.24121	100.4	2.63822	46.6	7.73692
47.2	7.52271	71.8	-0.25628	100.4	2.69853	46.6	7.73692
47.4	7.52271	72	-0.24121	100.8	2.96989	46.8	7.75154
47.4	7.53778	72	-0.25628	101	3.04526	46.8	7.75154
47.6	7.53778	72.2	-0.24121	101.2	3.2714	46.8	7.75154
47.6	7.52271	72.2	-0.24121	101.2	3.3317	46.8	7.75154
47.6	7.52271	72.6	-0.24121	101.4	3.52768	47.2	7.75154
47.6	7.52271	72.6	-0.25628	101.8	3.57291	47.2	7.75154
48	7.52271	72.8	-0.24121	101.8	3.76889	47.4	7.75154
48	7.50763	72.8	-0.25628	102	3.81412	47.4	7.76617
48.2	7.52271	73	-0.24121	102.2	3.97995	47.4	7.76617
48.2	7.53778	73	-0.24121	102.2	4.0101	47.4	7.76617
48.2	7.52271	73.4	-0.24121	102.8	4.17593	47.6	7.76617
48.2	7.50763	73.4	-0.25628	102.8	4.23623	47.6	7.78079
48.4	7.50763	73.6	-0.24121	103	4.34176	47.6	7.76617
48.4	7.50763	73.6	-0.25628	103	4.35684	48	7.76617
48.6	7.50763	73.8	-0.24121	103.2	4.49252	48	7.78079
48.6	7.50763	73.8	-0.24121	103.6	4.52267	48.2	7.79542
48.6	7.52271	74	-0.24121	103.8	4.59805	48.2	7.78079
48.6	7.50763	74	-0.24121	103.8	4.64327	48.2	7.78079
49	7.52271	74.4	-0.24121	104.2	4.73373	48.4	7.79542
49	7.50763	74.4	-0.25628	104.2	4.7488	48.4	7.79542
49.2	7.49256	74.6	-0.25628	104.6	4.83926	48.4	7.78079
49.2	7.49256	74.6	-0.24121	104.6	4.85433	48.6	7.79542
49.2	7.50763	74.8	-0.24121	104.8	4.92971	48.6	7.79542
49.2	7.49256	74.8	-0.24121	105	4.95986	48.6	7.79542
49.4	7.52271	75	-0.25628	105.4	5.00509	49	7.79542
49.4	7.52271	75	-0.24121	105.4	5.02016	49	7.79542
49.6	7.52271	75.4	-0.25628	105.6	5.06539	49.2	7.81004
49.6	7.52271	75.4	-0.24121	105.6	5.08047	49.2	7.81004
49.6	7.49256	75.6	-0.24121	106	5.14077	49.2	7.79542
50	7.49256	75.6	-0.24121	106	5.17092	49.2	7.79542
50	7.50763	75.8	-0.24121	106.4	5.20107	49.4	7.81004
50	7.50763	76	-0.24121	106.6	5.21615	49.4	7.79542
50.2	7.49256	76	-0.24121	106.8	5.26137	49.6	7.81004
50.2	7.49256	76	-0.24121	106.8	5.26137	49.6	7.81004
50.4	7.50763	76.4	-0.24121	107	5.3066	49.6	7.79542
50.4	7.49256	76.4	-0.25628	107	5.32167	49.6	7.79542
50.4	7.49256	76.6	-0.25628	107.6	5.3669	50	7.81004
50.6	7.49256	76.8	-0.24121	107.6	5.38198	50	7.81004
50.6	7.50763	76.8	-0.22613	107.8	5.4272	50.2	7.81004
50.6	7.50763	76.8	-0.24121	107.8	5.4272	50.2	7.82467
51	7.49256	77.2	-0.24121	108.4	5.45735	50.2	7.82467
51	7.49256	77.4	-0.24121	108.4	5.47243	50.2	7.82467
51	7.49256	77.4	-0.24121	108.6	5.50258	50.4	7.81004
51	7.47748	77.6	-0.22613	108.8	5.50258	50.4	7.82467
51.2	7.49256	77.8	-0.24121	108.8	5.51766	50.6	7.82467
51.2	7.49256	77.8	-0.24121	109.2	5.54781	50.6	7.82467
51.4	7.47748	77.8	-0.24121	109.4	5.57796	51	7.83929
51.4	7.47748	78.2	-0.25628	109.4	5.57796	51	7.82467
51.4	7.46241	78.4	-0.24121	109.8	5.60811	51	7.82467
51.4	7.47748	78.4	-0.24121	109.8	5.59304	51	7.82467
51.8	7.47748	78.6	-0.24121	110.2	5.63826	51.2	7.82467
51.8	7.46241	78.6	-0.24121	110.2	5.66841	51.2	7.83929
52	7.47748	78.8	-0.24121	110.4	5.66841	51.4	7.83929
52	7.49256	78.8	-0.24121	110.6	5.68349	51.4	7.82467
52	7.47748	79.2	-0.24121	110.8	5.71364	51.4	7.83929
52.2	7.47748	79.2	-0.25628	110.8	5.71364	51.4	7.83929
52.2	7.46241	79.2	-0.24121	111.2	5.74379	51.8	7.83929
52.4	7.47748	79.4	-0.24121	111.4	5.74379	51.8	7.83929
52.4	7.47748	79.6	-0.22613	111.6	5.77394	52	7.83929
52.4	7.46241	79.6	-0.24121	111.6	5.77394	52	7.83929
52.8	7.47748	80	-0.24121	112	5.81917	52	7.85392
52.8	7.47748	80	-0.24121	112.2	5.81917	52.2	7.86855
52.8	7.47748	80.2	-0.22613	112.4	5.8644	52.2	7.85392
53	7.47748	80.2	-0.24121	112.4	5.8644	52.2	7.83929
53	7.47748	80.4	-0.24121	112.6	5.8644	52.4	7.85392
53	7.46241	80.4	-0.24121	113	5.87947	52.4	7.85392
53.2	7.46241	80.6	-0.25628	113.2	5.89455	52.8	7.86855
53.2	7.46241	80.6	-0.24121	113.2	5.90962	52.8	7.86855
53.4	7.46241	81	-0.24121	113.4	5.93977	52.8	7.86855
53.4	7.46241	81.2	-0.24121	113.6	5.93977	53	7.86855
53.4	7.47748	81.2	-0.24121	114	5.96992	53	7.86855
53.4	7.47748	81.2	-0.24121	114	5.985	53	7.85392
53.8	7.46241	81.4	-0.24121	114.2	6.01515	53.2	7.86855
53.8	7.46241	81.6	-0.22613	114.2	6.00008	53.2	7.86855
53.8	7.44733	81.6	-0.24121	114.8	6.03023	53.4	7.86855
53.8	7.46241	82	-0.24121	114.8	6.0453	53.4	7.86855
54	7.47748	82.2	-0.24121	115	6.07545	53.4	7.86855
54	7.46241	82.2	-0.24121	115	6.09053	53.4	7.86855
54.2	7.46241	82.2	-0.25628	115.4	6.1056	53.8	7.85392
54.2	7.46241	82.4	-0.24121	115.4	6.1056	53.8	7.85392
54.2	7.46241	82.4	-0.24121	115.8	6.13576	53.8	7.86855
54.6	7.46241	82.4	-0.24121	115.8	6.12068	54	7.86855
54.6	7.46241	83	-0.25628	116	6.16591	54	7.88317
54.6	7.46241	83	-0.24121	116.2	6.18098	54.2	7.86855
54.8	7.46241	83	-0.25628	116.4	6.19606	54.2	7.86855
54.8	7.46241	83.2	-0.24121	116.4	6.21113	54.2	7.86855
55	7.46241	83.4	-0.24121	117	6.24128	54.6	7.86855
55	7.46241	83.4	-0.24121	117	6.22621	54.6	7.86855
55	7.46241	83.4	-0.22613	117.2	6.25636	54.8	7.86855
55.2	7.46241	83.8	-0.24121	117.2	6.25636	54.8	7.86855
55.2	7.46241	84	-0.24121	117.6	6.28651	54.8	7.88317
55.2	7.46241	84	-0.24121	117.8	6.28651	54.8	7.88317
55.6	7.46241	84.2	-0.24121	118	6.31666	55	7.88317
55.6	7.46241	84.2	-0.25628	118	6.33174	55	7.86855
55.8	7.46241	84.4	-0.25628	118.2	6.34681	55.2	7.86855
55.8	7.46241	84.4	-0.24121	118.6	6.34681	55.2	7.86855
55.8	7.44733	84.8	-0.24121	118.8	6.40712	55.2	7.88317
55.8	7.43225	84.8	-0.22613	118.8	6.40712	55.2	7.86855
56	7.44733	85	-0.25628	119	6.40712	55.6	7.88317
56	7.46241	85	-0.22613	119.2	6.40712	55.6	7.8978
56.2	7.46241	85.2	-0.24121	119.6	6.43727	55.8	7.88317
56.2	7.46241	85.2	-0.22613	119.6	6.45234	55.8	7.86855
56.2	7.44733	85.4	-0.22613	119.8	6.46742	56	7.88317
56.2	7.46241	85.4	-0.24121	120	6.48249	56	7.88317
56.6	7.46241	85.8	-0.22613	120.2	6.48249	56.2	7.88317
56.6	7.46241	85.8	-0.24121	120.2	6.49757	56.2	7.88317
56.8	7.47748	86	-0.22613	120.6	6.52772	56.2	7.86855
56.8	7.47748	86	-0.22613	120.6	6.5428	56.2	7.85392
56.8	7.46241	86.2	-0.24121	121	6.55787	56.6	7.8978
57	7.46241	86.2	-0.22613	121	6.55787	56.6	7.8978
57	7.46241	86.6	-0.21106	121.4	6.58802	56.8	7.88317
57	7.46241	86.6	-0.22613	121.6	6.58802	56.8	7.88317
57.4	7.47748	86.8	-0.22613	121.8	6.6031	56.8	7.88317
57.4	7.47748	86.8	-0.22613	121.8	6.61817	56.8	7.88317
57.6	7.47748	87	-0.21106	122	6.64832	57	7.88317
57.6	7.46241	87	-0.22613	122	6.64832	57	7.88317
57.6	7.46241	87.2	-0.19598	122.6	6.67848	57.4	7.88317
57.6	7.46241	87.2	-0.21106	122.6	6.67848	57.4	7.8978
57.8	7.46241	87.6	-0.18091	122.8	6.69355	57.6	7.8978
57.8	7.46241	87.8	-0.22613	123	6.70863	57.6	7.8978
58	7.46241	87.8	-0.18091	123.4	6.7237	57.6	7.88317
58	7.47748	87.8	-0.19598	123.4	6.73878	57.6	7.8978
58	7.49256	88	-0.16583	123.6	6.75385	57.8	7.8978
58	7.46241	88.2	-0.15076	123.8	6.75385	57.8	7.88317
58.4	7.46241	88.2	-0.13568	123.8	6.784	58	7.88317
58.4	7.47748	88.2	-0.10553	124.2	6.784	58	7.8978
58.6	7.47748	88.8	-0.01508	124.4	6.79908	58	7.8978
58.6	7.47748	88.8	0.03015	124.4	6.81416	58	7.88317
58.6	7.47748	88.8	0.27136	124.8	6.82923	58.4	7.88317
58.8	7.47748	89	0.34674	124.8	6.84431	58.4	7.88317
58.8	7.47748	89	0.64825	125.2	6.85938	58.6	7.8978
59	7.47748	89.4	0.7387	125.4	6.85938	58.6	7.8978
59	7.46241	89.6	1.01006	125.6	6.87446	58.6	7.8978
59	7.47748	89.6	1.08544	125.6	6.87446	58.8	7.8978
59.4	7.47748	89.6	1.3568	125.8	6.90461	58.8	7.8978
59.4	7.47748	89.8	1.4171	126.2	6.90461	58.8	7.8978
59.6	7.47748	90	1.67339	126.4	6.91968	59	7.8978
59.6	7.47748	90	1.74877	126.4	6.91968	59	7.88317
59.6	7.47748	90.4	1.95982	126.6	6.96491	59.4	7.86855
59.6	7.47748	90.4	2.02013	126.8	6.96491	59.4	7.88317
59.8	7.49256	90.6	2.21611	127.2	6.96491	59.4	7.8978
59.8	7.47748	90.6	2.29149	127.2	6.96491	59.6	7.8978
60	7.47748	90.8	2.47239	127.4	6.99506	59.6	7.8978
60	7.49256	90.8	2.54777	127.6	7.01014	59.6	7.88317
60	7.47748	91	2.75883	128	7.02521	59.8	7.88317
60	7.47748	91	2.78898	128	7.02521	59.8	7.8978
60.4	7.47748	91.4	2.93974	128.2	7.05537	60	7.88317
60.4	7.47748	91.4	3.00004	128.4	7.04029	60	7.8978
60.6	7.47748	91.6	3.15079	128.6	7.05537	60	7.8978
60.6	7.47748	91.6	3.19602	128.6	7.08552	60	7.88317
60.8	7.47748	91.8	3.3317	129	7.08552	60.4	7.88317
60.8	7.49256	91.8	3.392	129.2	7.10059	60.4	7.88317
60.8	7.47748	92.2	3.52768	129.4	7.10059	60.4	7.86855
60.8	7.46241	92.2	3.57291	129.4	7.11567	60.6	7.86855
61.2	7.46241	92.4	3.72366	129.6	7.13074	60.6	7.88317
61.2	7.46241	92.4	3.73874	129.6	7.14582	60.6	7.86855
61.4	7.49256	92.6	3.87442	130.2	7.16089	60.8	7.88317
61.4	7.47748	92.8	3.90457	130.2	7.16089	60.8	7.86855
61.4	7.47748	92.8	4.0101	130.4	7.17597	61.2	7.86855
61.4	7.49256	93.2	4.05533	130.4	7.17597	61.2	7.86855
61.6	7.46241	93.4	4.16086	131	7.19105	61.2	7.86855
61.6	7.46241	93.4	4.19101	131	7.20612	61.4	7.86855
61.8	7.47748	93.4	4.28146	131.2	7.2212	61.4	7.88317
61.8	7.47748	93.6	4.29654	131.4	7.23627	61.4	7.88317
62.2	7.49256	93.8	4.38699	131.8	7.25135	61.6	7.86855
62.2	7.47748	93.8	4.41714	131.8	7.25135	61.6	7.86855
62.2	7.49256	94.2	4.49252	132	7.26642	61.8	7.85392
62.4	7.49256	94.2	4.53775	132	7.2815	61.8	7.85392
62.4	7.47748	94.4	4.59805	132.4	7.29657	61.8	7.86855
62.4	7.47748	94.4	4.6282	132.4	7.2815	61.8	7.86855
62.6	7.47748	94.6	4.70358	132.8	7.31165	62.2	7.86855
62.6	7.47748	94.6	4.71865	133	7.31165	62.2	7.86855
62.8	7.47748	94.8	4.77895	133.2	7.32673	62.4	7.86855
62.8	7.49256	94.8	4.79403	133.2	7.3418	62.4	7.86855
62.8	7.49256	95.2	4.83926	133.6	7.3418	62.4	7.85392
62.8	7.49256	95.2	4.86941	133.6	7.35688	62.4	7.86855
63.2	7.49256	95.4	4.91463	133.8	7.37195	62.6	7.85392
63.2	7.49256	95.4	4.94479	134	7.38703	62.6	7.85392
63.4	7.49256	95.6	4.97494	134.2	7.4021	62.8	7.85392
63.4	7.49256	95.6	4.99001	134.2	7.4021	62.8	7.85392
63.4	7.49256	96	5.03524	134.8	7.41718	62.8	7.83929
63.4	7.49256	96.2	5.05031	134.8	7.44733	63.2	7.83929
63.6	7.49256	96.2	5.08047	135	7.44733	63.2	7.83929
63.6	7.49256	96.4	5.09554	135	7.46241	63.4	7.83929
64	7.49256	96.6	5.12569	135.6	7.46241	63.4	7.85392
64	7.50763	96.6	5.14077	135.6	7.49256	63.4	7.83929
64.2	7.50763	96.6	5.17092	135.8	7.49256	63.6	7.83929
64.2	7.50763	97	5.18599	135.8	7.49256	63.6	7.85392
64.2	7.49256	97.2	5.21615	136.2	7.50763	63.6	7.85392
64.2	7.50763	97.2	5.2463	136.2	7.52271	63.6	7.83929
64.4	7.50763	97.4	5.26137	136.6	7.53778	64	7.83929
64.4	7.52271	97.4	5.27645	136.6	7.55286	64	7.83929
64.6	7.50763	97.6	5.3066	137	7.56793	64.2	7.83929
64.6	7.52271	97.6	5.3066	137	7.56793	64.2	7.83929
64.6	7.52271	98	5.33675	137.4	7.59809	64.2	7.85392
65	7.52271	98	5.35183	137.6	7.59809	64.2	7.85392
65	7.50763	98.2	5.3669	137.8	7.61316	64.4	7.85392
65.2	7.50763	98.2	5.38198	137.8	7.62824	64.4	7.85392
65.2	7.52271	98.4	5.39705	138	7.64331	64.6	7.85392
65.2	7.50763	98.4	5.39705	138.4	7.64331	64.6	7.85392
65.4	7.52271	98.8	5.4272	138.6	7.64331	65	7.85392
65.4	7.52271	98.8	5.4272	138.6	7.67346	65	7.85392
65.6	7.52271	99	5.44228	138.8	7.68854	65	7.85392
65.6	7.52271	99	5.44228	139	7.68854	65.2	7.85392
65.6	7.52271	99.2	5.48751	139.4	7.70361	65.2	7.85392
66	7.50763	99.4	5.50258	139.4	7.70361	65.2	7.85392
66	7.52271	99.4	5.51766	139.6	7.73377	65.4	7.85392
66	7.53778	99.4	5.51766	139.8	7.73377	65.4	7.85392
66.2	7.53778	100	5.56288	140.2	7.76392	65.6	7.86855
66.2	7.53778	100	5.54781	140.2	7.76392	65.6	7.86855
66.2	7.53778	100	5.57796	140.4	7.77899	65.6	7.86855
66.4	7.52271	100.2	5.59304	140.4	7.77899	65.6	7.85392
66.4	7.52271	100.4	5.59304	140.8	7.80914	66	7.86855
66.4	7.52271	100.4	5.60811	140.8	7.80914	66	7.86855
66.8	7.53778	100.8	5.63826	141.2	7.82422	66.2	7.85392
66.8	7.53778	100.8	5.63826	141.4	7.82422	66.2	7.85392
67	7.52271	101	5.66841	141.6	7.83929	66.2	7.86855
67	7.52271	101	5.66841	141.6	7.85437	66.4	7.86855
67	7.52271	101.2	5.68349	141.8	7.85437	66.4	7.85392
67	7.53778	101.2	5.69856	142.2	7.86945	66.4	7.85392
67.2	7.53778	101.4	5.71364	142.4	7.8996	66.8	7.85392
67.2	7.53778	101.4	5.72872	142.4	7.8996	66.8	7.86855
67.4	7.53778	101.8	5.74379	142.6	7.91467	67	7.86855
67.4	7.53778	101.8	5.75887	143	7.92975	67	7.86855
67.4	7.52271	102	5.77394	143.2	7.94482	67	7.86855
67.8	7.53778	102.2	5.77394	143.2	7.94482	67	7.86855
67.8	7.53778	102.2	5.78902	143.4	7.97497	67.2	7.83929
68	7.53778	102.6	5.78902	143.6	7.97497	67.2	7.86855
68	7.53778	102.8	5.81917	144	7.99005	67.4	7.86855
68	7.55286	102.8	5.83424	144	8.00513	67.4	7.86855
68.2	7.55286	102.8	5.84932	144.2	8.0202	67.4	7.86855
68.2	7.53778	103	5.84932	144.4	8.0202	67.8	7.86855
68.4	7.52271	103.2	5.8644	144.6	8.05035	67.8	7.85392
68.4	7.53778	103.2	5.87947	144.6	8.05035	67.8	7.83929
68.4	7.53778	103.6	5.89455	145.2	8.0805	68	7.86855
68.4	7.53778	103.6	5.90962	145.2	8.06543	68	7.85392
68.8	7.55286	103.8	5.9247	145.4	8.09558	68.2	7.86855
68.8	7.55286	103.8	5.9247	145.4	8.09558	68.2	7.86855
69	7.55286	104	5.93977	145.6	8.11065	68.2	7.86855
69	7.55286	104	5.93977	146	8.11065	68.4	7.85392
69	7.55286	104.2	5.95485	146.2	8.14081	68.4	7.85392
69	7.53778	104.2	5.96992	146.2	8.15588	68.4	7.85392
69.2	7.53778	104.6	5.985	146.4	8.15588	68.8	7.86855
69.2	7.55286	104.6	6.00008	146.8	8.17096	68.8	7.86855
69.4	7.56793	104.8	6.0453	147	8.18603	69	7.86855
69.4	7.56793	104.8	6.01515	147	8.17096	69	7.86855
69.4	7.55286	105	6.0453	147.4	8.18603	69	7.86855
69.4	7.56793	105	6.03023	147.4	8.20111	69	7.88317
69.8	7.56793	105.4	6.07545	147.8	8.21618	69.2	7.86855
69.8	7.56793	105.4	6.06038	147.8	8.21618	69.2	7.86855
70	7.56793	105.6	6.07545	148	8.23126	69.4	7.86855
70	7.56793	105.6	6.09053	148.2	8.24633	69.4	7.85392
70	7.56793	105.8	6.1056	148.4	8.24633	69.8	7.86855
70.2	7.56793	106	6.1056	148.4	8.26141	69.8	7.86855
70.2	7.56793	106	6.12068	149	8.27649	69.8	7.86855
70.2	7.56793	106.4	6.13576	149	8.27649	69.8	7.86855
70.6	7.56793	106.6	6.15083	149.2	8.29156	70	7.88317
70.6	7.56793	106.6	6.19606	149.2	8.30664	70	7.86855
70.8	7.56793	106.8	6.18098	149.6	8.32171	70.2	7.85392
70.8	7.56793	106.8	6.18098	149.8	8.30664	70.2	7.91242
70.8	7.58301	107	6.19606	149.8	8.06543	70.2	7.86855
70.8	7.58301	107	6.19606	149.8	8.0202	70.6	7.88317
71	7.58301	107.4	6.22621	149.6	7.70361	70.6	7.86855
71	7.56793	107.4	6.22621	149.6	7.56793	70.8	7.86855
71.2	7.58301	107.6	6.25636	149.2	7.19105	70.8	7.86855
71.2	7.59809	107.6	6.25636	149	7.08552	70.8	7.86855
71.6	7.59809	107.8	6.28651	148.8	6.75385	71	7.86855
71.6	7.59809	107.8	6.28651	148.8	6.6634	71	7.86855
71.8	7.59809	108.2	6.30159	148.4	6.39204	71.2	7.86855
71.8	7.59809	108.2	6.30159	148.2	6.33174	71.2	7.86855
71.8	7.59809	108.4	6.31666	148	6.1056	71.2	7.86855
71.8	7.59809	108.4	6.31666	148	6.03023	71.2	7.88317
72	7.59809	108.6	6.33174	147.4	5.80409	71.6	7.88317
72	7.59809	108.8	6.34681	147.4	5.74379	71.6	7.88317
72.2	7.61316	108.8	6.36189	147.2	5.53273	71.8	7.88317
72.2	7.62824	108.8	6.37696	147.2	5.48751	71.8	7.88317
72.2	7.61316	109.2	6.37696	147	5.29152	71.8	7.88317
72.2	7.62824	109.4	6.39204	146.8	5.21615	72	7.86855
72.6	7.61316	109.4	6.40712	146.4	5.06539	72	7.86855
72.6	7.59809	109.6	6.40712	146.4	5.00509	72	7.88317
72.8	7.61316	109.8	6.40712	146	4.80911	72.2	7.86855
72.8	7.61316	109.8	6.42219	146	4.80911	72.2	7.88317
73	7.61316	110.2	6.45234	145.6	4.6282	72.6	7.86855
73	7.62824	110.2	6.43727	145.6	4.59805	72.6	7.88317
73	7.61316	110.4	6.46742	145.2	4.44729	72.8	7.88317
73	7.61316	110.4	6.46742	145.2	4.40207	72.8	7.8978
73.4	7.62824	110.6	6.48249	145	4.26639	72.8	7.8978
73.4	7.62824	110.6	6.49757	144.6	4.23623	72.8	7.88317
73.6	7.64331	110.8	6.51264	144.4	4.08548	73	7.86855
73.6	7.62824	110.8	6.49757	144.4	4.05533	73	7.88317
73.6	7.61316	111.2	6.52772	144.2	3.93472	73	7.8978
73.8	7.62824	111.2	6.52772	144	3.91965	73.4	7.8978
73.8	7.62824	111.4	6.55787	143.6	3.78397	73.4	7.88317
73.8	7.64331	111.4	6.55787	143.6	3.75382	73.6	7.8978
74	7.64331	111.6	6.57295	143.2	3.64829	73.6	7.8978
74	7.64331	111.6	6.55787	143.2	3.60306	73.6	7.8978
74.4	7.64331	112	6.6031	143	3.49753	73.8	7.88317
74.4	7.64331	112.2	6.6031	143	3.4523	73.8	7.8978
74.6	7.64331	112.2	6.61817	142.6	3.34678	74	7.8978
74.6	7.62824	112.4	6.61817	142.4	3.3317	74	7.8978
74.6	7.62824	112.6	6.63325	142.2	3.24125	74	7.8978
74.6	7.62824	112.6	6.64832	142.2	3.2111	74	7.8978
74.8	7.64331	112.6	6.6634	141.8	3.10557	74.4	7.8978
74.8	7.64331	113	6.6634	141.6	3.09049	74.4	7.88317
75	7.64331	113.2	6.67848	141.4	2.98496	74.6	7.8978
75	7.64331	113.2	6.67848	141.4	2.98496	74.6	7.8978
75	7.64331	113.4	6.69355	140.8	2.87943	74.6	7.8978
75	7.64331	113.4	6.70863	140.8	2.87943	74.8	7.91242
75.4	7.64331	113.6	6.7237	140.6	2.7739	74.8	7.91242
75.4	7.64331	113.6	6.7237	140.6	2.75883	75	7.8978
75.6	7.65839	114	6.73878	140.2	2.68345	75	7.8978
75.6	7.67346	114	6.73878	140.2	2.63822	75	7.8978
75.8	7.65839	114.2	6.76893	139.8	2.56285	75.4	7.91242
75.8	7.64331	114.2	6.76893	139.8	2.5327	75.4	7.91242
76	7.65839	114.4	6.76893	139.4	2.47239	75.6	7.91242
76	7.64331	114.4	6.79908	139.4	2.44224	75.6	7.8978
76	7.65839	114.8	6.81416	139	2.36686	75.6	7.8978
76	7.64331	114.8	6.81416	139	2.35179	75.6	7.8978
76.4	7.64331	115	6.82923	138.6	2.26133	75.8	7.91242
76.4	7.65839	115	6.82923	138.6	2.23118	75.8	7.91242
76.4	7.67346	115.2	6.84431	138.4	2.17088	76	7.91242
76.6	7.67346	115.4	6.84431	138	2.14073	76	7.91242
76.6	7.65839	115.4	6.87446	137.8	2.06535	76.4	7.92705
76.8	7.67346	115.8	6.87446	137.8	2.06535	76.4	7.91242
76.8	7.65839	116	6.90461	137.6	2.00505	76.4	7.8978
76.8	7.65839	116	6.90461	137.4	1.9749	76.4	7.91242
77.2	7.67346	116.2	6.90461	137	1.9146	76.6	7.92705
77.2	7.67346	116.2	6.91968	137	1.88445	76.6	7.92705
77.4	7.64331	116.4	6.93476	136.6	1.82414	76.8	7.92705
77.4	7.67346	116.4	6.93476	136.6	1.80907	76.8	7.94167
77.4	7.67346	116.8	6.94984	136.2	1.74877	76.8	7.92705
77.4	7.67346	116.8	6.94984	136.2	1.71861	77.2	7.92705
77.6	7.67346	117	6.97999	135.8	1.65831	77.2	7.92705
77.6	7.67346	117	6.97999	135.8	1.65831	77.2	7.92705
77.8	7.65839	117.2	6.99506	135.6	1.58293	77.4	7.92705
77.8	7.67346	117.2	6.97999	135.2	1.56786	77.4	7.92705
77.8	7.67346	117.6	6.99506	135	1.49248	77.6	7.92705
78.2	7.68854	117.8	7.01014	135	1.49248	77.6	7.92705
78.2	7.68854	117.8	7.02521	134.8	1.43218	77.8	7.92705
78.4	7.68854	117.8	7.02521	134.6	1.4171	77.8	7.92705
78.4	7.67346	118	7.02521	134.2	1.34173	77.8	7.92705
78.4	7.67346	118.2	7.04029	134.2	1.32665	77.8	7.92705
78.6	7.67346	118.2	7.05537	133.8	1.28142	78.2	7.94167
78.6	7.68854	118.6	7.07044	133.8	1.26635	78.2	7.94167
78.8	7.70361	118.8	7.08552	133.6	1.22112	78.4	7.94167
78.8	7.70361	118.8	7.08552	133.2	1.19097	78.4	7.92705
78.8	7.68854	119	7.10059	133	1.13067	78.4	7.9563
78.8	7.68854	119	7.10059	133	1.13067	78.6	7.9563
79.2	7.68854	119.2	7.13074	132.8	1.07037	78.6	7.97092
79.2	7.70361	119.2	7.13074	132.8	1.05529	78.8	7.97092
79.4	7.70361	119.6	7.14582	132.2	0.99499	78.8	7.97092
79.4	7.70361	119.6	7.13074	132.2	0.97991	78.8	7.9563
79.6	7.70361	119.8	7.16089	132	0.93469	79.2	7.97092
79.6	7.70361	119.8	7.16089	132	0.91961	79.2	7.97092
79.6	7.70361	120	7.17597	131.4	0.87438	79.2	7.97092
79.6	7.70361	120	7.17597	131.4	0.85931	79.4	7.97092
80	7.71869	120.2	7.19105	131.2	0.79901	79.4	7.98555
80	7.71869	120.2	7.20612	131	0.78393	79.6	7.98555
80.2	7.71869	120.6	7.20612	130.8	0.72363	79.6	8.00018
80.2	7.71869	120.6	7.2212	130.8	0.72363	79.6	7.98555
80.2	7.71869	120.8	7.23627	130.4	0.64825	80	8.00018
80.4	7.71869	121	7.23627	130.2	0.64825	80	8.00018
80.4	7.71869	121	7.25135	130	0.57287	80.2	8.00018
80.6	7.71869	121.4	7.26642	130	0.57287	80.2	8.00018
80.6	7.71869	121.6	7.2815	129.6	0.51257	80.2	8.00018
80.6	7.71869	121.6	7.2815	129.4	0.49749	80.2	8.00018
81	7.71869	121.8	7.2815	129.2	0.45227	80.4	8.0148
81	7.71869	121.8	7.29657	129.2	0.43719	80.4	8.0148
81.2	7.71869	122	7.31165	128.6	0.37689	80.6	8.0148
81.2	7.73377	122	7.31165	128.6	0.36181	80.6	8.0148
81.2	7.73377	122.4	7.3418	128.4	0.30151	81	8.02943
81.4	7.73377	122.4	7.3418	128.4	0.30151	81	8.02943
81.4	7.73377	122.6	7.35688	128	0.24121	81.2	8.04405
81.4	7.74884	122.6	7.3418	128	0.21106	81.2	8.04405
81.6	7.74884	122.8	7.37195	127.6	0.15076	81.2	8.02943
81.6	7.73377	122.8	7.37195	127.4	0.13568	81.2	8.04405
82	7.74884	123	7.37195	127.2	0.09045	81.4	8.04405
82	7.74884	123	7.38703	127.2	0.0603	81.4	8.05868
82.2	7.74884	123.4	7.4021	126.8	0.03015	81.6	8.0733
82.2	7.74884	123.6	7.41718	126.6	0.01508	81.6	8.05868
82.2	7.74884	123.6	7.41718	126.4	-0.04523	81.6	8.05868
82.2	7.73377	123.8	7.43225	126.4	-0.0603	82	8.05868
82.4	7.73377	123.8	7.44733	125.8	-0.1206	82	8.05868
82.4	7.74884	124.2	7.44733	125.8	-0.1206	82.2	8.05868
82.4	7.74884	124.4	7.46241	125.4	-0.16583	82.2	8.05868
82.8	7.76392	124.4	7.46241	125.4	-0.19598	82.2	8.05868
82.8	7.76392	124.6	7.47748	125.2	-0.22613	82.4	8.05868
83	7.76392	124.6	7.49256	125.2	-0.22613	82.4	8.05868
83	7.74884	124.8	7.49256	124.6	-0.25628	82.4	8.0733
83	7.74884	124.8	7.50763	124.6	-0.25628	82.4	8.0733
83.2	7.77899	125.2	7.50763	124.4	-0.25628	82.8	8.0733
83.2	7.77899	125.2	7.50763	124.4	-0.27136	82.8	8.0733
83.4	7.77899	125.4	7.53778	123.8	-0.27136	83	8.0733
83.4	7.76392	125.4	7.53778	123.8	-0.25628	83	8.0733
83.4	7.77899	125.6	7.53778	123.6	-0.27136	83.2	8.0733
83.4	7.76392	125.8	7.53778	123.6	-0.24121	83.2	8.0733
83.8	7.76392	125.8	7.56793	123	-0.25628	83.4	8.10255
83.8	7.76392	126.2	7.56793	123	-0.25628	83.4	8.08793
84	7.77899	126.4	7.58301	122.8	-0.25628	83.4	8.08793
84	7.77899	126.4	7.58301	122.6	-0.24121	83.4	8.08793
84.2	7.77899	126.6	7.61316	122.4	-0.25628	83.8	8.08793
84.2	7.77899	126.6	7.59809	122.4	-0.25628	83.8	8.08793
84.2	7.77899	126.8	7.61316	122	-0.24121	84	8.08793
84.4	7.77899	126.8	7.61316	122	-0.25628	84	8.08793
84.4	7.77899	127.2	7.62824	121.6	-0.25628	84	8.10255
84.4	7.79407	127.2	7.62824	121.6	-0.24121	84.2	8.10255
84.8	7.79407	127.4	7.64331	121	-0.25628	84.2	8.10255
84.8	7.79407	127.4	7.64331	121	-0.25628	84.4	8.10255
85	7.77899	127.6	7.65839	120.8	-0.27136	84.4	8.10255
85	7.77899	127.6	7.65839	120.8	-0.27136	84.4	8.10255
85	7.77899	128	7.67346	120.6	-0.25628	84.8	8.11718
85.2	7.79407	128	7.67346	120.2	-0.25628	84.8	8.11718
85.2	7.79407	128.2	7.68854	120	-0.24121	85	8.11718
85.4	7.80914	128.2	7.68854	120	-0.24121	85	8.11718
85.4	7.80914	128.4	7.70361	119.8	-0.25628	85	8.11718
85.4	7.80914	128.6	7.70361	119.6	-0.25628	85.2	8.11718
85.8	7.80914	128.6	7.73377	119.2	-0.25628	85.2	8.13181
85.8	7.80914	129	7.73377	119.2	-0.25628	85.4	8.13181
85.8	7.80914	129.2	7.73377	118.8	-0.24121	85.4	8.13181
86	7.82422	129.2	7.74884	118.8	-0.25628	85.4	8.13181
86	7.80914	129.4	7.74884	118.6	-0.25628	85.8	8.14643
86.2	7.80914	129.4	7.74884	118.2	-0.25628	85.8	8.14643
86.2	7.80914	129.6	7.77899	118	-0.25628	85.8	8.14643
86.2	7.80914	129.6	7.79407	118	-0.24121	86	8.14643
86.6	7.80914	130	7.80914	117.8	-0.25628	86	8.16106
86.6	7.80914	130	7.79407	117.6	-0.25628	86	8.16106
86.8	7.82422	130.2	7.80914	117.2	-0.25628	86.2	8.16106
86.8	7.82422	130.2	7.82422	117.2	-0.24121	86.2	8.16106
86.8	7.83929	130.4	7.82422	117	-0.25628	86.6	8.17568
86.8	7.82422	130.4	7.83929	116.8	-0.25628	86.6	8.17568
87	7.82422	130.8	7.83929	116.4	-0.27136	86.8	8.16106
87	7.83929	131	7.83929	116.4	-0.24121	86.8	8.19031
87.2	7.83929	131	7.86945	116	-0.27136	86.8	8.17568
87.2	7.83929	131.2	7.85437	116	-0.27136	86.8	8.17568
87.2	7.83929	131.4	7.88452	115.8	-0.25628	87	8.19031
87.6	7.85437	131.4	7.88452	115.4	-0.25628	87	8.19031
87.6	7.85437	131.8	7.8996	115.2	-0.24121	87.2	8.19031
87.8	7.85437	131.8	7.88452	115.2	-0.25628	87.2	8.19031
87.8	7.85437	132	7.91467	115	-0.27136	87.6	8.20493
87.8	7.83929	132	7.91467	115	-0.27136	87.6	8.20493
88	7.85437	132.2	7.92975	114.4	-0.25628	87.6	8.20493
88	7.86945	132.2	7.92975	114.4	-0.24121	87.8	8.21956
88.2	7.86945	132.4	7.94482	114.2	-0.25628	87.8	8.20493
88.2	7.86945	132.4	7.94482	114.2	-0.27136	87.8	8.21956
88.2	7.85437	132.8	7.9599	113.6	-0.25628	88	8.23418
88.2	7.85437	133	7.9599	113.6	-0.24121	88	8.23418
88.6	7.86945	133	7.97497	113.4	-0.24121	88.2	8.23418
88.6	7.86945	133.2	7.99005	113.2	-0.24121	88.2	8.23418
88.8	7.86945	133.2	7.9599	113	-0.24121	88.2	8.23418
88.8	7.88452	133.2	8.00513	113	-0.25628	88.2	8.23418
89	7.86945	133.8	8.00513	112.6	-0.24121	88.6	8.23418
89	7.88452	133.8	8.0202	112.4	-0.24121	88.8	8.23418
89	7.86945	133.8	8.03528	112.2	-0.25628	88.8	8.26344
89	7.86945	134	8.0202	112.2	-0.24121	88.8	8.24881
89.4	7.86945	134.2	8.03528	111.6	-0.24121	89	8.24881
89.4	7.88452	134.2	8.05035	111.6	-0.25628	89	8.24881
89.6	7.86945	134.6	8.05035	111.4	-0.25628	89	8.24881
89.6	7.86945	134.6	8.06543	111.2	-0.25628	89.4	8.26344
89.6	7.88452	134.8	8.06543	110.8	-0.24121	89.4	8.24881
89.8	7.88452	134.8	8.0805	110.8	-0.27136	89.6	8.26344
89.8	7.88452	135	8.09558	110.6	-0.25628	89.6	8.26344
90	7.88452	135	8.09558	110.4	-0.27136	89.6	8.26344
90	7.8996	135.2	8.11065	110.2	-0.24121	89.8	8.27806
90	7.8996	135.2	8.12573	110.2	-0.24121	89.8	8.26344
90.4	7.88452	135.6	8.14081	109.8	-0.25628	90	8.27806
90.4	7.8996	135.8	8.14081	109.6	-0.24121	90	8.27806
90.6	7.88452	135.8	8.14081	109.4	-0.24121	90	8.29269
90.6	7.8996	136	8.15588	109.4	-0.27136	90.4	8.27806
90.6	7.91467	136.2	8.17096	108.8	-0.25628	90.4	8.29269
90.6	7.91467	136.2	8.18603	108.8	-0.27136	90.6	8.29269
90.8	7.91467	136.6	8.18603	108.6	-0.25628	90.6	8.29269
90.8	7.91467	136.6	8.18603	108.6	-0.24121	90.6	8.30731
91	7.91467	136.8	8.21618	108.4	-0.25628	90.8	8.30731
91	7.8996	136.8	8.21618	108.2	-0.24121	90.8	8.30731
91.4	7.8996	137	8.21618	107.8	-0.25628	91	8.30731
91.4	7.91467	137	8.23126	107.8	-0.25628	91	8.30731
91.6	7.91467	137.4	8.23126	107.6	-0.25628	91	8.30731
91.6	7.92975	137.4	8.24633	107.4	-0.24121	91.4	8.30731
91.6	7.91467	137.6	8.26141	107	-0.27136	91.4	8.32194
91.6	7.92975	137.6	8.26141	107	-0.27136	91.6	8.32194
91.8	7.92975	137.8	8.27649	106.6	-0.24121	91.6	8.32194
91.8	7.91467	138	8.29156	106.6	-0.27136	91.6	8.33656
91.8	7.92975	138	8.29156	106.4	-0.25628	91.8	8.33656
91.8	7.92975	138.4	8.29156	106	-0.25628	91.8	8.32194
92.2	7.92975	138.6	8.30664	105.8	-0.24121	91.8	8.35119
92.2	7.94482	138.6	8.32171	105.8	-0.25628	92.2	8.35119
92.4	7.94482	138.8	8.33679	105.6	-0.25628	92.2	8.33656
92.4	7.94482	138.8	8.33679	105.4	-0.24121	92.4	8.35119
92.6	7.94482	139	8.35186	105	-0.25628	92.4	8.35119
92.6	7.94482	139	8.35186	105	-0.25628	92.4	8.35119
92.8	7.9599	139.4	8.36694	104.6	-0.25628	92.6	8.35119
92.8	7.9599	139.4	8.36694	104.6	-0.25628	92.6	8.35119
92.8	7.9599	139.6	8.38201	104.2	-0.24121	92.8	8.36581
92.8	7.9599	139.6	8.39709	104.2	-0.25628	92.8	8.36581
93.2	7.97497	139.8	8.39709	103.8	-0.24121	92.8	8.36581
93.2	7.97497	139.8	8.41217	103.8	-0.27136	92.8	8.36581
93.4	7.97497	140.2	8.42724	103.6	-0.25628	93.2	8.36581
93.4	7.97497	140.4	8.42724	103.2	-0.25628	93.2	8.36581
93.6	7.99005	140.4	8.42724	103	-0.25628	93.4	8.38044
93.6	7.97497	140.6	8.44232	103	-0.27136	93.4	8.38044
93.8	7.99005	140.8	8.44232	102.8	-0.22613	93.6	8.38044
93.8	7.99005	140.8	8.45739	102.8	-0.27136	93.6	8.38044
93.8	7.99005	141.2	8.47247	102.2	-0.25628	93.8	8.36581
93.8	8.00513	141.2	8.45739	102.2	-0.25628	93.8	8.38044
94.2	8.00513	141.4	8.47247	102	-0.27136	93.8	8.39507
94.2	8.00513	141.4	8.48754	101.8	-0.25628	93.8	8.39507
94.4	7.99005	141.6	8.50262	101.4	-0.25628	94.2	8.38044
94.4	7.99005	141.6	8.48754	101.4	-0.25628	94.2	8.39507
94.4	8.00513	141.8	8.50262	101.2	-0.27136	94.4	8.40969
94.6	8.00513	141.8	8.51769	101	-0.24121	94.4	8.39507
94.8	8.0202	142.2	8.53277	100.8	-0.27136	94.6	8.39507
94.8	8.0202	142.4	8.54785	100.8	-0.27136	94.6	8.40969
94.8	8.03528	142.4	8.53277	100.4	-0.24121	94.8	8.40969
94.8	8.03528	142.6	8.53277	100.2	-0.24121	94.8	8.40969
95.2	8.03528	142.6	8.56292	100	-0.25628	94.8	8.42432
95.2	8.0202	142.6	8.56292	100	-0.24121	95.2	8.40969
95.2	8.03528	143.2	8.578	99.4	-0.24121	95.2	8.42432
95.4	8.03528	143.2	8.56292	99.4	-0.24121	95.2	8.42432
95.4	8.05035	143.2	8.578	99.2	-0.25628	95.4	8.43894
95.6	8.03528	143.4	8.60815	99	-0.25628	95.4	8.42432
95.6	8.03528	143.6	8.60815	98.8	-0.25628	95.6	8.45357
95.6	8.03528	143.6	8.60815	98.8	-0.24121	95.6	8.45357
96	8.03528	144	8.62322	98.4	-0.24121	95.6	8.43894
96	8.03528	144	8.62322	98.2	-0.25628	96	8.43894
96.2	8.06543	144.2	8.6383	98	-0.25628	96	8.43894
96.2	8.06543	144.2	8.6383	98	-0.25628	96.2	8.45357
96.4	8.05035	144.4	8.65338	97.6	-0.25628	96.2	8.45357
96.4	8.05035	144.4	8.65338	97.4	-0.25628	96.2	8.45357
96.4	8.05035	144.6	8.66845	97.2	-0.24121	96.4	8.45357
96.6	8.05035	144.6	8.66845	97.2	-0.25628	96.4	8.45357
96.6	8.06543	145.2	8.68353	96.6	-0.24121	96.6	8.45357
96.6	8.06543	145.2	8.68353	96.6	-0.24121	96.6	8.45357
97	8.06543	145.2	8.71368	96.4	-0.24121	96.6	8.45357
97	8.06543	145.4	8.71368	96.2	-0.27136	96.6	8.45357
97.2	8.0805	145.6	8.72875	96	-0.24121	97	8.46819
97.2	8.0805	145.6	8.71368	96	-0.25628	97	8.45357
97.2	8.0805	146	8.72875	95.6	-0.25628	97.2	8.46819
97.4	8.0805	146	8.74383	95.4	-0.27136	97.2	8.46819
97.4	8.0805	146.2	8.74383	95.2	-0.24121	97.4	8.46819
97.6	8.0805	146.2	8.74383	95.2	-0.24121	97.4	8.46819
97.6	8.0805	146.4	8.7589	94.8	-0.25628	97.6	8.48282
97.6	8.09558	146.4	8.77398	94.8	-0.24121	97.6	8.48282
98	8.11065	146.8	8.78906	94.4	-0.25628	97.6	8.46819
98	8.11065	146.8	8.77398	94.4	-0.25628	97.6	8.46819
98.2	8.11065	147	8.78906	93.8	-0.25628	98	8.49744
98.2	8.11065	147	8.78906	93.8	-0.25628	98	8.48282
98.2	8.11065	147.4	8.80413	93.6	-0.24121	98.2	8.49744
98.4	8.11065	147.4	8.80413	93.6	-0.25628	98.2	8.49744
98.4	8.11065	147.4	8.80413	93.4	-0.25628	98.2	8.48282
98.4	8.11065	147.8	8.81921	93.2	-0.25628	98.4	8.49744
98.8	8.12573	148	8.83428	92.8	-0.24121	98.4	8.51207
98.8	8.12573	148	8.83428	92.8	-0.25628	98.4	8.49744
99	8.12573	148.2	8.84936	92.4	-0.25628	98.8	8.51207
99	8.12573	148.2	8.84936	92.4	-0.27136	98.8	8.51207
99	8.12573	148.4	8.84936	92.2	-0.27136	99	8.51207
99.2	8.12573	148.4	8.86443	91.8	-0.27136	99	8.51207
99.2	8.15588	148.8	8.86443	91.6	-0.27136	99	8.49744
99.4	8.15588	148.8	8.87951	91.6	-0.25628	99.2	8.51207
99.4	8.15588	149	8.89458	91.4	-0.25628	99.4	8.51207
99.4	8.15588	149	8.87951	91	-0.24121	99.4	8.51207
99.8	8.15588	149.2	8.90966	90.8	-0.25628	99.4	8.51207
99.8	8.17096	149.2	8.89458	90.8	-0.24121	99.4	8.51207
100	8.17096	149.6	8.92474	90.6	-0.25628	99.8	8.51207
100	8.17096	149.8	8.89458	90.4	-0.25628	99.8	8.54132
100	8.17096	149.8	8.6986	90	-0.25628	100	8.5267
100.2	8.18603	149.8	8.6383	90	-0.24121	100	8.5267
100.4	8.18603	149.8	8.48754	89.6	-0.24121	100.2	8.5267
100.4	8.18603	149.6	8.42724	89.6	-0.25628	100.2	8.5267
100.4	8.18603	149.2	8.09558	89.4	-0.25628	100.4	8.5267
100.4	8.18603	149.2	7.99005	89	-0.25628	100.4	8.5267
100.8	8.18603	149	7.71869	88.8	-0.24121	100.4	8.5267
100.8	8.20111	149	7.64331	88.8	-0.25628	100.8	8.54132
101	8.21618	148.8	7.4021	88.6	-0.27136	100.8	8.54132
101	8.21618	148.8	7.31165	88.2	-0.28644	101	8.55595
101	8.20111	148.4	7.08552	88	-0.27136	101	8.54132
101.2	8.21618	148.4	7.02521	88	-0.28644	101	8.54132
101.4	8.21618	148.2	6.81416	87.8	-0.27136	101.2	8.54132
101.4	8.21618	148.2	6.76893	87.6	-0.24121	101.2	8.55595
101.4	8.23126	148	6.6031	87.2	-0.27136	101.4	8.54132
101.4	8.23126	148	6.5428	87.2	-0.24121	101.4	8.54132
101.8	8.21618	147.8	6.36189	86.8	-0.25628	101.4	8.5267
101.8	8.21618	147.4	6.31666	86.8	-0.27136	101.8	8.57057
102	8.24633	147.4	6.15083	86.2	-0.25628	101.8	8.57057
102	8.26141	147.2	6.1056	86.2	-0.24121	101.8	8.57057
102.2	8.24633	147	5.95485	86	-0.24121	102	8.54132
102.2	8.24633	147	5.9247	86	-0.27136	102	8.55595
102.2	8.26141	146.8	5.77394	85.4	-0.27136	102.2	8.57057
102.2	8.24633	146.8	5.74379	85.4	-0.27136	102.2	8.57057
102.6	8.26141	146.4	5.59304	85.2	-0.25628	102.6	8.57057
102.6	8.26141	146.4	5.54781	85	-0.25628	102.6	8.57057
102.8	8.27649	146.2	5.4272	84.8	-0.25628	102.6	8.57057
102.8	8.27649	146.2	5.39705	84.8	-0.24121	102.8	8.57057
103	8.29156	146	5.27645	84.4	-0.27136	102.8	8.57057
103	8.27649	146	5.2463	84.2	-0.25628	102.8	8.5852
103.2	8.27649	145.6	5.11062	84	-0.25628	103	8.57057
103.2	8.27649	145.6	5.09554	84	-0.27136	103	8.57057
103.2	8.30664	145.2	4.95986	83.4	-0.24121	103.2	8.55595
103.2	8.29156	145.2	4.92971	83.4	-0.25628	103.2	8.57057
103.6	8.30664	145	4.83926	83.2	-0.25628	103.6	8.57057
103.6	8.30664	145	4.80911	83.2	-0.24121	103.6	8.5852
103.8	8.29156	144.6	4.70358	82.8	-0.25628	103.8	8.59982
103.8	8.32171	144.6	4.65835	82.8	-0.27136	103.8	8.59982
104	8.30664	144.4	4.5679	82.4	-0.25628	103.8	8.5852
104	8.32171	144.4	4.53775	82.2	-0.25628	103.8	8.59982
104.2	8.32171	144.2	4.43222	82	-0.25628	104	8.59982
104.2	8.32171	144.2	4.40207	82	-0.24121	104.2	8.59982
104.2	8.32171	143.6	4.31161	81.6	-0.25628	104.2	8.59982
104.2	8.32171	143.6	4.28146	81.4	-0.25628	104.2	8.61445
104.6	8.33679	143.6	4.20608	81.2	-0.27136	104.6	8.59982
104.6	8.32171	143.4	4.19101	81.2	-0.27136	104.6	8.59982
104.8	8.33679	143.2	4.08548	80.6	-0.27136	104.6	8.62907
104.8	8.35186	143.2	4.05533	80.6	-0.24121	104.8	8.62907
105	8.35186	143	3.97995	80.4	-0.27136	104.8	8.62907
105	8.35186	143	3.96487	80.2	-0.25628	105	8.6437
105	8.33679	142.6	3.8895	80	-0.25628	105	8.6437
105	8.35186	142.6	3.85934	80	-0.25628	105	8.62907
105.4	8.36694	142.4	3.78397	79.6	-0.25628	105.4	8.65833
105.4	8.35186	142.4	3.76889	79.4	-0.25628	105.4	8.6437
105.6	8.36694	142.2	3.69351	79.2	-0.25628	105.6	8.65833
105.6	8.35186	141.8	3.67844	79.2	-0.25628	105.6	8.65833
105.8	8.36694	141.8	3.58798	78.8	-0.25628	105.8	8.67295
105.8	8.36694	141.6	3.58798	78.6	-0.25628	105.8	8.67295
106	8.36694	141.4	3.51261	78.4	-0.25628	106	8.67295
106	8.36694	141.4	3.49753	78.4	-0.25628	106	8.67295
106	8.36694	141.2	3.42215	77.8	-0.25628	106	8.68758
106	8.38201	141.2	3.40708	77.8	-0.27136	106	8.67295
106.4	8.38201	140.8	3.34678	77.4	-0.27136	106.4	8.7022
106.4	8.38201	140.8	3.3317	77.4	-0.24121	106.4	8.7022
106.6	8.39709	140.6	3.25632	77.2	-0.24121	106.6	8.68758
106.6	8.39709	140.6	3.24125	77.2	-0.24121	106.6	8.7022
106.8	8.39709	140.4	3.16587	76.6	-0.24121	106.8	8.71683
106.8	8.39709	140.4	3.15079	76.6	-0.27136	106.8	8.71683
107	8.39709	139.8	3.10557	76.4	-0.27136	107	8.71683
107	8.39709	139.8	3.07542	76	-0.24121	107	8.71683
107	8.41217	139.6	3.01511	75.8	-0.25628	107	8.73145
107	8.39709	139.6	2.98496	75.8	-0.25628	107	8.73145
107.4	8.42724	139.4	2.95481	75.4	-0.25628	107.4	8.73145
107.4	8.42724	139.4	2.92466	75.4	-0.25628	107.4	8.74608
107.6	8.42724	139	2.86436	75	-0.27136	107.6	8.74608
107.6	8.42724	139	2.86436	75	-0.24121	107.6	8.74608
107.8	8.42724	138.8	2.78898	74.6	-0.24121	107.8	8.74608
107.8	8.42724	138.8	2.78898	74.6	-0.25628	107.8	8.7607
107.8	8.44232	138.6	2.72868	74	-0.25628	107.8	8.7607
107.8	8.44232	138.6	2.69853	74	-0.25628	107.8	8.7607
108.2	8.44232	138	2.66838	73.8	-0.27136	108.2	8.78996
108.2	8.45739	138	2.6533	73.6	-0.25628	108.4	8.77533
108.4	8.44232	137.8	2.593	73.4	-0.25628	108.4	8.78996
108.4	8.44232	137.8	2.57792	73.4	-0.25628	108.4	8.78996
108.6	8.47247	137.6	2.5327	73	-0.25628	108.6	8.78996
108.6	8.45739	137.6	2.50254	72.8	-0.25628	108.6	8.80458
108.8	8.47247	137.4	2.44224	72.6	-0.25628	108.8	8.80458
108.8	8.47247	137.4	2.44224	72.6	-0.27136	108.8	8.80458
108.8	8.47247	137	2.39702	72.2	-0.25628	108.8	8.81921
108.8	8.47247	137	2.38194	72	-0.25628	109.2	8.81921
109.2	8.47247	136.6	2.33671	71.8	-0.24121	109.4	8.81921
109.2	8.47247	136.6	2.32164	71.8	-0.25628	109.4	8.81921
109.4	8.50262	136.2	2.26133	71.2	-0.25628	109.4	8.83383
109.4	8.48754	136.2	2.26133	71.2	-0.27136	109.4	8.83383
109.6	8.50262	136	2.21611	71	-0.24121	109.6	8.84846
109.6	8.50262	136	2.20103	70.8	-0.25628	109.8	8.83383
109.8	8.50262	135.8	2.15581	70.6	-0.25628	109.8	8.84846
109.8	8.50262	135.8	2.14073	70.6	-0.25628	109.8	8.84846
109.8	8.51769	135.6	2.0955	70.2	-0.25628	110.2	8.84846
110.2	8.50262	135.2	2.08043	70	-0.27136	110.2	8.86308
110.2	8.50262	135.2	2.05028	69.8	-0.25628	110.4	8.86308
110.4	8.51769	135	2.0352	69.8	-0.25628	110.4	8.86308
110.4	8.51769	134.8	1.98997	69.4	-0.25628	110.6	8.86308
110.4	8.51769	134.8	1.95982	69.2	-0.27136	110.6	8.87771
110.6	8.51769	134.6	1.9146	69	-0.25628	110.8	8.87771
110.6	8.53277	134.6	1.9146	69	-0.27136	110.8	8.87771
110.8	8.51769	134.2	1.85429	68.4	-0.25628	110.8	8.87771
110.8	8.53277	134.2	1.83922	68.4	-0.25628	110.8	8.87771
110.8	8.53277	134	1.82414	68.2	-0.25628	111.2	8.89233
111.2	8.54785	133.8	1.82414	68	-0.25628	111.2	8.87771
111.2	8.54785	133.8	1.77892	67.8	-0.25628	111.4	8.89233
111.2	8.54785	133.6	1.74877	67.8	-0.25628	111.4	8.89233
111.4	8.54785	133.2	1.73369	67.4	-0.25628	111.6	8.89233
111.4	8.56292	133.2	1.71861	67.2	-0.27136	111.6	8.89233
111.6	8.578	133	1.67339	67	-0.25628	111.6	8.90696
111.6	8.56292	133	1.65831	67	-0.25628	111.6	8.90696
111.6	8.578	132.8	1.61309	66.4	-0.25628	112	8.92159
112	8.578	132.8	1.59801	66.4	-0.24121	112	8.92159
112.2	8.59307	132.4	1.56786	66.2	-0.25628	112.2	8.92159
112.2	8.578	132.4	1.55278	66.2	-0.25628	112.2	8.92159
112.2	8.59307	132.2	1.50756	65.6	-0.24121	112.4	8.92159
112.2	8.60815	132	1.52263	65.6	-0.24121	112.4	8.92159
112.4	8.60815	132	1.47741	65.4	-0.25628	112.6	8.93621
112.4	8.59307	131.8	1.47741	65.2	-0.25628	112.6	8.93621
112.6	8.60815	131.4	1.4171	65	-0.24121	113	8.95084
112.6	8.60815	131.4	1.4171	65	-0.25628	113	8.93621
113	8.60815	131.2	1.38695	64.6	-0.25628	113.2	8.93621
113	8.60815	131.2	1.37188	64.4	-0.24121	113.2	8.93621
113.2	8.62322	131	1.32665	64.2	-0.25628	113.2	8.95084
113.2	8.62322	131	1.31157	64.2	-0.25628	113.2	8.95084
113.2	8.62322	130.8	1.26635	63.6	-0.25628	113.4	8.95084
113.2	8.6383	130.4	1.28142	63.6	-0.25628	113.4	8.95084
113.4	8.6383	130.4	1.2362	63.4	-0.27136	113.6	8.95084
113.4	8.6383	130.2	1.22112	63.4	-0.27136	113.6	8.95084
113.6	8.65338	130	1.17589	62.8	-0.24121	114	8.95084
113.6	8.65338	130	1.17589	62.8	-0.24121	114	8.96546
114	8.65338	129.6	1.14574	62.6	-0.25628	114.2	8.96546
114	8.65338	129.6	1.13067	62.4	-0.24121	114.2	8.98009
114.2	8.68353	129.4	1.08544	62.2	-0.27136	114.2	8.98009
114.2	8.65338	129.4	1.07037	62.2	-0.24121	114.4	8.98009
114.2	8.68353	129.2	1.04021	61.6	-0.27136	114.4	8.98009
114.2	8.68353	129.2	1.02514	61.6	-0.25628	114.4	8.98009
114.4	8.66845	128.6	0.99499	61.4	-0.24121	114.8	8.99471
114.4	8.68353	128.6	0.97991	61.2	-0.25628	114.8	8.99471
114.8	8.68353	128.4	0.94976	60.8	-0.27136	115	8.99471
114.8	8.6986	128.4	0.93469	60.8	-0.25628	115	8.99471
115	8.71368	128.2	0.90453	60.4	-0.24121	115.2	8.99471
115	8.6986	128.2	0.88946	60.4	-0.24121	115.2	8.99471
115	8.6986	128	0.85931	60	-0.25628	115.4	9.00934
115.2	8.71368	127.6	0.84423	60	-0.27136	115.4	9.00934
115.2	8.71368	127.6	0.79901	59.6	-0.24121	115.4	9.02396
115.2	8.71368	127.4	0.81408	59.6	-0.27136	115.8	9.02396
115.4	8.74383	127.2	0.75378	59	-0.25628	115.8	9.02396
115.4	8.74383	127.2	0.75378	59	-0.25628	116	9.00934
115.8	8.74383	126.8	0.72363	58.8	-0.27136	116	9.02396
115.8	8.72875	126.8	0.70855	58.8	-0.24121	116	9.03859
116	8.74383	126.6	0.6784	58.4	-0.25628	116.2	9.02396
116	8.7589	126.6	0.66332	58.4	-0.25628	116.2	9.03859
116	8.7589	126.4	0.63317	58	-0.25628	116.4	9.05322
116.2	8.77398	126.4	0.6181	57.8	-0.25628	116.4	9.03859
116.2	8.77398	126.2	0.58795	57.6	-0.25628	116.8	9.05322
116.4	8.7589	125.8	0.57287	57.6	-0.25628	116.8	9.05322
116.4	8.78906	125.8	0.52764	57	-0.27136	117	9.05322
116.4	8.78906	125.6	0.51257	57	-0.25628	117	9.05322
116.8	8.77398	125.4	0.48242	56.8	-0.24121	117	9.06784
116.8	8.77398	125.4	0.49749	56.8	-0.25628	117.2	9.06784
117	8.80413	125.2	0.42212	56.2	-0.27136	117.2	9.06784
117	8.80413	125.2	0.40704	56.2	-0.25628	117.2	9.08247
117	8.80413	124.8	0.37689	56	-0.25628	117.6	9.06784
117	8.78906	124.8	0.36181	55.8	-0.25628	117.6	9.08247
117.2	8.80413	124.6	0.33166	55.6	-0.25628	117.8	9.08247
117.2	8.80413	124.4	0.31659	55.6	-0.24121	117.8	9.08247
117.6	8.80413	124.4	0.30151	55.2	-0.24121	118	9.08247
117.6	8.81921	124.2	0.27136	55	-0.27136	118	9.08247
117.8	8.81921	123.8	0.24121	54.8	-0.25628	118.2	9.09709
117.8	8.81921	123.8	0.22613	54.8	-0.25628	118.2	9.09709
117.8	8.81921	123.6	0.19598	54.2	-0.25628	118.2	9.08247
117.8	8.81921	123.6	0.18091	54.2	-0.25628	118.6	9.08247
118	8.83428	123.4	0.16583	53.8	-0.25628	118.6	9.09709
118	8.83428	123.4	0.13568	53.8	-0.27136	118.8	9.09709
118.2	8.84936	123	0.10553	53.4	-0.27136	118.8	9.11172
118.2	8.83428	123	0.09045	53.4	-0.25628	118.8	9.11172
118.6	8.84936	122.6	0.0603	53	-0.24121	119	9.11172
118.6	8.83428	122.6	0.0603	53	-0.25628	119	9.09709
118.8	8.84936	122.4	0.01508	52.8	-0.27136	119.2	9.11172
118.8	8.86443	122.4	0.01508	52.4	-0.27136	119.2	9.11172
118.8	8.86443	122	-0.01508	52.2	-0.27136	119.6	9.11172
118.8	8.84936	122	-0.01508	52.2	-0.27136	119.6	9.12634
119	8.86443	121.8	-0.0603	52	-0.24121	119.8	9.12634
119	8.87951	121.8	-0.0603	51.8	-0.27136	119.8	9.12634
119.2	8.87951	121.6	-0.09045	51.4	-0.25628	119.8	9.11172
119.2	8.89458	121.6	-0.1206	51.4	-0.27136	119.8	9.12634
119.6	8.89458	121	-0.15076	51	-0.27136	120	9.15559
119.6	8.89458	121	-0.16583	51	-0.25628	120.2	9.15559
119.8	8.89458	120.8	-0.19598	50.6	-0.25628	120.2	9.15559
119.8	8.89458	120.8	-0.21106	50.4	-0.24121	120.2	9.15559
119.8	8.90966	120.6	-0.22613	50.2	-0.25628	120.6	9.15559
120	8.90966	120.6	-0.24121	50.2	-0.25628	120.6	9.15559
120	8.90966	120.2	-0.25628	49.6	-0.25628	120.6	9.15559
120.2	8.92474	120.2	-0.25628	49.6	-0.27136	120.6	9.15559
120.2	8.90966	120	-0.25628	49.4	-0.27136	120.8	9.17022
120.2	8.90966	119.8	-0.24121	49.2	-0.25628	121	9.17022
120.6	8.92474	119.8	-0.24121	49	-0.24121	121	9.17022
120.6	8.92474	119.6	-0.24121	49	-0.25628	121	9.17022
120.8	8.93981	119.2	-0.28644	48.4	-0.24121	121.4	9.17022
120.8	8.93981	119.2	-0.25628	48.4	-0.25628	121.4	9.18485
121	8.93981	119	-0.27136	48.2	-0.24121	121.6	9.18485
121	8.93981	119	-0.27136	48.2	-0.27136	121.6	9.19947
121	8.96996	118.8	-0.27136	47.6	-0.25628	121.6	9.17022
121	8.95489	118.8	-0.25628	47.6	-0.24121	121.8	9.2141
121.4	8.96996	118.6	-0.27136	47.4	-0.27136	121.8	9.22872
121.4	8.96996	118.2	-0.25628	47.4	-0.27136	122	9.19947
121.6	8.96996	118.2	-0.27136	46.8	-0.25628	122	9.2141
121.6	8.96996	118	-0.24121	46.8	-0.25628	122	9.19947
121.8	8.98504	117.8	-0.27136	46.4	-0.27136	122.4	9.2141
121.8	8.96996	117.8	-0.22613	46.4	-0.25628	122.4	9.19947
122	8.98504	117.6	-0.24121	46.2	-0.25628	122.6	9.22872
122	8.98504	117.6	-0.24121	46.2	-0.27136	122.6	9.22872
122	8.98504	117.2	-0.25628	45.6	-0.25628	122.8	9.22872
122.4	9.00011	117.2	-0.27136	45.6	-0.27136	122.8	9.24335
122.4	9.00011	117	-0.24121	45.4	-0.25628	123	9.24335
122.6	9.01519	116.8	-0.27136	45.2	-0.24121	123	9.24335
122.6	9.01519	116.4	-0.25628	44.8	-0.25628	123	9.24335
122.6	9.01519	116.4	-0.27136	44.8	-0.24121	123	9.24335
122.8	9.01519	116.2	-0.25628	44.4	-0.25628	123.4	9.2726
122.8	9.01519	116.2	-0.24121	44.4	-0.25628	123.6	9.25797
123	9.03026	116	-0.25628	44	-0.25628	123.6	9.2726
123	9.03026	116	-0.25628	44	-0.27136	123.6	9.24335
123	9.03026	115.8	-0.24121	43.6	-0.25628	123.8	9.2726
123.4	9.04534	115.4	-0.24121	43.6	-0.25628	123.8	9.2726
123.4	9.04534	115.4	-0.27136	43.4	-0.25628	124.2	9.2726
123.6	9.06042	115.2	-0.25628	43	-0.27136	124.2	9.2726
123.6	9.04534	115	-0.25628	42.8	-0.25628	124.4	9.28722
123.6	9.04534	115	-0.25628	42.8	-0.25628	124.4	9.2726
123.8	9.04534	114.8	-0.25628	42.6	-0.27136	124.4	9.28722
123.8	9.06042	114.8	-0.25628	42.4	-0.25628	124.4	9.30185
124.2	9.06042	114.4	-0.25628	42	-0.25628	124.6	9.28722
124.2	9.06042	114.4	-0.24121	42	-0.25628	124.8	9.28722
124.4	9.06042	114.2	-0.24121	41.6	-0.24121	124.8	9.28722
124.4	9.06042	114.2	-0.22613	41.6	-0.27136	124.8	9.28722
124.4	9.07549	114	-0.27136	41.4	-0.27136	125.2	9.31647
124.4	9.07549	113.6	-0.25628	41	-0.25628	125.2	9.30185
124.6	9.07549	113.4	-0.25628	40.8	-0.24121	125.4	9.31647
124.6	9.07549	113.4	-0.27136	40.8	-0.27136	125.4	9.31647
124.8	9.09057	113.2	-0.22613	40.2	-0.25628	125.6	9.30185
124.8	9.09057	113.2	-0.27136	40.2	-0.25628	125.6	9.31647
125.2	9.09057	113	-0.25628	40	-0.25628	125.8	9.31647
125.2	9.09057	113	-0.25628	39.8	-0.25628	125.8	9.31647
125.4	9.09057	112.6	-0.24121	39.6	-0.25628	125.8	9.31647
125.4	9.10564	112.6	-0.25628	39.6	-0.24121	126.2	9.31647
125.4	9.10564	112.2	-0.24121	39.2	-0.24121	126.4	9.3311
125.6	9.12072	112.2	-0.25628	39	-0.27136	126.4	9.31647
125.6	9.10564	112	-0.24121	38.8	-0.24121	126.4	9.3311
125.8	9.10564	112	-0.25628	38.8	-0.24121	126.4	9.3311
125.8	9.12072	111.6	-0.27136	38.2	-0.25628	126.6	9.3311
125.8	9.12072	111.6	-0.27136	38.2	-0.24121	126.6	9.34573
126.2	9.15087	111.4	-0.27136	38	-0.27136	126.8	9.34573
126.2	9.13579	111.2	-0.25628	37.8	-0.24121	126.8	9.34573
126.4	9.12072	111.2	-0.27136	37.4	-0.24121	127.2	9.36035
126.4	9.12072	111.2	-0.25628	37.4	-0.25628	127.2	9.34573
126.6	9.13579	110.8	-0.25628	37	-0.25628	127.2	9.34573
126.6	9.15087	110.6	-0.25628	37	-0.27136	127.4	9.34573
126.8	9.15087	110.4	-0.25628	36.8	-0.25628	127.6	9.36035
126.8	9.15087	110.4	-0.25628	36.4	-0.24121	127.6	9.37498
126.8	9.15087	110.2	-0.25628	36.2	-0.25628	127.6	9.36035
126.8	9.13579	110.2	-0.24121	36.2	-0.27136	127.6	9.36035
127.2	9.15087	109.8	-0.27136	35.8	-0.24121	128	9.36035
127.2	9.15087	109.8	-0.27136	35.8	-0.25628	128	9.37498
127.4	9.16594	109.4	-0.25628	35.4	-0.24121	128.2	9.3896
127.4	9.16594	109.4	-0.27136	35.2	-0.24121	128.2	9.37498
127.6	9.16594	109.2	-0.27136	35	-0.24121	128.4	9.37498
127.6	9.15087	109.2	-0.27136	35	-0.24121	128.4	9.37498
127.6	9.15087	108.8	-0.25628	34.4	-0.24121	128.6	9.37498
128	9.16594	108.8	-0.24121	34.4	-0.25628	128.6	9.3896
128.2	9.16594	108.6	-0.24121	34.2	-0.28644	129	9.3896
128.2	9.18102	108.6	-0.25628	34.2	-0.24121	129	9.3896
128.2	9.16594	108.4	-0.25628	33.6	-0.27136	129.2	9.3896
128.2	9.1961	108.4	-0.25628	33.6	-0.24121	129.2	9.40423
128.4	9.18102	107.8	-0.24121	33.2	-0.24121	129.2	9.3896
128.4	9.18102	107.8	-0.25628	33.2	-0.27136	129.4	9.3896
128.6	9.18102	107.6	-0.27136	33	-0.27136	129.4	9.3896
128.6	9.1961	107.6	-0.24121	32.6	-0.25628	129.6	9.40423
129	9.1961	107.4	-0.27136	32.4	-0.25628	129.6	9.40423
129	9.1961	107.4	-0.27136	32.4	-0.25628	129.6	9.40423
129.2	9.21117	107	-0.22613	32.2	-0.25628	130	9.40423
129.2	9.1961	107	-0.25628	32	-0.27136	130	9.41885
129.4	9.21117	106.8	-0.25628	31.6	-0.27136	130.2	9.40423
129.4	9.21117	106.6	-0.25628	31.6	-0.24121	130.2	9.41885
129.6	9.22625	106.6	-0.24121	31.2	-0.27136	130.4	9.40423
129.6	9.22625	106.4	-0.25628	31.2	-0.25628	130.4	9.41885
129.6	9.22625	106	-0.25628	30.8	-0.27136	130.4	9.41885
129.6	9.22625	106	-0.25628	30.6	-0.25628	130.8	9.41885
130	9.22625	105.8	-0.25628	30.4	-0.25628	131	9.43348
130	9.22625	105.8	-0.27136	30.4	-0.25628	131	9.43348
130.2	9.22625	105.6	-0.24121	29.8	-0.27136	131	9.43348
130.2	9.24132	105.6	-0.24121	29.8	-0.25628	131	9.43348
130.4	9.24132	105	-0.25628	29.6	-0.25628	131.2	9.43348
130.4	9.22625	105	-0.25628	29.4	-0.25628	131.2	9.4481
130.4	9.24132	104.8	-0.27136	29.2	-0.25628	131.4	9.43348
130.8	9.2564	104.8	-0.25628	29.2	-0.25628	131.4	9.4481
131	9.24132	104.6	-0.25628	28.8	-0.27136	131.8	9.4481
131	9.2564	104.6	-0.22613	28.6	-0.25628	131.8	9.4481
131	9.27147	104.2	-0.27136	28.4	-0.25628	132	9.4481
131	9.2564	104.2	-0.24121	28.4	-0.25628	132	9.46273
131.2	9.27147	104	-0.24121	27.8	-0.25628	132.2	9.46273
131.2	9.27147	103.8	-0.27136	27.8	-0.24121	132.2	9.46273
131.4	9.28655	103.8	-0.25628	27.6	-0.25628	132.4	9.47736
131.4	9.27147	103.6	-0.24121	27.6	-0.24121	132.4	9.46273
131.8	9.27147	103.2	-0.27136	27	-0.25628	132.4	9.47736
131.8	9.27147	103.2	-0.27136	27	-0.27136	132.4	9.47736
132	9.28655	103	-0.27136	26.6	-0.25628	132.8	9.47736
132	9.27147	103	-0.24121	26.6	-0.27136	133	9.47736
132.2	9.28655	102.8	-0.22613	26.4	-0.24121	133	9.47736
132.2	9.28655	102.8	-0.22613	26	-0.24121	133	9.47736
132.4	9.28655	102.6	-0.24121	25.8	-0.24121	133.2	9.47736
132.4	9.28655	102.2	-0.22613	25.8	-0.24121	133.2	9.49198
132.4	9.30162	102.2	-0.22613	25.2	-0.24121	133.6	9.49198
132.4	9.30162	102	-0.28644	25.2	-0.27136	133.6	9.49198
132.8	9.3167	101.8	-0.27136	25	-0.24121	133.8	9.49198
133	9.30162	101.8	-0.27136	24.8	-0.25628	133.8	9.50661
133	9.33178	101.4	-0.28644	24.6	-0.24121	133.8	9.50661
133	9.28655	101.4	-0.27136	24.6	-0.25628	134	9.50661
133.2	9.34685	101.2	-0.27136	24.2	-0.25628	134	9.50661
133.2	9.30162	101.2	-0.24121	24	-0.24121	134.2	9.52123
133.6	9.33178	101	-0.25628	23.8	-0.24121	134.2	9.50661
133.6	9.33178	101	-0.22613	23.8	-0.25628	134.2	9.52123
133.8	9.33178	100.4	-0.24121	23.2	-0.24121	134.6	9.52123
133.8	9.34685	100.4	-0.24121	23.2	-0.24121	134.6	9.52123
133.8	9.34685	100.2	-0.24121	22.8	-0.28644	134.8	9.52123
133.8	9.34685	100.2	-0.25628	22.8	-0.24121	134.8	9.52123
134	9.34685	100	-0.24121	22.6	-0.27136	135	9.53586
134.2	9.34685	100	-0.27136	22.2	-0.27136	135	9.53586
134.2	9.36193	99.8	-0.24121	22	-0.25628	135.2	9.53586
134.2	9.36193	99.4	-0.25628	22	-0.25628	135.2	9.55048
134.6	9.36193	99.4	-0.25628	21.8	-0.27136	135.2	9.55048
134.6	9.36193	99.2	-0.24121	21.4	-0.24121	135.6	9.55048
134.8	9.36193	99	-0.27136	21.2	-0.24121	135.6	9.56511
134.8	9.36193	99	-0.22613	21.2	-0.25628	135.8	9.56511
135	9.377	98.8	-0.27136	21	-0.25628	135.8	9.55048
135	9.40715	98.8	-0.27136	20.8	-0.27136	135.8	9.55048
135	9.39208	98.4	-0.24121	20.4	-0.24121	136	9.56511
135.2	9.377	98.4	-0.22613	20.4	-0.25628	136	9.56511
135.2	9.377	98.2	-0.25628	20	-0.27136	136.2	9.56511
135.2	9.39208	98.2	-0.27136	20	-0.25628	136.2	9.57973
135.6	9.39208	98	-0.28644	19.4	-0.27136	136.6	9.56511
135.6	9.39208	97.6	-0.21106	19.4	-0.27136	136.6	9.57973
135.8	9.40715	97.6	-0.28644	19.2	-0.24121	136.6	9.59436
135.8	9.39208	97.4	-0.24121	19	-0.27136	136.8	9.57973
136	9.42223	97.2	-0.24121	18.6	-0.25628	136.8	9.59436
136	9.42223	97.2	-0.24121	18.6	-0.25628	137	9.59436
136.2	9.42223	97	-0.24121	18.4	-0.25628	137	9.59436
136.2	9.42223	97	-0.24121	18.2	-0.25628	137	9.57973
136.2	9.42223	96.6	-0.25628	18	-0.25628	137.4	9.59436
136.6	9.42223	96.6	-0.27136	18	-0.25628	137.4	9.60899
136.6	9.42223	96.2	-0.27136	17.4	-0.25628	137.6	9.62361
136.6	9.4373	96.2	-0.25628	17.4	-0.25628	137.6	9.60899
136.8	9.4373	96	-0.24121	17.2	-0.27136	137.8	9.60899
136.8	9.4373	96	-0.27136	17	-0.25628	137.8	9.62361
137	9.4373	95.6	-0.24121	16.6	-0.27136	138	9.62361
137	9.42223	95.6	-0.25628	16.6	-0.27136	138	9.62361
137.4	9.45238	95.4	-0.24121	16.2	-0.25628	138	9.62361
137.4	9.45238	95.2	-0.24121	16.2	-0.27136	138.4	9.63824
137.6	9.48253	95.2	-0.25628	16	-0.24121	138.6	9.62361
137.6	9.45238	94.8	-0.24121	15.6	-0.25628	138.6	9.63824
137.6	9.45238	94.8	-0.24121	15.4	-0.25628	138.6	9.63824
137.8	9.48253	94.6	-0.25628	15.4	-0.25628	138.6	9.65286
137.8	9.48253	94.4	-0.25628	14.8	-0.25628	138.8	9.65286
138	9.48253	94.4	-0.25628	14.8	-0.25628	139	9.65286
138	9.48253	94.2	-0.25628	14.6	-0.25628	139	9.65286
138	9.48253	94.2	-0.24121	14.4	-0.25628	139	9.65286
138.4	9.48253	93.8	-0.24121	14.2	-0.25628	139.4	9.66749
138.4	9.48253	93.8	-0.27136	14.2	-0.25628	139.4	9.66749
138.6	9.49761	93.6	-0.25628	13.6	-0.25628	139.6	9.66749
138.6	9.49761	93.4	-0.27136	13.6	-0.25628	139.6	9.66749
138.8	9.49761	93.4	-0.27136	13.4	-0.25628	139.8	9.66749
138.8	9.51268	93.2	-0.24121	13.2	-0.27136	139.8	9.66749
139	9.51268	92.8	-0.27136	12.8	-0.27136	139.8	9.68211
139	9.51268	92.8	-0.25628	12.8	-0.25628	140.2	9.68211
139	9.51268	92.6	-0.24121	12.6	-0.25628	140.2	9.68211
139.4	9.52776	92.6	-0.25628	12.4	-0.25628	140.4	9.68211
139.4	9.52776	92.4	-0.25628	12	-0.25628	140.4	9.69674
139.6	9.52776	92.4	-0.25628	11.8	-0.25628	140.4	9.69674
139.6	9.52776	92.2	-0.24121	11.6	-0.27136	140.6	9.71136
139.6	9.52776	91.8	-0.24121	11.6	-0.25628	140.6	9.69674
139.8	9.54283	91.6	-0.25628	11	-0.25628	140.8	9.71136
139.8	9.52776	91.6	-0.24121	11	-0.27136	140.8	9.69674
140.2	9.54283	91.4	-0.24121	10.8	-0.25628	141.2	9.72599
140.2	9.54283	91.4	-0.25628	10.6	-0.25628	141.2	9.71136
140.4	9.54283	91	-0.24121	10.4	-0.24121	141.4	9.74062
140.4	9.55791	91	-0.25628	10.4	-0.25628	141.4	9.72599
140.4	9.55791	90.8	-0.24121	9.8	-0.24121	141.4	9.72599
140.6	9.57298	90.6	-0.25628	9.8	-0.25628	141.6	9.72599
140.6	9.57298	90.6	-0.24121	9.6	-0.27136	141.6	9.74062
140.8	9.57298	90.4	-0.24121	9.2	-0.27136	141.8	9.72599
140.8	9.57298	90	-0.27136	9	-0.24121	141.8	9.74062
140.8	9.58806	90	-0.25628	9	-0.24121	141.8	9.72599
141.2	9.58806	89.8	-0.27136	8.8	-0.25628	142.2	9.74062
141.2	9.58806	89.8	-0.25628	8.6	-0.25628	142.2	9.74062
141.4	9.58806	89.6	-0.25628	8.2	-0.25628	142.4	9.75524
141.4	9.60314	89.6	-0.24121	8.2	-0.27136	142.4	9.75524
141.6	9.60314	89	-0.25628	7.8	-0.24121	142.6	9.74062
141.6	9.60314	89	-0.25628	7.8	-0.27136	142.6	9.76987
141.8	9.60314	88.8	-0.25628	7.2	-0.27136	142.6	9.76987
141.8	9.60314	88.8	-0.24121	7.2	-0.24121	143	9.76987
141.8	9.60314	88.6	-0.24121	7	-0.25628	143	9.78449
142.2	9.60314	88.6	-0.24121	6.8	-0.27136	143.2	9.75524
142.2	9.61821	88.2	-0.25628	6.6	-0.25628	143.2	9.75524
142.4	9.63329	88.2	-0.25628	6.6	-0.25628	143.2	9.75524
142.4	9.63329	88	-0.25628	6	-0.25628	143.4	9.76987
142.4	9.63329	87.8	-0.25628	6	-0.24121	143.4	9.76987
142.6	9.63329	87.8	-0.27136	5.8	-0.25628	143.6	9.76987
142.6	9.64836	87.6	-0.24121	5.4	-0.25628	143.6	9.76987
143	9.64836	87.2	-0.27136	5.2	-0.24121	144	9.76987
143	9.64836	87.2	-0.24121	5.2	-0.25628	144	9.78449
143.2	9.66344	87	-0.25628	5	-0.25628	144.2	9.78449
143.2	9.66344	87	-0.27136	4.8	-0.24121	144.2	9.79912
143.2	9.66344	86.8	-0.25628	4.4	-0.25628	144.2	9.79912
143.4	9.66344	86.8	-0.25628	4.2	-0.25628	144.4	9.79912
143.4	9.67851	86.6	-0.25628	4	-0.25628	144.6	9.79912
143.6	9.66344	86.2	-0.25628	4	-0.25628	144.6	9.81374
143.6	9.67851	86	-0.25628	3.4	-0.25628	144.6	9.81374
143.6	9.67851	86	-0.24121	3.4	-0.25628	144.6	9.81374
144	9.69359	85.8	-0.25628	3	-0.25628	145	9.79912
144	9.69359	85.8	-0.24121	3	-0.25628	145.2	9.79912
144.2	9.69359	85.4	-0.25628	2.6	-0.25628	145.2	9.81374
144.2	9.70866	85.4	-0.24121	2.6	-0.25628	145.2	9.79912
144.4	9.69359	85.2	-0.24121	2.2	-0.25628	145.4	9.81374
144.4	9.69359	85	-0.24121	2.2	-0.25628	145.4	9.82837
144.6	9.70866	85	-0.25628	1.6	-0.25628	145.6	9.82837
144.6	9.72374	84.8	-0.24121	1.6	-0.25628	145.6	9.82837
145	9.72374	84.4	-0.24121	1.4	-0.27136	146	9.82837
145	9.73882	84.4	-0.27136	1.2	-0.24121	146	9.82837
145.2	9.70866	84.2	-0.25628	1	-0.27136	146	9.82837
145.2	9.73882	84.2	-0.27136	1	-0.25628	146.2	9.82837
145.2	9.73882	84	-0.24121	0.6	-0.25628	146.2	9.84299
145.2	9.73882	83.8	-0.25628	0.4	-0.25628	146.4	9.84299
145.4	9.75389	83.4	-0.25628	0.2	-0.25628	146.4	9.84299
145.6	9.75389	83.4	-0.27136	0.2	-0.24121	146.4	9.84299
145.6	9.76897	83.2	-0.25628	0	-0.25628	146.8	9.84299
145.6	9.75389	83.2	-0.24121			146.8	9.84299
146	9.75389	83	-0.24121			147	9.85762
146	9.75389	83	-0.25628			147	9.85762
146.2	9.78404	82.4	-0.24121			147.2	9.85762
146.2	9.76897	82.4	-0.24121			147.2	9.84299
146.4	9.76897	82.2	-0.24121			147.4	9.87225
146.4	9.76897	82.2	-0.27136			147.4	9.87225
146.4	9.78404	82	-0.25628			147.4	9.87225
146.8	9.78404	82	-0.25628			147.8	9.87225
146.8	9.78404	81.6	-0.25628			147.8	9.87225
147	9.79912	81.6	-0.24121			148	9.87225
147	9.78404	81.4	-0.24121			148	9.88687
147	9.79912	81.2	-0.25628			148	9.88687
147.2	9.79912	81.2	-0.25628			148.2	9.9015
147.2	9.81419	81	-0.24121			148.2	9.88687
147.4	9.81419	80.6	-0.24121			148.4	9.9015
147.4	9.81419	80.6	-0.25628			148.4	9.88687
147.8	9.81419	80.4	-0.24121			148.8	9.9015
147.8	9.82927	80.4	-0.24121			148.8	9.9015
148	9.81419	80	-0.27136			149	9.91612
148	9.82927	80	-0.25628			149	9.9015
148	9.84434	79.6	-0.25628			149.2	9.91612
148.2	9.84434	79.6	-0.25628			149.2	9.9015
148.2	9.84434	79.4	-0.25628			149.2	9.91612
148.4	9.84434	79.2	-0.25628			149.2	9.93075
148.4	9.84434	78.8	-0.27136			149.6	9.91612
148.4	9.85942	78.8	-0.25628			149.8	9.93075
148.8	9.8745	78.6	-0.25628			149.8	9.78449
148.8	9.8745	78.6	-0.25628			149.8	9.75524
149	9.85942	78.4	-0.25628			149.8	9.60899
149	9.85942	78.4	-0.25628			149.8	9.57973
149.2	9.85942	78.2	-0.24121			149.6	9.27084
149.2	9.8745	78.2	-0.25628			149.6	9.2689
149.2	9.8745	77.8	-0.25628			149.2	9.10625
149.6	9.8745	77.8	-0.25628			149.2	9.09128
149.6	9.8745	77.4	-0.25628			149.2	9.06
149.8	9.88957	77.4	-0.25628			149	8.92159
149.8	9.72374	77.2	-0.24121			149	8.67295
149.8	9.69359	77.2	-0.27136			149	8.42432
149.8	9.54283	76.8	-0.27136			148.8	8.20493
149.8	9.52776	76.8	-0.24121			148.8	8.24881
149.6	9.36193	76.6	-0.25628			148.4	8.00018
149.6	9.30162	76.4	-0.24121			148.4	8.00018
149.2	9.03026	76	-0.25628			148.2	7.82467
149.2	8.95489	76	-0.25628			148.2	7.82467
149.2	8.71368	75.8	-0.25628			148	7.63454
149	8.65338	75.8	-0.25628			148	7.61991
149	8.45739	75.6	-0.24121			148	7.45903
149	8.41217	75.6	-0.24121			147.8	7.41515
148.8	8.21618	75.4	-0.24121			147.4	7.28352
148.8	8.15588	75	-0.25628			147.4	7.23965
148.4	7.99005	75	-0.27136			147.4	7.12264
148.4	7.94482	74.8	-0.24121			147.4	7.09339
148.2	7.77899	74.6	-0.24121			147.2	6.94714
148.2	7.74884	74.6	-0.25628			147.2	6.93251
148	7.59809	74.4	-0.24121			147	6.80088
148	7.55286	74	-0.25628			147	6.77163
148	7.4021	74	-0.25628			146.8	6.66925
148	7.37195	73.8	-0.25628			146.8	6.64
147.8	7.2212	73.6	-0.24121			146.4	6.523
147.4	7.20612	73.6	-0.25628			146.4	6.49374
147.4	7.07044	73.4	-0.25628			146.4	6.37674
147.4	7.04029	73.4	-0.24121			146.2	6.36211
147.2	6.90461	73	-0.25628			146	6.27436
147.2	6.87446	73	-0.27136			146	6.23048
147	6.73878	72.8	-0.25628			146	6.14273
147	6.7237	72.8	-0.25628			146	6.09885
146.8	6.61817	72.2	-0.25628			145.6	5.99648
146.8	6.58802	72.2	-0.25628			145.6	5.98185
146.4	6.46742	72	-0.25628			145.4	5.90872
146.4	6.43727	72	-0.25628			145.4	5.86485
146.4	6.36189	71.8	-0.24121			145.2	5.79172
146.4	6.33174	71.8	-0.24121			145.2	5.76247
146.2	6.24128	71.6	-0.24121			145	5.67471
146.2	6.21113	71.2	-0.24121			145	5.64546
146	6.12068	71.2	-0.24121			144.6	5.57233
146	6.09053	71	-0.24121			144.6	5.54308
145.6	5.985	70.8	-0.25628			144.6	5.46996
145.6	5.96992	70.8	-0.25628			144.4	5.4407
145.6	5.87947	70.6	-0.25628			144.4	5.36758
145.4	5.84932	70.6	-0.25628			144.2	5.33833
145.2	5.77394	70.2	-0.24121			144.2	5.27982
145.2	5.74379	70.2	-0.24121			144.2	5.25057
145.2	5.65334	69.8	-0.25628			144	5.17744
145.2	5.62319	69.8	-0.24121			144	5.16282
145	5.54781	69.4	-0.25628			143.6	5.08969
144.6	5.53273	69.4	-0.25628			143.6	5.07507
144.6	5.47243	69.2	-0.24121			143.4	5.00194
144.6	5.44228	69.2	-0.25628			143.4	4.98731
144.4	5.3669	69	-0.25628			143.2	4.91418
144.4	5.35183	69	-0.25628			143.2	4.91418
144.2	5.26137	68.8	-0.25628			143.2	4.84106
144.2	5.2463	68.4	-0.25628			143	4.82643
144	5.15584	68.2	-0.24121			142.6	4.7533
144	5.14077	68.2	-0.24121			142.6	4.73868
143.6	5.08047	68	-0.25628			142.6	4.6948
143.6	5.05031	68	-0.24121			142.6	4.66555
143.6	4.99001	67.8	-0.25628			142.4	4.60705
143.6	4.97494	67.8	-0.24121			142.4	4.59242
143.4	4.91463	67.4	-0.25628			142.2	4.53392
143.2	4.88448	67.4	-0.24121			142.2	4.51929
143.2	4.82418	67	-0.25628			141.8	4.46079
143.2	4.80911	67	-0.27136			141.8	4.44617
143	4.7488	66.8	-0.25628			141.8	4.40229
143	4.73373	66.8	-0.24121			141.8	4.38766
142.6	4.6885	66.4	-0.24121			141.6	4.34379
142.6	4.67343	66.4	-0.24121			141.4	4.32916
142.6	4.6282	66.2	-0.25628			141.4	4.28529
142.6	4.61312	66.2	-0.25628			141.4	4.25603
142.4	4.55282	65.6	-0.24121			141.2	4.21216
142.4	4.53775	65.6	-0.24121			141.2	4.19753
142.2	4.47744	65.4	-0.25628			140.8	4.15366
142.2	4.46237	65.4	-0.25628			140.8	4.13903
141.8	4.41714	65.2	-0.25628			140.6	4.09515
141.8	4.40207	65.2	-0.25628			140.6	4.0659
141.8	4.35684	65	-0.25628			140.4	4.02203
141.8	4.34176	64.6	-0.24121			140.4	4.0074
141.6	4.29654	64.4	-0.25628			140.4	3.96352
141.4	4.28146	64.4	-0.25628			140.2	3.93427
141.4	4.23623	64.2	-0.24121			139.8	3.90502
141.4	4.22116	64.2	-0.25628			139.8	3.8904
141.2	4.17593	63.6	-0.24121			139.8	3.84652
141.2	4.16086	63.6	-0.25628			139.8	3.83189
141.2	4.13071	63.4	-0.25628			139.6	3.78802
140.8	4.11563	63.4	-0.25628			139.6	3.77339
140.8	4.05533	63.2	-0.25628			139.4	3.74414
140.8	4.05533	63.2	-0.25628			139.4	3.71489
140.6	3.99503	62.8	-0.25628			139	3.67101
140.6	3.99503	62.8	-0.25628			139	3.67101
140.4	3.9498	62.4	-0.24121			138.8	3.62714
140.4	3.93472	62.4	-0.25628			138.8	3.61251
140.2	3.87442	62.2	-0.24121			138.6	3.56863
140.2	3.87442	62.2	-0.25628			138.6	3.55401
139.8	3.82919	61.8	-0.25628			138.6	3.51013
139.8	3.79904	61.8	-0.25628			138.4	3.51013
139.6	3.76889	61.6	-0.24121			138	3.46626
139.6	3.75382	61.4	-0.24121			138	3.45163
139.6	3.70859	61.2	-0.25628			138	3.42238
139.4	3.66336	61.2	-0.24121			138	3.39313
139	3.64829	60.8	-0.24121			137.8	3.36388
139	3.63321	60.8	-0.25628			137.6	3.34925
139	3.60306	60.6	-0.24121			137.6	3.32
139	3.58798	60.4	-0.24121			137.6	3.32
138.8	3.55783	60.4	-0.24121			137.4	3.2615
138.8	3.54276	60	-0.24121			137.4	3.2615
138.6	3.51261	60	-0.25628			137	3.23225
138.6	3.49753	59.8	-0.25628			137	3.21762
138.4	3.4523	59.6	-0.25628			136.8	3.17374
138.4	3.43723	59.6	-0.25628			136.8	3.18837
138	3.40708	59.4	-0.25628			136.6	3.14449
138	3.392	59	-0.25628			136.6	3.12987
138	3.34678	59	-0.25628			136.2	3.10062
137.8	3.34678	58.8	-0.25628			136.2	3.10062
137.8	3.30155	58.6	-0.25628			136.2	3.05674
137.8	3.28647	58.6	-0.25628			136.2	3.05674
137.6	3.2714	58.4	-0.24121			136	3.02749
137.6	3.25632	58.4	-0.25628			136	3.01286
137.4	3.22617	58	-0.24121			135.8	2.98361
137.4	3.22617	57.8	-0.25628			135.8	2.96899
137	3.19602	57.6	-0.25628			135.6	2.93974
137	3.18094	57.6	-0.25628			135.6	2.93974
137	3.15079	57.4	-0.25628			135.2	2.89586
137	3.13572	57.4	-0.25628			135.2	2.88123
136.8	3.10557	57	-0.27136			135	2.85198
136.8	3.10557	57	-0.25628			135	2.85198
136.6	3.07542	56.8	-0.25628			134.8	2.82273
136.6	3.06034	56.8	-0.24121			134.8	2.82273
136.2	3.03019	56.2	-0.25628			134.8	2.77885
136.2	3.01511	56.2	-0.25628			134.6	2.79348
136.2	2.98496	56	-0.25628			134.2	2.76423
136.2	2.96989	56	-0.24121			134.2	2.7496
136	2.93974	55.8	-0.24121			134.2	2.72035
135.8	2.93974	55.8	-0.25628			134.2	2.72035
135.8	2.89451	55.2	-0.25628			134	2.6911
135.8	2.87943	55.2	-0.25628			133.8	2.67648
135.6	2.84928	55	-0.25628			133.8	2.64722
135.6	2.84928	55	-0.27136			133.8	2.64722
135.2	2.81913	54.8	-0.25628			133.6	2.61797
135.2	2.80406	54.8	-0.25628			133.6	2.61797
135	2.7739	54.2	-0.24121			133.2	2.5741
135	2.75883	54.2	-0.25628			133.2	2.5741
134.8	2.72868	54	-0.25628			133	2.54485
134.8	2.72868	54	-0.25628			133	2.54485
134.8	2.7136	53.8	-0.25628			132.8	2.51559
134.8	2.69853	53.8	-0.24121			132.8	2.50097
134.6	2.66838	53.4	-0.25628			132.4	2.48634
134.6	2.68345	53.4	-0.24121			132.4	2.47172
134.2	2.63822	53	-0.24121			132.4	2.45709
134.2	2.62315	53	-0.24121			132.2	2.44247
134	2.62315	52.8	-0.24121			132.2	2.39859
134	2.60807	52.8	-0.25628			132	2.42784
134	2.57792	52.4	-0.25628			132	2.38396
133.8	2.593	52.4	-0.25628			132	2.36934
133.8	2.54777	52.2	-0.25628			131.8	2.35471
133.8	2.54777	52	-0.25628			131.4	2.34009
133.6	2.51762	52	-0.25628			131.4	2.31084
133.6	2.50254	51.8	-0.24121			131.4	2.31084
133.2	2.47239	51.4	-0.25628			131.2	2.28159
133.2	2.47239	51.4	-0.25628			131.2	2.28159
133	2.44224	51.2	-0.24121			131	2.25233
133	2.42717	51	-0.25628			131	2.23771
133	2.42717	51	-0.25628			130.8	2.20846
133	2.41209	50.6	-0.24121			130.8	2.20846
132.8	2.38194	50.6	-0.25628			130.4	2.17921
132.8	2.38194	50.4	-0.25628			130.4	2.17921
132.4	2.35179	50.2	-0.25628			130.2	2.16458
132.4	2.33671	50.2	-0.25628			130.2	2.16458
132.2	2.30656	50	-0.24121			130	2.13533
132.2	2.29149	49.6	-0.25628			130	2.1207
132	2.29149	49.6	-0.27136			130	2.10608
132	2.29149	49.4	-0.25628			129.6	2.09145
132	2.24626	49.2	-0.24121			129.6	2.0622
132	2.26133	49.2	-0.25628			129.6	2.0622
131.8	2.24626	49	-0.27136			129.4	2.03295
131.8	2.21611	49	-0.27136			129.4	2.01833
131.4	2.21611	48.6	-0.25628			129.2	2.0037
131.4	2.21611	48.4	-0.25628			129.2	2.0037
131.2	2.17088	48.2	-0.25628			129	1.97445
131.2	2.17088	48.2	-0.25628			129	1.97445
131.2	2.15581	48	-0.25628			128.6	1.95982
131	2.14073	48	-0.25628			128.6	1.9452
131	2.11058	47.6	-0.25628			128.6	1.91595
131	2.11058	47.6	-0.25628			128.4	1.91595
130.8	2.08043	47.4	-0.25628			128.2	1.87207
130.8	2.08043	47.4	-0.25628			128.2	1.87207
130.4	2.05028	46.8	-0.25628			128.2	1.85744
130.4	2.05028	46.8	-0.25628			128	1.85744
130.4	2.0352	46.6	-0.24121			128	1.81357
130.4	2.02013	46.6	-0.25628			127.6	1.79894
130.2	2.00505	46.4	-0.24121			127.6	1.79894
130	1.98997	46.4	-0.25628			127.6	1.79894
130	1.9749	46.2	-0.25628			127.4	1.75507
130	1.9749	45.8	-0.25628			127.2	1.75507
129.6	1.95982	45.6	-0.24121			127.2	1.72581
129.6	1.94475	45.6	-0.24121			127.2	1.72581
129.6	1.9146	45.4	-0.25628			126.8	1.69656
129.6	1.9146	45.4	-0.25628			126.8	1.69656
129.4	1.88445	45.2	-0.25628			126.8	1.68194
129.4	1.88445	44.8	-0.24121			126.6	1.66731
129.2	1.85429	44.6	-0.25628			126.4	1.63806
129.2	1.85429	44.6	-0.27136			126.4	1.63806
129	1.82414	44.4	-0.24121			126.4	1.62344
129	1.82414	44.4	-0.24121			126.4	1.60881
128.6	1.80907	44	-0.25628			126.2	1.57956
128.6	1.79399	44	-0.24121			125.8	1.57956
128.4	1.76384	43.6	-0.25628			125.8	1.56493
128.4	1.77892	43.6	-0.24121			125.8	1.55031
128.4	1.74877	43.4	-0.25628			125.6	1.53568
128.2	1.73369	43.4	-0.25628			125.6	1.52106
128.2	1.71861	43	-0.25628			125.4	1.52106
128.2	1.71861	43	-0.25628			125.4	1.52106
128	1.68846	42.8	-0.24121			125.2	1.47718
128	1.68846	42.6	-0.24121			125.2	1.49181
127.6	1.67339	42.6	-0.25628			124.8	1.46255
127.6	1.65831	42.4	-0.27136			124.8	1.46255
127.6	1.64324	42	-0.25628			124.8	1.4333
127.6	1.64324	42	-0.25628			124.6	1.4333
127.4	1.62816	41.8	-0.25628			124.4	1.40405
127.4	1.61309	41.6	-0.25628			124.4	1.40405
127.2	1.61309	41.6	-0.25628			124.4	1.3748
127.2	1.59801	41.4	-0.25628			124.4	1.3748
127.2	1.56786	41	-0.24121			124.2	1.36018
126.8	1.56786	41	-0.24121			123.8	1.34555
126.8	1.55278	40.8	-0.25628			123.8	1.33092
126.8	1.55278	40.8	-0.27136			123.8	1.3163
126.6	1.52263	40.6	-0.25628			123.6	1.28705
126.6	1.52263	40.2	-0.25628			123.6	1.28705
126.4	1.49248	40.2	-0.25628			123.4	1.2578
126.4	1.49248	40	-0.25628			123.4	1.2578
126.4	1.46233	39.8	-0.25628			123	1.22855
126.2	1.46233	39.8	-0.25628			123	1.22855
126.2	1.44725	39.6	-0.25628			122.8	1.1993
126.2	1.43218	39.6	-0.25628			122.8	1.18467
125.8	1.4171	39.2	-0.25628			122.6	1.18467
125.8	1.40203	39	-0.27136			122.6	1.17004
125.6	1.38695	38.8	-0.25628			122.6	1.14079
125.6	1.37188	38.8	-0.25628			122.4	1.12617
125.4	1.37188	38.6	-0.25628			122	1.12617
125.4	1.3568	38.6	-0.27136			122	1.11154
125.4	1.34173	38.2	-0.25628			122	1.09692
125.4	1.34173	38.2	-0.27136			122	1.08229
125.2	1.32665	38	-0.25628			121.8	1.06767
125.2	1.31157	37.8	-0.25628			121.8	1.05304
124.8	1.2965	37.4	-0.25628			121.6	1.03841
124.8	1.28142	37.4	-0.24121			121.6	1.03841
124.8	1.26635	37.2	-0.25628			121.4	1.02379
124.6	1.26635	37.2	-0.25628			121.4	1.02379
124.6	1.25127	37	-0.25628			121	0.97991
124.4	1.2362	37	-0.24121			121	0.96529
124.4	1.22112	36.4	-0.24121			121	0.95066
124.4	1.22112	36.4	-0.24121			121	0.93604
124.2	1.19097	36.2	-0.24121			120.8	0.92141
124.2	1.19097	36.2	-0.25628			120.8	0.93604
123.8	1.16082	36	-0.25628			120.6	0.90678
123.8	1.16082	35.8	-0.25628			120.6	0.89216
123.8	1.14574	35.4	-0.24121			120.2	0.87753
123.8	1.13067	35.4	-0.25628			120.2	0.87753
123.6	1.11559	35.2	-0.25628			120.2	0.84828
123.6	1.11559	35.2	-0.25628			120	0.83366
123.4	1.10052	35	-0.27136			120	0.81903
123.4	1.08544	34.6	-0.24121			120	0.81903
123	1.07037	34.6	-0.25628			119.8	0.81903
123	1.07037	34.4	-0.24121			119.8	0.80441
123	1.04021	34.2	-0.24121			119.8	0.76053
122.8	1.04021	34.2	-0.24121			119.6	0.77515
122.8	1.01006	34	-0.25628			119.6	0.7459
122.6	1.01006	33.6	-0.25628			119.2	0.73128
122.6	0.97991	33.6	-0.27136			119.2	0.70203
122.6	0.97991	33.4	-0.24121			119.2	0.71665
122.4	0.96484	33.2	-0.27136			119	0.6874
122.4	0.96484	33.2	-0.27136			119	0.6874
122	0.93469	33	-0.25628			118.8	0.67278
122	0.93469	33	-0.25628			118.8	0.65815
122	0.93469	32.6	-0.25628			118.6	0.6289
122	0.91961	32.6	-0.24121			118.6	0.6289
121.8	0.88946	32.2	-0.25628			118.2	0.61427
121.8	0.88946	32.2	-0.24121			118.2	0.58502
121.6	0.85931	32	-0.25628			118.2	0.58502
121.6	0.85931	32	-0.24121			118.2	0.58502
121.4	0.85931	31.6	-0.25628			118	0.54115
121.4	0.84423	31.6	-0.27136			117.8	0.54115
121.4	0.81408	31.4	-0.24121			117.8	0.52652
121	0.81408	31.2	-0.25628			117.8	0.52652
121	0.79901	30.8	-0.24121			117.6	0.49727
121	0.78393	30.8	-0.25628			117.6	0.49727
120.8	0.76885	30.6	-0.24121			117.2	0.46802
120.8	0.76885	30.6	-0.25628			117.2	0.46802
120.6	0.75378	30.4	-0.24121			117	0.43877
120.6	0.7387	30.2	-0.25628			117	0.42414
120.6	0.72363	29.8	-0.24121			117	0.42414
120.6	0.72363	29.8	-0.25628			117	0.40952
120.2	0.69348	29.6	-0.25628			116.8	0.38026
120.2	0.69348	29.6	-0.25628			116.8	0.38026
120.2	0.69348	29.4	-0.25628			116.4	0.35101
120	0.6784	29.2	-0.24121			116.4	0.33639
119.8	0.64825	28.8	-0.24121			116.2	0.32176
119.8	0.63317	28.8	-0.24121			116.2	0.32176
119.8	0.57287	28.6	-0.24121			116	0.30714
119.8	0.57287	28.6	-0.25628			116	0.29251
119.6	0.60302	28.4	-0.25628			116	0.26326
119.6	0.60302	28.4	-0.25628			116	0.26326
119.2	0.5578	28	-0.25628			115.8	0.27789
119.2	0.57287	27.8	-0.25628			115.8	0.26326
119	0.52764	27.6	-0.25628			115.4	0.23401
119	0.52764	27.6	-0.25628			115.4	0.23401
118.8	0.49749	27.4	-0.25628			115.4	0.20476
118.8	0.49749	27.4	-0.25628			115.2	0.20476
118.8	0.48242	27	-0.25628			115.2	0.19013
118.8	0.48242	27	-0.25628			115	0.17551
118.6	0.45227	26.6	-0.25628			115	0.16088
118.6	0.43719	26.6	-0.24121			115	0.16088
118.2	0.42212	26.4	-0.25628			114.8	0.13163
118.2	0.42212	26.4	-0.24121			114.8	0.13163
118	0.39196	26	-0.24121			114.4	0.10238
118	0.37689	26	-0.25628			114.4	0.10238
117.8	0.36181	25.6	-0.24121			114.4	0.08775
117.8	0.34674	25.6	-0.25628			114.2	0.08775
117.8	0.34674	25.2	-0.25628			114.2	0.0585
117.8	0.33166	25.2	-0.25628			114.2	0.0585
117.6	0.31659	25	-0.24121			114	0.02925
117.6	0.30151	25	-0.24121			114	0.01463
117.2	0.28644	24.8	-0.25628			113.6	0.01463
117.2	0.27136	24.6	-0.24121			113.6	0
117.2	0.25628	24.2	-0.24121			113.6	-0.01463
117	0.24121	24.2	-0.25628			113.4	-0.01463
117	0.22613	24	-0.25628			113.4	-0.04388
117	0.22613	24	-0.24121			113.2	-0.04388
116.8	0.16583	23.8	-0.27136			113.2	-0.0585
116.8	0.21106	23.6	-0.24121			113.2	-0.07313
116.4	0.15076	23.2	-0.27136			113	-0.07313
116.4	0.16583	23.2	-0.25628			113	-0.08775
116.2	0.13568	23	-0.24121			112.6	-0.117
116.2	0.1206	23	-0.24121			112.6	-0.10238
116	0.1206	22.8	-0.25628			112.4	-0.13163
116	0.09045	22.8	-0.27136			112.4	-0.14626
116	0.09045	22.2	-0.27136			112.2	-0.16088
115.8	0.07538	22.2	-0.25628			112.2	-0.16088
115.8	0.0603	22	-0.27136			112.2	-0.19013
115.8	0.0603	22	-0.27136			112.2	-0.17551
115.4	0.04523	21.8	-0.24121			112	-0.19013
115.4	0.03015	21.8	-0.24121			111.6	-0.21938
115.2	0.01508	21.4	-0.25628			111.6	-0.21938
115.2	0.03015	21.4	-0.24121			111.6	-0.24863
115	-0.01508	21	-0.22613			111.4	-0.23401
115	-0.01508	21	-0.24121			111.4	-0.24863
115	-0.03015	20.8	-0.25628			111.2	-0.24863
115	-0.04523	20.8	-0.24121			111.2	-0.24863
114.8	-0.0603	20.4	-0.22613			110.8	-0.26326
114.8	-0.0603	20.2	-0.25628			110.8	-0.26326
114.4	-0.07538	20	-0.27136			110.8	-0.26326
114.4	-0.07538	20	-0.25628			110.8	-0.24863
114.4	-0.10553	19.8	-0.27136			110.6	-0.26326
114.4	-0.09045	19.8	-0.28644			110.6	-0.24863
114.2	-0.1206	19.4	-0.24121			110.4	-0.27789
114.2	-0.1206	19.4	-0.22613			110.4	-0.26326
114	-0.13568	19	-0.24121			110.2	-0.24863
114	-0.13568	19	-0.24121			110.2	-0.24863
113.6	-0.16583	18.6	-0.24121			109.8	-0.27789
113.6	-0.16583	18.6	-0.25628			109.8	-0.26326
113.6	-0.16583	18.4	-0.25628			109.8	-0.26326
113.6	-0.19598	18.4	-0.24121			109.6	-0.27789
113.4	-0.19598	18.2	-0.25628			109.4	-0.26326
113.4	-0.21106	18	-0.24121			109.4	-0.27789
113.2	-0.21106	17.6	-0.25628			109.4	-0.26326
113.2	-0.22613	17.6	-0.25628			109.4	-0.26326
113.2	-0.24121	17.4	-0.25628			109.2	-0.26326
113	-0.25628	17.4	-0.25628			109.2	-0.26326
113	-0.25628	17.2	-0.27136			108.8	-0.26326
112.6	-0.24121	17.2	-0.25628			108.8	-0.26326
112.6	-0.25628	16.6	-0.24121			108.6	-0.26326
112.6	-0.25628	16.6	-0.24121			108.6	-0.27789
112.4	-0.24121	16.4	-0.25628			108.4	-0.26326
112.4	-0.24121	16.4	-0.25628			108.4	-0.24863
112.2	-0.24121	16.2	-0.25628			108.4	-0.26326
112.2	-0.25628	16.2	-0.24121			108.4	-0.27789
112.2	-0.25628	15.6	-0.24121			108.2	-0.26326
112.2	-0.27136	15.6	-0.25628			107.8	-0.26326
112	-0.25628	15.4	-0.27136			107.8	-0.27789
112	-0.25628	15.4	-0.27136			107.8	-0.26326
111.6	-0.24121	15.2	-0.27136			107.6	-0.26326
111.6	-0.25628	14.8	-0.27136			107.6	-0.26326
111.6	-0.24121	14.8	-0.25628			107.6	-0.26326
111.4	-0.25628	14.6	-0.24121			107.4	-0.26326
111.4	-0.24121	14.4	-0.24121			107.4	-0.26326
111.4	-0.24121	14.4	-0.24121			107	-0.26326
111.2	-0.25628	14.2	-0.24121			107	-0.26326
[truncated: 4,714 more rows]
