# Supplementary material for: Aqueous spinning of robust, self-healable, and crack-resistant hydrogel microfibers enabled by hydrogen bond nanoconfinement
Source: Nat Commun. 2023 Mar 13;14:1370. doi: 10.1038/s41467-023-37036-4 (PMC10011413; doi:10.1038/s41467-023-37036-4)
Supplement: Supplementary file 8 — Source Data [file 41467_2023_37036_MOESM8_ESM.zip › Source Data/Supplementary Figures/Source data Supplementary Fig. 31.xlsx]

## Sheet: Sheet1
Original fiber		Twisted fiber
Strain (%)	Stress (MPa)	Strain (%)	Stress (MPa)
0	0.25628	0.2	0
0	0.40704	0.2	0.09952
0	0.78393	0.2	0.39809
0	0.88946	0.2	0.49761
0.2	1.26635	0.6	0.99522
0.2	1.37188	0.6	1.09475
0.2	1.70354	0.6	1.59236
0.2	1.80907	0.6	1.69188
0.4	2.06535	1	2.38854
0.4	2.15581	1.2	2.48806
0.4	2.44224	1.2	3.08519
0.6	2.5327	1.2	3.18471
0.6	2.7739	1.4	3.78185
0.6	2.87943	1.4	3.98089
0.6	3.16587	1.6	4.87659
1	3.25632	1.6	4.97611
1	3.54276	2	5.97134
1.2	3.61814	2	6.07086
1.2	3.84427	2.2	7.16561
1.2	3.91965	2.4	7.36465
1.4	4.13071	2.6	8.35987
1.4	4.17593	2.6	8.45939
1.4	4.40207	2.6	9.25557
1.6	4.44729	2.6	9.3551
1.6	4.6282	3	10.4498
1.6	4.67343	3	10.5494
1.6	4.83926	3.4	11.7436
2	4.88448	3.4	11.8431
2	5.03524	3.8	12.8384
2	5.08047	3.8	12.9379
2.2	5.23122	4	13.6346
2.2	5.27645	4	13.7341
2.2	5.39705	4	14.7293
2.4	5.44228	4.2	14.8288
2.4	5.57796	4.4	15.7245
2.4	5.60811	4.4	15.824
2.6	5.71364	4.4	16.5207
2.6	5.74379	4.4	16.7198
2.6	5.8644	5	17.4164
3	5.87947	5	17.6154
3	5.96992	5	18.2126
3	6.00008	5	18.3121
3	6.06038	5.2	19.0088
3.2	6.07545	5.4	19.1083
3.2	6.15083	5.4	19.8049
3.2	6.18098	5.4	19.9045
3.4	6.25636	5.8	20.4021
3.4	6.27144	5.8	20.5016
3.4	6.34681	6	21.0987
3.8	6.36189	6	21.1983
3.8	6.40712	6.2	21.8949
4	6.40712	6.2	21.9944
4	6.45234	6.6	22.492
4	6.46742	6.8	22.5916
4	6.51264	7	23.1887
4.2	6.51264	7	23.2882
4.2	6.55787	7	23.4873
4.2	6.57295	7.2	23.5868
4.4	6.58802	7.2	24.0844
4.4	6.58802	7.6	24.1839
4.4	6.6031	7.8	24.582
4.4	6.61817	7.8	24.582
4.8	6.63325	8	24.9801
4.8	6.64832	8	25.0796
5	6.67848	8.2	25.2787
5	6.67848	8.2	25.3782
5	6.69355	8.2	25.5772
5	6.69355	8.2	25.5772
5.2	6.69355	8.6	25.8758
5.2	6.69355	8.6	25.8758
5.4	6.7237	8.8	26.1744
5.4	6.7237	8.8	26.2739
5.4	6.73878	9	26.5724
5.4	6.73878	9	26.5724
5.8	6.7237	9.2	26.672
5.8	6.73878	9.2	26.7715
6	6.7237	9.6	27.0701
6	6.7237	9.6	27.0701
6	6.7237	9.6	27.2691
6	6.7237	9.8	27.3686
6.2	6.7237	10	27.5677
6.2	6.73878	10	27.5677
6.2	6.73878	10	27.7667
6.2	6.7237	10	27.7667
6.6	6.70863	10.4	27.9658
6.6	6.69355	10.4	27.9658
6.8	6.70863	10.6	28.0653
6.8	6.70863	10.6	28.1648
6.8	6.70863	10.6	28.2643
6.8	6.70863	10.6	28.2643
7	6.69355	10.8	28.3638
7	6.69355	10.8	28.4634
7.2	6.6634	11	28.5629
7.2	6.67848	11	28.6624
7.2	6.6634	11.6	28.8615
7.2	6.6634	11.6	28.8615
7.6	6.6634	11.6	29.0605
7.6	6.6634	11.6	29.0605
7.8	6.64832	11.8	29.16
7.8	6.64832	12	29.16
7.8	6.61817	12	29.2596
7.8	6.61817	12	29.3591
8	6.58802	12.4	29.4586
8	6.58802	12.6	29.4586
8.2	6.6031	12.6	29.6576
8.2	6.58802	12.8	29.6576
8.2	6.58802	12.8	29.8567
8.2	6.58802	13.2	29.8567
8.6	6.57295	13.4	29.9562
8.6	6.57295	13.4	29.9562
8.8	6.5428	13.6	30.1552
8.8	6.5428	13.6	30.1552
8.8	6.5428	13.8	30.2548
8.8	6.5428	13.8	30.2548
9	6.51264	14.2	30.3543
9	6.51264	14.2	30.3543
9.2	6.49757	14.4	30.4538
9.2	6.49757	14.4	30.4538
9.2	6.48249	14.6	30.5533
9.2	6.46742	14.6	30.5533
9.6	6.46742	14.8	30.6529
9.6	6.46742	14.8	30.6529
9.6	6.45234	15.2	30.7524
9.6	6.45234	15.2	30.7524
9.8	6.43727	15.4	30.7524
9.8	6.43727	15.4	30.8519
10	6.42219	15.4	30.8519
10	6.42219	15.4	30.8519
10	6.40712	15.6	30.8519
10	6.39204	15.6	30.8519
10.4	6.37696	16	30.9514
10.4	6.37696	16	30.9514
10.6	6.36189	16.2	31.051
10.6	6.36189	16.2	31.051
10.6	6.33174	16.4	31.1505
10.6	6.33174	16.4	31.1505
10.8	6.31666	16.6	31.1505
10.8	6.31666	16.6	31.1505
10.8	6.30159	17	31.25
11	6.30159	17	31.25
11	6.28651	17.2	31.25
11	6.28651	17.2	31.25
11.4	6.27144	17.4	31.3495
11.4	6.27144	17.4	31.3495
11.6	6.25636	17.6	31.3495
11.6	6.24128	17.6	31.3495
11.6	6.22621	17.6	31.449
11.6	6.22621	17.6	31.449
11.8	6.21113	18	31.449
11.8	6.21113	18	31.449
11.8	6.19606	18.2	31.449
12	6.18098	18.2	31.449
12	6.16591	18.4	31.449
12	6.16591	18.4	31.449
12.4	6.16591	18.6	31.449
12.4	6.16591	18.6	31.5486
12.4	6.15083	19	31.5486
12.6	6.15083	19	31.5486
12.6	6.13576	19.2	31.5486
12.6	6.12068	19.2	31.5486
12.8	6.1056	19.2	31.5486
12.8	6.1056	19.4	31.5486
12.8	6.09053	19.4	31.5486
12.8	6.09053	19.4	31.5486
13.2	6.09053	19.8	31.5486
13.2	6.07545	19.8	31.5486
13.2	6.06038	20	31.6481
13.4	6.06038	20	31.5486
13.4	6.0453	20.2	31.6481
13.4	6.03023	20.2	31.6481
13.6	6.01515	20.4	31.6481
13.6	6.01515	20.4	31.6481
13.6	6.00008	20.8	31.6481
13.8	6.00008	20.8	31.6481
13.8	6.00008	21	31.6481
13.8	6.00008	21	31.6481
14.2	5.96992	21.2	31.6481
14.2	5.96992	21.2	31.6481
14.4	5.95485	21.4	31.6481
14.4	5.95485	21.4	31.6481
14.4	5.93977	21.4	31.6481
14.4	5.93977	21.8	31.6481
14.6	5.93977	22	31.6481
14.6	5.93977	22	31.6481
14.6	5.89455	22.2	31.5486
14.8	5.89455	22.2	31.6481
14.8	5.87947	22.6	31.5486
14.8	5.89455	22.6	31.5486
15.2	5.87947	22.8	31.5486
15.2	5.87947	22.8	31.5486
15.4	5.8644	23	31.5486
15.4	5.84932	23	31.5486
15.4	5.84932	23.2	31.5486
15.4	5.84932	23.2	31.5486
15.6	5.83424	23.2	31.449
15.6	5.83424	23.6	31.449
15.6	5.81917	23.8	31.5486
15.6	5.81917	23.8	31.449
16	5.78902	24	31.449
16	5.80409	24	31.449
16.2	5.77394	24.2	31.449
16.2	5.77394	24.2	31.449
16.2	5.75887	24.6	31.449
16.2	5.75887	24.6	31.449
16.4	5.74379	24.8	31.449
16.4	5.74379	24.8	31.449
16.6	5.72872	25	31.449
16.6	5.71364	25	31.449
16.6	5.71364	25.2	31.449
16.6	5.69856	25.2	31.449
17	5.69856	25.6	31.449
17	5.69856	25.6	31.449
17.2	5.68349	25.6	31.449
17.2	5.68349	25.6	31.449
17.2	5.65334	25.8	31.449
17.2	5.65334	25.8	31.449
17.4	5.63826	26	31.449
17.4	5.63826	26	31.449
17.6	5.60811	26.4	31.3495
17.6	5.60811	26.4	31.3495
17.6	5.59304	26.6	31.3495
17.6	5.59304	26.6	31.3495
18	5.57796	26.6	31.3495
18	5.56288	26.8	31.3495
18.2	5.56288	27	31.3495
18.2	5.56288	27	31.3495
18.2	5.56288	27.4	31.3495
18.2	5.54781	27.4	31.3495
18.4	5.53273	27.6	31.3495
18.4	5.51766	27.6	31.3495
18.6	5.50258	27.8	31.3495
18.6	5.50258	27.8	31.3495
18.6	5.51766	27.8	31.25
18.6	5.50258	28	31.25
19	5.50258	28	31.25
19	5.50258	28.4	31.25
19	5.48751	28.4	31.25
19	5.48751	28.4	31.25
19.2	5.48751	28.6	31.25
19.2	5.47243	28.6	31.25
19.4	5.48751	28.8	31.25
19.4	5.45735	28.8	31.25
19.4	5.45735	29.2	31.25
19.4	5.45735	29.2	31.25
19.8	5.45735	29.4	31.25
19.8	5.45735	29.4	31.25
20	5.44228	29.6	31.25
20	5.45735	29.6	31.25
20	5.44228	29.8	31.25
20.2	5.44228	29.8	31.25
20.2	5.44228	29.8	31.25
20.2	5.45735	29.8	31.25
20.4	5.44228	30.4	31.25
20.4	5.4272	30.4	31.25
20.8	5.4272	30.4	31.25
20.8	5.44228	30.4	31.25
20.8	5.44228	30.8	31.25
21	5.4272	30.8	31.25
21	5.4272	30.8	31.1505
21	5.4272	31.2	31.1505
21.2	5.4272	31.4	31.1505
21.2	5.41213	31.4	31.1505
21.4	5.39705	31.4	31.1505
21.4	5.39705	31.4	31.1505
21.4	5.4272	31.6	31.1505
21.4	5.41213	31.6	31.1505
21.8	5.39705	31.6	31.1505
21.8	5.41213	32	31.1505
22	5.39705	32	31.1505
22	5.39705	32.2	31.1505
22	5.38198	32.4	31.1505
22	5.38198	32.4	31.1505
22.2	5.38198	32.4	31.1505
22.2	5.38198	32.6	31.1505
22.2	5.3669	32.6	31.051
22.2	5.3669	33	31.051
22.6	5.35183	33.2	31.051
22.6	5.35183	33.2	31.051
22.8	5.32167	33.4	31.051
22.8	5.33675	33.4	31.051
22.8	5.33675	33.6	31.051
23	5.32167	33.6	31.051
23	5.32167	33.6	31.051
23	5.32167	33.6	31.051
23.2	5.3066	34	31.051
23.2	5.29152	34	31.051
23.2	5.29152	34.2	31.051
23.6	5.3066	34.2	31.051
23.6	5.3066	34.2	31.051
23.6	5.29152	34.2	30.9514
23.8	5.27645	34.4	30.9514
23.8	5.27645	34.4	30.9514
23.8	5.26137	34.6	30.9514
24	5.26137	34.6	30.9514
24	5.26137	35	30.9514
24.2	5.27645	35	30.9514
24.2	5.26137	35	30.9514
24.2	5.26137	35.2	30.9514
24.6	5.2463	35.4	30.9514
24.6	5.2463	35.4	30.9514
24.6	5.23122	35.8	30.9514
24.8	5.21615	35.8	30.9514
24.8	5.23122	36	30.8519
24.8	5.2463	36	30.8519
25	5.23122	36.2	30.8519
25	5.2463	36.4	30.8519
25.2	5.21615	36.4	30.8519
25.2	5.21615	36.4	30.8519
25.2	5.20107	37	30.8519
25.2	5.20107	37	30.8519
25.6	5.21615	37	30.8519
25.6	5.21615	37	30.8519
25.6	5.20107	37.2	30.8519
25.6	5.23122	37.4	30.8519
25.8	5.20107	37.4	30.8519
25.8	5.21615	37.8	30.8519
26	5.20107	37.8	30.8519
26	5.18599	38	30.8519
26	5.20107	38	30.7524
26.4	5.20107	38.2	30.7524
26.4	5.20107	38.2	30.7524
26.6	5.20107	38.2	30.7524
26.6	5.18599	38.6	30.7524
26.6	5.20107	38.6	30.7524
26.8	5.20107	38.8	30.7524
26.8	5.18599	38.8	30.7524
26.8	5.20107	39	30.7524
27	5.20107	39	30.7524
27	5.18599	39.2	30.7524
27	5.18599	39.2	30.7524
27.4	5.20107	39.6	30.6529
27.4	5.18599	39.6	30.7524
27.6	5.18599	39.8	30.7524
27.6	5.20107	39.8	30.7524
27.6	5.20107	39.8	30.6529
27.6	5.20107	39.8	30.6529
27.8	5.20107	40	30.6529
27.8	5.20107	40	30.6529
28	5.18599	40.2	30.6529
28	5.18599	40.2	30.6529
28	5.20107	40.6	30.6529
28	5.20107	40.6	30.6529
28.4	5.20107	40.8	30.5533
28.4	5.20107	40.8	30.6529
28.4	5.20107	40.8	30.5533
28.6	5.20107	40.8	30.5533
28.6	5.20107	41	30.5533
28.6	5.20107	41	30.5533
28.8	5.21615	41.4	30.5533
28.8	5.20107	41.4	30.5533
28.8	5.21615	41.6	30.5533
29.2	5.21615	41.6	30.5533
29.2	5.21615	41.8	30.5533
29.2	5.21615	41.8	30.5533
29.4	5.21615	42	30.5533
29.4	5.21615	42	30.5533
29.4	5.21615	42.4	30.4538
29.6	5.21615	42.4	30.4538
29.6	5.23122	42.6	30.4538
29.8	5.23122	42.6	30.4538
29.8	5.23122	42.6	30.4538
29.8	5.23122	42.8	30.4538
30.2	5.23122	42.8	30.3543
30.2	5.23122	43	30.3543
30.4	5.23122	43	30.3543
30.4	5.23122	43	30.3543
30.4	5.2463	43.4	30.3543
30.4	5.2463	43.4	30.3543
30.6	5.2463	43.6	30.3543
30.6	5.2463	43.6	30.3543
30.8	5.2463	43.8	30.3543
30.8	5.2463	43.8	30.2548
30.8	5.2463	44	30.2548
30.8	5.2463	44	30.2548
31.2	5.26137	44	30.2548
31.2	5.26137	44	30.2548
31.4	5.26137	44.4	30.2548
31.4	5.2463	44.4	30.2548
31.4	5.26137	44.6	30.1552
31.4	5.26137	44.8	30.1552
31.6	5.26137	44.8	30.1552
31.6	5.26137	44.8	30.1552
31.6	5.26137	45.4	30.1552
32	5.26137	45.4	30.1552
32	5.26137	45.6	30.1552
32	5.26137	45.6	30.1552
32.2	5.26137	45.8	30.1552
32.2	5.27645	45.8	30.1552
32.4	5.26137	45.8	30.1552
32.4	5.26137	46.2	30.1552
32.4	5.27645	46.4	30.1552
32.6	5.27645	46.4	30.1552
32.6	5.2463	46.6	30.1552
32.6	5.2463	46.6	30.1552
33	5.2463	46.8	30.1552
33	5.2463	46.8	30.1552
33.2	5.2463	46.8	30.1552
33.2	5.2463	47.2	30.1552
33.2	5.2463	47.2	30.1552
33.2	5.2463	47.4	30.1552
33.4	5.23122	47.4	30.1552
33.4	5.23122	47.6	30.1552
33.6	5.2463	47.6	30.1552
33.6	5.2463	48	30.1552
33.6	5.23122	48.2	30.1552
33.6	5.2463	48.2	30.1552
34	5.23122	48.4	30.1552
34	5.23122	48.4	30.1552
34.2	5.21615	48.6	30.1552
34.2	5.23122	48.6	30.1552
34.2	5.21615	49	30.1552
34.4	5.21615	49	30.1552
34.4	5.21615	49.2	30.1552
34.6	5.21615	49.2	30.1552
34.6	5.20107	49.2	30.1552
34.6	5.20107	49.2	30.1552
35	5.20107	49.4	30.1552
35	5.20107	49.4	30.1552
35	5.18599	49.6	30.1552
35	5.20107	49.6	30.1552
35.2	5.18599	50	30.1552
35.2	5.20107	50	30.1552
35.4	5.17092	50.2	30.1552
35.4	5.18599	50.2	30.1552
35.4	5.17092	50.2	30.1552
35.4	5.18599	50.2	30.1552
35.8	5.18599	50.4	30.1552
35.8	5.18599	50.4	30.1552
36	5.18599	50.6	30.1552
36	5.18599	50.6	30.1552
36	5.17092	51	30.1552
36.2	5.17092	51	30.1552
36.2	5.20107	51	30.0557
36.4	5.20107	51.2	30.0557
36.4	5.18599	51.2	30.0557
36.4	5.18599	51.2	30.0557
36.8	5.20107	51.4	30.0557
36.8	5.20107	51.4	30.0557
36.8	5.18599	51.8	30.0557
37	5.20107	51.8	30.0557
37	5.20107	52	30.0557
37	5.18599	52	30.0557
37.2	5.21615	52	30.0557
37.2	5.21615	52.2	30.0557
37.4	5.20107	52.2	30.0557
37.4	5.20107	52.4	30.0557
37.4	5.20107	52.4	29.9562
37.4	5.20107	52.4	29.9562
37.8	5.20107	52.8	29.9562
37.8	5.21615	52.8	29.9562
38	5.21615	53	29.9562
38	5.21615	53	29.9562
38	5.21615	53.2	29.9562
38.2	5.21615	53.2	29.9562
38.2	5.23122	53.4	29.9562
38.2	5.2463	53.4	29.9562
38.6	5.23122	53.4	29.9562
38.6	5.21615	53.4	29.9562
38.8	5.23122	53.8	29.9562
38.8	5.2463	53.8	29.9562
38.8	5.2463	54.2	29.9562
38.8	5.23122	54.2	29.9562
39	5.23122	54.2	29.9562
39	5.2463	54.2	29.9562
39.2	5.23122	54.6	29.8567
39.2	5.23122	54.6	29.8567
39.2	5.23122	54.8	29.8567
39.2	5.23122	54.8	29.8567
39.6	5.2463	55	29.8567
39.6	5.2463	55	29.8567
39.8	5.23122	55.2	29.8567
39.8	5.23122	55.2	29.8567
39.8	5.23122	55.6	29.8567
40	5.23122	55.6	29.8567
40	5.2463	55.8	29.8567
40.2	5.2463	55.8	29.8567
40.2	5.2463	56	29.8567
40.2	5.2463	56	29.8567
40.6	5.2463	56.2	29.8567
40.6	5.23122	56.2	29.8567
40.8	5.2463	56.2	29.8567
40.8	5.2463	56.6	29.8567
40.8	5.2463	56.6	29.7572
40.8	5.23122	56.8	29.7572
41	5.2463	56.8	29.8567
41	5.2463	56.8	29.8567
41	5.2463	57	29.7572
41.4	5.23122	57	29.8567
41.4	5.2463	57.4	29.7572
41.4	5.2463	57.4	29.7572
41.6	5.2463	57.6	29.7572
41.6	5.23122	57.6	29.7572
41.8	5.2463	57.6	29.7572
41.8	5.23122	57.6	29.7572
42	5.21615	58	29.7572
42	5.23122	58	29.7572
42	5.23122	58.4	29.7572
42	5.23122	58.4	29.7572
42.4	5.21615	58.6	29.7572
42.4	5.23122	58.6	29.7572
42.6	5.21615	58.6	29.7572
42.6	5.21615	58.8	29.7572
42.6	5.21615	58.8	29.7572
42.8	5.21615	59	29.7572
42.8	5.20107	59	29.7572
42.8	5.20107	59	29.7572
43	5.21615	59.4	29.7572
43	5.20107	59.4	29.7572
43	5.20107	59.6	29.6576
43.4	5.18599	59.6	29.6576
43.4	5.18599	59.6	29.6576
43.6	5.18599	59.8	29.6576
43.6	5.18599	59.8	29.6576
43.6	5.18599	60	29.6576
43.8	5.18599	60	29.6576
43.8	5.18599	60	29.6576
44	5.17092	60.4	29.6576
44	5.17092	60.4	29.6576
44	5.17092	60.6	29.6576
44	5.17092	60.6	29.6576
44.4	5.17092	60.8	29.6576
44.4	5.17092	60.8	29.6576
44.4	5.15584	61.2	29.6576
44.6	5.17092	61.2	29.6576
44.6	5.17092	61.4	29.6576
44.6	5.17092	61.4	29.6576
44.8	5.17092	61.6	29.6576
44.8	5.17092	61.6	29.6576
45.2	5.17092	61.8	29.6576
45.2	5.15584	61.8	29.6576
45.4	5.15584	62.4	29.6576
45.4	5.15584	62.4	29.6576
45.4	5.17092	62.6	29.6576
45.4	5.17092	62.6	29.5581
45.6	5.17092	62.8	29.5581
45.6	5.17092	62.8	29.6576
45.8	5.17092	62.8	29.5581
45.8	5.17092	63.2	29.5581
45.8	5.15584	63.2	29.5581
46.2	5.17092	63.4	29.5581
46.2	5.17092	63.4	29.5581
46.4	5.17092	63.4	29.5581
46.4	5.17092	63.6	29.5581
46.4	5.17092	63.6	29.5581
46.6	5.17092	63.6	29.5581
46.6	5.17092	63.6	29.5581
46.8	5.15584	64	29.5581
46.8	5.17092	64.2	29.5581
46.8	5.17092	64.2	29.5581
46.8	5.17092	64.2	29.5581
47.2	5.17092	64.4	29.5581
47.2	5.17092	64.4	29.5581
47.4	5.17092	64.6	29.5581
47.4	5.17092	64.6	29.5581
47.6	5.17092	65	29.5581
47.6	5.17092	65	29.5581
47.6	5.17092	65.2	29.5581
47.6	5.17092	65.2	29.5581
48	5.17092	65.4	29.4586
48	5.17092	65.4	29.4586
48.2	5.17092	65.6	29.4586
48.2	5.17092	65.6	29.4586
48.4	5.18599	65.6	29.4586
48.4	5.17092	66	29.4586
48.4	5.17092	66	29.4586
48.6	5.17092	66.2	29.4586
48.6	5.17092	66.2	29.4586
48.6	5.18599	66.2	29.4586
49	5.17092	66.4	29.4586
49	5.17092	66.4	29.4586
49.2	5.18599	66.8	29.4586
49.2	5.18599	66.8	29.4586
49.2	5.17092	67	29.4586
49.2	5.15584	67	29.4586
49.4	5.17092	67.2	29.4586
49.4	5.17092	67.2	29.4586
49.6	5.17092	67.4	29.3591
49.6	5.15584	67.4	29.3591
49.6	5.15584	67.8	29.3591
50	5.17092	67.8	29.3591
50	5.15584	68	29.3591
50.2	5.15584	68	29.3591
50.2	5.17092	68	29.3591
50.2	5.18599	68	29.3591
50.4	5.18599	68.2	29.3591
50.4	5.17092	68.2	29.3591
50.6	5.17092	68.4	29.2596
50.6	5.17092	68.4	29.2596
50.6	5.17092	68.8	29.2596
50.6	5.17092	68.8	29.2596
51	5.18599	69	29.2596
51	5.18599	69	29.2596
51.2	5.20107	69.2	29.2596
51.2	5.20107	69.2	29.2596
51.4	5.20107	69.4	29.16
51.4	5.20107	69.4	29.16
51.4	5.21615	69.8	29.16
51.4	5.23122	69.8	29.16
51.8	5.21615	70	29.16
51.8	5.21615	70	29.16
52	5.21615	70	29.16
52	5.23122	70.2	29.16
52.2	5.23122	70.2	29.16
52.2	5.23122	70.2	29.16
52.2	5.2463	70.6	29.0605
52.4	5.23122	70.6	29.0605
52.4	5.23122	70.8	29.0605
52.4	5.2463	71	29.0605
52.8	5.2463	71.2	29.0605
52.8	5.2463	71.2	29.0605
53	5.2463	71.6	28.961
53	5.2463	71.6	28.961
53	5.2463	71.8	28.961
53	5.2463	71.8	28.961
53.2	5.23122	72	28.961
53.2	5.23122	72	28.961
53.4	5.23122	72.2	28.961
53.4	5.23122	72.2	28.961
53.8	5.2463	72.6	28.961
53.8	5.23122	72.6	28.961
53.8	5.23122	72.8	28.8615
53.8	5.23122	72.8	28.8615
54	5.21615	73	28.8615
54	5.21615	73	28.8615
54.2	5.21615	73.4	28.8615
54.2	5.21615	73.4	28.8615
54.2	5.21615	73.6	28.8615
54.6	5.21615	73.6	28.8615
54.6	5.21615	73.6	28.8615
54.6	5.20107	73.6	28.8615
54.8	5.20107	74	28.8615
54.8	5.20107	74	28.8615
55	5.20107	74.4	28.8615
55	5.20107	74.4	28.8615
55.2	5.20107	74.6	28.8615
55.2	5.20107	74.6	28.8615
55.2	5.20107	74.8	28.8615
55.2	5.20107	74.8	28.8615
55.6	5.21615	75	28.8615
55.6	5.20107	75	28.8615
55.8	5.21615	75.4	28.8615
55.8	5.20107	75.4	28.8615
55.8	5.21615	75.6	28.8615
56	5.21615	75.6	28.8615
56	5.20107	75.6	28.8615
56.2	5.20107	75.6	28.8615
56.2	5.20107	75.8	28.8615
56.2	5.20107	76	28.8615
56.6	5.21615	76.4	28.8615
56.6	5.20107	76.4	28.8615
56.8	5.20107	76.6	28.8615
56.8	5.20107	76.6	28.8615
56.8	5.21615	76.8	28.8615
56.8	5.21615	76.8	28.8615
57	5.21615	77.2	28.8615
57	5.20107	77.2	28.8615
57.4	5.21615	77.4	28.8615
57.4	5.20107	77.4	28.8615
57.6	5.21615	77.4	28.8615
57.6	5.20107	77.6	28.8615
57.6	5.20107	77.6	28.961
57.6	5.20107	77.8	28.961
57.8	5.20107	77.8	28.961
57.8	5.20107	77.8	28.961
58	5.20107	78.2	28.961
58	5.21615	78.2	28.961
58	5.21615	78.4	28.961
58.4	5.20107	78.4	28.961
58.4	5.20107	78.8	28.961
58.6	5.20107	78.8	28.961
58.6	5.20107	78.8	28.961
58.6	5.18599	78.8	28.961
58.8	5.18599	79.2	28.961
58.8	5.18599	79.2	28.961
59	5.18599	79.4	28.961
59	5.18599	79.4	28.961
59	5.17092	79.6	29.0605
59	5.17092	79.6	29.0605
59.4	5.17092	80	28.961
59.4	5.17092	80	28.961
59.6	5.18599	80.2	29.0605
59.6	5.18599	80.2	29.0605
59.8	5.18599	80.4	29.0605
59.8	5.17092	80.4	29.0605
59.8	5.17092	80.6	28.961
60	5.17092	80.6	28.961
60	5.18599	81	28.961
60	5.18599	81.2	28.961
60.4	5.18599	81.2	28.961
60.4	5.17092	81.2	28.961
60.4	5.18599	81.6	28.961
60.6	5.18599	81.6	28.961
60.6	5.17092	81.6	28.961
60.8	5.18599	82	28.961
60.8	5.18599	82.2	28.961
60.8	5.18599	82.2	28.961
61.2	5.20107	82.2	28.961
61.2	5.18599	82.4	28.961
61.4	5.18599	82.4	28.961
61.4	5.20107	82.8	28.961
61.4	5.20107	83	28.961
61.6	5.21615	83	28.961
61.6	5.21615	83	28.8615
61.8	5.20107	83	28.8615
61.8	5.20107	83.2	28.8615
61.8	5.20107	83.4	28.8615
62.2	5.21615	83.4	28.8615
62.2	5.21615	83.8	28.8615
62.4	5.21615	84	28.8615
62.4	5.21615	84	28.8615
62.4	5.21615	84	28.7619
62.6	5.21615	84	28.7619
62.6	5.21615	84.2	28.7619
62.8	5.21615	84.2	28.7619
62.8	5.21615	84.4	28.7619
62.8	5.21615	84.4	28.7619
63.2	5.21615	84.8	28.7619
63.2	5.23122	84.8	28.7619
63.4	5.21615	85	28.7619
63.4	5.2463	85.2	28.7619
63.4	5.26137	85.2	28.7619
63.4	5.26137	85.4	28.7619
63.6	5.26137	85.4	28.7619
63.6	5.23122	85.4	28.7619
64	5.23122	85.8	28.7619
64	5.2463	85.8	28.7619
64.2	5.2463	86	28.6624
64.2	5.2463	86	28.6624
64.4	5.2463	86.2	28.6624
64.4	5.26137	86.2	28.6624
64.4	5.2463	86.6	28.6624
64.6	5.2463	86.6	28.6624
64.6	5.26137	86.8	28.6624
64.6	5.2463	87	28.6624
65	5.26137	87.2	28.5629
65	5.27645	87.2	28.5629
65.2	5.27645	87.2	28.5629
65.2	5.27645	87.2	28.5629
65.2	5.27645	87.6	28.5629
65.4	5.27645	87.6	28.5629
65.4	5.27645	87.8	28.4634
65.6	5.27645	87.8	28.4634
65.6	5.29152	88.2	28.4634
65.6	5.29152	88.2	28.4634
66	5.29152	88.2	28.4634
66	5.29152	88.2	28.4634
66.2	5.3066	88.6	28.4634
66.2	5.3066	88.6	28.4634
66.2	5.3066	88.8	28.3638
66.4	5.3066	88.8	28.3638
66.4	5.32167	89	28.3638
66.4	5.32167	89	28.3638
66.8	5.32167	89.4	28.3638
66.8	5.33675	89.4	28.3638
67	5.35183	89.6	28.3638
67	5.35183	89.6	28.3638
67	5.35183	90	28.2643
67.2	5.35183	90	28.2643
67.2	5.35183	90	28.2643
67.4	5.35183	90.4	28.2643
67.4	5.3669	90.6	28.2643
67.4	5.38198	90.6	28.2643
67.8	5.39705	90.8	28.1648
67.8	5.39705	90.8	28.1648
68	5.39705	91	28.1648
68	5.39705	91	28.1648
68	5.39705	91.4	28.1648
68.2	5.41213	91.4	28.1648
68.2	5.4272	91.6	28.1648
68.2	5.41213	91.6	28.1648
68.4	5.41213	91.8	28.1648
68.4	5.41213	91.8	28.1648
68.8	5.4272	91.8	28.0653
68.8	5.4272	92.2	28.0653
69	5.4272	92.4	28.0653
69	5.4272	92.4	28.0653
69	5.44228	92.4	28.0653
69	5.44228	92.4	28.0653
69.2	5.44228	92.6	27.9658
69.2	5.45735	92.8	27.9658
69.4	5.45735	93.2	27.9658
69.4	5.45735	93.2	27.9658
69.8	5.45735	93.4	27.9658
69.8	5.47243	93.4	27.9658
69.8	5.47243	93.6	27.9658
69.8	5.47243	93.6	27.9658
70	5.45735	93.8	27.9658
70	5.47243	93.8	27.9658
70.2	5.48751	94.2	27.9658
70.2	5.47243	94.2	27.8662
70.6	5.48751	94.4	27.8662
70.6	5.48751	94.4	27.8662
70.8	5.48751	94.6	27.8662
70.8	5.47243	94.6	27.8662
70.8	5.48751	94.8	27.8662
70.8	5.48751	94.8	27.8662
71	5.50258	95.2	27.8662
71	5.50258	95.2	27.8662
71.2	5.48751	95.4	27.7667
71.2	5.48751	95.4	27.7667
71.6	5.47243	95.6	27.7667
71.6	5.48751	95.6	27.7667
71.8	5.48751	96	27.7667
71.8	5.50258	96	27.7667
71.8	5.50258	96.2	27.7667
72	5.48751	96.2	27.7667
72	5.48751	96.4	27.6672
72.2	5.48751	96.4	27.6672
72.2	5.50258	96.6	27.6672
72.2	5.50258	96.6	27.6672
72.6	5.50258	97	27.6672
72.6	5.48751	97.2	27.6672
72.8	5.48751	97.2	27.6672
72.8	5.47243	97.2	27.6672
72.8	5.48751	97.4	27.5677
73	5.48751	97.4	27.5677
73	5.48751	97.6	27.5677
73	5.48751	98	27.5677
73.4	5.48751	98.2	27.4682
73.4	5.48751	98.2	27.4682
73.6	5.48751	98.4	27.4682
73.6	5.47243	98.4	27.4682
73.6	5.48751	98.4	27.4682
73.8	5.48751	98.8	27.4682
73.8	5.50258	99	27.3686
74	5.48751	99	27.3686
74	5.48751	99	27.3686
74	5.48751	99.2	27.3686
74.4	5.48751	99.4	27.2691
74.4	5.48751	99.4	27.2691
74.6	5.48751	99.8	27.2691
74.6	5.50258	99.8	27.2691
74.6	5.50258	100	27.2691
74.8	5.48751	100	27.2691
74.8	5.45735	100.2	27.2691
75	5.48751	100.2	27.2691
75	5.50258	100.4	27.2691
75	5.50258	100.8	27.2691
75.4	5.50258	101	27.2691
75.4	5.50258	101	27.2691
75.6	5.48751	101	27.2691
75.6	5.50258	101.2	27.2691
75.6	5.50258	101.4	27.1696
75.8	5.50258	101.4	27.1696
75.8	5.48751	101.8	27.1696
76	5.48751	101.8	27.1696
76	5.48751	102	27.1696
76	5.48751	102	27.1696
76.4	5.50258	102.2	27.0701
76.4	5.48751	102.2	27.0701
76.4	5.48751	102.8	27.0701
76.6	5.48751	102.8	27.0701
76.6	5.47243	102.8	26.9705
76.8	5.45735	103	26.9705
76.8	5.47243	103.2	26.9705
76.8	5.47243	103.2	26.9705
77.2	5.45735	103.6	26.871
77.2	5.45735	103.6	26.871
77.4	5.45735	103.8	26.871
77.4	5.45735	103.8	26.871
77.6	5.44228	104	26.7715
77.6	5.45735	104.2	26.7715
77.8	5.44228	104.2	26.672
77.8	5.44228	104.2	26.672
77.8	5.45735	104.6	26.672
77.8	5.4272	104.6	26.672
78.2	5.44228	104.8	26.672
78.2	5.44228	105	26.672
78.4	5.44228	105	26.5724
78.4	5.44228	105	26.5724
78.6	5.4272	105.4	26.5724
78.6	5.4272	105.6	26.5724
78.8	5.44228	105.6	26.5724
78.8	5.44228	105.6	26.5724
78.8	5.4272	105.8	26.5724
78.8	5.4272	105.8	26.5724
79.2	5.44228	106	26.5724
79.2	5.4272	106	26.5724
79.4	5.4272	106.4	26.4729
79.4	5.44228	106.6	26.4729
79.6	5.4272	106.6	26.4729
79.6	5.4272	106.6	26.4729
79.6	5.44228	107	26.4729
79.6	5.4272	107	26.4729
80	5.4272	107	26.3734
80	5.4272	107.4	26.3734
80.2	5.44228	107.6	26.3734
80.2	5.44228	107.6	26.3734
80.4	5.44228	107.8	26.2739
80.4	5.44228	107.8	26.2739
80.6	5.44228	107.8	26.2739
80.6	5.44228	108.2	26.2739
80.6	5.44228	108.2	26.1744
80.6	5.45735	108.4	26.1744
81	5.45735	108.4	26.1744
81	5.45735	108.4	26.0748
81.2	5.45735	108.8	25.7763
81.2	5.47243	108.8	23.0892
81.4	5.45735	109.2	12.0422
81.4	5.47243	109.2	10.1513
81.6	5.45735	109.4	4.67755
81.6	5.47243	109.4	3.88137
81.6	5.47243	109.6	0.49761
82	5.45735	109.6	0.19904
82	5.45735
82.2	5.47243
82.2	5.47243
82.2	5.47243
82.4	5.47243
82.4	5.47243
82.8	5.45735
82.8	5.48751
83	5.45735
83	5.47243
83	5.47243
83.2	5.45735
83.2	5.47243
83.2	5.47243
83.4	5.47243
83.4	5.48751
83.8	5.47243
83.8	5.47243
84	5.47243
84	5.48751
84	5.47243
84.2	5.48751
84.2	5.48751
84.4	5.48751
84.4	5.48751
84.4	5.48751
84.8	5.48751
84.8	5.48751
85	5.48751
85	5.50258
85	5.48751
85.2	5.48751
85.2	5.48751
85.4	5.50258
85.4	5.50258
85.4	5.50258
85.8	5.50258
85.8	5.50258
85.8	5.50258
86	5.51766
86.2	5.51766
86.2	5.51766
86.2	5.51766
86.2	5.51766
86.6	5.51766
86.6	5.53273
86.8	5.51766
86.8	5.51766
87	5.54781
87	5.53273
87.2	5.53273
87.2	5.53273
87.2	5.53273
87.2	5.53273
87.6	5.53273
87.6	5.54781
87.8	5.54781
87.8	5.56288
88	5.54781
88	5.54781
88.2	5.54781
88.2	5.54781
88.2	5.56288
88.6	5.56288
88.6	5.57796
88.8	5.56288
88.8	5.57796
88.8	5.56288
89	5.57796
89	5.57796
89	5.57796
89.4	5.57796
89.4	5.59304
89.6	5.59304
89.6	5.57796
89.6	5.57796
89.8	5.59304
89.8	5.59304
90	5.59304
90	5.57796
90	5.59304
90.4	5.59304
90.6	5.59304
90.6	5.59304
90.6	5.59304
90.6	5.59304
90.8	5.59304
90.8	5.59304
91	5.59304
91	5.60811
91.4	5.59304
91.4	5.59304
91.6	5.59304
91.6	5.59304
91.6	5.60811
91.8	5.60811
91.8	5.60811
91.8	5.60811
92.2	5.59304
92.2	5.60811
92.4	5.60811
92.4	5.60811
92.4	5.59304
92.6	5.59304
92.8	5.59304
92.8	5.57796
92.8	5.62319
92.8	5.60811
93.2	5.60811
93.2	5.60811
93.4	5.60811
93.4	5.60811
93.6	5.60811
93.6	5.60811
93.8	5.62319
93.8	5.62319
93.8	5.62319
93.8	5.60811
94.2	5.63826
94.4	5.62319
94.4	5.63826
94.4	5.63826
94.6	5.62319
94.6	5.62319
94.8	5.62319
94.8	5.63826
95.2	5.63826
95.2	5.63826
95.2	5.63826
95.4	5.63826
95.4	5.65334
95.6	5.65334
95.6	5.66841
95.6	5.66841
96	5.65334
96	5.66841
96.2	5.66841
96.2	5.66841
96.4	5.68349
96.4	5.66841
96.6	5.68349
96.6	5.66841
96.6	5.68349
97	5.68349
97.2	5.66841
97.2	5.68349
97.2	5.68349
97.2	5.68349
97.4	5.66841
97.6	5.69856
97.6	5.68349
97.6	5.69856
98	5.69856
98	5.68349
98.2	5.68349
98.2	5.69856
98.4	5.69856
98.4	5.71364
98.4	5.69856
98.4	5.69856
98.8	5.71364
99	5.69856
99	5.71364
99	5.71364
99.2	5.69856
99.2	5.69856
99.4	5.69856
99.4	5.71364
99.8	5.69856
99.8	5.71364
100	5.69856
100	5.71364
100	5.69856
100.2	5.69856
100.2	5.71364
100.4	5.71364
100.4	5.69856
100.4	5.69856
100.8	5.71364
100.8	5.69856
101	5.69856
101	5.71364
101.2	5.69856
101.2	5.71364
101.4	5.69856
101.4	5.71364
101.8	5.71364
101.8	5.71364
101.8	5.69856
101.8	5.69856
102	5.69856
102	5.71364
102.2	5.71364
102.2	5.69856
102.6	5.71364
102.6	5.71364
102.8	5.71364
102.8	5.69856
103	5.71364
103	5.69856
103.2	5.71364
103.2	5.71364
103.2	5.71364
103.6	5.71364
103.6	5.72872
103.8	5.72872
103.8	5.72872
103.8	5.72872
104	5.72872
104	5.74379
104.2	5.74379
104.2	5.72872
104.6	5.74379
104.6	5.74379
104.6	5.74379
104.8	5.74379
104.8	5.75887
105	5.74379
105	5.75887
105	5.77394
105.4	5.75887
105.4	5.77394
105.6	5.77394
105.6	5.75887
105.8	5.77394
105.8	5.77394
106	5.77394
106	5.78902
106.4	5.78902
106.4	5.80409
106.6	5.80409
106.6	5.78902
106.6	5.80409
106.6	5.80409
106.8	5.81917
107	5.80409
107	5.81917
107	5.81917
107.4	5.81917
107.4	5.81917
107.6	5.83424
107.6	5.83424
107.8	5.83424
107.8	5.84932
107.8	5.84932
108.2	5.8644
108.2	5.8644
108.4	5.8644
108.4	5.87947
108.4	5.8644
108.6	5.87947
108.6	5.87947
108.8	5.89455
108.8	5.87947
109.2	5.90962
109.2	5.89455
109.4	5.90962
109.4	5.90962
109.4	5.9247
109.6	5.9247
109.6	5.93977
109.8	5.9247
109.8	5.9247
109.8	5.9247
110.2	5.93977
110.2	5.93977
110.4	5.93977
110.4	5.95485
110.6	5.95485
110.6	5.95485
110.8	5.95485
110.8	5.95485
111.2	5.985
111.2	5.95485
111.2	5.985
111.2	5.95485
111.4	5.96992
111.4	5.96992
111.6	5.985
111.6	5.985
112	6.00008
112	5.985
112.2	6.00008
112.2	6.00008
112.4	6.01515
112.4	6.01515
112.6	6.00008
112.6	6.01515
112.6	6.01515
113	6.01515
113	6.03023
113.2	6.03023
113.2	6.0453
113.2	6.03023
113.4	6.06038
113.4	6.0453
113.6	6.0453
113.6	6.06038
114	6.06038
114	6.07545
114.2	6.07545
114.2	6.09053
114.2	6.09053
114.4	6.09053
114.4	6.1056
114.4	6.1056
114.8	6.1056
114.8	6.12068
115	6.13576
115	6.13576
115.2	6.15083
115.2	6.19606
115.4	6.18098
115.4	6.16591
115.4	6.18098
115.8	6.18098
116	6.18098
116	6.19606
116	6.19606
116	6.21113
116.2	6.21113
116.4	6.21113
116.4	6.22621
116.4	6.24128
116.8	6.25636
116.8	6.24128
117	6.25636
117	6.25636
117.2	6.27144
117.2	6.27144
117.2	6.25636
117.6	6.27144
117.8	6.28651
117.8	6.28651
117.8	6.30159
117.8	6.28651
118	6.30159
118.2	6.30159
118.2	6.31666
118.2	6.33174
118.6	6.31666
118.6	6.31666
118.8	6.33174
118.8	6.33174
119	6.34681
119	6.34681
119.2	6.34681
119.2	6.34681
119.6	6.36189
119.6	6.36189
119.8	6.36189
119.8	6.36189
119.8	6.37696
120	6.37696
120	6.39204
120.2	6.37696
120.2	6.40712
120.2	6.39204
120.6	6.39204
120.6	6.40712
120.8	6.42219
120.8	6.40712
121	6.42219
121	6.42219
121.4	6.43727
121.4	6.43727
121.6	6.45234
121.6	6.45234
121.6	6.45234
121.8	6.45234
122	6.46742
122	6.46742
122	6.48249
122	6.48249
122.4	6.48249
122.6	6.48249
122.6	6.49757
122.6	6.49757
122.8	6.51264
122.8	6.51264
123	6.51264
123	6.51264
123.4	6.51264
123.4	6.52772
123.6	6.5428
123.6	6.5428
123.8	6.5428
123.8	6.5428
123.8	6.5428
123.8	6.5428
124.2	6.5428
124.4	6.55787
124.4	6.55787
124.4	6.55787
124.6	6.55787
124.6	6.55787
124.8	6.57295
124.8	6.57295
125.2	6.58802
125.2	6.57295
125.4	6.57295
125.4	6.57295
125.6	6.58802
125.6	6.58802
125.8	6.58802
125.8	6.55787
126.2	6.57295
126.2	6.6031
126.4	6.6031
126.4	6.58802
126.4	6.58802
126.6	6.58802
126.6	6.58802
126.8	6.6031
126.8	6.58802
126.8	6.6031
127.2	6.6031
127.2	6.61817
127.4	6.6031
127.4	6.61817
127.6	6.61817
127.6	6.6031
128	6.6031
128	6.61817
128.2	6.61817
128.2	6.61817
128.2	6.63325
128.4	6.61817
128.6	6.61817
128.6	6.63325
128.6	6.64832
128.6	6.63325
129	6.64832
129.2	6.63325
129.2	6.64832
129.2	6.64832
129.4	6.64832
129.4	6.6634
129.6	6.64832
129.6	6.64832
130	6.64832
130	6.64832
130.2	6.64832
130.2	6.6634
130.4	6.64832
130.4	6.64832
130.4	6.6634
130.8	6.6634
131	6.64832
131	6.6634
131	6.6634
131.2	6.6634
131.4	6.6634
131.4	6.6634
131.4	6.6634
131.8	6.6634
131.8	6.6634
132	6.6634
132	6.6634
132	6.6634
132.2	6.6634
132.2	6.6634
132.4	6.6634
132.4	6.67848
132.8	6.6634
132.8	6.67848
133	6.6634
133	6.6634
133.2	6.6634
133.2	6.67848
133.2	6.6634
133.6	6.6634
133.8	6.6634
133.8	6.67848
133.8	6.67848
134	6.6634
134	6.6634
134.2	6.6634
134.2	6.6634
134.2	6.6634
134.6	6.67848
134.8	6.67848
134.8	6.6634
134.8	6.67848
135	6.6634
135	6.6634
135.2	6.6634
135.2	6.67848
135.6	6.67848
135.6	6.67848
135.8	6.67848
135.8	6.6634
136	6.67848
136	6.67848
136.2	6.6634
136.2	6.67848
136.6	6.67848
136.6	6.67848
136.6	6.67848
136.8	6.69355
136.8	6.67848
137	6.69355
137	6.69355
137	6.69355
137.4	6.69355
137.6	6.69355
137.6	6.69355
137.6	6.69355
137.8	6.69355
137.8	6.67848
138	6.67848
138	6.69355
138.4	6.69355
138.4	6.67848
138.6	6.69355
138.6	6.70863
138.8	6.69355
138.8	6.70863
139	6.69355
139	6.70863
139.4	6.70863
139.4	6.69355
139.6	6.69355
139.6	6.69355
139.8	6.69355
139.8	6.69355
139.8	6.69355
140.2	6.69355
140.2	6.69355
140.4	6.69355
140.4	6.69355
140.4	6.70863
140.6	6.70863
140.8	6.69355
140.8	6.70863
140.8	6.7237
141.2	6.7237
141.2	6.70863
141.4	6.7237
141.4	6.7237
141.6	6.7237
141.6	6.7237
141.8	6.7237
141.8	6.7237
142.2	6.7237
142.2	6.7237
142.4	6.73878
142.4	6.75385
142.6	6.73878
142.6	6.73878
143	6.73878
143	6.73878
143.2	6.76893
143.2	6.73878
143.2	6.73878
143.4	6.75385
143.6	6.75385
143.6	6.75385
143.6	6.76893
144	6.76893
144.2	6.76893
144.2	6.76893
144.2	6.76893
144.2	6.76893
144.4	6.76893
144.6	6.76893
144.6	6.76893
144.6	6.784
145.2	6.79908
145.2	6.784
145.2	6.79908
145.4	6.76893
145.4	6.79908
145.6	6.79908
145.6	6.79908
145.6	6.79908
146	6.79908
146	6.79908
146.2	6.81416
146.2	6.79908
146.4	6.79908
146.4	6.81416
146.8	6.79908
146.8	6.79908
147	6.81416
147	6.81416
147.2	6.82923
147.2	6.79908
147.4	6.81416
147.4	6.81416
147.8	6.82923
147.8	6.82923
148	6.84431
148	6.81416
148.2	6.82923
148.2	6.82923
148.4	6.82923
148.4	6.82923
148.4	6.82923
148.8	6.82923
149	6.84431
149	6.82923
149	6.84431
149.2	6.84431
149.2	6.82923
149.2	6.82923
149.6	6.85938
149.8	6.84431
149.8	6.84431
149.8	6.82923
150	6.85938
150.2	6.84431
150.2	6.84431
150.2	6.85938
150.6	6.85938
150.8	6.87446
150.8	6.85938
150.8	6.85938
151	6.85938
151	6.87446
151.2	6.87446
151.2	6.87446
151.6	6.87446
151.6	6.87446
151.8	6.87446
151.8	6.85938
152	6.87446
152	6.87446
152.2	6.87446
152.2	6.87446
152.6	6.88953
152.6	6.87446
152.8	6.88953
152.8	6.87446
153	6.87446
153	6.87446
153	6.87446
153.4	6.88953
153.6	6.90461
153.6	6.87446
153.6	6.88953
153.8	6.88953
154	6.88953
154	6.90461
154	6.90461
154.4	6.88953
154.6	6.90461
154.6	6.90461
154.6	6.90461
154.8	6.90461
155	6.90461
155	6.90461
155	6.90461
155.4	6.90461
155.4	6.91968
155.4	6.90461
155.6	6.91968
155.8	6.91968
155.8	6.93476
155.8	6.91968
156.2	6.94984
156.4	6.91968
156.4	6.93476
156.4	6.93476
156.6	6.93476
156.8	6.94984
156.8	6.93476
156.8	6.94984
157.2	6.93476
157.2	6.96491
157.4	6.94984
157.4	6.97999
157.6	6.96491
157.6	6.97999
157.8	6.97999
157.8	6.99506
158.2	6.97999
158.2	6.99506
158.4	6.97999
158.4	7.02521
158.6	6.97999
158.6	7.04029
159	7.04029
159	7.01014
159.2	7.05537
159.2	7.02521
159.4	7.04029
159.4	7.07044
159.6	7.07044
159.6	7.05537
160	7.07044
160	7.08552
160.2	7.08552
160.2	7.10059
160.4	7.11567
160.4	7.10059
160.6	7.11567
160.6	7.11567
161	7.13074
161	7.14582
161.2	7.14582
161.2	7.16089
161.4	7.14582
161.4	7.17597
161.6	7.17597
161.6	7.17597
162	7.19105
162	7.17597
162	7.17597
162.2	7.20612
162.4	7.19105
162.4	7.19105
162.4	7.20612
162.8	7.20612
163	7.20612
163	7.23627
163	7.2212
163.2	7.23627
163.2	7.23627
163.4	7.25135
163.4	7.26642
163.4	7.26642
163.8	7.26642
164	7.25135
164	7.2815
164	7.29657
164.2	7.31165
164.4	7.2815
164.4	7.29657
164.4	7.31165
164.8	7.31165
164.8	7.3418
165	7.31165
165	7.3418
165.2	7.32673
165.2	7.35688
165.6	7.35688
165.6	7.35688
165.8	7.35688
165.8	7.38703
166	7.38703
166	7.37195
166.2	7.38703
166.2	7.4021
166.6	7.4021
166.6	7.41718
166.8	7.4021
166.8	7.41718
167	7.41718
167	7.44733
167.2	7.44733
167.2	7.43225
167.6	7.46241
167.6	7.46241
167.8	7.46241
167.8	7.47748
168	7.47748
168	7.49256
168.4	7.47748
168.4	7.47748
168.6	7.49256
168.6	7.49256
168.8	7.50763
168.8	7.50763
169	7.50763
169	7.52271
169.4	7.52271
169.4	7.52271
169.6	7.53778
169.6	7.53778
169.8	7.53778
169.8	7.53778
170	7.55286
170	7.53778
170.4	7.56793
170.4	7.55286
170.6	7.55286
170.6	7.56793
170.8	7.56793
170.8	7.56793
171	7.58301
171	7.58301
171.4	7.58301
171.4	7.59809
171.4	7.58301
171.6	7.59809
171.8	7.62824
171.8	7.58301
171.8	7.59809
172.2	7.62824
172.4	7.62824
172.4	7.62824
172.4	7.62824
172.6	7.64331
172.8	7.62824
172.8	7.64331
173.2	7.64331
173.2	7.64331
173.4	7.64331
173.4	7.64331
173.6	7.64331
173.6	7.64331
173.8	7.65839
173.8	7.65839
174.2	7.64331
174.2	7.65839
174.4	7.64331
174.4	7.65839
174.6	7.65839
174.6	7.67346
175	7.67346
175	7.67346
175.2	7.67346
175.2	7.67346
175.4	7.67346
175.4	7.65839
175.6	7.67346
175.6	7.67346
176	7.67346
176	7.67346
176.2	7.67346
176.2	7.67346
176.4	7.68854
176.4	7.68854
176.6	7.68854
176.6	7.68854
177	7.70361
177	7.68854
177.2	7.71869
177.2	7.73377
177.4	7.67346
177.4	7.68854
177.6	7.73377
177.6	7.71869
178	7.71869
178	7.71869
178	7.71869
178.2	7.73377
178.4	7.70361
178.4	7.70361
178.4	7.74884
178.8	7.74884
179	7.74884
179	7.71869
179	7.71869
179.2	7.74884
179.4	7.74884
179.4	7.74884
179.8	7.76392
179.8	7.76392
180	7.76392
180	7.76392
180.2	7.76392
180.2	7.76392
180.4	7.76392
180.4	7.76392
180.8	7.76392
180.8	7.77899
181	7.77899
181	7.77899
181.2	7.77899
181.2	7.79407
181.6	7.79407
181.6	7.79407
181.8	7.80914
181.8	7.80914
182	7.77899
182	7.76392
182.2	7.77899
182.2	7.80914
182.6	7.77899
182.6	7.76392
182.8	7.76392
182.8	7.80914
183	7.80914
183	7.82422
183.2	7.77899
183.2	7.77899
183.6	7.80914
183.6	7.82422
183.8	7.79407
183.8	7.77899
184	7.82422
184	7.82422
184.4	7.82422
184.4	7.82422
184.6	7.80914
184.6	7.80914
184.8	7.80914
184.8	7.80914
185	7.80914
185	7.82422
185.4	7.80914
185.4	7.83929
185.6	7.82422
185.6	7.82422
185.8	7.83929
185.8	7.82422
186	7.83929
186	7.82422
186.4	7.83929
186.6	7.85437
186.6	7.85437
186.6	7.85437
186.8	7.85437
187	7.86945
187	7.86945
187.4	7.86945
187.4	7.86945
187.4	7.86945
187.6	7.88452
187.8	7.88452
187.8	7.88452
188.2	7.86945
188.2	7.8996
188.4	7.8996
188.4	7.86945
188.6	7.88452
188.8	7.8996
188.8	7.8996
188.8	7.92975
189.2	7.8996
189.4	7.92975
189.4	7.92975
189.4	7.92975
189.6	7.92975
189.8	7.94482
189.8	7.9599
190.2	7.9599
190.2	7.9599
190.4	7.9599
190.4	7.97497
190.6	7.97497
190.6	7.97497
190.6	7.99005
191	7.99005
191.2	7.97497
191.2	8.00513
191.4	8.00513
191.4	8.0202
191.6	8.00513
191.6	8.0202
192	8.03528
192	8.03528
192.2	8.0202
192.2	8.03528
192.4	8.03528
192.4	8.05035
192.6	8.0202
192.6	8.03528
193	8.03528
193	8.05035
193.2	8.03528
193.2	8.03528
193.4	7.99005
193.4	4.5679
