# Supplementary material for: Aqueous spinning of robust, self-healable, and crack-resistant hydrogel microfibers enabled by hydrogen bond nanoconfinement
Source: Nat Commun. 2023 Mar 13;14:1370. doi: 10.1038/s41467-023-37036-4 (PMC10011413; doi:10.1038/s41467-023-37036-4)
Supplement: Supplementary file 8 — Source Data [file 41467_2023_37036_MOESM8_ESM.zip › Source Data/Supplementary Figures/Source data Supplementary Fig. 4.xlsx]

## Sheet: Sheet1
Wavelength (nm)	Transmittance (%)
400	97.25
401	97.334
402	97.321
403	97.322
404	97.36
405	97.334
406	97.41
407	97.358
408	97.405
409	97.452
410	97.451
411	97.473
412	97.445
413	97.457
414	97.494
415	97.455
416	97.482
417	97.573
418	97.635
419	97.585
420	97.593
421	97.6
422	97.6
423	97.651
424	97.629
425	97.609
426	97.622
427	97.606
428	97.668
429	97.673
430	97.693
431	97.666
432	97.677
433	97.664
434	97.67
435	97.697
436	97.71
437	97.713
438	97.708
439	97.68
440	97.722
441	97.693
442	97.706
443	97.686
444	97.716
445	97.743
446	97.711
447	97.688
448	97.731
449	97.69
450	97.754
451	97.706
452	97.79
453	97.774
454	97.727
455	97.763
456	97.752
457	97.782
458	97.768
459	97.784
460	97.791
461	97.822
462	97.793
463	97.782
464	97.754
465	97.829
466	97.797
467	97.791
468	97.803
469	97.765
470	97.812
471	97.824
472	97.87
473	97.871
474	97.874
475	97.857
476	97.834
477	97.869
478	97.861
479	97.891
480	97.903
481	97.912
482	97.882
483	97.916
484	97.948
485	97.928
486	97.912
487	97.904
488	97.899
489	97.918
490	97.923
491	97.916
492	97.906
493	97.88
494	97.905
495	97.885
496	97.905
497	97.884
498	97.868
499	97.87
500	97.846
501	97.858
502	97.89
503	97.874
504	97.819
505	97.846
506	97.855
507	97.852
508	97.843
509	97.834
510	97.853
511	97.844
512	97.805
513	97.828
514	97.839
515	97.817
516	97.85
517	97.82
518	97.839
519	97.805
520	97.847
521	97.888
522	97.845
523	97.854
524	97.886
525	97.871
526	97.854
527	97.874
528	97.867
529	97.872
530	97.855
531	97.854
532	97.9
533	97.897
534	97.926
535	97.919
536	97.955
537	97.832
538	97.845
539	97.833
540	97.847
541	97.875
542	97.837
543	97.869
544	97.846
545	97.929
546	97.892
547	97.881
548	97.897
549	97.884
550	97.935
551	97.876
552	97.768
553	97.914
554	97.908
555	97.932
556	97.919
557	97.929
558	97.942
559	97.905
560	97.959
561	97.986
562	97.973
563	97.917
564	97.932
565	97.905
566	97.989
567	97.983
568	97.983
569	97.96
570	98.006
571	98.066
572	98.065
573	98.074
574	98.091
575	98.142
576	98.102
577	98.144
578	98.144
579	98.181
580	98.169
581	98.208
582	98.202
583	98.213
584	98.249
585	98.232
586	98.216
587	98.244
588	98.227
589	98.169
590	98.194
591	98.228
592	98.179
593	98.175
594	98.188
595	98.163
596	98.146
597	98.148
598	98.14
599	98.144
600	98.15
601	98.079
602	98.099
603	98.112
604	98.111
605	98.071
606	98.092
607	98.058
608	98.021
609	98.021
610	97.988
611	98.019
612	98.02
613	98.007
614	97.954
615	97.982
616	97.964
617	97.964
618	97.956
619	97.929
620	97.947
621	97.945
622	97.909
623	97.95
624	97.889
625	97.919
626	97.947
627	97.947
628	97.895
629	97.93
630	97.864
631	97.905
632	97.865
633	97.917
634	97.916
635	97.923
636	97.883
637	97.833
638	97.89
639	97.87
640	97.926
641	97.877
642	97.902
643	97.915
644	97.872
645	97.876
646	97.876
647	97.868
648	97.912
649	97.901
650	97.874
651	97.923
652	97.857
653	97.911
654	97.864
655	97.919
656	97.915
657	97.928
658	97.93
659	97.939
660	97.952
661	97.96
662	97.959
663	97.964
664	97.941
665	97.952
666	97.992
667	98.009
668	98.014
669	98.031
670	98.043
671	98.039
672	97.991
673	98.02
674	98.027
675	98.069
676	98.025
677	98.053
678	98.065
679	98.143
680	98.077
681	98.114
682	98.093
683	98.116
684	98.101
685	98.158
686	98.171
687	98.128
688	98.171
689	98.146
690	98.182
691	98.201
692	98.206
693	98.181
694	98.268
695	98.244
696	98.231
697	98.279
698	98.301
699	98.307
700	98.288
701	98.271
702	98.32
703	98.331
704	98.309
705	98.305
706	98.32
707	98.351
708	98.322
709	98.372
710	98.369
711	98.347
712	98.409
713	98.39
714	98.455
715	98.405
716	98.398
717	98.41
718	98.399
719	98.43
720	98.472
721	98.475
722	98.518
723	98.481
724	98.499
725	98.507
726	98.506
727	98.516
728	98.534
729	98.536
730	98.568
731	98.581
732	98.584
733	98.557
734	98.474
735	98.558
736	98.574
737	98.611
738	98.603
739	98.584
740	98.526
741	98.572
742	98.584
743	98.611
744	98.629
745	98.612
746	98.607
747	98.654
748	98.64
749	98.64
750	98.578
751	98.648
752	98.588
753	98.605
754	98.633
755	98.636
756	98.582
757	98.73
758	98.625
759	98.612
760	98.64
761	98.731
762	98.679
763	98.723
764	98.699
765	98.771
766	98.664
767	98.68
768	98.702
769	98.68
770	98.709
771	98.621
772	98.69
773	98.666
774	98.72
775	98.658
776	98.664
777	98.761
778	98.681
779	98.645
780	98.712
781	98.676
782	98.708
783	98.682
784	98.576
785	98.631
786	98.682
787	98.636
788	98.604
789	98.725
790	98.534
791	98.658
792	98.612
793	98.616
794	98.534
795	98.592
796	98.646
797	98.579
798	98.599
799	98.583
800	98.559
