# Supplementary material for: Aqueous spinning of robust, self-healable, and crack-resistant hydrogel microfibers enabled by hydrogen bond nanoconfinement
Source: Nat Commun. 2023 Mar 13;14:1370. doi: 10.1038/s41467-023-37036-4 (PMC10011413; doi:10.1038/s41467-023-37036-4)
Supplement: Supplementary file 8 — Source Data [file 41467_2023_37036_MOESM8_ESM.zip › Source Data/Supplementary Figures/Source data Supplementary Fig. 6.xlsx]

## Sheet: Sheet1
1		2		3		4		5
Wavenumber (cm-1)	Absorbance	Wavenumber (cm-1)	Absorbance	Wavenumber (cm-1)	Absorbance	Wavenumber (cm-1)	Absorbance	Wavenumber (cm-1)	Absorbance
999.91	0.33699	999.91	0.33276	999.91	0.34104	999.91	0.33723	999.91	0.33776
1000.39	0.33902	1000.39	0.33475	1000.39	0.34295	1000.39	0.33899	1000.39	0.33967
1000.87	0.34099	1000.87	0.3367	1000.87	0.34482	1000.87	0.3407	1000.87	0.34158
1001.36	0.34289	1001.36	0.33862	1001.36	0.34666	1001.36	0.34237	1001.36	0.34345
1001.84	0.34472	1001.84	0.34048	1001.84	0.34845	1001.84	0.34398	1001.84	0.34528
1002.32	0.34646	1002.32	0.34227	1002.32	0.35018	1002.32	0.34552	1002.32	0.34705
1002.8	0.34811	1002.8	0.344	1002.8	0.35185	1002.8	0.34699	1002.8	0.34876
1003.28	0.34965	1003.28	0.34565	1003.28	0.35344	1003.28	0.34838	1003.28	0.35041
1003.77	0.35109	1003.77	0.34722	1003.77	0.35496	1003.77	0.34969	1003.77	0.35197
1004.25	0.35243	1004.25	0.3487	1004.25	0.3564	1004.25	0.35092	1004.25	0.35346
1004.73	0.35366	1004.73	0.35011	1004.73	0.35775	1004.73	0.35206	1004.73	0.35487
1005.21	0.3548	1005.21	0.35142	1005.21	0.35901	1005.21	0.35313	1005.21	0.3562
1005.7	0.35584	1005.7	0.35266	1005.7	0.36019	1005.7	0.35412	1005.7	0.35745
1006.18	0.3568	1006.18	0.35382	1006.18	0.36128	1006.18	0.35504	1006.18	0.35862
1006.66	0.35768	1006.66	0.35492	1006.66	0.3623	1006.66	0.3559	1006.66	0.35973
1007.14	0.3585	1007.14	0.35595	1007.14	0.36324	1007.14	0.35671	1007.14	0.36078
1007.62	0.35927	1007.62	0.35693	1007.62	0.36411	1007.62	0.35747	1007.62	0.36176
1008.11	0.36	1008.11	0.35786	1008.11	0.36493	1008.11	0.35819	1008.11	0.36271
1008.59	0.36071	1008.59	0.35876	1008.59	0.36569	1008.59	0.3589	1008.59	0.36361
1009.07	0.36141	1009.07	0.35964	1009.07	0.36642	1009.07	0.35959	1009.07	0.36448
1009.55	0.36211	1009.55	0.3605	1009.55	0.36712	1009.55	0.36028	1009.55	0.36534
1010.03	0.36283	1010.03	0.36137	1010.03	0.3678	1010.03	0.36098	1010.03	0.36618
1010.52	0.36357	1010.52	0.36224	1010.52	0.36847	1010.52	0.36171	1010.52	0.36702
1011	0.36436	1011	0.36313	1011	0.36916	1011	0.36246	1011	0.36786
1011.48	0.3652	1011.48	0.36405	1011.48	0.36985	1011.48	0.36326	1011.48	0.36871
1011.96	0.36609	1011.96	0.365	1011.96	0.37058	1011.96	0.3641	1011.96	0.36958
1012.45	0.36705	1012.45	0.36599	1012.45	0.37134	1012.45	0.36499	1012.45	0.37048
1012.93	0.36807	1012.93	0.36703	1012.93	0.37215	1012.93	0.36594	1012.93	0.3714
1013.41	0.36917	1013.41	0.36812	1013.41	0.37301	1013.41	0.36696	1013.41	0.37235
1013.89	0.37033	1013.89	0.36926	1013.89	0.37392	1013.89	0.36803	1013.89	0.37333
1014.37	0.37156	1014.37	0.37046	1014.37	0.3749	1014.37	0.36917	1014.37	0.37436
1014.86	0.37286	1014.86	0.37171	1014.86	0.37595	1014.86	0.37036	1014.86	0.37541
1015.34	0.37423	1015.34	0.37301	1015.34	0.37706	1015.34	0.37161	1015.34	0.37651
1015.82	0.37565	1015.82	0.37437	1015.82	0.37824	1015.82	0.37292	1015.82	0.37764
1016.3	0.37712	1016.3	0.37577	1016.3	0.37949	1016.3	0.37427	1016.3	0.37881
1016.78	0.37863	1016.78	0.37721	1016.78	0.3808	1016.78	0.37567	1016.78	0.38001
1017.27	0.38019	1017.27	0.37869	1017.27	0.38217	1017.27	0.3771	1017.27	0.38124
1017.75	0.38177	1017.75	0.3802	1017.75	0.3836	1017.75	0.37856	1017.75	0.3825
1018.23	0.38337	1018.23	0.38173	1018.23	0.38509	1018.23	0.38004	1018.23	0.38379
1018.71	0.38498	1018.71	0.38329	1018.71	0.38662	1018.71	0.38153	1018.71	0.3851
1019.19	0.3866	1019.19	0.38486	1019.19	0.38819	1019.19	0.38304	1019.19	0.38644
1019.68	0.38822	1019.68	0.38643	1019.68	0.3898	1019.68	0.38455	1019.68	0.38779
1020.16	0.38984	1020.16	0.38801	1020.16	0.39144	1020.16	0.38606	1020.16	0.38916
1020.64	0.39144	1020.64	0.38958	1020.64	0.3931	1020.64	0.38757	1020.64	0.39055
1021.12	0.39304	1021.12	0.39114	1021.12	0.39478	1021.12	0.38907	1021.12	0.39194
1021.61	0.39461	1021.61	0.3927	1021.61	0.39647	1021.61	0.39057	1021.61	0.39335
1022.09	0.39617	1022.09	0.39423	1022.09	0.39817	1022.09	0.39206	1022.09	0.39476
1022.57	0.39771	1022.57	0.39575	1022.57	0.39987	1022.57	0.39355	1022.57	0.39618
1023.05	0.39923	1023.05	0.39725	1023.05	0.40156	1023.05	0.39503	1023.05	0.39761
1023.53	0.40074	1023.53	0.39874	1023.53	0.40324	1023.53	0.39652	1023.53	0.39904
1024.02	0.40223	1024.02	0.40021	1024.02	0.40492	1024.02	0.39801	1024.02	0.40047
1024.5	0.40371	1024.5	0.40167	1024.5	0.40658	1024.5	0.39951	1024.5	0.40191
1024.98	0.40519	1024.98	0.40312	1024.98	0.40822	1024.98	0.40104	1024.98	0.40336
1025.46	0.40667	1025.46	0.40456	1025.46	0.40985	1025.46	0.40258	1025.46	0.40481
1025.94	0.40816	1025.94	0.40601	1025.94	0.41147	1025.94	0.40416	1025.94	0.40628
1026.43	0.40965	1026.43	0.40746	1026.43	0.41307	1026.43	0.40577	1026.43	0.40775
1026.91	0.41116	1026.91	0.40892	1026.91	0.41466	1026.91	0.40742	1026.91	0.40924
1027.39	0.41269	1027.39	0.41041	1027.39	0.41623	1027.39	0.40912	1027.39	0.41074
1027.87	0.41425	1027.87	0.41192	1027.87	0.41781	1027.87	0.41087	1027.87	0.41226
1028.36	0.41585	1028.36	0.41347	1028.36	0.41938	1028.36	0.41268	1028.36	0.41381
1028.84	0.41748	1028.84	0.41506	1028.84	0.42096	1028.84	0.41454	1028.84	0.41538
1029.32	0.41916	1029.32	0.4167	1029.32	0.42255	1029.32	0.41647	1029.32	0.41699
1029.8	0.42089	1029.8	0.41839	1029.8	0.42416	1029.8	0.41847	1029.8	0.41863
1030.28	0.42268	1030.28	0.42015	1030.28	0.4258	1030.28	0.42053	1030.28	0.42032
1030.77	0.42453	1030.77	0.42197	1030.77	0.42748	1030.77	0.42266	1030.77	0.42206
1031.25	0.42644	1031.25	0.42386	1031.25	0.42921	1031.25	0.42486	1031.25	0.42385
1031.73	0.42843	1031.73	0.42583	1031.73	0.43099	1031.73	0.42712	1031.73	0.42571
1032.21	0.4305	1032.21	0.42787	1032.21	0.43284	1032.21	0.42946	1032.21	0.42763
1032.69	0.43264	1032.69	0.43	1032.69	0.43477	1032.69	0.43186	1032.69	0.42963
1033.18	0.43486	1033.18	0.43221	1033.18	0.43678	1033.18	0.43432	1033.18	0.4317
1033.66	0.43718	1033.66	0.4345	1033.66	0.43888	1033.66	0.43685	1033.66	0.43386
1034.14	0.43957	1034.14	0.43687	1034.14	0.44108	1034.14	0.43943	1034.14	0.43612
1034.62	0.44206	1034.62	0.43933	1034.62	0.44338	1034.62	0.44208	1034.62	0.43846
1035.1	0.44463	1035.1	0.44186	1035.1	0.4458	1035.1	0.44478	1035.1	0.4409
1035.59	0.44729	1035.59	0.44447	1035.59	0.44832	1035.59	0.44754	1035.59	0.44343
1036.07	0.45003	1036.07	0.44715	1036.07	0.45095	1036.07	0.45034	1036.07	0.44606
1036.55	0.45286	1036.55	0.44991	1036.55	0.45369	1036.55	0.45319	1036.55	0.44879
1037.03	0.45575	1037.03	0.45272	1037.03	0.45653	1037.03	0.45609	1037.03	0.4516
1037.52	0.45872	1037.52	0.4556	1037.52	0.45948	1037.52	0.45902	1037.52	0.4545
1038	0.46175	1038	0.45853	1038	0.46251	1038	0.46199	1038	0.45747
1038.48	0.46484	1038.48	0.46151	1038.48	0.46562	1038.48	0.46498	1038.48	0.46051
1038.96	0.46796	1038.96	0.46452	1038.96	0.4688	1038.96	0.46799	1038.96	0.46361
1039.44	0.47112	1039.44	0.46757	1039.44	0.47204	1039.44	0.47102	1039.44	0.46675
1039.92	0.4743	1039.92	0.47065	1039.92	0.47531	1039.92	0.47405	1039.92	0.46993
1040.41	0.47749	1040.41	0.47374	1040.41	0.47861	1040.41	0.47708	1040.41	0.47312
1040.89	0.48068	1040.89	0.47684	1040.89	0.48192	1040.89	0.4801	1040.89	0.47632
1041.37	0.48385	1041.37	0.47994	1041.37	0.48522	1041.37	0.4831	1041.37	0.4795
1041.85	0.48699	1041.85	0.48304	1041.85	0.4885	1041.85	0.48607	1041.85	0.48265
1042.34	0.49008	1042.34	0.48612	1042.34	0.49173	1042.34	0.489	1042.34	0.48577
1042.82	0.49313	1042.82	0.48917	1042.82	0.49491	1042.82	0.49188	1042.82	0.48883
1043.3	0.49611	1043.3	0.4922	1043.3	0.49801	1043.3	0.49471	1043.3	0.49182
1043.78	0.49902	1043.78	0.49518	1043.78	0.50104	1043.78	0.49748	1043.78	0.49473
1044.26	0.50185	1044.26	0.49812	1044.26	0.50397	1044.26	0.50018	1044.26	0.49756
1044.75	0.50459	1044.75	0.50101	1044.75	0.5068	1044.75	0.50281	1044.75	0.5003
1045.23	0.50724	1045.23	0.50383	1045.23	0.50952	1045.23	0.50536	1045.23	0.50293
1045.71	0.5098	1045.71	0.5066	1045.71	0.51213	1045.71	0.50783	1045.71	0.50547
1046.19	0.51226	1046.19	0.50929	1046.19	0.51462	1046.19	0.51023	1046.19	0.50791
1046.67	0.51463	1046.67	0.51191	1046.67	0.517	1046.67	0.51254	1046.67	0.51025
1047.16	0.51691	1047.16	0.51445	1047.16	0.51927	1047.16	0.51478	1047.16	0.5125
1047.64	0.5191	1047.64	0.51692	1047.64	0.52144	1047.64	0.51694	1047.64	0.51466
1048.12	0.52122	1048.12	0.5193	1048.12	0.52351	1048.12	0.51904	1048.12	0.51675
1048.6	0.52326	1048.6	0.52161	1048.6	0.52548	1048.6	0.52108	1048.6	0.51876
1049.09	0.52524	1049.09	0.52383	1049.09	0.52737	1049.09	0.52306	1049.09	0.52071
1049.57	0.52716	1049.57	0.52597	1049.57	0.52919	1049.57	0.525	1049.57	0.5226
1050.05	0.52904	1050.05	0.52803	1050.05	0.53094	1050.05	0.52689	1050.05	0.52446
1050.53	0.53087	1050.53	0.53002	1050.53	0.53264	1050.53	0.52875	1050.53	0.52628
1051.01	0.53268	1051.01	0.53192	1051.01	0.5343	1051.01	0.53057	1051.01	0.52807
1051.5	0.53445	1051.5	0.53375	1051.5	0.53591	1051.5	0.53238	1051.5	0.52984
1051.98	0.53621	1051.98	0.53551	1051.98	0.53749	1051.98	0.53416	1051.98	0.53159
1052.46	0.53795	1052.46	0.53719	1052.46	0.53905	1052.46	0.53592	1052.46	0.53333
1052.94	0.53968	1052.94	0.53879	1052.94	0.54058	1052.94	0.53767	1052.94	0.53505
1053.42	0.54139	1053.42	0.54033	1053.42	0.54209	1053.42	0.53939	1053.42	0.53676
1053.91	0.54309	1053.91	0.54179	1053.91	0.54358	1053.91	0.54109	1053.91	0.53846
1054.39	0.54477	1054.39	0.54319	1054.39	0.54504	1054.39	0.54276	1054.39	0.54013
1054.87	0.54643	1054.87	0.54451	1054.87	0.54647	1054.87	0.54439	1054.87	0.54177
1055.35	0.54806	1055.35	0.54576	1055.35	0.54786	1055.35	0.54598	1055.35	0.54338
1055.84	0.54965	1055.84	0.54693	1055.84	0.54921	1055.84	0.54751	1055.84	0.54493
1056.32	0.55119	1056.32	0.54803	1056.32	0.55051	1056.32	0.54898	1056.32	0.54644
1056.8	0.55267	1056.8	0.54906	1056.8	0.55174	1056.8	0.55037	1056.8	0.54787
1057.28	0.55408	1057.28	0.55001	1057.28	0.5529	1057.28	0.55168	1057.28	0.54924
1057.76	0.55542	1057.76	0.55088	1057.76	0.55397	1057.76	0.55289	1057.76	0.55051
1058.25	0.55666	1058.25	0.55167	1058.25	0.55496	1058.25	0.55401	1058.25	0.55169
1058.73	0.5578	1058.73	0.55238	1058.73	0.55585	1058.73	0.55501	1058.73	0.55277
1059.21	0.55884	1059.21	0.55301	1059.21	0.55663	1059.21	0.55589	1059.21	0.55374
1059.69	0.55976	1059.69	0.55357	1059.69	0.55731	1059.69	0.55666	1059.69	0.5546
1060.17	0.56057	1060.17	0.55405	1060.17	0.55788	1060.17	0.5573	1060.17	0.55534
1060.66	0.56125	1060.66	0.55446	1060.66	0.55835	1060.66	0.55783	1060.66	0.55597
1061.14	0.56182	1061.14	0.5548	1061.14	0.55871	1061.14	0.55824	1061.14	0.55649
1061.62	0.56227	1061.62	0.55509	1061.62	0.55897	1061.62	0.55856	1061.62	0.5569
1062.1	0.56261	1062.1	0.55533	1062.1	0.55916	1062.1	0.55877	1062.1	0.55722
1062.59	0.56286	1062.59	0.55552	1062.59	0.55927	1062.59	0.55891	1062.59	0.55745
1063.07	0.56303	1063.07	0.55569	1063.07	0.55932	1063.07	0.55898	1063.07	0.55761
1063.55	0.56313	1063.55	0.55585	1063.55	0.55934	1063.55	0.55901	1063.55	0.55771
1064.03	0.56319	1064.03	0.55601	1064.03	0.55935	1064.03	0.55901	1064.03	0.55778
1064.51	0.56322	1064.51	0.55619	1064.51	0.55936	1064.51	0.55901	1064.51	0.55782
1064.99	0.56326	1064.99	0.55641	1064.99	0.55941	1064.99	0.55904	1064.99	0.55787
1065.48	0.56332	1065.48	0.55668	1065.48	0.55952	1065.48	0.55911	1065.48	0.55795
1065.96	0.56344	1065.96	0.55702	1065.96	0.55972	1065.96	0.55925	1065.96	0.55807
1066.44	0.56364	1066.44	0.55747	1066.44	0.56002	1066.44	0.55948	1066.44	0.55827
1066.92	0.56396	1066.92	0.55803	1066.92	0.56047	1066.92	0.55984	1066.92	0.55856
1067.41	0.56441	1067.41	0.55872	1067.41	0.56107	1067.41	0.56034	1067.41	0.55898
1067.89	0.56502	1067.89	0.55956	1067.89	0.56186	1067.89	0.561	1067.89	0.55954
1068.37	0.56581	1068.37	0.56058	1068.37	0.56285	1068.37	0.56185	1068.37	0.56026
1068.85	0.56682	1068.85	0.56178	1068.85	0.56406	1068.85	0.5629	1068.85	0.56116
1069.33	0.56804	1069.33	0.56317	1069.33	0.5655	1069.33	0.56416	1069.33	0.56227
1069.82	0.5695	1069.82	0.56478	1069.82	0.56719	1069.82	0.56564	1069.82	0.56359
1070.3	0.5712	1070.3	0.56659	1070.3	0.56913	1070.3	0.56736	1070.3	0.56514
1070.78	0.57316	1070.78	0.56863	1070.78	0.57132	1070.78	0.56931	1070.78	0.56691
1071.26	0.57536	1071.26	0.57088	1071.26	0.57376	1071.26	0.5715	1071.26	0.56893
1071.74	0.57782	1071.74	0.57335	1071.74	0.57645	1071.74	0.57392	1071.74	0.57118
1072.23	0.58051	1072.23	0.57603	1072.23	0.57938	1072.23	0.57657	1072.23	0.57366
1072.71	0.58343	1072.71	0.57891	1072.71	0.58253	1072.71	0.57944	1072.71	0.57637
1073.19	0.58656	1073.19	0.58198	1073.19	0.58588	1073.19	0.58251	1073.19	0.5793
1073.67	0.58988	1073.67	0.58523	1073.67	0.58942	1073.67	0.58576	1073.67	0.58242
1074.16	0.59336	1074.16	0.58863	1074.16	0.59312	1074.16	0.58919	1074.16	0.58573
1074.64	0.59698	1074.64	0.59216	1074.64	0.59696	1074.64	0.59277	1074.64	0.58919
1075.12	0.60072	1075.12	0.59581	1075.12	0.6009	1075.12	0.59647	1075.12	0.59279
1075.6	0.60453	1075.6	0.59955	1075.6	0.60493	1075.6	0.60028	1075.6	0.59649
1076.08	0.6084	1076.08	0.60336	1076.08	0.60899	1076.08	0.60415	1076.08	0.60027
1076.57	0.61228	1076.57	0.6072	1076.57	0.61308	1076.57	0.60808	1076.57	0.60411
1077.05	0.61615	1077.05	0.61106	1077.05	0.61715	1077.05	0.61203	1077.05	0.60796
1077.53	0.61998	1077.53	0.6149	1077.53	0.62117	1077.53	0.61597	1077.53	0.6118
1078.01	0.62373	1078.01	0.61871	1078.01	0.62511	1078.01	0.61988	1078.01	0.6156
1078.49	0.62739	1078.49	0.62245	1078.49	0.62895	1078.49	0.62373	1078.49	0.61932
1078.98	0.63091	1078.98	0.6261	1078.98	0.63266	1078.98	0.6275	1078.98	0.62295
1079.46	0.63429	1079.46	0.62964	1079.46	0.63621	1079.46	0.63115	1079.46	0.62646
1079.94	0.63749	1079.94	0.63305	1079.94	0.63957	1079.94	0.63467	1079.94	0.62981
1080.42	0.64051	1080.42	0.6363	1080.42	0.64274	1080.42	0.63803	1080.42	0.63299
1080.9	0.64332	1080.9	0.63939	1080.9	0.64569	1080.9	0.64121	1080.9	0.63598
1081.39	0.64592	1081.39	0.64228	1081.39	0.64841	1081.39	0.6442	1081.39	0.63877
1081.87	0.64829	1081.87	0.64498	1081.87	0.65089	1081.87	0.64697	1081.87	0.64134
1082.35	0.65044	1082.35	0.64746	1082.35	0.65312	1082.35	0.64951	1082.35	0.64367
1082.83	0.65235	1082.83	0.64972	1082.83	0.65509	1082.83	0.65181	1082.83	0.64577
1083.32	0.65402	1083.32	0.65174	1083.32	0.65681	1083.32	0.65385	1083.32	0.64763
1083.8	0.65546	1083.8	0.65352	1083.8	0.65827	1083.8	0.65563	1083.8	0.64925
1084.28	0.65667	1084.28	0.65506	1084.28	0.65947	1084.28	0.65715	1084.28	0.65062
1084.76	0.65766	1084.76	0.65635	1084.76	0.66043	1084.76	0.65839	1084.76	0.65175
1085.24	0.65843	1085.24	0.6574	1085.24	0.66116	1085.24	0.65935	1085.24	0.65264
1085.73	0.65899	1085.73	0.65821	1085.73	0.66165	1085.73	0.66005	1085.73	0.6533
1086.21	0.65935	1086.21	0.65878	1086.21	0.66194	1086.21	0.66048	1086.21	0.65374
1086.69	0.65953	1086.69	0.65913	1086.69	0.66202	1086.69	0.66065	1086.69	0.65397
1087.17	0.65954	1087.17	0.65926	1087.17	0.66192	1087.17	0.66057	1087.17	0.654
1087.65	0.65939	1087.65	0.65919	1087.65	0.66165	1087.65	0.66026	1087.65	0.65384
1088.14	0.65911	1088.14	0.65893	1088.14	0.66124	1088.14	0.65973	1088.14	0.65351
1088.62	0.6587	1088.62	0.6585	1088.62	0.6607	1088.62	0.65901	1088.62	0.65302
1089.1	0.6582	1089.1	0.65794	1089.1	0.66006	1089.1	0.65812	1089.1	0.6524
1089.58	0.65762	1089.58	0.65725	1089.58	0.65934	1089.58	0.65707	1089.58	0.65166
1090.07	0.65698	1090.07	0.65646	1090.07	0.65856	1090.07	0.65592	1090.07	0.65083
1090.55	0.6563	1090.55	0.6556	1090.55	0.65775	1090.55	0.65467	1090.55	0.64992
1091.03	0.65562	1091.03	0.65471	1091.03	0.65693	1091.03	0.65338	1091.03	0.64896
1091.51	0.65495	1091.51	0.6538	1091.51	0.65613	1091.51	0.65206	1091.51	0.64798
1091.99	0.65433	1091.99	0.65291	1091.99	0.65537	1091.99	0.65076	1091.99	0.647
1092.48	0.65378	1092.48	0.65207	1092.48	0.65469	1092.48	0.64952	1092.48	0.64605
1092.96	0.65331	1092.96	0.65131	1092.96	0.65411	1092.96	0.64837	1092.96	0.64517
1093.44	0.65298	1093.44	0.65066	1093.44	0.65364	1093.44	0.64735	1093.44	0.64438
1093.92	0.65278	1093.92	0.65014	1093.92	0.65333	1093.92	0.64649	1093.92	0.6437
1094.4	0.65276	1094.4	0.64979	1094.4	0.65318	1094.4	0.64582	1094.4	0.64318
1094.89	0.65294	1094.89	0.64964	1094.89	0.65324	1094.89	0.64539	1094.89	0.64284
1095.37	0.65334	1095.37	0.64969	1095.37	0.6535	1095.37	0.64521	1095.37	0.64271
1095.85	0.65397	1095.85	0.64998	1095.85	0.654	1095.85	0.64532	1095.85	0.64281
1096.33	0.65487	1096.33	0.65053	1096.33	0.65475	1096.33	0.64573	1096.33	0.64318
1096.82	0.65603	1096.82	0.65134	1096.82	0.65577	1096.82	0.64647	1096.82	0.64382
1097.3	0.65748	1097.3	0.65245	1097.3	0.65707	1097.3	0.64755	1097.3	0.64477
1097.78	0.65923	1097.78	0.65385	1097.78	0.65866	1097.78	0.64898	1097.78	0.64603
1098.26	0.66127	1098.26	0.65555	1098.26	0.66054	1098.26	0.65077	1098.26	0.64763
1098.74	0.66362	1098.74	0.65757	1098.74	0.66272	1098.74	0.65293	1098.74	0.64956
1099.23	0.66627	1099.23	0.6599	1099.23	0.6652	1099.23	0.65544	1099.23	0.65184
1099.71	0.66923	1099.71	0.66255	1099.71	0.66799	1099.71	0.65832	1099.71	0.65446
1100.19	0.67247	1100.19	0.66551	1100.19	0.67107	1100.19	0.66155	1100.19	0.65743
1100.67	0.676	1100.67	0.66878	1100.67	0.67444	1100.67	0.66511	1100.67	0.66072
1101.15	0.67981	1101.15	0.67236	1101.15	0.6781	1101.15	0.669	1101.15	0.66433
1101.64	0.68386	1101.64	0.67623	1101.64	0.68203	1101.64	0.6732	1101.64	0.66826
1102.12	0.68816	1102.12	0.68038	1102.12	0.68622	1102.12	0.67769	1102.12	0.67247
1102.6	0.69268	1102.6	0.68481	1102.6	0.69066	1102.6	0.68245	1102.6	0.67695
1103.08	0.6974	1103.08	0.68949	1103.08	0.69533	1103.08	0.68746	1103.08	0.68168
1103.57	0.70229	1103.57	0.6944	1103.57	0.70022	1103.57	0.69269	1103.57	0.68663
1104.05	0.70735	1104.05	0.69954	1104.05	0.7053	1104.05	0.69811	1104.05	0.69178
1104.53	0.71255	1104.53	0.70488	1104.53	0.71057	1104.53	0.70372	1104.53	0.69711
1105.01	0.71786	1105.01	0.71039	1105.01	0.71601	1105.01	0.70947	1105.01	0.70258
1105.49	0.72326	1105.49	0.71607	1105.49	0.72158	1105.49	0.71535	1105.49	0.70818
1105.97	0.72874	1105.97	0.72187	1105.97	0.72729	1105.97	0.72134	1105.97	0.71388
1106.46	0.73428	1106.46	0.72779	1106.46	0.7331	1106.46	0.7274	1106.46	0.71966
1106.94	0.73986	1106.94	0.73379	1106.94	0.739	1106.94	0.73352	1106.94	0.72549
1107.42	0.74546	1107.42	0.73985	1107.42	0.74497	1107.42	0.73967	1107.42	0.73137
1107.9	0.75107	1107.9	0.74595	1107.9	0.75099	1107.9	0.74583	1107.9	0.73726
1108.39	0.75668	1108.39	0.75206	1108.39	0.75704	1108.39	0.75199	1108.39	0.74317
1108.87	0.76227	1108.87	0.75817	1108.87	0.7631	1108.87	0.75812	1108.87	0.74906
1109.35	0.76784	1109.35	0.76425	1109.35	0.76916	1109.35	0.76421	1109.35	0.75493
1109.83	0.77338	1109.83	0.77028	1109.83	0.77519	1109.83	0.77025	1109.83	0.76078
1110.31	0.77889	1110.31	0.77624	1110.31	0.78118	1110.31	0.77621	1110.31	0.76658
1110.8	0.78435	1110.8	0.78213	1110.8	0.78712	1110.8	0.7821	1110.8	0.77235
1111.28	0.78977	1111.28	0.78792	1111.28	0.79298	1111.28	0.7879	1111.28	0.77806
1111.76	0.79514	1111.76	0.79361	1111.76	0.79877	1111.76	0.79359	1111.76	0.78371
1112.24	0.80047	1112.24	0.79919	1112.24	0.80445	1112.24	0.79919	1112.24	0.78931
1112.72	0.80575	1112.72	0.80465	1112.72	0.81003	1112.72	0.80468	1112.72	0.79484
1113.21	0.81098	1113.21	0.81	1113.21	0.8155	1113.21	0.81007	1113.21	0.8003
1113.69	0.81617	1113.69	0.81523	1113.69	0.82084	1113.69	0.81535	1113.69	0.8057
1114.17	0.82131	1114.17	0.82034	1114.17	0.82607	1114.17	0.82052	1114.17	0.81102
1114.65	0.8264	1114.65	0.82535	1114.65	0.83116	1114.65	0.8256	1114.65	0.81627
1115.14	0.83145	1115.14	0.83025	1115.14	0.83614	1115.14	0.83059	1115.14	0.82145
1115.62	0.83646	1115.62	0.83505	1115.62	0.84099	1115.62	0.83549	1115.62	0.82655
1116.1	0.84142	1116.1	0.83976	1116.1	0.84573	1116.1	0.84032	1116.1	0.83157
1116.58	0.84633	1116.58	0.84439	1116.58	0.85037	1116.58	0.84508	1116.58	0.83651
1117.06	0.8512	1117.06	0.84896	1117.06	0.8549	1117.06	0.84977	1117.06	0.84138
1117.55	0.85603	1117.55	0.85347	1117.55	0.85935	1117.55	0.85442	1117.55	0.84616
1118.03	0.8608	1118.03	0.85794	1118.03	0.86372	1118.03	0.85903	1118.03	0.85088
1118.51	0.86553	1118.51	0.86237	1118.51	0.86803	1118.51	0.86361	1118.51	0.85552
1118.99	0.8702	1118.99	0.86677	1118.99	0.87229	1118.99	0.86816	1118.99	0.86009
1119.47	0.87482	1119.47	0.87115	1119.47	0.87652	1119.47	0.8727	1119.47	0.8646
1119.96	0.87939	1119.96	0.87551	1119.96	0.88072	1119.96	0.87722	1119.96	0.86905
1120.44	0.88389	1120.44	0.87987	1120.44	0.8849	1120.44	0.88174	1120.44	0.87345
1120.92	0.88833	1120.92	0.88423	1120.92	0.88908	1120.92	0.88625	1120.92	0.8778
1121.4	0.8927	1121.4	0.88858	1121.4	0.89327	1121.4	0.89077	1121.4	0.88212
1121.88	0.897	1121.88	0.89292	1121.88	0.89746	1121.88	0.89527	1121.88	0.88642
1122.37	0.90122	1122.37	0.89726	1122.37	0.90166	1122.37	0.89978	1122.37	0.89069
1122.85	0.90536	1122.85	0.90159	1122.85	0.90587	1122.85	0.90427	1122.85	0.89495
1123.33	0.90942	1123.33	0.90589	1123.33	0.91009	1123.33	0.90876	1123.33	0.8992
1123.81	0.91339	1123.81	0.91017	1123.81	0.9143	1123.81	0.91322	1123.81	0.90346
1124.3	0.91726	1124.3	0.91442	1124.3	0.91852	1124.3	0.91767	1124.3	0.90772
1124.78	0.92103	1124.78	0.91862	1124.78	0.92271	1124.78	0.92207	1124.78	0.91199
1125.26	0.9247	1125.26	0.92275	1125.26	0.92687	1125.26	0.92644	1125.26	0.91626
1125.74	0.92826	1125.74	0.92682	1125.74	0.93098	1125.74	0.93076	1125.74	0.92054
1126.22	0.9317	1126.22	0.93079	1126.22	0.93502	1126.22	0.93501	1126.22	0.92481
1126.71	0.93502	1126.71	0.93466	1126.71	0.93897	1126.71	0.93919	1126.71	0.92907
1127.19	0.9382	1127.19	0.93841	1127.19	0.94282	1127.19	0.94328	1127.19	0.93331
1127.67	0.94125	1127.67	0.94203	1127.67	0.94655	1127.67	0.94727	1127.67	0.93752
1128.15	0.94415	1128.15	0.94549	1128.15	0.95012	1128.15	0.95115	1128.15	0.94167
1128.63	0.9469	1128.63	0.94879	1128.63	0.95353	1128.63	0.9549	1128.63	0.94574
1129.12	0.94949	1129.12	0.95191	1129.12	0.95675	1129.12	0.9585	1129.12	0.94973
1129.6	0.95192	1129.6	0.95484	1129.6	0.95977	1129.6	0.96194	1129.6	0.9536
1130.08	0.95416	1130.08	0.95756	1130.08	0.96257	1130.08	0.96521	1130.08	0.95732
1130.56	0.95622	1130.56	0.96007	1130.56	0.96513	1130.56	0.96828	1130.56	0.96088
1131.05	0.95809	1131.05	0.96235	1131.05	0.96745	1131.05	0.97114	1131.05	0.96425
1131.53	0.95976	1131.53	0.96439	1131.53	0.96952	1131.53	0.97378	1131.53	0.96741
1132.01	0.96122	1132.01	0.96618	1132.01	0.97132	1132.01	0.97618	1132.01	0.97033
1132.49	0.96247	1132.49	0.96773	1132.49	0.97286	1132.49	0.97831	1132.49	0.97299
1132.97	0.9635	1132.97	0.96903	1132.97	0.97413	1132.97	0.98018	1132.97	0.97538
1133.46	0.96432	1133.46	0.97007	1133.46	0.97514	1133.46	0.98176	1133.46	0.97747
1133.94	0.96491	1133.94	0.97086	1133.94	0.97589	1133.94	0.98304	1133.94	0.97926
1134.42	0.96527	1134.42	0.9714	1134.42	0.97639	1134.42	0.98402	1134.42	0.98075
1134.9	0.96542	1134.9	0.97168	1134.9	0.97663	1134.9	0.98469	1134.9	0.98191
1135.38	0.96534	1135.38	0.97172	1135.38	0.97664	1135.38	0.98505	1135.38	0.98275
1135.87	0.96504	1135.87	0.97152	1135.87	0.97642	1135.87	0.98509	1135.87	0.98328
1136.35	0.96452	1136.35	0.97109	1136.35	0.97598	1136.35	0.98482	1136.35	0.98351
1136.83	0.9638	1136.83	0.97044	1136.83	0.97533	1136.83	0.98425	1136.83	0.98343
1137.31	0.96287	1137.31	0.96957	1137.31	0.97449	1137.31	0.98338	1137.31	0.98306
1137.8	0.96174	1137.8	0.96849	1137.8	0.97347	1137.8	0.98222	1137.8	0.98242
1138.28	0.96043	1138.28	0.96723	1138.28	0.97227	1138.28	0.98079	1138.28	0.98152
1138.76	0.95895	1138.76	0.96578	1138.76	0.97091	1138.76	0.97911	1138.76	0.98039
1139.24	0.95729	1139.24	0.96416	1139.24	0.96939	1139.24	0.9772	1139.24	0.97905
1139.72	0.95549	1139.72	0.96238	1139.72	0.96774	1139.72	0.97508	1139.72	0.97751
1140.21	0.95354	1140.21	0.96045	1140.21	0.96594	1140.21	0.97277	1140.21	0.9758
1140.69	0.95146	1140.69	0.95839	1140.69	0.96402	1140.69	0.9703	1140.69	0.97394
1141.17	0.94926	1141.17	0.95621	1141.17	0.96198	1141.17	0.96768	1141.17	0.97195
1141.65	0.94695	1141.65	0.95391	1141.65	0.95982	1141.65	0.96495	1141.65	0.96986
1142.13	0.94454	1142.13	0.95152	1142.13	0.95756	1142.13	0.96212	1142.13	0.96767
1142.62	0.94205	1142.62	0.94903	1142.62	0.95519	1142.62	0.95922	1142.62	0.96541
1143.1	0.93948	1143.1	0.94646	1143.1	0.95273	1143.1	0.95627	1143.1	0.96309
1143.58	0.93684	1143.58	0.94383	1143.58	0.95018	1143.58	0.95328	1143.58	0.96072
1144.06	0.93415	1144.06	0.94113	1144.06	0.94755	1144.06	0.95027	1144.06	0.95832
1144.55	0.9314	1144.55	0.93838	1144.55	0.94484	1144.55	0.94726	1144.55	0.9559
1145.03	0.92862	1145.03	0.93558	1145.03	0.94207	1145.03	0.94425	1145.03	0.95346
1145.51	0.9258	1145.51	0.93275	1145.51	0.93925	1145.51	0.94127	1145.51	0.951
1145.99	0.92295	1145.99	0.92989	1145.99	0.93638	1145.99	0.9383	1145.99	0.94854
1146.47	0.92008	1146.47	0.92701	1146.47	0.93347	1146.47	0.93537	1146.47	0.94607
1146.95	0.91719	1146.95	0.92412	1146.95	0.93055	1146.95	0.93248	1146.95	0.94359
1147.44	0.91429	1147.44	0.92123	1147.44	0.92762	1147.44	0.92962	1147.44	0.94111
1147.92	0.91138	1147.92	0.91833	1147.92	0.9247	1147.92	0.92681	1147.92	0.93862
1148.4	0.90847	1148.4	0.91545	1148.4	0.92179	1148.4	0.92404	1148.4	0.93612
1148.88	0.90556	1148.88	0.91259	1148.88	0.91893	1148.88	0.92132	1148.88	0.9336
1149.37	0.90266	1149.37	0.90974	1149.37	0.91611	1149.37	0.91865	1149.37	0.93108
1149.85	0.89978	1149.85	0.90693	1149.85	0.91335	1149.85	0.91603	1149.85	0.92854
1150.33	0.89691	1150.33	0.90416	1150.33	0.91067	1150.33	0.91347	1150.33	0.92598
1150.81	0.89407	1150.81	0.90143	1150.81	0.90807	1150.81	0.91096	1150.81	0.92341
1151.29	0.89125	1151.29	0.89875	1151.29	0.90558	1151.29	0.9085	1151.29	0.92082
1151.78	0.88847	1151.78	0.89613	1151.78	0.90318	1151.78	0.90611	1151.78	0.91822
1152.26	0.88574	1152.26	0.89357	1152.26	0.9009	1152.26	0.90378	1152.26	0.91561
1152.74	0.88305	1152.74	0.89108	1152.74	0.89874	1152.74	0.90151	1152.74	0.91299
1153.22	0.88042	1153.22	0.88866	1153.22	0.89669	1153.22	0.89932	1153.22	0.91038
1153.7	0.87785	1153.7	0.88632	1153.7	0.89475	1153.7	0.89719	1153.7	0.90776
1154.19	0.87535	1154.19	0.88406	1154.19	0.89293	1154.19	0.89514	1154.19	0.90516
1154.67	0.87292	1154.67	0.88188	1154.67	0.89122	1154.67	0.89316	1154.67	0.90258
1155.15	0.87057	1155.15	0.87978	1155.15	0.88961	1155.15	0.89126	1155.15	0.90002
1155.63	0.8683	1155.63	0.87777	1155.63	0.8881	1155.63	0.88943	1155.63	0.89751
1156.12	0.86612	1156.12	0.87584	1156.12	0.88667	1156.12	0.88768	1156.12	0.89503
1156.6	0.86404	1156.6	0.87399	1156.6	0.88531	1156.6	0.88599	1156.6	0.89261
1157.08	0.86205	1157.08	0.87223	1157.08	0.88401	1157.08	0.88438	1157.08	0.89025
1157.56	0.86015	1157.56	0.87053	1157.56	0.88275	1157.56	0.88282	1157.56	0.88796
1158.04	0.85835	1158.04	0.86891	1158.04	0.88153	1158.04	0.88132	1158.04	0.88575
1158.53	0.85664	1158.53	0.86735	1158.53	0.88033	1158.53	0.87987	1158.53	0.88361
1159.01	0.85503	1159.01	0.86585	1159.01	0.87914	1159.01	0.87846	1159.01	0.88156
1159.49	0.85351	1159.49	0.8644	1159.49	0.87795	1159.49	0.8771	1159.49	0.8796
1159.97	0.85207	1159.97	0.86298	1159.97	0.87675	1159.97	0.87576	1159.97	0.87773
1160.45	0.85071	1160.45	0.8616	1160.45	0.87552	1160.45	0.87445	1160.45	0.87594
1160.94	0.84943	1160.94	0.86024	1160.94	0.87427	1160.94	0.87315	1160.94	0.87425
1161.42	0.84822	1161.42	0.8589	1161.42	0.87299	1161.42	0.87187	1161.42	0.87265
1161.9	0.84706	1161.9	0.85755	1161.9	0.87167	1161.9	0.87059	1161.9	0.87113
1162.38	0.84595	1162.38	0.8562	1162.38	0.8703	1162.38	0.86931	1162.38	0.86969
1162.87	0.84488	1162.87	0.85484	1162.87	0.8689	1162.87	0.86803	1162.87	0.86832
1163.35	0.84384	1163.35	0.85345	1163.35	0.86746	1163.35	0.86674	1163.35	0.86703
1163.83	0.84283	1163.83	0.85203	1163.83	0.86598	1163.83	0.86545	1163.83	0.86581
1164.31	0.84182	1164.31	0.85058	1164.31	0.86447	1164.31	0.86415	1164.31	0.86464
1164.79	0.84081	1164.79	0.8491	1164.79	0.86292	1164.79	0.86284	1164.79	0.86352
1165.28	0.8398	1165.28	0.84758	1165.28	0.86135	1165.28	0.86153	1165.28	0.86245
1165.76	0.83878	1165.76	0.84602	1165.76	0.85976	1165.76	0.86021	1165.76	0.86142
1166.24	0.83773	1166.24	0.84443	1166.24	0.85815	1166.24	0.85889	1166.24	0.86043
1166.72	0.83665	1166.72	0.84281	1166.72	0.85654	1166.72	0.85756	1166.72	0.85946
1167.2	0.83555	1167.2	0.84116	1167.2	0.85492	1167.2	0.85624	1167.2	0.85851
1167.69	0.8344	1167.69	0.83951	1167.69	0.8533	1167.69	0.85492	1167.69	0.85759
1168.17	0.83322	1168.17	0.83785	1168.17	0.85169	1168.17	0.85361	1168.17	0.85667
1168.65	0.83201	1168.65	0.8362	1168.65	0.8501	1168.65	0.85231	1168.65	0.85577
1169.13	0.83075	1169.13	0.83457	1169.13	0.84853	1169.13	0.85102	1169.13	0.85488
1169.62	0.82946	1169.62	0.83297	1169.62	0.84697	1169.62	0.84975	1169.62	0.85399
1170.1	0.82814	1170.1	0.83142	1170.1	0.84545	1170.1	0.84849	1170.1	0.85311
1170.58	0.8268	1170.58	0.82993	1170.58	0.84395	1170.58	0.84725	1170.58	0.85223
1171.06	0.82544	1171.06	0.82851	1171.06	0.84248	1171.06	0.84603	1171.06	0.85135
1171.54	0.82406	1171.54	0.82717	1171.54	0.84105	1171.54	0.84483	1171.54	0.85047
1172.03	0.82268	1172.03	0.82592	1172.03	0.83965	1172.03	0.84365	1172.03	0.8496
1172.51	0.82129	1172.51	0.82478	1172.51	0.83828	1172.51	0.84248	1172.51	0.84873
1172.99	0.81992	1172.99	0.82373	1172.99	0.83696	1172.99	0.84133	1172.99	0.84786
1173.47	0.81857	1173.47	0.8228	1173.47	0.83567	1173.47	0.84018	1173.47	0.847
1173.95	0.81724	1173.95	0.82197	1173.95	0.83441	1173.95	0.83905	1173.95	0.84615
1174.44	0.81595	1174.44	0.82124	1174.44	0.83319	1174.44	0.83793	1174.44	0.8453
1174.92	0.81469	1174.92	0.82061	1174.92	0.83201	1174.92	0.83682	1174.92	0.84446
1175.4	0.81348	1175.4	0.82007	1175.4	0.83086	1175.4	0.83571	1175.4	0.84363
1175.88	0.81231	1175.88	0.8196	1175.88	0.82975	1175.88	0.83459	1175.88	0.84281
1176.37	0.81119	1176.37	0.8192	1176.37	0.82867	1176.37	0.83348	1176.37	0.842
1176.85	0.81013	1176.85	0.81885	1176.85	0.82762	1176.85	0.83237	1176.85	0.8412
1177.33	0.80912	1177.33	0.81852	1177.33	0.82661	1177.33	0.83126	1177.33	0.84041
1177.81	0.80815	1177.81	0.81822	1177.81	0.82562	1177.81	0.83014	1177.81	0.83963
1178.29	0.80724	1178.29	0.8179	1178.29	0.82467	1178.29	0.82903	1178.29	0.83886
1178.78	0.80637	1178.78	0.81757	1178.78	0.82374	1178.78	0.82791	1178.78	0.83809
1179.26	0.80555	1179.26	0.81719	1179.26	0.82285	1179.26	0.82679	1179.26	0.83733
1179.74	0.80475	1179.74	0.81677	1179.74	0.82198	1179.74	0.82568	1179.74	0.83656
1180.22	0.80399	1180.22	0.81627	1180.22	0.82114	1180.22	0.82458	1180.22	0.83578
1180.7	0.80326	1180.7	0.81569	1180.7	0.82032	1180.7	0.82348	1180.7	0.835
1181.19	0.80254	1181.19	0.81501	1181.19	0.81952	1181.19	0.8224	1181.19	0.8342
1181.67	0.80182	1181.67	0.81424	1181.67	0.81875	1181.67	0.82133	1181.67	0.83338
1182.15	0.80111	1182.15	0.81336	1182.15	0.81799	1182.15	0.82028	1182.15	0.83253
1182.63	0.8004	1182.63	0.81237	1182.63	0.81724	1182.63	0.81925	1182.63	0.83164
1183.11	0.79966	1183.11	0.81127	1183.11	0.81651	1183.11	0.81824	1183.11	0.83071
1183.6	0.79891	1183.6	0.81006	1183.6	0.81577	1183.6	0.81725	1183.6	0.82973
1184.08	0.79813	1184.08	0.80876	1184.08	0.81504	1184.08	0.81629	1184.08	0.82869
1184.56	0.79731	1184.56	0.80735	1184.56	0.81429	1184.56	0.81533	1184.56	0.82759
1185.04	0.79645	1185.04	0.80586	1185.04	0.81353	1185.04	0.81439	1185.04	0.82642
1185.53	0.79553	1185.53	0.80429	1185.53	0.81273	1185.53	0.81346	1185.53	0.82516
1186.01	0.79456	1186.01	0.80265	1186.01	0.8119	1186.01	0.81253	1186.01	0.82383
1186.49	0.79352	1186.49	0.80095	1186.49	0.81102	1186.49	0.81159	1186.49	0.8224
1186.97	0.79242	1186.97	0.79919	1186.97	0.81009	1186.97	0.81062	1186.97	0.82088
1187.45	0.79124	1187.45	0.79739	1187.45	0.80908	1187.45	0.80963	1187.45	0.81927
1187.93	0.78998	1187.93	0.79555	1187.93	0.80798	1187.93	0.80859	1187.93	0.81755
1188.42	0.78863	1188.42	0.79369	1188.42	0.8068	1188.42	0.80749	1188.42	0.81573
1188.9	0.78719	1188.9	0.79179	1188.9	0.8055	1188.9	0.80631	1188.9	0.8138
1189.38	0.78565	1189.38	0.78987	1189.38	0.80409	1189.38	0.80505	1189.38	0.81178
1189.86	0.78402	1189.86	0.78793	1189.86	0.80255	1189.86	0.80369	1189.86	0.80965
1190.35	0.78228	1190.35	0.78596	1190.35	0.80088	1190.35	0.80221	1190.35	0.80742
1190.83	0.78043	1190.83	0.78396	1190.83	0.79906	1190.83	0.8006	1190.83	0.80508
1191.31	0.77847	1191.31	0.78192	1191.31	0.79709	1191.31	0.79885	1191.31	0.80266
1191.79	0.7764	1191.79	0.77985	1191.79	0.79497	1191.79	0.79695	1191.79	0.80013
1192.27	0.77422	1192.27	0.77772	1192.27	0.79269	1192.27	0.79489	1192.27	0.79752
1192.76	0.77192	1192.76	0.77554	1192.76	0.79026	1192.76	0.79266	1192.76	0.79483
1193.24	0.76951	1193.24	0.77329	1193.24	0.78767	1193.24	0.79027	1193.24	0.79205
1193.72	0.76698	1193.72	0.77097	1193.72	0.78493	1193.72	0.78772	1193.72	0.78919
1194.2	0.76435	1194.2	0.76856	1194.2	0.78204	1194.2	0.78499	1194.2	0.78627
1194.68	0.76161	1194.68	0.76606	1194.68	0.77902	1194.68	0.78211	1194.68	0.78327
1195.17	0.75877	1195.17	0.76346	1195.17	0.77587	1195.17	0.77907	1195.17	0.78021
1195.65	0.75584	1195.65	0.76076	1195.65	0.77261	1195.65	0.77588	1195.65	0.7771
1196.13	0.75282	1196.13	0.75796	1196.13	0.76924	1196.13	0.77255	1196.13	0.77393
1196.61	0.74973	1196.61	0.75504	1196.61	0.76577	1196.61	0.76911	1196.61	0.7707
1197.1	0.74657	1197.1	0.75203	1197.1	0.76223	1197.1	0.76556	1197.1	0.76744
1197.58	0.74335	1197.58	0.74891	1197.58	0.75863	1197.58	0.76192	1197.58	0.76413
1198.06	0.74008	1198.06	0.7457	1198.06	0.75498	1198.06	0.7582	1198.06	0.76079
1198.54	0.73678	1198.54	0.7424	1198.54	0.7513	1198.54	0.75443	1198.54	0.75742
1199.02	0.73347	1199.02	0.73903	1199.02	0.7476	1199.02	0.75063	1199.02	0.75403
1199.51	0.73016	1199.51	0.7356	1199.51	0.7439	1199.51	0.74682	1199.51	0.75062
1199.99	0.72685	1199.99	0.73214	1199.99	0.74021	1199.99	0.74301	1199.99	0.74721
1200.47	0.72358	1200.47	0.72864	1200.47	0.73656	1200.47	0.73923	1200.47	0.7438
1200.95	0.72034	1200.95	0.72515	1200.95	0.73295	1200.95	0.7355	1200.95	0.74041
1201.43	0.71717	1201.43	0.72168	1201.43	0.7294	1201.43	0.73184	1201.43	0.73703
1201.92	0.71408	1201.92	0.71824	1201.92	0.72593	1201.92	0.72827	1201.92	0.7337
1202.4	0.71108	1202.4	0.71488	1202.4	0.72256	1202.4	0.72481	1202.4	0.73041
1202.88	0.70818	1202.88	0.7116	1202.88	0.71928	1202.88	0.72147	1202.88	0.72719
1203.36	0.70541	1203.36	0.70843	1203.36	0.71613	1203.36	0.71828	1203.36	0.72405
1203.85	0.70278	1203.85	0.7054	1203.85	0.71312	1203.85	0.71525	1203.85	0.72101
1204.33	0.70031	1204.33	0.70252	1204.33	0.71026	1204.33	0.7124	1204.33	0.71809
1204.81	0.69799	1204.81	0.69982	1204.81	0.70756	1204.81	0.70974	1204.81	0.7153
1205.29	0.69586	1205.29	0.69732	1205.29	0.70505	1205.29	0.70728	1205.29	0.71266
1205.77	0.69392	1205.77	0.69503	1205.77	0.70272	1205.77	0.70505	1205.77	0.71019
1206.26	0.69218	1206.26	0.69296	1206.26	0.70061	1206.26	0.70303	1206.26	0.70792
1206.74	0.69065	1206.74	0.69115	1206.74	0.69872	1206.74	0.70126	1206.74	0.70584
1207.22	0.68934	1207.22	0.68958	1207.22	0.69706	1207.22	0.69972	1207.22	0.70399
1207.7	0.68825	1207.7	0.68828	1207.7	0.69565	1207.7	0.69843	1207.7	0.70238
1208.18	0.68739	1208.18	0.68725	1208.18	0.69449	1208.18	0.6974	1208.18	0.70102
1208.67	0.68677	1208.67	0.68649	1208.67	0.69359	1208.67	0.69661	1208.67	0.69992
1209.15	0.68639	1209.15	0.68601	1209.15	0.69296	1209.15	0.69608	1209.15	0.69909
1209.63	0.68625	1209.63	0.68582	1209.63	0.69261	1209.63	0.6958	1209.63	0.69854
1210.11	0.68634	1210.11	0.68589	1210.11	0.69254	1210.11	0.69576	1210.11	0.69828
1210.6	0.68667	1210.6	0.68624	1210.6	0.69275	1210.6	0.69597	1210.6	0.69829
1211.08	0.68724	1211.08	0.68686	1211.08	0.69323	1211.08	0.69641	1211.08	0.69859
1211.56	0.68803	1211.56	0.68773	1211.56	0.69398	1211.56	0.69709	1211.56	0.69917
1212.04	0.68905	1212.04	0.68886	1212.04	0.69501	1212.04	0.69798	1212.04	0.70001
1212.52	0.69028	1212.52	0.69022	1212.52	0.69629	1212.52	0.69908	1212.52	0.70112
1213.01	0.69171	1213.01	0.69182	1213.01	0.69782	1213.01	0.70038	1213.01	0.70247
1213.49	0.69334	1213.49	0.69362	1213.49	0.69958	1213.49	0.70187	1213.49	0.70405
1213.97	0.69515	1213.97	0.69563	1213.97	0.70156	1213.97	0.70353	1213.97	0.70584
1214.45	0.69714	1214.45	0.69781	1214.45	0.70373	1214.45	0.70535	1214.45	0.70783
1214.93	0.69927	1214.93	0.70016	1214.93	0.70609	1214.93	0.70733	1214.93	0.70999
1215.42	0.70154	1215.42	0.70266	1215.42	0.70861	1215.42	0.70944	1215.42	0.7123
1215.9	0.70394	1215.9	0.70528	1215.9	0.71127	1215.9	0.71168	1215.9	0.71473
1216.38	0.70644	1216.38	0.70802	1216.38	0.71404	1216.38	0.71403	1216.38	0.71726
1216.86	0.70903	1216.86	0.71084	1216.86	0.7169	1216.86	0.71648	1216.86	0.71988
1217.34	0.7117	1217.34	0.71374	1217.34	0.71983	1217.34	0.71901	1217.34	0.72254
1217.83	0.71441	1217.83	0.71668	1217.83	0.72281	1217.83	0.72161	1217.83	0.72525
1218.31	0.71717	1218.31	0.71965	1218.31	0.72582	1218.31	0.72427	1218.31	0.72796
1218.79	0.71994	1218.79	0.72263	1218.79	0.72882	1218.79	0.72698	1218.79	0.73067
1219.27	0.72271	1219.27	0.72561	1219.27	0.73181	1219.27	0.72972	1219.27	0.73336
1219.76	0.72548	1219.76	0.72856	1219.76	0.73477	1219.76	0.73248	1219.76	0.73601
1220.24	0.72822	1220.24	0.73147	1220.24	0.73767	1220.24	0.73525	1220.24	0.7386
1220.72	0.73092	1220.72	0.73432	1220.72	0.7405	1220.72	0.73801	1220.72	0.74113
1221.2	0.73357	1221.2	0.73709	1221.2	0.74325	1221.2	0.74075	1221.2	0.7436
1221.68	0.73616	1221.68	0.73979	1221.68	0.74591	1221.68	0.74347	1221.68	0.74598
1222.17	0.73868	1222.17	0.74238	1222.17	0.74846	1222.17	0.74614	1222.17	0.74829
1222.65	0.74112	1222.65	0.74487	1222.65	0.75091	1222.65	0.74876	1222.65	0.75051
1223.13	0.74349	1223.13	0.74725	1223.13	0.75324	1223.13	0.75132	1223.13	0.75265
1223.61	0.74576	1223.61	0.74951	1223.61	0.75545	1223.61	0.75381	1223.61	0.7547
1224.09	0.74795	1224.09	0.75164	1224.09	0.75755	1224.09	0.75621	1224.09	0.75668
1224.58	0.75004	1224.58	0.75365	1224.58	0.75952	1224.58	0.75853	1224.58	0.75858
1225.06	0.75204	1225.06	0.75553	1225.06	0.76138	1225.06	0.76075	1225.06	0.7604
1225.54	0.75394	1225.54	0.75728	1225.54	0.76313	1225.54	0.76286	1225.54	0.76216
1226.02	0.75575	1226.02	0.75892	1226.02	0.76477	1226.02	0.76486	1226.02	0.76384
1226.51	0.75747	1226.51	0.76043	1226.51	0.7663	1226.51	0.76675	1226.51	0.76547
1226.99	0.7591	1226.99	0.76183	1226.99	0.76774	1226.99	0.76853	1226.99	0.76704
1227.47	0.76064	1227.47	0.76312	1227.47	0.76908	1227.47	0.77019	1227.47	0.76854
1227.95	0.7621	1227.95	0.76431	1227.95	0.77034	1227.95	0.77173	1227.95	0.77
1228.43	0.76346	1228.43	0.76541	1228.43	0.77152	1228.43	0.77316	1228.43	0.7714
1228.91	0.76475	1228.91	0.76642	1228.91	0.77263	1228.91	0.77448	1228.91	0.77274
1229.4	0.76596	1229.4	0.76736	1229.4	0.77368	1229.4	0.77569	1229.4	0.77403
1229.88	0.76708	1229.88	0.76822	1229.88	0.77466	1229.88	0.7768	1229.88	0.77526
1230.36	0.76813	1230.36	0.76902	1230.36	0.77559	1230.36	0.77782	1230.36	0.77643
1230.84	0.7691	1230.84	0.76976	1230.84	0.77646	1230.84	0.77875	1230.84	0.77754
1231.33	0.76999	1231.33	0.77045	1231.33	0.7773	1231.33	0.7796	1231.33	0.77859
1231.81	0.77081	1231.81	0.7711	1231.81	0.77809	1231.81	0.78037	1231.81	0.77957
1232.29	0.77155	1232.29	0.77171	1232.29	0.77884	1232.29	0.78108	1232.29	0.78048
1232.77	0.77222	1232.77	0.77228	1232.77	0.77955	1232.77	0.78172	1232.77	0.78132
1233.25	0.77281	1233.25	0.77282	1233.25	0.78023	1233.25	0.78232	1233.25	0.78209
1233.74	0.77334	1233.74	0.77333	1233.74	0.78088	1233.74	0.78287	1233.74	0.78278
1234.22	0.77379	1234.22	0.77381	1234.22	0.7815	1234.22	0.78338	1234.22	0.7834
1234.7	0.77417	1234.7	0.77427	1234.7	0.78208	1234.7	0.78385	1234.7	0.78394
1235.18	0.77449	1235.18	0.7747	1235.18	0.78263	1235.18	0.7843	1235.18	0.78441
1235.66	0.77475	1235.66	0.7751	1235.66	0.78315	1235.66	0.78471	1235.66	0.78481
1236.15	0.77494	1236.15	0.77547	1236.15	0.78364	1236.15	0.78509	1236.15	0.78514
1236.63	0.77508	1236.63	0.77582	1236.63	0.7841	1236.63	0.78544	1236.63	0.78541
1237.11	0.77516	1237.11	0.77614	1237.11	0.78452	1237.11	0.78577	1237.11	0.78561
1237.59	0.77519	1237.59	0.77643	1237.59	0.78491	1237.59	0.78606	1237.59	0.78576
1238.08	0.77518	1238.08	0.77669	1238.08	0.78526	1238.08	0.78631	1238.08	0.78585
1238.56	0.77513	1238.56	0.77691	1238.56	0.78558	1238.56	0.78653	1238.56	0.7859
1239.04	0.77505	1239.04	0.77711	1239.04	0.78586	1239.04	0.78671	1239.04	0.7859
1239.52	0.77494	1239.52	0.77727	1239.52	0.7861	1239.52	0.78684	1239.52	0.78586
1240	0.7748	1240	0.77741	1240	0.7863	1240	0.78692	1240	0.78579
1240.49	0.77464	1240.49	0.7775	1240.49	0.78645	1240.49	0.78694	1240.49	0.78569
1240.97	0.77447	1240.97	0.77757	1240.97	0.78656	1240.97	0.78691	1240.97	0.78555
1241.45	0.77428	1241.45	0.7776	1241.45	0.78662	1241.45	0.78682	1241.45	0.7854
1241.93	0.77408	1241.93	0.7776	1241.93	0.78664	1241.93	0.78667	1241.93	0.78522
1242.41	0.77387	1242.41	0.77756	1242.41	0.7866	1242.41	0.78645	1242.41	0.78502
1242.9	0.77366	1242.9	0.7775	1242.9	0.78651	1242.9	0.78617	1242.9	0.7848
1243.38	0.77344	1243.38	0.77739	1243.38	0.78637	1243.38	0.78583	1243.38	0.78457
1243.86	0.77322	1243.86	0.77725	1243.86	0.78618	1243.86	0.78543	1243.86	0.78432
1244.34	0.77298	1244.34	0.77707	1244.34	0.78593	1244.34	0.78497	1244.34	0.78406
1244.83	0.77274	1244.83	0.77686	1244.83	0.78563	1244.83	0.78445	1244.83	0.78378
1245.31	0.77249	1245.31	0.7766	1245.31	0.78527	1245.31	0.78388	1245.31	0.78349
1245.79	0.77222	1245.79	0.7763	1245.79	0.78485	1245.79	0.78326	1245.79	0.78318
1246.27	0.77193	1246.27	0.77596	1246.27	0.78438	1246.27	0.7826	1246.27	0.78287
1246.75	0.77161	1246.75	0.77557	1246.75	0.78386	1246.75	0.7819	1246.75	0.78254
1247.24	0.77127	1247.24	0.77513	1247.24	0.78328	1247.24	0.78117	1247.24	0.78219
1247.72	0.7709	1247.72	0.77465	1247.72	0.78265	1247.72	0.78042	1247.72	0.78183
1248.2	0.7705	1248.2	0.77411	1248.2	0.78198	1248.2	0.77964	1248.2	0.78145
1248.68	0.77006	1248.68	0.77351	1248.68	0.78126	1248.68	0.77885	1248.68	0.78105
1249.16	0.76957	1249.16	0.77287	1249.16	0.78051	1249.16	0.77804	1249.16	0.78063
1249.65	0.76904	1249.65	0.77216	1249.65	0.77971	1249.65	0.77722	1249.65	0.78018
1250.13	0.76847	1250.13	0.77141	1250.13	0.77889	1250.13	0.7764	1250.13	0.7797
1250.61	0.76785	1250.61	0.77059	1250.61	0.77803	1250.61	0.77558	1250.61	0.77919
1251.09	0.76718	1251.09	0.76973	1251.09	0.77716	1251.09	0.77475	1251.09	0.77863
1251.58	0.76646	1251.58	0.76882	1251.58	0.77626	1251.58	0.77393	1251.58	0.77802
1252.06	0.76569	1252.06	0.76786	1252.06	0.77535	1252.06	0.7731	1252.06	0.77735
1252.54	0.76487	1252.54	0.76686	1252.54	0.77443	1252.54	0.77227	1252.54	0.77662
1253.02	0.76401	1253.02	0.76581	1253.02	0.7735	1253.02	0.77144	1253.02	0.77582
1253.5	0.7631	1253.5	0.76474	1253.5	0.77256	1253.5	0.77061	1253.5	0.77493
1253.98	0.76215	1253.98	0.76363	1253.98	0.77162	1253.98	0.76976	1253.98	0.77396
1254.47	0.76115	1254.47	0.76249	1254.47	0.77068	1254.47	0.76891	1254.47	0.7729
1254.95	0.76012	1254.95	0.76134	1254.95	0.76973	1254.95	0.76805	1254.95	0.77174
1255.43	0.75905	1255.43	0.76016	1255.43	0.76878	1255.43	0.76716	1255.43	0.77048
1255.91	0.75794	1255.91	0.75897	1255.91	0.76783	1255.91	0.76626	1255.91	0.76911
1256.4	0.75679	1256.4	0.75776	1256.4	0.76686	1256.4	0.76532	1256.4	0.76765
1256.88	0.75561	1256.88	0.75655	1256.88	0.76588	1256.88	0.76436	1256.88	0.76608
1257.36	0.75439	1257.36	0.75532	1257.36	0.76487	1257.36	0.76336	1257.36	0.76441
1257.84	0.75313	1257.84	0.75409	1257.84	0.76384	1257.84	0.76231	1257.84	0.76265
1258.32	0.75183	1258.32	0.75284	1258.32	0.76278	1258.32	0.76122	1258.32	0.76082
1258.81	0.75049	1258.81	0.75158	1258.81	0.76168	1258.81	0.76008	1258.81	0.7589
1259.29	0.74911	1259.29	0.7503	1259.29	0.76052	1259.29	0.75888	1259.29	0.75693
1259.77	0.74768	1259.77	0.74899	1259.77	0.7593	1259.77	0.75761	1259.77	0.7549
1260.25	0.7462	1260.25	0.74766	1260.25	0.75802	1260.25	0.75627	1260.25	0.75284
1260.73	0.74466	1260.73	0.74629	1260.73	0.75666	1260.73	0.75486	1260.73	0.75074
1261.22	0.74306	1261.22	0.74487	1261.22	0.75521	1261.22	0.75337	1261.22	0.74864
1261.7	0.7414	1261.7	0.74341	1261.7	0.75368	1261.7	0.75179	1261.7	0.74653
1262.18	0.73967	1262.18	0.74188	1262.18	0.75204	1262.18	0.75012	1262.18	0.74443
1262.66	0.73787	1262.66	0.74028	1262.66	0.7503	1262.66	0.74836	1262.66	0.74233
1263.15	0.73599	1263.15	0.7386	1263.15	0.74845	1263.15	0.74649	1263.15	0.74026
1263.63	0.73403	1263.63	0.73684	1263.63	0.74648	1263.63	0.74453	1263.63	0.73821
1264.11	0.73199	1264.11	0.73498	1264.11	0.7444	1264.11	0.74245	1264.11	0.73617
1264.59	0.72986	1264.59	0.73301	1264.59	0.7422	1264.59	0.74027	1264.59	0.73416
1265.07	0.72764	1265.07	0.73094	1265.07	0.73988	1265.07	0.73797	1265.07	0.73215
1265.56	0.72533	1265.56	0.72875	1265.56	0.73744	1265.56	0.73556	1265.56	0.73014
1266.04	0.72292	1266.04	0.72644	1266.04	0.73488	1266.04	0.73303	1266.04	0.72812
1266.52	0.72041	1266.52	0.72401	1266.52	0.73221	1266.52	0.73039	1266.52	0.72607
1267	0.71781	1267	0.72146	1267	0.72943	1267	0.72763	1267	0.72399
1267.48	0.7151	1267.48	0.71877	1267.48	0.72654	1267.48	0.72476	1267.48	0.72184
1267.97	0.7123	1267.97	0.71597	1267.97	0.72354	1267.97	0.72177	1267.97	0.71962
1268.45	0.7094	1268.45	0.71304	1268.45	0.72045	1268.45	0.71868	1268.45	0.71731
1268.93	0.7064	1268.93	0.70999	1268.93	0.71726	1268.93	0.71547	1268.93	0.71489
1269.41	0.7033	1269.41	0.70683	1269.41	0.71398	1269.41	0.71217	1269.41	0.71235
1269.89	0.70011	1269.89	0.70355	1269.89	0.71062	1269.89	0.70876	1269.89	0.70967
1270.38	0.69682	1270.38	0.70018	1270.38	0.70718	1270.38	0.70525	1270.38	0.70684
1270.86	0.69345	1270.86	0.69671	1270.86	0.70367	1270.86	0.70166	1270.86	0.70385
1271.34	0.68999	1271.34	0.69315	1271.34	0.70008	1271.34	0.69798	1271.34	0.7007
1271.82	0.68645	1271.82	0.68951	1271.82	0.69643	1271.82	0.69422	1271.82	0.69738
1272.31	0.68284	1272.31	0.6858	1272.31	0.69273	1272.31	0.69038	1272.31	0.6939
1272.79	0.67916	1272.79	0.68202	1272.79	0.68896	1272.79	0.68649	1272.79	0.69026
1273.27	0.67543	1273.27	0.6782	1273.27	0.68515	1273.27	0.68253	1273.27	0.68646
1273.75	0.67164	1273.75	0.67432	1273.75	0.6813	1273.75	0.67852	1273.75	0.68252
1274.23	0.66781	1274.23	0.67042	1274.23	0.6774	1274.23	0.67447	1274.23	0.67845
1274.72	0.66394	1274.72	0.66648	1274.72	0.67347	1274.72	0.67039	1274.72	0.67426
1275.2	0.66005	1275.2	0.66252	1275.2	0.66951	1275.2	0.66628	1275.2	0.66996
1275.68	0.65614	1275.68	0.65856	1275.68	0.66553	1275.68	0.66215	1275.68	0.66559
1276.16	0.65223	1276.16	0.65458	1276.16	0.66154	1276.16	0.65802	1276.16	0.66116
1276.64	0.64833	1276.64	0.65062	1276.64	0.65754	1276.64	0.65388	1276.64	0.65669
1277.13	0.64444	1277.13	0.64666	1277.13	0.65354	1277.13	0.64976	1277.13	0.65219
1277.61	0.64059	1277.61	0.64273	1277.61	0.64955	1277.61	0.64566	1277.61	0.6477
1278.09	0.63677	1278.09	0.63882	1278.09	0.64558	1278.09	0.64159	1278.09	0.64322
1278.57	0.633	1278.57	0.63495	1278.57	0.64164	1278.57	0.63755	1278.57	0.63879
1279.06	0.62929	1279.06	0.63113	1279.06	0.63773	1279.06	0.63357	1279.06	0.63442
1279.54	0.62566	1279.54	0.62736	1279.54	0.63388	1279.54	0.62965	1279.54	0.63013
1280.02	0.6221	1280.02	0.62365	1280.02	0.63009	1280.02	0.62581	1280.02	0.62594
1280.5	0.61864	1280.5	0.62002	1280.5	0.62638	1280.5	0.62205	1280.5	0.62186
1280.98	0.61527	1280.98	0.61648	1280.98	0.62275	1280.98	0.61838	1280.98	0.61791
1281.47	0.61202	1281.47	0.61304	1281.47	0.61923	1281.47	0.61482	1281.47	0.6141
1281.95	0.60889	1281.95	0.6097	1281.95	0.61581	1281.95	0.61138	1281.95	0.61044
1282.43	0.60589	1282.43	0.60649	1282.43	0.61252	1282.43	0.60806	1282.43	0.60695
1282.91	0.60302	1282.91	0.60341	1282.91	0.60936	1282.91	0.60489	1282.91	0.60363
1283.39	0.6003	1283.39	0.60047	1283.39	0.60634	1283.39	0.60186	1283.39	0.60049
1283.88	0.59772	1283.88	0.5977	1283.88	0.60348	1283.88	0.59899	1283.88	0.59754
1284.36	0.59531	1284.36	0.59509	1284.36	0.60079	1284.36	0.59629	1284.36	0.59478
1284.84	0.59305	1284.84	0.59266	1284.84	0.59827	1284.84	0.59377	1284.84	0.59222
1285.32	0.59096	1285.32	0.59041	1285.32	0.59592	1285.32	0.59143	1285.32	0.58985
1285.81	0.58904	1285.81	0.58836	1285.81	0.59376	1285.81	0.58927	1285.81	0.58768
1286.29	0.58729	1286.29	0.5865	1286.29	0.59179	1286.29	0.58731	1286.29	0.58571
1286.77	0.5857	1286.77	0.58485	1286.77	0.59	1286.77	0.58554	1286.77	0.58393
1287.25	0.58429	1287.25	0.5834	1287.25	0.5884	1287.25	0.58396	1287.25	0.58234
1287.73	0.58303	1287.73	0.58214	1287.73	0.58698	1287.73	0.58257	1287.73	0.58093
1288.22	0.58194	1288.22	0.58108	1288.22	0.58574	1288.22	0.58136	1288.22	0.57969
1288.7	0.58099	1288.7	0.58021	1288.7	0.58467	1288.7	0.58034	1288.7	0.57862
1289.18	0.58018	1289.18	0.5795	1289.18	0.58376	1289.18	0.57948	1289.18	0.57769
1289.66	0.57951	1289.66	0.57896	1289.66	0.58299	1289.66	0.57877	1289.66	0.57691
1290.14	0.57894	1290.14	0.57856	1290.14	0.58236	1290.14	0.57821	1290.14	0.57624
1290.63	0.57848	1290.63	0.57829	1290.63	0.58184	1290.63	0.57777	1290.63	0.57568
1291.11	0.5781	1291.11	0.57813	1291.11	0.58142	1291.11	0.57744	1291.11	0.57521
1291.59	0.57778	1291.59	0.57804	1291.59	0.58108	1291.59	0.57719	1291.59	0.5748
1292.07	0.57752	1292.07	0.57801	1292.07	0.5808	1292.07	0.577	1292.07	0.57445
1292.56	0.57728	1292.56	0.57802	1292.56	0.58056	1292.56	0.57686	1292.56	0.57412
1293.04	0.57705	1293.04	0.57804	1293.04	0.58033	1293.04	0.57672	1293.04	0.5738
1293.52	0.57681	1293.52	0.57804	1293.52	0.5801	1293.52	0.57659	1293.52	0.57347
1294	0.57654	1294	0.57801	1294	0.57985	1294	0.57642	1294	0.57311
1294.48	0.57622	1294.48	0.57791	1294.48	0.57956	1294.48	0.57619	1294.48	0.57269
1294.96	0.57584	1294.96	0.57773	1294.96	0.5792	1294.96	0.5759	1294.96	0.5722
1295.45	0.57538	1295.45	0.57745	1295.45	0.57876	1295.45	0.57551	1295.45	0.57163
1295.93	0.57482	1295.93	0.57705	1295.93	0.57823	1295.93	0.57501	1295.93	0.57095
1296.41	0.57417	1296.41	0.57652	1296.41	0.57759	1296.41	0.57438	1296.41	0.57016
1296.89	0.57341	1296.89	0.57584	1296.89	0.57684	1296.89	0.57362	1296.89	0.56924
1297.38	0.57253	1297.38	0.57502	1297.38	0.57596	1297.38	0.57271	1297.38	0.56819
1297.86	0.57154	1297.86	0.57405	1297.86	0.57496	1297.86	0.57166	1297.86	0.56699
1298.34	0.57043	1298.34	0.57292	1298.34	0.57382	1298.34	0.57045	1298.34	0.56565
1298.82	0.5692	1298.82	0.57164	1298.82	0.57256	1298.82	0.5691	1298.82	0.56416
1299.3	0.56787	1299.3	0.57022	1299.3	0.57117	1299.3	0.5676	1299.3	0.56253
1299.79	0.56645	1299.79	0.56867	1299.79	0.56966	1299.79	0.56598	1299.79	0.56077
1300.27	0.56493	1300.27	0.56699	1300.27	0.56804	1300.27	0.56423	1300.27	0.55888
1300.75	0.56334	1300.75	0.5652	1300.75	0.56633	1300.75	0.56237	1300.75	0.55687
1301.23	0.56168	1301.23	0.56332	1301.23	0.56452	1301.23	0.56042	1301.23	0.55476
1301.71	0.55998	1301.71	0.56137	1301.71	0.56265	1301.71	0.5584	1301.71	0.55257
1302.2	0.55825	1302.2	0.55936	1302.2	0.56072	1302.2	0.55633	1302.2	0.55032
1302.68	0.55651	1302.68	0.55732	1302.68	0.55875	1302.68	0.55423	1302.68	0.54802
1303.16	0.55478	1303.16	0.55527	1303.16	0.55675	1303.16	0.55211	1303.16	0.54571
1303.64	0.55307	1303.64	0.55323	1303.64	0.55476	1303.64	0.55001	1303.64	0.5434
1304.12	0.5514	1304.12	0.55121	1304.12	0.55277	1304.12	0.54794	1304.12	0.54112
1304.61	0.54978	1304.61	0.54925	1304.61	0.55082	1304.61	0.54591	1304.61	0.53889
1305.09	0.54824	1305.09	0.54735	1305.09	0.54892	1305.09	0.54396	1305.09	0.53674
1305.57	0.54678	1305.57	0.54554	1305.57	0.54708	1305.57	0.54209	1305.57	0.5347
1306.05	0.54542	1306.05	0.54384	1306.05	0.54532	1306.05	0.54031	1306.05	0.53278
1306.54	0.54417	1306.54	0.54225	1306.54	0.54365	1306.54	0.53866	1306.54	0.53101
1307.02	0.54305	1307.02	0.5408	1307.02	0.54209	1307.02	0.53712	1307.02	0.5294
1307.5	0.54205	1307.5	0.53949	1307.5	0.54065	1307.5	0.53572	1307.5	0.52797
1307.98	0.5412	1307.98	0.53833	1307.98	0.53934	1307.98	0.53445	1307.98	0.52674
1308.46	0.54049	1308.46	0.53734	1308.46	0.53816	1308.46	0.53333	1308.46	0.52572
1308.95	0.53992	1308.95	0.53651	1308.95	0.53712	1308.95	0.53236	1308.95	0.52491
1309.43	0.53951	1309.43	0.53585	1309.43	0.53624	1309.43	0.53154	1309.43	0.52432
1309.91	0.53925	1309.91	0.53536	1309.91	0.5355	1309.91	0.53087	1309.91	0.52395
1310.39	0.53914	1310.39	0.53504	1310.39	0.53493	1310.39	0.53035	1310.39	0.52379
1310.88	0.53918	1310.88	0.53489	1310.88	0.53452	1310.88	0.52998	1310.88	0.52384
1311.36	0.53938	1311.36	0.53491	1311.36	0.53427	1311.36	0.52975	1311.36	0.52409
1311.84	0.53972	1311.84	0.53509	1311.84	0.53418	1311.84	0.52967	1311.84	0.52454
1312.32	0.54021	1312.32	0.53543	1312.32	0.53426	1312.32	0.52973	1312.32	0.52515
1312.8	0.54083	1312.8	0.53593	1312.8	0.53449	1312.8	0.52993	1312.8	0.52593
1313.29	0.5416	1313.29	0.53657	1313.29	0.53489	1313.29	0.53026	1313.29	0.52686
1313.77	0.5425	1313.77	0.53735	1313.77	0.53545	1313.77	0.53073	1313.77	0.52791
1314.25	0.54352	1314.25	0.53826	1314.25	0.53616	1314.25	0.53133	1314.25	0.52907
1314.73	0.54467	1314.73	0.5393	1314.73	0.53703	1314.73	0.53207	1314.73	0.53032
1315.21	0.54593	1315.21	0.54046	1315.21	0.53805	1315.21	0.53292	1315.21	0.53165
1315.7	0.54731	1315.7	0.54173	1315.7	0.53922	1315.7	0.53391	1315.7	0.53303
1316.18	0.54879	1316.18	0.5431	1316.18	0.54053	1316.18	0.53502	1316.18	0.53446
1316.66	0.55038	1316.66	0.54459	1316.66	0.54198	1316.66	0.53626	1316.66	0.53592
1317.14	0.55206	1317.14	0.54617	1317.14	0.54356	1317.14	0.53762	1317.14	0.53741
1317.62	0.55384	1317.62	0.54784	1317.62	0.54527	1317.62	0.53911	1317.62	0.53891
1318.11	0.55571	1318.11	0.54961	1318.11	0.54711	1318.11	0.54072	1318.11	0.54042
1318.59	0.55767	1318.59	0.55146	1318.59	0.54907	1318.59	0.54245	1318.59	0.54194
1319.07	0.55971	1319.07	0.55341	1319.07	0.55115	1319.07	0.5443	1319.07	0.54348
1319.55	0.56185	1319.55	0.55545	1319.55	0.55333	1319.55	0.54628	1319.55	0.54503
1320.04	0.56406	1320.04	0.55758	1320.04	0.55563	1320.04	0.54837	1320.04	0.54661
1320.52	0.56636	1320.52	0.55979	1320.52	0.55802	1320.52	0.55058	1320.52	0.54821
1321	0.56874	1321	0.5621	1321	0.56051	1321	0.5529	1321	0.54986
1321.48	0.5712	1321.48	0.56451	1321.48	0.56309	1321.48	0.55533	1321.48	0.55156
1321.96	0.57375	1321.96	0.56701	1321.96	0.56576	1321.96	0.55787	1321.96	0.55332
1322.45	0.57637	1322.45	0.5696	1322.45	0.56851	1322.45	0.56052	1322.45	0.55516
1322.93	0.57909	1322.93	0.5723	1322.93	0.57134	1322.93	0.56326	1322.93	0.55709
1323.41	0.58188	1323.41	0.57509	1323.41	0.57425	1323.41	0.5661	1323.41	0.55912
1323.89	0.58476	1323.89	0.57798	1323.89	0.57723	1323.89	0.56904	1323.89	0.56126
1324.37	0.58772	1324.37	0.58097	1324.37	0.58027	1324.37	0.57205	1324.37	0.56353
1324.86	0.59076	1324.86	0.58406	1324.86	0.58338	1324.86	0.57515	1324.86	0.56592
1325.34	0.59387	1325.34	0.58724	1325.34	0.58655	1325.34	0.57831	1325.34	0.56845
1325.82	0.59707	1325.82	0.5905	1325.82	0.58977	1325.82	0.58155	1325.82	0.57112
1326.3	0.60033	1326.3	0.59385	1326.3	0.59304	1326.3	0.58484	1326.3	0.57392
1326.79	0.60366	1326.79	0.59727	1326.79	0.59635	1326.79	0.58818	1326.79	0.57685
1327.27	0.60706	1327.27	0.60076	1327.27	0.59971	1327.27	0.59156	1327.27	0.57992
1327.75	0.6105	1327.75	0.60431	1327.75	0.60309	1327.75	0.59498	1327.75	0.5831
1328.23	0.61399	1328.23	0.6079	1328.23	0.6065	1328.23	0.59843	1328.23	0.58639
1328.71	0.61751	1328.71	0.61152	1328.71	0.60993	1328.71	0.60189	1328.71	0.58977
1329.19	0.62106	1329.19	0.61517	1329.19	0.61337	1329.19	0.60535	1329.19	0.59323
1329.68	0.62462	1329.68	0.61881	1329.68	0.6168	1329.68	0.60881	1329.68	0.59675
1330.16	0.62817	1330.16	0.62245	1330.16	0.62022	1330.16	0.61225	1330.16	0.60031
1330.64	0.63172	1330.64	0.62606	1330.64	0.62362	1330.64	0.61566	1330.64	0.60388
1331.12	0.63523	1331.12	0.62962	1331.12	0.62698	1331.12	0.61904	1331.12	0.60746
1331.61	0.6387	1331.61	0.63312	1331.61	0.63029	1331.61	0.62236	1331.61	0.61101
1332.09	0.6421	1332.09	0.63655	1332.09	0.63355	1332.09	0.62561	1332.09	0.61451
1332.57	0.64543	1332.57	0.63988	1332.57	0.63673	1332.57	0.62879	1332.57	0.61794
1333.05	0.64867	1333.05	0.64311	1333.05	0.63982	1333.05	0.63187	1333.05	0.62128
1333.53	0.65181	1333.53	0.64621	1333.53	0.64281	1333.53	0.63485	1333.53	0.62451
1334.02	0.65482	1334.02	0.64917	1334.02	0.64569	1334.02	0.63772	1334.02	0.62761
1334.5	0.65771	1334.5	0.65198	1334.5	0.64844	1334.5	0.64046	1334.5	0.63057
1334.98	0.66044	1334.98	0.65463	1334.98	0.65106	1334.98	0.64305	1334.98	0.63336
1335.46	0.66302	1335.46	0.65711	1335.46	0.65353	1335.46	0.6455	1335.46	0.63599
1335.94	0.66544	1335.94	0.65941	1335.94	0.65585	1335.94	0.6478	1335.94	0.63843
1336.43	0.66767	1336.43	0.66152	1336.43	0.658	1336.43	0.64992	1336.43	0.64068
1336.91	0.66973	1336.91	0.66345	1336.91	0.65999	1336.91	0.65188	1336.91	0.64273
1337.39	0.67161	1337.39	0.66518	1337.39	0.66179	1337.39	0.65366	1337.39	0.64458
1337.87	0.6733	1337.87	0.66671	1337.87	0.66343	1337.87	0.65526	1337.87	0.64624
1338.36	0.6748	1338.36	0.66806	1338.36	0.66488	1338.36	0.65668	1338.36	0.64769
1338.84	0.67611	1338.84	0.66921	1338.84	0.66616	1338.84	0.65792	1338.84	0.64895
1339.32	0.67725	1339.32	0.67018	1339.32	0.66727	1339.32	0.65899	1339.32	0.65001
1339.8	0.67821	1339.8	0.67096	1339.8	0.6682	1339.8	0.65988	1339.8	0.6509
1340.28	0.679	1340.28	0.67158	1340.28	0.66898	1340.28	0.66061	1340.28	0.65161
1340.77	0.67963	1340.77	0.67204	1340.77	0.6696	1340.77	0.66118	1340.77	0.65215
1341.25	0.68012	1341.25	0.67235	1341.25	0.67007	1341.25	0.6616	1341.25	0.65255
1341.73	0.68047	1341.73	0.67252	1341.73	0.67042	1341.73	0.66188	1341.73	0.6528
1342.21	0.68071	1342.21	0.67257	1342.21	0.67064	1342.21	0.66204	1342.21	0.65293
1342.69	0.68084	1342.69	0.67251	1342.69	0.67075	1342.69	0.66208	1342.69	0.65295
1343.18	0.68087	1343.18	0.67235	1343.18	0.67077	1343.18	0.66202	1343.18	0.65286
1343.66	0.68084	1343.66	0.67212	1343.66	0.67071	1343.66	0.66188	1343.66	0.6527
1344.14	0.68075	1344.14	0.67183	1344.14	0.67059	1344.14	0.66168	1344.14	0.65247
1344.62	0.68062	1344.62	0.6715	1344.62	0.67041	1344.62	0.66141	1344.62	0.65218
1345.11	0.68046	1345.11	0.67114	1345.11	0.6702	1345.11	0.66111	1345.11	0.65186
1345.59	0.6803	1345.59	0.67077	1345.59	0.66997	1345.59	0.66078	1345.59	0.65151
1346.07	0.68014	1346.07	0.67041	1346.07	0.66974	1346.07	0.66044	1346.07	0.65115
1346.55	0.68	1346.55	0.67007	1346.55	0.66951	1346.55	0.66011	1346.55	0.65079
1347.03	0.67989	1347.03	0.66977	1347.03	0.6693	1347.03	0.6598	1347.03	0.65044
1347.52	0.67983	1347.52	0.66952	1347.52	0.66913	1347.52	0.65951	1347.52	0.65013
1348	0.67983	1348	0.66934	1348	0.669	1348	0.65927	1348	0.64984
1348.48	0.6799	1348.48	0.66924	1348.48	0.66893	1348.48	0.65909	1348.48	0.64961
1348.96	0.68004	1348.96	0.66923	1348.96	0.66892	1348.96	0.65898	1348.96	0.64944
1349.44	0.68026	1349.44	0.66933	1349.44	0.66899	1349.44	0.65894	1349.44	0.64933
1349.93	0.68057	1349.93	0.66953	1349.93	0.66914	1349.93	0.65899	1349.93	0.6493
1350.41	0.68098	1350.41	0.66985	1350.41	0.66937	1350.41	0.65914	1350.41	0.64936
1350.89	0.68148	1350.89	0.67029	1350.89	0.6697	1350.89	0.65938	1350.89	0.64951
1351.37	0.68208	1351.37	0.67087	1351.37	0.67014	1351.37	0.65974	1351.37	0.64976
1351.86	0.68279	1351.86	0.67157	1351.86	0.67067	1351.86	0.66022	1351.86	0.65011
1352.34	0.6836	1352.34	0.67241	1352.34	0.67132	1352.34	0.66081	1352.34	0.65057
1352.82	0.68452	1352.82	0.67339	1352.82	0.67208	1352.82	0.66153	1352.82	0.65115
1353.3	0.68554	1353.3	0.6745	1353.3	0.67295	1353.3	0.66238	1353.3	0.65185
1353.78	0.68667	1353.78	0.67574	1353.78	0.67394	1353.78	0.66336	1353.78	0.65267
1354.27	0.6879	1354.27	0.67712	1354.27	0.67505	1354.27	0.66448	1354.27	0.65362
1354.75	0.68924	1354.75	0.67862	1354.75	0.67628	1354.75	0.66572	1354.75	0.6547
1355.23	0.69068	1355.23	0.68024	1355.23	0.67762	1355.23	0.66709	1355.23	0.6559
1355.71	0.69221	1355.71	0.68198	1355.71	0.67909	1355.71	0.66859	1355.71	0.65722
1356.19	0.69384	1356.19	0.68383	1356.19	0.68067	1356.19	0.67022	1356.19	0.65867
1356.68	0.69556	1356.68	0.68578	1356.68	0.68236	1356.68	0.67196	1356.68	0.66024
1357.16	0.69738	1357.16	0.68782	1357.16	0.68417	1357.16	0.67381	1357.16	0.66192
1357.64	0.69927	1357.64	0.68994	1357.64	0.68608	1357.64	0.67576	1357.64	0.66372
1358.12	0.70124	1358.12	0.69214	1358.12	0.6881	1358.12	0.67781	1358.12	0.66561
1358.6	0.70329	1358.6	0.6944	1358.6	0.69021	1358.6	0.67994	1358.6	0.6676
1359.09	0.7054	1359.09	0.69671	1359.09	0.6924	1359.09	0.68215	1359.09	0.66967
1359.57	0.70756	1359.57	0.69907	1359.57	0.69468	1359.57	0.68441	1359.57	0.67182
1360.05	0.70978	1360.05	0.70145	1360.05	0.69702	1360.05	0.68673	1360.05	0.67403
1360.53	0.71203	1360.53	0.70386	1360.53	0.69942	1360.53	0.68908	1360.53	0.67628
1361.02	0.71431	1361.02	0.70627	1361.02	0.70187	1361.02	0.69145	1361.02	0.67857
1361.5	0.71662	1361.5	0.70869	1361.5	0.70435	1361.5	0.69384	1361.5	0.68089
1361.98	0.71893	1361.98	0.71109	1361.98	0.70685	1361.98	0.69622	1361.98	0.68321
1362.46	0.72124	1362.46	0.71347	1362.46	0.70936	1362.46	0.69859	1362.46	0.68554
1362.94	0.72354	1362.94	0.71582	1362.94	0.71186	1362.94	0.70094	1362.94	0.68785
1363.43	0.72582	1363.43	0.71814	1363.43	0.71435	1363.43	0.70325	1363.43	0.69013
1363.91	0.72807	1363.91	0.72042	1363.91	0.71681	1363.91	0.70552	1363.91	0.69238
1364.39	0.73029	1364.39	0.72265	1364.39	0.71923	1364.39	0.70775	1364.39	0.69459
1364.87	0.73246	1364.87	0.72482	1364.87	0.72159	1364.87	0.70994	1364.87	0.69675
1365.35	0.73459	1365.35	0.72695	1365.35	0.7239	1365.35	0.71207	1365.35	0.69886
1365.84	0.73666	1365.84	0.72903	1365.84	0.72615	1365.84	0.71415	1365.84	0.70092
1366.32	0.73869	1366.32	0.73106	1366.32	0.72833	1366.32	0.71618	1366.32	0.70293
1366.8	0.74067	1366.8	0.73304	1366.8	0.73045	1366.8	0.71818	1366.8	0.70489
1367.28	0.74262	1367.28	0.73499	1367.28	0.7325	1367.28	0.72014	1367.28	0.70681
1367.77	0.74452	1367.77	0.73691	1367.77	0.7345	1367.77	0.72208	1367.77	0.7087
1368.25	0.74641	1368.25	0.73881	1368.25	0.73645	1368.25	0.72401	1368.25	0.71057
1368.73	0.74828	1368.73	0.7407	1368.73	0.73836	1368.73	0.72595	1368.73	0.71244
1369.21	0.75016	1369.21	0.7426	1369.21	0.74024	1369.21	0.7279	1369.21	0.71432
1369.69	0.75206	1369.69	0.74452	1369.69	0.74212	1369.69	0.72989	1369.69	0.71623
1370.17	0.75399	1370.17	0.74648	1370.17	0.74401	1370.17	0.73193	1370.17	0.71818
1370.66	0.75598	1370.66	0.7485	1370.66	0.74593	1370.66	0.73404	1370.66	0.72019
1371.14	0.75805	1371.14	0.75058	1371.14	0.74791	1371.14	0.73624	1371.14	0.72229
1371.62	0.76021	1371.62	0.75275	1371.62	0.74996	1371.62	0.73854	1371.62	0.7245
1372.1	0.76249	1372.1	0.75502	1372.1	0.75211	1372.1	0.74097	1372.1	0.72682
1372.59	0.76489	1372.59	0.75741	1372.59	0.75437	1372.59	0.74352	1372.59	0.72927
1373.07	0.76744	1373.07	0.75992	1373.07	0.75677	1373.07	0.74622	1373.07	0.73188
1373.55	0.77015	1373.55	0.76257	1373.55	0.75931	1373.55	0.74907	1373.55	0.73464
1374.03	0.77302	1374.03	0.76536	1374.03	0.76203	1374.03	0.75208	1374.03	0.73757
1374.51	0.77606	1374.51	0.7683	1374.51	0.76491	1374.51	0.75525	1374.51	0.74067
1375	0.77927	1375	0.77139	1375	0.76797	1375	0.75857	1375	0.74393
1375.48	0.78265	1375.48	0.77463	1375.48	0.77122	1375.48	0.76205	1375.48	0.74736
1375.96	0.78618	1375.96	0.778	1375.96	0.77463	1375.96	0.76567	1375.96	0.75095
1376.44	0.78985	1376.44	0.7815	1376.44	0.77821	1376.44	0.76942	1376.44	0.75468
1376.92	0.79364	1376.92	0.78511	1376.92	0.78194	1376.92	0.77329	1376.92	0.75853
1377.41	0.79754	1377.41	0.78882	1377.41	0.78579	1377.41	0.77724	1377.41	0.76248
1377.89	0.8015	1377.89	0.79261	1377.89	0.78975	1377.89	0.78126	1377.89	0.76652
1378.37	0.80551	1378.37	0.79644	1378.37	0.79378	1378.37	0.78532	1378.37	0.7706
1378.85	0.80952	1378.85	0.80029	1378.85	0.79786	1378.85	0.78939	1378.85	0.7747
1379.34	0.8135	1379.34	0.80414	1379.34	0.80194	1379.34	0.79344	1379.34	0.77878
1379.82	0.81742	1379.82	0.80794	1379.82	0.806	1379.82	0.79743	1379.82	0.78282
1380.3	0.82123	1380.3	0.81168	1380.3	0.80998	1380.3	0.80134	1380.3	0.78677
1380.78	0.82491	1380.78	0.81531	1380.78	0.81386	1380.78	0.80512	1380.78	0.7906
1381.26	0.8284	1381.26	0.81881	1381.26	0.81759	1381.26	0.80876	1381.26	0.79428
1381.75	0.83169	1381.75	0.82215	1381.75	0.82115	1381.75	0.81221	1381.75	0.79778
1382.23	0.83474	1382.23	0.82529	1382.23	0.82449	1382.23	0.81546	1382.23	0.80107
1382.71	0.83753	1382.71	0.82821	1382.71	0.82759	1382.71	0.81848	1382.71	0.80412
1383.19	0.84004	1383.19	0.83089	1383.19	0.83042	1383.19	0.82124	1383.19	0.80692
1383.67	0.84226	1383.67	0.83331	1383.67	0.83297	1383.67	0.82374	1383.67	0.80944
1384.16	0.84417	1384.16	0.83545	1384.16	0.83522	1384.16	0.82597	1384.16	0.81168
1384.64	0.84578	1384.64	0.83731	1384.64	0.83717	1384.64	0.82791	1384.64	0.81363
1385.12	0.84709	1385.12	0.83888	1385.12	0.83881	1385.12	0.82958	1385.12	0.81529
1385.6	0.84811	1385.6	0.84017	1385.6	0.84015	1385.6	0.83097	1385.6	0.81667
1386.09	0.84886	1386.09	0.84117	1386.09	0.84121	1386.09	0.83209	1386.09	0.81777
1386.57	0.84937	1386.57	0.8419	1386.57	0.84199	1386.57	0.83296	1386.57	0.81862
1387.05	0.84965	1387.05	0.84238	1387.05	0.84252	1387.05	0.8336	1387.05	0.81923
1387.53	0.84974	1387.53	0.84262	1387.53	0.84283	1387.53	0.83404	1387.53	0.81962
1388.01	0.84968	1388.01	0.84266	1388.01	0.84294	1388.01	0.83429	1388.01	0.81984
1388.5	0.84949	1388.5	0.84251	1388.5	0.8429	1388.5	0.83439	1388.5	0.81991
1388.98	0.84922	1388.98	0.84222	1388.98	0.84274	1388.98	0.83437	1388.98	0.81985
1389.46	0.84891	1389.46	0.84181	1389.46	0.8425	1389.46	0.83426	1389.46	0.81972
1389.94	0.84858	1389.94	0.84132	1389.94	0.84221	1389.94	0.8341	1389.94	0.81954
1390.42	0.84829	1390.42	0.84079	1390.42	0.84191	1390.42	0.83391	1390.42	0.81934
1390.91	0.84805	1390.91	0.84025	1390.91	0.84163	1390.91	0.83374	1390.91	0.81916
1391.39	0.8479	1391.39	0.83975	1391.39	0.84142	1391.39	0.8336	1391.39	0.81904
1391.87	0.84786	1391.87	0.8393	1391.87	0.84129	1391.87	0.83352	1391.87	0.819
1392.35	0.84796	1392.35	0.83896	1392.35	0.84127	1392.35	0.83353	1392.35	0.81906
1392.84	0.84821	1392.84	0.83873	1392.84	0.84139	1392.84	0.83365	1392.84	0.81925
1393.32	0.84862	1393.32	0.83866	1393.32	0.84166	1393.32	0.83389	1393.32	0.81959
1393.8	0.8492	1393.8	0.83875	1393.8	0.8421	1393.8	0.83428	1393.8	0.82008
1394.28	0.84995	1394.28	0.83903	1394.28	0.8427	1394.28	0.8348	1394.28	0.82074
1394.76	0.85086	1394.76	0.83951	1394.76	0.84348	1394.76	0.83548	1394.76	0.82157
1395.24	0.85194	1395.24	0.8402	1395.24	0.84443	1395.24	0.83631	1395.24	0.82257
1395.73	0.85317	1395.73	0.84108	1395.73	0.84554	1395.73	0.83729	1395.73	0.82373
1396.21	0.85453	1396.21	0.84217	1396.21	0.8468	1396.21	0.8384	1396.21	0.82505
1396.69	0.856	1396.69	0.84346	1396.69	0.8482	1396.69	0.83965	1396.69	0.8265
1397.17	0.85757	1397.17	0.84492	1397.17	0.84972	1397.17	0.84101	1397.17	0.82808
1397.66	0.85922	1397.66	0.84655	1397.66	0.85134	1397.66	0.84247	1397.66	0.82976
1398.14	0.86091	1398.14	0.84831	1398.14	0.85303	1398.14	0.84401	1398.14	0.83153
1398.62	0.86264	1398.62	0.8502	1398.62	0.85477	1398.62	0.84561	1398.62	0.83335
1399.1	0.86437	1399.1	0.85218	1399.1	0.85654	1399.1	0.84726	1399.1	0.83521
1399.58	0.86608	1399.58	0.85422	1399.58	0.85831	1399.58	0.84892	1399.58	0.83708
1400.07	0.86776	1400.07	0.85629	1400.07	0.86006	1400.07	0.85059	1400.07	0.83894
1400.55	0.86937	1400.55	0.85837	1400.55	0.86175	1400.55	0.85224	1400.55	0.84077
1401.03	0.87091	1401.03	0.86042	1401.03	0.86338	1401.03	0.85384	1401.03	0.84253
1401.51	0.87236	1401.51	0.86242	1401.51	0.86492	1401.51	0.85539	1401.51	0.84421
1401.99	0.8737	1401.99	0.86434	1401.99	0.86634	1401.99	0.85685	1401.99	0.84579
1402.48	0.87492	1402.48	0.86615	1402.48	0.86764	1402.48	0.85823	1402.48	0.84726
1402.96	0.87601	1402.96	0.86783	1402.96	0.86879	1402.96	0.85949	1402.96	0.84859
1403.44	0.87696	1403.44	0.86936	1403.44	0.8698	1403.44	0.86063	1403.44	0.84978
1403.92	0.87777	1403.92	0.87073	1403.92	0.87064	1403.92	0.86163	1403.92	0.85082
1404.41	0.87843	1404.41	0.87191	1404.41	0.8713	1404.41	0.8625	1404.41	0.85169
1404.89	0.87895	1404.89	0.8729	1404.89	0.8718	1404.89	0.86321	1404.89	0.8524
1405.37	0.87932	1405.37	0.8737	1405.37	0.87212	1405.37	0.86377	1405.37	0.85294
1405.85	0.87954	1405.85	0.87429	1405.85	0.87227	1405.85	0.86417	1405.85	0.85331
1406.33	0.87962	1406.33	0.87467	1406.33	0.87225	1406.33	0.86441	1406.33	0.85351
1406.82	0.87956	1406.82	0.87486	1406.82	0.87206	1406.82	0.86449	1406.82	0.85355
1407.3	0.87938	1407.3	0.87485	1407.3	0.87172	1407.3	0.86442	1407.3	0.85343
1407.78	0.87907	1407.78	0.87466	1407.78	0.87123	1407.78	0.86419	1407.78	0.85315
1408.26	0.87864	1408.26	0.87428	1408.26	0.8706	1408.26	0.86382	1408.26	0.85274
1408.74	0.8781	1408.74	0.87374	1408.74	0.86984	1408.74	0.86331	1408.74	0.85219
1409.23	0.87747	1409.23	0.87305	1409.23	0.86896	1409.23	0.86268	1409.23	0.85151
1409.71	0.87674	1409.71	0.87222	1409.71	0.86799	1409.71	0.86192	1409.71	0.85071
1410.19	0.87593	1410.19	0.87126	1410.19	0.86693	1410.19	0.86105	1410.19	0.84981
1410.67	0.87505	1410.67	0.8702	1410.67	0.86579	1410.67	0.86009	1410.67	0.84881
1411.15	0.87411	1411.15	0.86905	1411.15	0.86458	1411.15	0.85904	1411.15	0.84773
1411.64	0.87311	1411.64	0.86782	1411.64	0.86333	1411.64	0.85792	1411.64	0.84657
1412.12	0.87206	1412.12	0.86653	1412.12	0.86204	1412.12	0.85673	1412.12	0.84535
1412.6	0.87097	1412.6	0.8652	1412.6	0.86072	1412.6	0.85549	1412.6	0.84407
1413.08	0.86985	1413.08	0.86384	1413.08	0.85939	1413.08	0.85422	1413.08	0.84274
1413.57	0.86872	1413.57	0.86246	1413.57	0.85805	1413.57	0.85292	1413.57	0.84138
1414.05	0.86756	1414.05	0.86107	1414.05	0.85672	1414.05	0.8516	1414.05	0.83998
1414.53	0.8664	1414.53	0.85969	1414.53	0.8554	1414.53	0.85027	1414.53	0.83857
1415.01	0.86524	1415.01	0.85832	1415.01	0.8541	1415.01	0.84895	1415.01	0.83715
1415.49	0.86409	1415.49	0.85699	1415.49	0.85282	1415.49	0.84764	1415.49	0.83572
1415.98	0.86295	1415.98	0.85568	1415.98	0.85158	1415.98	0.84635	1415.98	0.8343
1416.46	0.86184	1416.46	0.85442	1416.46	0.85038	1416.46	0.84509	1416.46	0.8329
1416.94	0.86075	1416.94	0.8532	1416.94	0.84923	1416.94	0.84386	1416.94	0.83151
1417.42	0.8597	1417.42	0.85204	1417.42	0.84813	1417.42	0.84267	1417.42	0.83016
1417.9	0.8587	1417.9	0.85095	1417.9	0.84708	1417.9	0.84153	1417.9	0.82885
1418.39	0.85776	1418.39	0.84992	1418.39	0.8461	1418.39	0.84045	1418.39	0.8276
1418.87	0.85688	1418.87	0.84897	1418.87	0.84519	1418.87	0.83943	1418.87	0.82641
1419.35	0.85608	1419.35	0.84811	1419.35	0.84435	1419.35	0.83849	1419.35	0.8253
1419.83	0.85537	1419.83	0.84733	1419.83	0.84361	1419.83	0.83763	1419.83	0.82427
1420.32	0.85477	1420.32	0.84666	1420.32	0.84296	1420.32	0.83686	1420.32	0.82336
1420.8	0.85427	1420.8	0.8461	1420.8	0.84242	1420.8	0.83619	1420.8	0.82257
1421.28	0.85391	1421.28	0.84567	1421.28	0.842	1421.28	0.83564	1421.28	0.82191
1421.76	0.85369	1421.76	0.84538	1421.76	0.84171	1421.76	0.83522	1421.76	0.82141
1422.24	0.85363	1422.24	0.84524	1422.24	0.84157	1422.24	0.83495	1422.24	0.82108
1422.73	0.85375	1422.73	0.84526	1422.73	0.8416	1422.73	0.83485	1422.73	0.82094
1423.21	0.85406	1423.21	0.84548	1423.21	0.84181	1423.21	0.83493	1423.21	0.82102
1423.69	0.85457	1423.69	0.84589	1423.69	0.84221	1423.69	0.83521	1423.69	0.82132
1424.17	0.85531	1424.17	0.84653	1424.17	0.84283	1424.17	0.83571	1424.17	0.82186
1424.65	0.85629	1424.65	0.84741	1424.65	0.84369	1424.65	0.83645	1424.65	0.82267
1425.14	0.85753	1425.14	0.84854	1425.14	0.8448	1425.14	0.83746	1425.14	0.82376
1425.62	0.85903	1425.62	0.84995	1425.62	0.84618	1425.62	0.83874	1425.62	0.82514
1426.1	0.86081	1426.1	0.85164	1426.1	0.84784	1426.1	0.84033	1426.1	0.82683
1426.58	0.86287	1426.58	0.85364	1426.58	0.8498	1426.58	0.84223	1426.58	0.82884
1427.07	0.86524	1427.07	0.85595	1427.07	0.85207	1427.07	0.84445	1427.07	0.83118
1427.55	0.8679	1427.55	0.85858	1427.55	0.85466	1427.55	0.84702	1427.55	0.83384
1428.03	0.87087	1428.03	0.86154	1428.03	0.85758	1428.03	0.84993	1428.03	0.83684
1428.51	0.87415	1428.51	0.86483	1428.51	0.86083	1428.51	0.8532	1428.51	0.84018
1428.99	0.87772	1428.99	0.86844	1428.99	0.86441	1428.99	0.85681	1428.99	0.84384
1429.48	0.88159	1429.48	0.87238	1429.48	0.86831	1429.48	0.86077	1429.48	0.84782
1429.96	0.88575	1429.96	0.87662	1429.96	0.87254	1429.96	0.86508	1429.96	0.85212
1430.44	0.89018	1430.44	0.88116	1430.44	0.87708	1430.44	0.8697	1430.44	0.85671
1430.92	0.89486	1430.92	0.88597	1430.92	0.88191	1430.92	0.87464	1430.92	0.86157
1431.4	0.89977	1431.4	0.89103	1431.4	0.88701	1431.4	0.87986	1431.4	0.86669
1431.89	0.9049	1431.89	0.89632	1431.89	0.89237	1431.89	0.88535	1431.89	0.87204
1432.37	0.91022	1432.37	0.9018	1432.37	0.89794	1432.37	0.89106	1432.37	0.87759
1432.85	0.91569	1432.85	0.90744	1432.85	0.9037	1432.85	0.89697	1432.85	0.88331
1433.33	0.92129	1433.33	0.9132	1433.33	0.90963	1433.33	0.90304	1433.33	0.88917
1433.82	0.92698	1433.82	0.91904	1433.82	0.91567	1433.82	0.90923	1433.82	0.89514
1434.3	0.93272	1434.3	0.92493	1434.3	0.92178	1434.3	0.9155	1434.3	0.90117
1434.78	0.93848	1434.78	0.93082	1434.78	0.92794	1434.78	0.9218	1434.78	0.90724
1435.26	0.94421	1435.26	0.93667	1435.26	0.9341	1435.26	0.92809	1435.26	0.9133
1435.74	0.94988	1435.74	0.94244	1435.74	0.9402	1435.74	0.93432	1435.74	0.91932
1436.22	0.95545	1436.22	0.9481	1436.22	0.94622	1436.22	0.94045	1436.22	0.92525
1436.71	0.96087	1436.71	0.95359	1436.71	0.9521	1436.71	0.94644	1436.71	0.93107
1437.19	0.96612	1437.19	0.9589	1437.19	0.9578	1437.19	0.95224	1437.19	0.93674
1437.67	0.97114	1437.67	0.96397	1437.67	0.96329	1437.67	0.95781	1437.67	0.94222
1438.15	0.97591	1438.15	0.96879	1438.15	0.96852	1438.15	0.96312	1438.15	0.94749
1438.64	0.98039	1438.64	0.97333	1438.64	0.97347	1438.64	0.96812	1438.64	0.95251
1439.12	0.98456	1439.12	0.97755	1439.12	0.97809	1439.12	0.9728	1439.12	0.95726
1439.6	0.98838	1439.6	0.98145	1439.6	0.98237	1439.6	0.97712	1439.6	0.96171
1440.08	0.99183	1440.08	0.985	1440.08	0.98628	1440.08	0.98107	1440.08	0.96585
1440.56	0.99491	1440.56	0.98818	1440.56	0.98979	1440.56	0.98461	1440.56	0.96965
1441.05	0.99758	1441.05	0.991	1441.05	0.9929	1441.05	0.98774	1441.05	0.97309
1441.53	0.99986	1441.53	0.99344	1441.53	0.99559	1441.53	0.99045	1441.53	0.97618
1442.01	1.00172	1442.01	0.99551	1442.01	0.99785	1442.01	0.99274	1442.01	0.97889
1442.49	1.00317	1442.49	0.9972	1442.49	0.99969	1442.49	0.9946	1442.49	0.98122
1442.97	1.00423	1442.97	0.99852	1442.97	1.00111	1442.97	0.99604	1442.97	0.98318
1443.46	1.00489	1443.46	0.99948	1443.46	1.00212	1443.46	0.99706	1443.46	0.98475
1443.94	1.00518	1443.94	1.00009	1443.94	1.00273	1443.94	0.99769	1443.94	0.98594
1444.42	1.00511	1444.42	1.00036	1444.42	1.00295	1444.42	0.99792	1444.42	0.98675
1444.9	1.00471	1444.9	1.00031	1444.9	1.00281	1444.9	0.9978	1444.9	0.98721
1445.38	1.00399	1445.38	0.99996	1445.38	1.00232	1445.38	0.99732	1445.38	0.9873
1445.87	1.003	1445.87	0.99933	1445.87	1.00151	1445.87	0.99653	1445.87	0.98706
1446.35	1.00175	1446.35	0.99843	1446.35	1.00042	1446.35	0.99545	1446.35	0.98648
1446.83	1.00028	1446.83	0.9973	1446.83	0.99906	1446.83	0.9941	1446.83	0.9856
1447.31	0.99862	1447.31	0.99596	1447.31	0.99747	1447.31	0.99251	1447.31	0.98442
1447.8	0.9968	1447.8	0.99443	1447.8	0.99568	1447.8	0.99073	1447.8	0.98298
1448.28	0.99486	1448.28	0.99274	1448.28	0.99372	1448.28	0.98877	1448.28	0.98129
1448.76	0.99283	1448.76	0.99091	1448.76	0.99162	1448.76	0.98667	1448.76	0.97938
1449.24	0.99073	1449.24	0.98897	1449.24	0.98942	1449.24	0.98446	1449.24	0.97728
1449.72	0.9886	1449.72	0.98696	1449.72	0.98716	1449.72	0.98218	1449.72	0.97501
1450.21	0.98647	1450.21	0.98489	1450.21	0.98485	1450.21	0.97985	1450.21	0.97262
1450.69	0.98435	1450.69	0.98279	1450.69	0.98253	1450.69	0.97751	1450.69	0.97012
1451.17	0.98229	1451.17	0.98069	1451.17	0.98024	1451.17	0.97519	1451.17	0.96757
1451.65	0.9803	1451.65	0.97862	1451.65	0.97799	1451.65	0.97292	1451.65	0.96498
1452.13	0.9784	1452.13	0.97659	1452.13	0.97582	1452.13	0.97072	1452.13	0.9624
1452.62	0.97661	1452.62	0.97464	1452.62	0.97376	1452.62	0.96862	1452.62	0.95987
1453.1	0.97496	1453.1	0.9728	1453.1	0.97182	1453.1	0.96666	1453.1	0.95743
1453.58	0.97347	1453.58	0.97107	1453.58	0.97004	1453.58	0.96485	1453.58	0.9551
1454.06	0.97215	1454.06	0.9695	1454.06	0.96844	1454.06	0.96322	1454.06	0.95293
1454.55	0.97101	1454.55	0.96809	1454.55	0.96703	1454.55	0.96178	1454.55	0.95097
1455.03	0.97008	1455.03	0.96687	1455.03	0.96584	1455.03	0.96057	1455.03	0.94923
1455.51	0.96937	1455.51	0.96587	1455.51	0.96489	1455.51	0.95959	1455.51	0.94776
1455.99	0.96889	1455.99	0.9651	1455.99	0.96418	1455.99	0.95887	1455.99	0.94658
1456.47	0.96866	1456.47	0.96457	1456.47	0.96375	1456.47	0.95841	1456.47	0.94574
1456.96	0.96867	1456.96	0.96431	1456.96	0.96359	1456.96	0.95824	1456.96	0.94524
1457.44	0.96896	1457.44	0.96432	1457.44	0.96372	1457.44	0.95835	1457.44	0.94512
1457.92	0.96951	1457.92	0.96463	1457.92	0.96415	1457.92	0.95877	1457.92	0.94539
1458.4	0.97034	1458.4	0.96523	1458.4	0.96489	1458.4	0.95949	1458.4	0.94605
1458.88	0.97145	1458.88	0.96614	1458.88	0.96593	1458.88	0.96052	1458.88	0.94713
1459.37	0.97283	1459.37	0.96736	1459.37	0.96728	1459.37	0.96186	1459.37	0.94863
1459.85	0.97449	1459.85	0.96888	1459.85	0.96894	1459.85	0.96351	1459.85	0.95053
1460.33	0.97641	1460.33	0.97071	1460.33	0.97089	1460.33	0.96546	1460.33	0.95283
1460.81	0.97858	1460.81	0.97283	1460.81	0.97314	1460.81	0.9677	1460.81	0.95551
1461.3	0.981	1461.3	0.97524	1461.3	0.97565	1461.3	0.97022	1461.3	0.95855
1461.78	0.98363	1461.78	0.97792	1461.78	0.97843	1461.78	0.97301	1461.78	0.96194
1462.26	0.98646	1462.26	0.98085	1462.26	0.98144	1462.26	0.97605	1462.26	0.96562
1462.74	0.98946	1462.74	0.984	1462.74	0.98467	1462.74	0.97932	1462.74	0.96958
1463.22	0.99259	1463.22	0.98735	1463.22	0.98809	1463.22	0.9828	1463.22	0.97377
1463.71	0.99584	1463.71	0.99086	1463.71	0.99166	1463.71	0.98645	1463.71	0.97814
1464.19	0.99916	1464.19	0.9945	1464.19	0.99536	1464.19	0.99024	1464.19	0.98264
1464.67	1.00251	1464.67	0.99823	1464.67	0.99914	1464.67	0.99416	1464.67	0.98723
1465.15	1.00585	1465.15	1.00201	1465.15	1.00298	1465.15	0.99815	1465.15	0.99186
1465.63	1.00915	1465.63	1.0058	1465.63	1.00683	1465.63	1.00218	1465.63	0.99647
1466.12	1.01237	1466.12	1.00955	1466.12	1.01065	1466.12	1.00622	1466.12	1.00101
1466.6	1.01546	1466.6	1.01322	1466.6	1.01441	1466.6	1.01023	1466.6	1.00543
1467.08	1.01839	1467.08	1.01676	1467.08	1.01806	1467.08	1.01415	1467.08	1.00968
1467.56	1.02112	1467.56	1.02014	1467.56	1.02156	1467.56	1.01797	1467.56	1.01372
1468.05	1.02362	1468.05	1.02331	1468.05	1.02488	1468.05	1.02163	1468.05	1.0175
1468.53	1.02586	1468.53	1.02624	1468.53	1.02798	1468.53	1.02509	1468.53	1.02098
1469.01	1.02782	1469.01	1.02888	1469.01	1.03082	1469.01	1.02833	1469.01	1.02414
1469.49	1.02946	1469.49	1.03122	1469.49	1.03338	1469.49	1.0313	1469.49	1.02693
1469.97	1.03078	1469.97	1.03321	1469.97	1.03562	1469.97	1.03397	1469.97	1.02934
1470.46	1.03176	1470.46	1.03485	1470.46	1.03753	1470.46	1.03632	1470.46	1.03135
1470.94	1.03238	1470.94	1.0361	1470.94	1.03909	1470.94	1.03831	1470.94	1.03294
1471.42	1.03266	1471.42	1.03697	1471.42	1.04027	1471.42	1.03993	1471.42	1.03411
1471.9	1.03257	1471.9	1.03744	1471.9	1.04106	1471.9	1.04116	1471.9	1.03486
1472.38	1.03214	1472.38	1.03751	1472.38	1.04147	1472.38	1.04199	1472.38	1.0352
1472.87	1.03136	1472.87	1.03718	1472.87	1.04149	1472.87	1.04241	1472.87	1.03513
1473.35	1.03025	1473.35	1.03645	1473.35	1.04111	1473.35	1.0424	1473.35	1.03466
1473.83	1.02883	1473.83	1.03535	1473.83	1.04034	1473.83	1.04199	1473.83	1.03381
1474.31	1.0271	1474.31	1.03389	1474.31	1.0392	1474.31	1.04116	1474.31	1.03261
1474.8	1.02509	1474.8	1.03207	1474.8	1.03769	1474.8	1.03994	1474.8	1.03106
1475.28	1.02281	1475.28	1.02993	1475.28	1.03583	1475.28	1.03833	1475.28	1.02921
1475.76	1.0203	1475.76	1.02747	1475.76	1.03364	1475.76	1.03635	1475.76	1.02707
1476.24	1.01756	1476.24	1.02474	1476.24	1.03114	1476.24	1.03402	1476.24	1.02467
1476.72	1.01463	1476.72	1.02174	1476.72	1.02835	1476.72	1.03137	1476.72	1.02204
1477.2	1.01152	1477.2	1.01851	1477.2	1.02529	1477.2	1.02841	1477.2	1.01918
1477.69	1.00826	1477.69	1.01507	1477.69	1.02198	1477.69	1.02517	1477.69	1.01614
1478.17	1.00485	1478.17	1.01143	1478.17	1.01845	1478.17	1.02167	1478.17	1.01293
1478.65	1.00133	1478.65	1.00762	1478.65	1.01472	1478.65	1.01795	1478.65	1.00956
1479.13	0.9977	1479.13	1.00365	1479.13	1.01081	1479.13	1.01402	1479.13	1.00605
1479.62	0.99397	1479.62	0.99955	1479.62	1.00673	1479.62	1.00991	1479.62	1.0024
1480.1	0.99016	1480.1	0.99532	1480.1	1.00251	1480.1	1.00564	1480.1	0.99864
1480.58	0.98627	1480.58	0.99097	1480.58	0.99815	1480.58	1.00123	1480.58	0.99475
1481.06	0.98231	1481.06	0.98652	1481.06	0.99367	1481.06	0.99668	1481.06	0.99075
1481.54	0.97826	1481.54	0.98196	1481.54	0.98908	1481.54	0.99201	1481.54	0.98662
1482.03	0.97414	1482.03	0.97729	1482.03	0.98437	1482.03	0.98722	1482.03	0.98236
1482.51	0.96992	1482.51	0.97252	1482.51	0.97954	1482.51	0.98232	1482.51	0.97795
1482.99	0.9656	1482.99	0.96762	1482.99	0.9746	1482.99	0.9773	1482.99	0.97339
1483.47	0.96116	1483.47	0.9626	1483.47	0.96953	1483.47	0.97215	1483.47	0.96866
1483.95	0.95658	1483.95	0.95744	1483.95	0.96433	1483.95	0.96687	1483.95	0.96372
1484.44	0.95185	1484.44	0.95212	1484.44	0.95896	1484.44	0.96143	1484.44	0.95857
1484.92	0.94693	1484.92	0.94663	1484.92	0.95342	1484.92	0.95582	1484.92	0.95319
1485.4	0.9418	1485.4	0.94094	1485.4	0.94768	1485.4	0.95001	1485.4	0.94753
1485.88	0.93644	1485.88	0.93503	1485.88	0.94172	1485.88	0.94397	1485.88	0.94158
1486.37	0.9308	1486.37	0.92887	1486.37	0.93551	1486.37	0.93768	1486.37	0.93532
1486.85	0.92488	1486.85	0.92245	1486.85	0.92903	1486.85	0.93111	1486.85	0.92871
1487.33	0.91862	1487.33	0.91574	1487.33	0.92224	1487.33	0.92422	1487.33	0.92173
1487.81	0.91202	1487.81	0.90872	1487.81	0.91513	1487.81	0.917	1487.81	0.91437
1488.29	0.90504	1488.29	0.90136	1488.29	0.90766	1488.29	0.90941	1488.29	0.90659
1488.78	0.89765	1488.78	0.89364	1488.78	0.89981	1488.78	0.90142	1488.78	0.89839
1489.26	0.88985	1489.26	0.88555	1489.26	0.89157	1489.26	0.89302	1489.26	0.88975
1489.74	0.88162	1489.74	0.87707	1489.74	0.88292	1489.74	0.88419	1489.74	0.88066
1490.22	0.87295	1490.22	0.8682	1490.22	0.87385	1490.22	0.87492	1490.22	0.87112
1490.7	0.86383	1490.7	0.85893	1490.7	0.86436	1490.7	0.8652	1490.7	0.86113
1491.19	0.85428	1491.19	0.84927	1491.19	0.85444	1491.19	0.85504	1491.19	0.8507
1491.67	0.8443	1491.67	0.83922	1491.67	0.84411	1491.67	0.84444	1491.67	0.83985
1492.15	0.83391	1492.15	0.82879	1492.15	0.83338	1492.15	0.83343	1492.15	0.82858
1492.63	0.82315	1492.63	0.81801	1492.63	0.82228	1492.63	0.82202	1492.63	0.81694
1493.12	0.81203	1493.12	0.8069	1493.12	0.81083	1493.12	0.81024	1493.12	0.80495
1493.6	0.80061	1493.6	0.7955	1493.6	0.79908	1493.6	0.79815	1493.6	0.79266
1494.08	0.78893	1494.08	0.78384	1494.08	0.78706	1494.08	0.78577	1494.08	0.78011
1494.56	0.77704	1494.56	0.77198	1494.56	0.77483	1494.56	0.77317	1494.56	0.76734
1495.04	0.76501	1495.04	0.75997	1495.04	0.76245	1495.04	0.7604	1495.04	0.75443
1495.53	0.75289	1495.53	0.74786	1495.53	0.74997	1495.53	0.74752	1495.53	0.74142
1496.01	0.74075	1496.01	0.73572	1496.01	0.73745	1496.01	0.73461	1496.01	0.72839
1496.49	0.72867	1496.49	0.7236	1496.49	0.72498	1496.49	0.72173	1496.49	0.71539
1496.97	0.71672	1496.97	0.71158	1496.97	0.71261	1496.97	0.70895	1496.97	0.70249
1497.45	0.70495	1497.45	0.69971	1497.45	0.70041	1497.45	0.69634	1497.45	0.68977
1497.94	0.69345	1497.94	0.68808	1497.94	0.68845	1497.94	0.68397	1497.94	0.67728
1498.42	0.68227	1498.42	0.67674	1498.42	0.67681	1498.42	0.67191	1498.42	0.66509
1498.9	0.67149	1498.9	0.66575	1498.9	0.66553	1498.9	0.66023	1498.9	0.65326
1499.38	0.66115	1499.38	0.65518	1499.38	0.65469	1499.38	0.64898	1499.38	0.64184
1499.87	0.65132	1499.87	0.64508	1499.87	0.64433	1499.87	0.63822	1499.87	0.6309
1500.35	0.64202	1500.35	0.63549	1500.35	0.63451	1500.35	0.62799	1500.35	0.62047
1500.83	0.63332	1500.83	0.62646	1500.83	0.62526	1500.83	0.61835	1500.83	0.61061
1501.31	0.62522	1501.31	0.61803	1501.31	0.61661	1501.31	0.60931	1501.31	0.60133
1501.79	0.61777	1501.79	0.61021	1501.79	0.6086	1501.79	0.60092	1501.79	0.59267
1502.28	0.61096	1502.28	0.60304	1502.28	0.60125	1502.28	0.59318	1502.28	0.58464
1502.76	0.60481	1502.76	0.59652	1502.76	0.59455	1502.76	0.58611	1502.76	0.57727
1503.24	0.59932	1503.24	0.59066	1503.24	0.58852	1503.24	0.57971	1503.24	0.57055
1503.72	0.59448	1503.72	0.58545	1503.72	0.58315	1503.72	0.57398	1503.72	0.56449
1504.2	0.59028	1504.2	0.58089	1504.2	0.57843	1504.2	0.56891	1504.2	0.55907
1504.69	0.58668	1504.69	0.57695	1504.69	0.57434	1504.69	0.56448	1504.69	0.55429
1505.17	0.58368	1505.17	0.57361	1505.17	0.57086	1505.17	0.56066	1505.17	0.55012
1505.65	0.58123	1505.65	0.57085	1505.65	0.56795	1505.65	0.55744	1505.65	0.54653
1506.13	0.5793	1506.13	0.56864	1506.13	0.56559	1506.13	0.55478	1506.13	0.54351
1506.61	0.57786	1506.61	0.56693	1506.61	0.56374	1506.61	0.55264	1506.61	0.54103
1507.1	0.57687	1507.1	0.5657	1507.1	0.56237	1507.1	0.55099	1507.1	0.53904
1507.58	0.57629	1507.58	0.5649	1507.58	0.56142	1507.58	0.54979	1507.58	0.53752
1508.06	0.57608	1508.06	0.56449	1508.06	0.56087	1508.06	0.54901	1508.06	0.53642
1508.54	0.5762	1508.54	0.56444	1508.54	0.56068	1508.54	0.54861	1508.54	0.53572
1509.03	0.57662	1509.03	0.56471	1509.03	0.5608	1509.03	0.54854	1509.03	0.53537
1509.51	0.57729	1509.51	0.56526	1509.51	0.5612	1509.51	0.54877	1509.51	0.53535
1509.99	0.57818	1509.99	0.56605	1509.99	0.56184	1509.99	0.54926	1509.99	0.53561
1510.47	0.57926	1510.47	0.56705	1510.47	0.56269	1510.47	0.54999	1510.47	0.53613
1510.95	0.58051	1510.95	0.56824	1510.95	0.56373	1510.95	0.55092	1510.95	0.53687
1511.44	0.5819	1511.44	0.56958	1511.44	0.56491	1511.44	0.55202	1511.44	0.53781
1511.92	0.58339	1511.92	0.57105	1511.92	0.56623	1511.92	0.55327	1511.92	0.53892
1512.4	0.58498	1512.4	0.57263	1512.4	0.56765	1512.4	0.55463	1512.4	0.54017
1512.88	0.58664	1512.88	0.57429	1512.88	0.56916	1512.88	0.5561	1512.88	0.54155
1513.36	0.58836	1513.36	0.57603	1513.36	0.57074	1513.36	0.55764	1513.36	0.54303
1513.85	0.59012	1513.85	0.57783	1513.85	0.57238	1513.85	0.55924	1513.85	0.54459
1514.33	0.59191	1514.33	0.57967	1514.33	0.57407	1514.33	0.5609	1514.33	0.54623
1514.81	0.59373	1514.81	0.58154	1514.81	0.57579	1514.81	0.56258	1514.81	0.54792
1515.29	0.59556	1515.29	0.58344	1515.29	0.57754	1515.29	0.5643	1515.29	0.54966
1515.78	0.5974	1515.78	0.58535	1515.78	0.57931	1515.78	0.56602	1515.78	0.55143
1516.26	0.59925	1516.26	0.58728	1516.26	0.58109	1516.26	0.56775	1516.26	0.55323
1516.74	0.60109	1516.74	0.5892	1516.74	0.58289	1516.74	0.56949	1516.74	0.55505
1517.22	0.60293	1517.22	0.59113	1517.22	0.58469	1517.22	0.57121	1517.22	0.55689
1517.7	0.60477	1517.7	0.59304	1517.7	0.58649	1517.7	0.57293	1517.7	0.55873
1518.18	0.60661	1518.18	0.59495	1518.18	0.58829	1518.18	0.57464	1518.18	0.56058
1518.67	0.60844	1518.67	0.59684	1518.67	0.59008	1518.67	0.57633	1518.67	0.56244
1519.15	0.61026	1519.15	0.59872	1519.15	0.59187	1519.15	0.57801	1519.15	0.56429
1519.63	0.61209	1519.63	0.60057	1519.63	0.59364	1519.63	0.57967	1519.63	0.56614
1520.11	0.61391	1520.11	0.60241	1520.11	0.5954	1520.11	0.58131	1520.11	0.56799
1520.6	0.61573	1520.6	0.60422	1520.6	0.59714	1520.6	0.58295	1520.6	0.56983
1521.08	0.61755	1521.08	0.60601	1521.08	0.59886	1521.08	0.58456	1521.08	0.57167
1521.56	0.61938	1521.56	0.60777	1521.56	0.60056	1521.56	0.58617	1521.56	0.57349
1522.04	0.62122	1522.04	0.60952	1522.04	0.60223	1522.04	0.58777	1522.04	0.57532
1522.52	0.62307	1522.52	0.61124	1522.52	0.60389	1522.52	0.58936	1522.52	0.57713
1523.01	0.62493	1523.01	0.61295	1523.01	0.60552	1523.01	0.59095	1523.01	0.57893
1523.49	0.62681	1523.49	0.61464	1523.49	0.60713	1523.49	0.59254	1523.49	0.58071
1523.97	0.6287	1523.97	0.61632	1523.97	0.60872	1523.97	0.59413	1523.97	0.58249
1524.45	0.63062	1524.45	0.61799	1524.45	0.61029	1524.45	0.59574	1524.45	0.58425
1524.93	0.63257	1524.93	0.61966	1524.93	0.61185	1524.93	0.59736	1524.93	0.586
1525.42	0.63454	1525.42	0.62132	1525.42	0.6134	1525.42	0.599	1525.42	0.58773
1525.9	0.63654	1525.9	0.62299	1525.9	0.61495	1525.9	0.60066	1525.9	0.58945
1526.38	0.63857	1526.38	0.62467	1526.38	0.6165	1526.38	0.60235	1526.38	0.59115
1526.86	0.64062	1526.86	0.62635	1526.86	0.61806	1526.86	0.60407	1526.86	0.59283
1527.35	0.64271	1527.35	0.62805	1527.35	0.61964	1527.35	0.60582	1527.35	0.5945
1527.83	0.64483	1527.83	0.62977	1527.83	0.62124	1527.83	0.60761	1527.83	0.59615
1528.31	0.64697	1528.31	0.6315	1528.31	0.62286	1528.31	0.60944	1528.31	0.59779
1528.79	0.64914	1528.79	0.63325	1528.79	0.62452	1528.79	0.61131	1528.79	0.59942
1529.27	0.65134	1529.27	0.63502	1529.27	0.62621	1529.27	0.61321	1529.27	0.60104
1529.76	0.65355	1529.76	0.63681	1529.76	0.62794	1529.76	0.61516	1529.76	0.60265
1530.24	0.65577	1530.24	0.63862	1530.24	0.62971	1530.24	0.61715	1530.24	0.60426
1530.72	0.65801	1530.72	0.64044	1530.72	0.63153	1530.72	0.61918	1530.72	0.60588
1531.2	0.66025	1531.2	0.64228	1531.2	0.63339	1531.2	0.62124	1531.2	0.60749
1531.68	0.66248	1531.68	0.64413	1531.68	0.6353	1531.68	0.62332	1531.68	0.60912
1532.17	0.66471	1532.17	0.64599	1532.17	0.63724	1532.17	0.62544	1532.17	0.61076
1532.65	0.66692	1532.65	0.64786	1532.65	0.63922	1532.65	0.62757	1532.65	0.61242
1533.13	0.66911	1533.13	0.64973	1533.13	0.64123	1533.13	0.62971	1533.13	0.61409
1533.61	0.67127	1533.61	0.65161	1533.61	0.64326	1533.61	0.63186	1533.61	0.6158
1534.1	0.67339	1534.1	0.65348	1534.1	0.64531	1534.1	0.63401	1534.1	0.61753
1534.58	0.67547	1534.58	0.65534	1534.58	0.64737	1534.58	0.63615	1534.58	0.61929
1535.06	0.6775	1535.06	0.65721	1535.06	0.64943	1535.06	0.63827	1535.06	0.62108
1535.54	0.67947	1535.54	0.65906	1535.54	0.65149	1535.54	0.64037	1535.54	0.62291
1536.02	0.68139	1536.02	0.66091	1536.02	0.65353	1536.02	0.64245	1536.02	0.62476
1536.51	0.68324	1536.51	0.66274	1536.51	0.65555	1536.51	0.64449	1536.51	0.62665
1536.99	0.68502	1536.99	0.66457	1536.99	0.65754	1536.99	0.64649	1536.99	0.62855
1537.47	0.68674	1537.47	0.66639	1537.47	0.6595	1537.47	0.64845	1537.47	0.63048
1537.95	0.68839	1537.95	0.66821	1537.95	0.66142	1537.95	0.65037	1537.95	0.63243
1538.43	0.68997	1538.43	0.67002	1538.43	0.6633	1538.43	0.65225	1538.43	0.63439
1538.92	0.69148	1538.92	0.67182	1538.92	0.66513	1538.92	0.65408	1538.92	0.63635
1539.4	0.69292	1539.4	0.67363	1539.4	0.66692	1539.4	0.65587	1539.4	0.63831
1539.88	0.69431	1539.88	0.67543	1539.88	0.66867	1539.88	0.65761	1539.88	0.64026
1540.36	0.69565	1540.36	0.67723	1540.36	0.67037	1540.36	0.65933	1540.36	0.64219
1540.85	0.69693	1540.85	0.67904	1540.85	0.67204	1540.85	0.661	1540.85	0.6441
1541.33	0.69818	1541.33	0.68084	1541.33	0.67367	1541.33	0.66265	1541.33	0.64598
1541.81	0.69939	1541.81	0.68265	1541.81	0.67526	1541.81	0.66428	1541.81	0.64783
1542.29	0.70057	1542.29	0.68447	1542.29	0.67683	1542.29	0.66589	1542.29	0.64963
1542.77	0.70174	1542.77	0.68628	1542.77	0.67838	1542.77	0.66748	1542.77	0.65139
1543.26	0.70291	1543.26	0.68809	1543.26	0.67992	1543.26	0.66907	1543.26	0.65311
1543.74	0.70408	1543.74	0.68991	1543.74	0.68144	1543.74	0.67065	1543.74	0.65477
1544.22	0.70525	1544.22	0.69171	1544.22	0.68296	1544.22	0.67223	1544.22	0.65639
1544.7	0.70645	1544.7	0.69352	1544.7	0.68449	1544.7	0.67381	1544.7	0.65796
1545.18	0.70767	1545.18	0.69531	1545.18	0.68601	1545.18	0.6754	1545.18	0.65948
1545.67	0.70893	1545.67	0.69709	1545.67	0.68755	1545.67	0.67699	1545.67	0.66097
1546.15	0.71023	1546.15	0.69886	1546.15	0.68909	1546.15	0.67859	1546.15	0.66241
1546.63	0.71156	1546.63	0.70061	1546.63	0.69065	1546.63	0.68019	1546.63	0.66383
1547.11	0.71295	1547.11	0.70235	1547.11	0.69223	1547.11	0.6818	1547.11	0.66522
1547.59	0.71439	1547.59	0.70406	1547.59	0.69382	1547.59	0.6834	1547.59	0.6666
1548.08	0.71588	1548.08	0.70575	1548.08	0.69543	1548.08	0.68501	1548.08	0.66796
1548.56	0.71742	1548.56	0.70743	1548.56	0.69706	1548.56	0.68661	1548.56	0.66932
1549.04	0.71902	1549.04	0.70908	1549.04	0.6987	1549.04	0.6882	1549.04	0.67068
1549.52	0.72067	1549.52	0.71071	1549.52	0.70035	1549.52	0.68978	1549.52	0.67205
1550.01	0.72236	1550.01	0.71232	1550.01	0.70202	1550.01	0.69135	1550.01	0.67344
1550.49	0.72411	1550.49	0.71391	1550.49	0.7037	1550.49	0.6929	1550.49	0.67484
1550.97	0.72589	1550.97	0.71549	1550.97	0.70539	1550.97	0.69443	1550.97	0.67627
1551.45	0.72771	1551.45	0.71705	1551.45	0.70708	1551.45	0.69595	1551.45	0.67772
1551.93	0.72957	1551.93	0.71861	1551.93	0.70877	1551.93	0.69744	1551.93	0.6792
1552.42	0.73146	1552.42	0.72016	1552.42	0.71047	1552.42	0.69892	1552.42	0.68071
1552.9	0.73337	1552.9	0.7217	1552.9	0.71216	1552.9	0.70037	1552.9	0.68225
1553.38	0.7353	1553.38	0.72324	1553.38	0.71385	1553.38	0.70181	1553.38	0.68381
1553.86	0.73724	1553.86	0.72478	1553.86	0.71554	1553.86	0.70323	1553.86	0.6854
1554.34	0.73919	1554.34	0.72632	1554.34	0.71722	1554.34	0.70464	1554.34	0.68701
1554.83	0.74115	1554.83	0.72787	1554.83	0.71889	1554.83	0.70603	1554.83	0.68865
1555.31	0.74311	1555.31	0.72942	1555.31	0.72056	1555.31	0.70742	1555.31	0.6903
1555.79	0.74506	1555.79	0.73097	1555.79	0.72222	1555.79	0.7088	1555.79	0.69196
1556.27	0.747	1556.27	0.73253	1556.27	0.72387	1556.27	0.71018	1556.27	0.69364
1556.76	0.74894	1556.76	0.73409	1556.76	0.7255	1556.76	0.71156	1556.76	0.69533
1557.24	0.75085	1557.24	0.73565	1557.24	0.72713	1557.24	0.71294	1557.24	0.69703
1557.72	0.75275	1557.72	0.73721	1557.72	0.72876	1557.72	0.71433	1557.72	0.69873
1558.2	0.75463	1558.2	0.73878	1558.2	0.73037	1558.2	0.71572	1558.2	0.70044
1558.68	0.75648	1558.68	0.74034	1558.68	0.73197	1558.68	0.71713	1558.68	0.70214
1559.16	0.75831	1559.16	0.7419	1559.16	0.73357	1559.16	0.71854	1559.16	0.70386
1559.65	0.76012	1559.65	0.74345	1559.65	0.73517	1559.65	0.71997	1559.65	0.70557
1560.13	0.7619	1560.13	0.745	1560.13	0.73676	1560.13	0.72141	1560.13	0.70728
1560.61	0.76365	1560.61	0.74654	1560.61	0.73834	1560.61	0.72286	1560.61	0.70899
1561.09	0.76537	1561.09	0.74808	1561.09	0.73993	1561.09	0.72433	1561.09	0.71071
1561.58	0.76706	1561.58	0.7496	1561.58	0.74151	1561.58	0.72582	1561.58	0.71243
1562.06	0.76873	1562.06	0.75112	1562.06	0.7431	1562.06	0.72732	1562.06	0.71414
1562.54	0.77038	1562.54	0.75263	1562.54	0.74468	1562.54	0.72884	1562.54	0.71586
1563.02	0.772	1563.02	0.75414	1563.02	0.74627	1563.02	0.73037	1563.02	0.71758
1563.5	0.77359	1563.5	0.75564	1563.5	0.74787	1563.5	0.73192	1563.5	0.71929
1563.99	0.77517	1563.99	0.75714	1563.99	0.74946	1563.99	0.73349	1563.99	0.72101
1564.47	0.77672	1564.47	0.75864	1564.47	0.75107	1564.47	0.73507	1564.47	0.72271
1564.95	0.77826	1564.95	0.76014	1564.95	0.75268	1564.95	0.73668	1564.95	0.72441
1565.43	0.77978	1565.43	0.76164	1565.43	0.75429	1565.43	0.73829	1565.43	0.7261
1565.91	0.78129	1565.91	0.76314	1565.91	0.75591	1565.91	0.73993	1565.91	0.72778
1566.4	0.78278	1566.4	0.76465	1566.4	0.75753	1566.4	0.74158	1566.4	0.72944
1566.88	0.78427	1566.88	0.76617	1566.88	0.75916	1566.88	0.74324	1566.88	0.73109
1567.36	0.78575	1567.36	0.76769	1567.36	0.76079	1567.36	0.74492	1567.36	0.73271
1567.84	0.78722	1567.84	0.76921	1567.84	0.76243	1567.84	0.7466	1567.84	0.73432
1568.33	0.78868	1568.33	0.77075	1568.33	0.76406	1568.33	0.74829	1568.33	0.73589
1568.81	0.79014	1568.81	0.77228	1568.81	0.76569	1568.81	0.74999	1568.81	0.73744
1569.29	0.79159	1569.29	0.77382	1569.29	0.76731	1569.29	0.75168	1569.29	0.73896
1569.77	0.79304	1569.77	0.77537	1569.77	0.76893	1569.77	0.75337	1569.77	0.74045
1570.25	0.79449	1570.25	0.77691	1570.25	0.77055	1570.25	0.75506	1570.25	0.74192
1570.74	0.79592	1570.74	0.77845	1570.74	0.77215	1570.74	0.75673	1570.74	0.74335
1571.22	0.79736	1571.22	0.77998	1571.22	0.77374	1571.22	0.75839	1571.22	0.74476
1571.7	0.79878	1571.7	0.7815	1571.7	0.77531	1571.7	0.76002	1571.7	0.74615
1572.18	0.80019	1572.18	0.78302	1572.18	0.77687	1572.18	0.76164	1572.18	0.74751
1572.66	0.80159	1572.66	0.78452	1572.66	0.77841	1572.66	0.76322	1572.66	0.74886
1573.15	0.80298	1573.15	0.786	1573.15	0.77993	1573.15	0.76478	1573.15	0.75019
1573.63	0.80435	1573.63	0.78746	1573.63	0.78142	1573.63	0.7663	1573.63	0.7515
1574.11	0.80571	1574.11	0.78891	1574.11	0.7829	1574.11	0.76779	1574.11	0.75281
1574.59	0.80704	1574.59	0.79032	1574.59	0.78434	1574.59	0.76923	1574.59	0.75411
1575.08	0.80836	1575.08	0.79172	1575.08	0.78576	1575.08	0.77065	1575.08	0.75541
1575.56	0.80965	1575.56	0.79309	1575.56	0.78716	1575.56	0.77202	1575.56	0.7567
1576.04	0.81091	1576.04	0.79443	1576.04	0.78852	1576.04	0.77335	1576.04	0.758
1576.52	0.81216	1576.52	0.79574	1576.52	0.78985	1576.52	0.77465	1576.52	0.7593
1577	0.81337	1577	0.79703	1577	0.79116	1577	0.77591	1577	0.7606
1577.49	0.81456	1577.49	0.7983	1577.49	0.79244	1577.49	0.77714	1577.49	0.76191
1577.97	0.81572	1577.97	0.79954	1577.97	0.79369	1577.97	0.77834	1577.97	0.76322
1578.45	0.81686	1578.45	0.80076	1578.45	0.79491	1578.45	0.77951	1578.45	0.76454
1578.93	0.81796	1578.93	0.80196	1578.93	0.7961	1578.93	0.78065	1578.93	0.76586
1579.41	0.81904	1579.41	0.80314	1579.41	0.79726	1579.41	0.78176	1579.41	0.76719
1579.9	0.8201	1579.9	0.8043	1579.9	0.7984	1579.9	0.78285	1579.9	0.76851
1580.38	0.82113	1580.38	0.80545	1580.38	0.79952	1580.38	0.78393	1580.38	0.76983
1580.86	0.82213	1580.86	0.80658	1580.86	0.80061	1580.86	0.78498	1580.86	0.77115
1581.34	0.82311	1581.34	0.8077	1581.34	0.80169	1581.34	0.78602	1581.34	0.77246
1581.83	0.82407	1581.83	0.80882	1581.83	0.80274	1581.83	0.78704	1581.83	0.77376
1582.31	0.825	1582.31	0.80992	1582.31	0.80378	1582.31	0.78805	1582.31	0.77505
1582.79	0.82591	1582.79	0.81101	1582.79	0.8048	1582.79	0.78905	1582.79	0.77632
1583.27	0.8268	1583.27	0.8121	1583.27	0.8058	1583.27	0.79004	1583.27	0.77758
1583.75	0.82767	1583.75	0.81317	1583.75	0.80679	1583.75	0.79101	1583.75	0.77881
1584.23	0.82851	1584.23	0.81423	1584.23	0.80777	1584.23	0.79197	1584.23	0.78002
1584.72	0.82933	1584.72	0.81528	1584.72	0.80874	1584.72	0.79292	1584.72	0.78121
1585.2	0.83013	1585.2	0.81631	1585.2	0.80969	1585.2	0.79385	1585.2	0.78237
1585.68	0.83091	1585.68	0.81732	1585.68	0.81063	1585.68	0.79477	1585.68	0.78351
1586.16	0.83166	1586.16	0.81831	1586.16	0.81156	1586.16	0.79568	1586.16	0.78461
1586.65	0.83239	1586.65	0.81928	1586.65	0.81247	1586.65	0.79657	1586.65	0.78568
1587.13	0.83309	1587.13	0.82021	1587.13	0.81336	1587.13	0.79745	1587.13	0.78671
1587.61	0.83376	1587.61	0.82112	1587.61	0.81424	1587.61	0.79831	1587.61	0.78771
1588.09	0.83441	1588.09	0.82198	1588.09	0.8151	1588.09	0.79915	1588.09	0.78867
1588.57	0.83503	1588.57	0.82281	1588.57	0.81593	1588.57	0.79997	1588.57	0.78959
1589.06	0.83563	1589.06	0.82359	1589.06	0.81674	1589.06	0.80077	1589.06	0.79048
1589.54	0.83619	1589.54	0.82432	1589.54	0.81752	1589.54	0.80155	1589.54	0.79132
1590.02	0.83673	1590.02	0.82501	1590.02	0.81827	1590.02	0.80231	1590.02	0.79213
1590.5	0.83725	1590.5	0.82564	1590.5	0.81898	1590.5	0.80304	1590.5	0.79289
1590.98	0.83774	1590.98	0.82623	1590.98	0.81966	1590.98	0.80375	1590.98	0.79361
1591.47	0.83821	1591.47	0.82677	1591.47	0.82031	1591.47	0.80443	1591.47	0.7943
1591.95	0.83867	1591.95	0.82726	1591.95	0.82092	1591.95	0.80509	1591.95	0.79494
1592.43	0.8391	1592.43	0.8277	1592.43	0.82149	1592.43	0.80572	1592.43	0.79554
1592.91	0.83952	1592.91	0.8281	1592.91	0.82203	1592.91	0.80632	1592.91	0.79611
1593.39	0.83993	1593.39	0.82847	1593.39	0.82254	1593.39	0.8069	1593.39	0.79664
1593.88	0.84033	1593.88	0.8288	1593.88	0.82301	1593.88	0.80745	1593.88	0.79714
1594.36	0.84073	1594.36	0.82911	1594.36	0.82345	1594.36	0.80797	1594.36	0.7976
1594.84	0.84112	1594.84	0.82939	1594.84	0.82387	1594.84	0.80846	1594.84	0.79804
1595.32	0.84151	1595.32	0.82966	1595.32	0.82426	1595.32	0.80893	1595.32	0.79845
1595.81	0.84191	1595.81	0.82992	1595.81	0.82464	1595.81	0.80938	1595.81	0.79884
1596.29	0.8423	1596.29	0.83018	1596.29	0.825	1596.29	0.8098	1596.29	0.79921
1596.77	0.8427	1596.77	0.83044	1596.77	0.82535	1596.77	0.8102	1596.77	0.79957
1597.25	0.84311	1597.25	0.83071	1597.25	0.82569	1597.25	0.81058	1597.25	0.79991
1597.73	0.84352	1597.73	0.83099	1597.73	0.82603	1597.73	0.81094	1597.73	0.80025
1598.22	0.84393	1598.22	0.83129	1598.22	0.82637	1598.22	0.81129	1598.22	0.80059
1598.7	0.84434	1598.7	0.83161	1598.7	0.82672	1598.7	0.81163	1598.7	0.80092
1599.18	0.84475	1599.18	0.83195	1599.18	0.82707	1599.18	0.81196	1599.18	0.80127
1599.66	0.84516	1599.66	0.83232	1599.66	0.82742	1599.66	0.81228	1599.66	0.80162
1600.14	0.84555	1600.14	0.8327	1600.14	0.82778	1600.14	0.81261	1600.14	0.80198
1600.63	0.84594	1600.63	0.83311	1600.63	0.82815	1600.63	0.81293	1600.63	0.80236
1601.11	0.84632	1601.11	0.83354	1601.11	0.82853	1601.11	0.81326	1601.11	0.80275
1601.59	0.84668	1601.59	0.83398	1601.59	0.82891	1601.59	0.8136	1601.59	0.80317
1602.07	0.84702	1602.07	0.83444	1602.07	0.8293	1602.07	0.81395	1602.07	0.80361
1602.56	0.84733	1602.56	0.8349	1602.56	0.82969	1602.56	0.81431	1602.56	0.80408
1603.04	0.84763	1603.04	0.83537	1603.04	0.83009	1603.04	0.81469	1603.04	0.80458
1603.52	0.84789	1603.52	0.83585	1603.52	0.83048	1603.52	0.8151	1603.52	0.8051
1604	0.84814	1604	0.83632	1604	0.83088	1604	0.81552	1604	0.80566
1604.48	0.84835	1604.48	0.83679	1604.48	0.83128	1604.48	0.81597	1604.48	0.80625
1604.97	0.84855	1604.97	0.83725	1604.97	0.83167	1604.97	0.81645	1604.97	0.80687
1605.45	0.84873	1605.45	0.8377	1605.45	0.83207	1605.45	0.81696	1605.45	0.80752
1605.93	0.84889	1605.93	0.83814	1605.93	0.83246	1605.93	0.81751	1605.93	0.80821
1606.41	0.84904	1606.41	0.83857	1606.41	0.83287	1606.41	0.81808	1606.41	0.80893
1606.89	0.84918	1606.89	0.83899	1606.89	0.83328	1606.89	0.81869	1606.89	0.80969
1607.38	0.84933	1607.38	0.8394	1607.38	0.83369	1607.38	0.81934	1607.38	0.81047
1607.86	0.84948	1607.86	0.8398	1607.86	0.83413	1607.86	0.82002	1607.86	0.81128
1608.34	0.84965	1608.34	0.8402	1608.34	0.83457	1608.34	0.82073	1608.34	0.81212
1608.82	0.84984	1608.82	0.8406	1608.82	0.83504	1608.82	0.82148	1608.82	0.81298
1609.31	0.85006	1609.31	0.84101	1609.31	0.83554	1609.31	0.82225	1609.31	0.81386
1609.79	0.85031	1609.79	0.84142	1609.79	0.83606	1609.79	0.82306	1609.79	0.81476
1610.27	0.8506	1610.27	0.84183	1610.27	0.83661	1610.27	0.82389	1610.27	0.81567
1610.75	0.85093	1610.75	0.84226	1610.75	0.8372	1610.75	0.82474	1610.75	0.81658
1611.23	0.85131	1611.23	0.84271	1611.23	0.83781	1611.23	0.8256	1611.23	0.8175
1611.72	0.85173	1611.72	0.84316	1611.72	0.83846	1611.72	0.82648	1611.72	0.81841
1612.2	0.85219	1612.2	0.84363	1612.2	0.83914	1612.2	0.82735	1612.2	0.8193
1612.68	0.85269	1612.68	0.84411	1612.68	0.83984	1612.68	0.82822	1612.68	0.82018
1613.16	0.85322	1613.16	0.8446	1613.16	0.84055	1613.16	0.82908	1613.16	0.82102
1613.64	0.85378	1613.64	0.8451	1613.64	0.84128	1613.64	0.82992	1613.64	0.82183
1614.13	0.85436	1614.13	0.84559	1614.13	0.84201	1614.13	0.83072	1614.13	0.8226
1614.61	0.85495	1614.61	0.84608	1614.61	0.84273	1614.61	0.83148	1614.61	0.82331
1615.09	0.85554	1615.09	0.84655	1615.09	0.84344	1615.09	0.83218	1615.09	0.82397
1615.57	0.8561	1615.57	0.847	1615.57	0.84411	1615.57	0.83283	1615.57	0.82456
1616.06	0.85664	1616.06	0.84741	1616.06	0.84474	1616.06	0.8334	1616.06	0.82509
1616.54	0.85714	1616.54	0.84779	1616.54	0.84531	1616.54	0.8339	1616.54	0.82553
1617.02	0.85758	1617.02	0.84811	1617.02	0.84581	1617.02	0.8343	1617.02	0.8259
1617.5	0.85795	1617.5	0.84838	1617.5	0.84624	1617.5	0.83461	1617.5	0.82619
1617.98	0.85823	1617.98	0.84858	1617.98	0.84658	1617.98	0.83483	1617.98	0.82639
1618.46	0.85843	1618.46	0.84871	1618.46	0.84683	1618.46	0.83493	1618.46	0.82652
1618.95	0.85853	1618.95	0.84876	1618.95	0.84697	1618.95	0.83494	1618.95	0.82656
1619.43	0.85853	1619.43	0.84873	1619.43	0.84701	1619.43	0.83484	1619.43	0.82652
1619.91	0.85841	1619.91	0.84862	1619.91	0.84694	1619.91	0.83464	1619.91	0.82641
1620.39	0.85819	1620.39	0.84844	1620.39	0.84677	1620.39	0.83434	1620.39	0.82624
1620.88	0.85786	1620.88	0.84817	1620.88	0.84649	1620.88	0.83396	1620.88	0.82601
1621.36	0.85743	1621.36	0.84783	1621.36	0.84613	1621.36	0.83349	1621.36	0.82573
1621.84	0.8569	1621.84	0.84743	1621.84	0.84567	1621.84	0.83296	1621.84	0.82541
1622.32	0.85628	1622.32	0.84697	1622.32	0.84514	1622.32	0.83238	1622.32	0.82506
1622.8	0.8556	1622.8	0.84646	1622.8	0.84455	1622.8	0.83175	1622.8	0.8247
1623.29	0.85485	1623.29	0.84592	1623.29	0.84392	1623.29	0.8311	1623.29	0.82433
1623.77	0.85406	1623.77	0.84535	1623.77	0.84326	1623.77	0.83044	1623.77	0.82397
1624.25	0.85324	1624.25	0.84477	1624.25	0.84258	1624.25	0.82979	1624.25	0.82362
1624.73	0.85242	1624.73	0.84419	1624.73	0.8419	1624.73	0.82916	1624.73	0.82331
1625.21	0.8516	1625.21	0.84363	1625.21	0.84125	1625.21	0.82857	1625.21	0.82304
1625.7	0.8508	1625.7	0.84308	1625.7	0.84062	1625.7	0.82804	1625.7	0.82281
1626.18	0.85003	1626.18	0.84258	1626.18	0.84005	1626.18	0.82757	1626.18	0.82264
1626.66	0.84932	1626.66	0.84211	1626.66	0.83954	1626.66	0.82719	1626.66	0.82253
1627.14	0.84867	1627.14	0.84169	1627.14	0.83909	1627.14	0.82688	1627.14	0.82248
1627.63	0.84809	1627.63	0.84132	1627.63	0.83872	1627.63	0.82667	1627.63	0.82249
1628.11	0.84758	1628.11	0.84101	1628.11	0.83843	1628.11	0.82654	1628.11	0.82257
1628.59	0.84715	1628.59	0.84075	1628.59	0.83822	1628.59	0.82651	1628.59	0.8227
1629.07	0.84679	1629.07	0.84054	1629.07	0.83809	1629.07	0.82656	1629.07	0.82288
1629.55	0.84651	1629.55	0.84037	1629.55	0.83804	1629.55	0.82669	1629.55	0.82311
1630.04	0.84629	1630.04	0.84024	1630.04	0.83804	1630.04	0.82689	1630.04	0.82337
1630.52	0.84613	1630.52	0.84014	1630.52	0.83811	1630.52	0.82715	1630.52	0.82365
1631	0.84601	1631	0.84005	1631	0.83821	1631	0.82744	1631	0.82394
1631.48	0.84593	1631.48	0.83997	1631.48	0.83834	1631.48	0.82776	1631.48	0.82423
1631.96	0.84585	1631.96	0.83987	1631.96	0.83848	1631.96	0.82807	1631.96	0.82449
1632.45	0.84578	1632.45	0.83975	1632.45	0.83861	1632.45	0.82837	1632.45	0.82472
1632.93	0.84568	1632.93	0.83959	1632.93	0.83872	1632.93	0.82863	1632.93	0.8249
1633.41	0.84554	1633.41	0.83938	1633.41	0.83878	1633.41	0.82884	1633.41	0.82501
1633.89	0.84535	1633.89	0.83911	1633.89	0.83879	1633.89	0.82896	1633.89	0.82504
1634.38	0.84509	1634.38	0.83876	1634.38	0.83872	1634.38	0.82899	1634.38	0.82499
1634.86	0.84475	1634.86	0.83832	1634.86	0.83856	1634.86	0.82891	1634.86	0.82483
1635.34	0.8443	1635.34	0.83779	1635.34	0.83829	1635.34	0.8287	1635.34	0.82456
1635.82	0.84375	1635.82	0.83715	1635.82	0.83792	1635.82	0.82835	1635.82	0.82418
1636.3	0.84309	1636.3	0.83641	1636.3	0.83742	1636.3	0.82786	1636.3	0.82367
1636.79	0.84231	1636.79	0.83557	1636.79	0.8368	1636.79	0.82722	1636.79	0.82305
1637.27	0.8414	1637.27	0.83461	1637.27	0.83606	1637.27	0.82643	1637.27	0.8223
1637.75	0.84038	1637.75	0.83355	1637.75	0.83519	1637.75	0.82549	1637.75	0.82144
1638.23	0.83924	1638.23	0.83239	1638.23	0.8342	1638.23	0.82441	1638.23	0.82047
1638.71	0.83799	1638.71	0.83114	1638.71	0.83309	1638.71	0.82319	1638.71	0.8194
1639.2	0.83663	1639.2	0.8298	1639.2	0.83187	1639.2	0.82185	1639.2	0.81823
1639.68	0.83518	1639.68	0.82838	1639.68	0.83056	1639.68	0.82039	1639.68	0.81699
1640.16	0.83366	1640.16	0.8269	1640.16	0.82916	1640.16	0.81885	1640.16	0.81568
1640.64	0.83207	1640.64	0.82536	1640.64	0.82769	1640.64	0.81723	1640.64	0.81431
1641.12	0.83042	1641.12	0.82378	1641.12	0.82617	1641.12	0.81555	1641.12	0.81291
1641.61	0.82874	1641.61	0.82217	1641.61	0.8246	1641.61	0.81383	1641.61	0.81149
1642.09	0.82703	1642.09	0.82054	1642.09	0.823	1642.09	0.8121	1642.09	0.81005
1642.57	0.82532	1642.57	0.8189	1642.57	0.82138	1642.57	0.81037	1642.57	0.80863
1643.05	0.82361	1643.05	0.81727	1643.05	0.81977	1643.05	0.80867	1643.05	0.80722
1643.54	0.82191	1643.54	0.81565	1643.54	0.81816	1643.54	0.807	1643.54	0.80585
1644.02	0.82025	1644.02	0.81406	1644.02	0.81658	1644.02	0.80538	1644.02	0.80452
1644.5	0.81863	1644.5	0.81251	1644.5	0.81504	1644.5	0.80384	1644.5	0.80324
1644.98	0.81705	1644.98	0.81099	1644.98	0.81353	1644.98	0.80238	1644.98	0.80202
1645.46	0.81553	1645.46	0.80953	1645.46	0.81208	1645.46	0.80102	1645.46	0.80087
1645.95	0.81406	1645.95	0.80811	1645.95	0.81068	1645.95	0.79975	1645.95	0.79979
1646.43	0.81267	1646.43	0.80675	1646.43	0.80935	1646.43	0.79859	1646.43	0.79879
1646.91	0.81133	1646.91	0.80545	1646.91	0.80808	1646.91	0.79754	1646.91	0.79786
1647.39	0.81007	1647.39	0.80421	1647.39	0.80687	1647.39	0.7966	1647.39	0.797
1647.88	0.80887	1647.88	0.80303	1647.88	0.80572	1647.88	0.79577	1647.88	0.79622
1648.36	0.80774	1648.36	0.8019	1648.36	0.80464	1648.36	0.79504	1648.36	0.7955
1648.84	0.80667	1648.84	0.80083	1648.84	0.80362	1648.84	0.79442	1648.84	0.79486
1649.32	0.80565	1649.32	0.79982	1649.32	0.80267	1649.32	0.79389	1649.32	0.79428
1649.8	0.8047	1649.8	0.79886	1649.8	0.80176	1649.8	0.79345	1649.8	0.79375
1650.29	0.8038	1650.29	0.79795	1650.29	0.80092	1650.29	0.79309	1650.29	0.79328
1650.77	0.80294	1650.77	0.79709	1650.77	0.80012	1650.77	0.7928	1650.77	0.79286
1651.25	0.80214	1651.25	0.79627	1651.25	0.79937	1651.25	0.79258	1651.25	0.79249
1651.73	0.80137	1651.73	0.79549	1651.73	0.79867	1651.73	0.79241	1651.73	0.79216
1652.21	0.80064	1652.21	0.79475	1652.21	0.79801	1652.21	0.79228	1652.21	0.79186
1652.7	0.79995	1652.7	0.79405	1652.7	0.7974	1652.7	0.79219	1652.7	0.7916
1653.18	0.79929	1653.18	0.79339	1653.18	0.79682	1653.18	0.79213	1653.18	0.79138
1653.66	0.79866	1653.66	0.79276	1653.66	0.79628	1653.66	0.79209	1653.66	0.79119
1654.14	0.79806	1654.14	0.79217	1654.14	0.79578	1654.14	0.79206	1654.14	0.79103
1654.62	0.7975	1654.62	0.7916	1654.62	0.79531	1654.62	0.79205	1654.62	0.7909
1655.11	0.79696	1655.11	0.79108	1655.11	0.79488	1655.11	0.79203	1655.11	0.7908
1655.59	0.79645	1655.59	0.79058	1655.59	0.79449	1655.59	0.79202	1655.59	0.79074
1656.07	0.79597	1656.07	0.79012	1656.07	0.79413	1656.07	0.792	1656.07	0.7907
1656.55	0.79552	1656.55	0.7897	1656.55	0.79382	1656.55	0.79198	1656.55	0.79069
1657.04	0.7951	1657.04	0.78931	1657.04	0.79354	1657.04	0.79195	1657.04	0.79071
1657.52	0.79472	1657.52	0.78896	1657.52	0.7933	1657.52	0.79191	1657.52	0.79077
1658	0.79437	1658	0.78865	1658	0.79309	1658	0.79187	1658	0.79085
1658.48	0.79405	1658.48	0.78837	1658.48	0.79293	1658.48	0.79181	1658.48	0.79096
1658.96	0.79377	1658.96	0.78814	1658.96	0.7928	1658.96	0.79175	1658.96	0.7911
1659.44	0.79353	1659.44	0.78794	1659.44	0.79271	1659.44	0.79168	1659.44	0.79127
1659.93	0.79332	1659.93	0.78777	1659.93	0.79265	1659.93	0.79161	1659.93	0.79146
1660.41	0.79315	1660.41	0.78765	1660.41	0.79263	1660.41	0.79153	1660.41	0.79167
1660.89	0.79301	1660.89	0.78756	1660.89	0.79264	1660.89	0.79146	1660.89	0.7919
1661.37	0.79291	1661.37	0.7875	1661.37	0.79269	1661.37	0.79138	1661.37	0.79216
1661.86	0.79285	1661.86	0.78747	1661.86	0.79276	1661.86	0.79132	1661.86	0.79242
1662.34	0.79281	1662.34	0.78747	1662.34	0.79286	1662.34	0.79126	1662.34	0.79271
1662.82	0.79281	1662.82	0.7875	1662.82	0.79298	1662.82	0.79122	1662.82	0.793
1663.3	0.79284	1663.3	0.78755	1663.3	0.79313	1663.3	0.79119	1663.3	0.79331
1663.78	0.7929	1663.78	0.78762	1663.78	0.7933	1663.78	0.79117	1663.78	0.79362
1664.27	0.79298	1664.27	0.78772	1664.27	0.79349	1664.27	0.79119	1664.27	0.79395
1664.75	0.79309	1664.75	0.78783	1664.75	0.79369	1664.75	0.79122	1664.75	0.79429
1665.23	0.79321	1665.23	0.78797	1665.23	0.79392	1665.23	0.79128	1665.23	0.79464
1665.71	0.79336	1665.71	0.78812	1665.71	0.79417	1665.71	0.79138	1665.71	0.79501
1666.19	0.79352	1666.19	0.78829	1666.19	0.79444	1666.19	0.79151	1666.19	0.79539
1666.68	0.79369	1666.68	0.78849	1666.68	0.79472	1666.68	0.79168	1666.68	0.7958
1667.16	0.79388	1667.16	0.78871	1667.16	0.79503	1667.16	0.79189	1667.16	0.79623
1667.64	0.79408	1667.64	0.78895	1667.64	0.79537	1667.64	0.79214	1667.64	0.79668
1668.12	0.7943	1668.12	0.78922	1668.12	0.79573	1668.12	0.79244	1668.12	0.79717
1668.61	0.79452	1668.61	0.78953	1668.61	0.79612	1668.61	0.79279	1668.61	0.7977
1669.09	0.79477	1669.09	0.78987	1669.09	0.79654	1669.09	0.79319	1669.09	0.79827
1669.57	0.79502	1669.57	0.79025	1669.57	0.797	1669.57	0.79364	1669.57	0.79889
1670.05	0.7953	1670.05	0.79067	1670.05	0.7975	1670.05	0.79415	1670.05	0.79956
1670.53	0.7956	1670.53	0.79114	1670.53	0.79805	1670.53	0.79472	1670.53	0.80029
1671.02	0.79592	1671.02	0.79167	1671.02	0.79864	1671.02	0.79536	1671.02	0.80109
1671.5	0.79627	1671.5	0.79225	1671.5	0.79929	1671.5	0.79605	1671.5	0.80194
1671.98	0.79666	1671.98	0.79289	1671.98	0.79999	1671.98	0.7968	1671.98	0.80287
1672.46	0.79708	1672.46	0.79359	1672.46	0.80074	1672.46	0.79763	1672.46	0.80386
1672.94	0.79756	1672.94	0.79436	1672.94	0.80156	1672.94	0.79851	1672.94	0.80493
1673.43	0.79808	1673.43	0.79519	1673.43	0.80245	1673.43	0.79947	1673.43	0.80606
1673.91	0.79865	1673.91	0.79609	1673.91	0.8034	1673.91	0.80049	1673.91	0.80727
1674.39	0.79929	1674.39	0.79705	1674.39	0.80441	1674.39	0.80157	1674.39	0.80855
1674.87	0.8	1674.87	0.79808	1674.87	0.80549	1674.87	0.80273	1674.87	0.8099
1675.36	0.80078	1675.36	0.79917	1675.36	0.80665	1675.36	0.80395	1675.36	0.81132
1675.84	0.80164	1675.84	0.80031	1675.84	0.80787	1675.84	0.80524	1675.84	0.81281
1676.32	0.80258	1676.32	0.80152	1676.32	0.80915	1676.32	0.8066	1676.32	0.81436
1676.8	0.8036	1676.8	0.80279	1676.8	0.81051	1676.8	0.80802	1676.8	0.81597
1677.28	0.80471	1677.28	0.8041	1677.28	0.81193	1677.28	0.80951	1677.28	0.81764
1677.77	0.80591	1677.77	0.80547	1677.77	0.81342	1677.77	0.81106	1677.77	0.81936
1678.25	0.80719	1678.25	0.80688	1678.25	0.81497	1678.25	0.81268	1678.25	0.82113
1678.73	0.80857	1678.73	0.80834	1678.73	0.81658	1678.73	0.81436	1678.73	0.82294
1679.21	0.81003	1679.21	0.80985	1679.21	0.81825	1679.21	0.81611	1679.21	0.8248
1679.69	0.81158	1679.69	0.8114	1679.69	0.81998	1679.69	0.81792	1679.69	0.8267
1680.18	0.81322	1680.18	0.81299	1680.18	0.82177	1680.18	0.8198	1680.18	0.82864
1680.66	0.81494	1680.66	0.81463	1680.66	0.82361	1680.66	0.82174	1680.66	0.83061
1681.14	0.81673	1681.14	0.81632	1681.14	0.8255	1681.14	0.82374	1681.14	0.83262
1681.62	0.8186	1681.62	0.81805	1681.62	0.82744	1681.62	0.82581	1681.62	0.83466
1682.11	0.82054	1682.11	0.81983	1682.11	0.82944	1682.11	0.82793	1682.11	0.83673
1682.59	0.82254	1682.59	0.82167	1682.59	0.83148	1682.59	0.83012	1682.59	0.83883
1683.07	0.82461	1683.07	0.82356	1683.07	0.83357	1683.07	0.83238	1683.07	0.84097
1683.55	0.82673	1683.55	0.82552	1683.55	0.83571	1683.55	0.83469	1683.55	0.84313
1684.03	0.8289	1684.03	0.82753	1684.03	0.8379	1684.03	0.83707	1684.03	0.84533
1684.52	0.83112	1684.52	0.82961	1684.52	0.84012	1684.52	0.83951	1684.52	0.84756
1685	0.83339	1685	0.83177	1685	0.8424	1685	0.84201	1685	0.84982
1685.48	0.83569	1685.48	0.83399	1685.48	0.84471	1685.48	0.84457	1685.48	0.85213
1685.96	0.83803	1685.96	0.83628	1685.96	0.84707	1685.96	0.84718	1685.96	0.85447
1686.44	0.84041	1686.44	0.83865	1686.44	0.84947	1686.44	0.84986	1686.44	0.85686
1686.93	0.84282	1686.93	0.84109	1686.93	0.85192	1686.93	0.85258	1686.93	0.8593
1687.41	0.84525	1687.41	0.84361	1687.41	0.8544	1687.41	0.85536	1687.41	0.86178
1687.89	0.84772	1687.89	0.8462	1687.89	0.85692	1687.89	0.85818	1687.89	0.86432
1688.37	0.85021	1688.37	0.84885	1688.37	0.85948	1688.37	0.86105	1688.37	0.86691
1688.85	0.85272	1688.85	0.85157	1688.85	0.86208	1688.85	0.86396	1688.85	0.86956
1689.34	0.85526	1689.34	0.85435	1689.34	0.86471	1689.34	0.8669	1689.34	0.87226
1689.82	0.85783	1689.82	0.85718	1689.82	0.86738	1689.82	0.86987	1689.82	0.87502
1690.3	0.86042	1690.3	0.86006	1690.3	0.87008	1690.3	0.87287	1690.3	0.87783
1690.78	0.86304	1690.78	0.86299	1690.78	0.87282	1690.78	0.87588	1690.78	0.88071
1691.27	0.86567	1691.27	0.86595	1691.27	0.87558	1691.27	0.87891	1691.27	0.88363
1691.75	0.86834	1691.75	0.86894	1691.75	0.87838	1691.75	0.88195	1691.75	0.88661
1692.23	0.87102	1692.23	0.87195	1692.23	0.8812	1692.23	0.885	1692.23	0.88963
1692.71	0.87373	1692.71	0.87498	1692.71	0.88404	1692.71	0.88804	1692.71	0.8927
1693.19	0.87646	1693.19	0.87801	1693.19	0.88691	1693.19	0.89108	1693.19	0.8958
1693.68	0.87922	1693.68	0.88105	1693.68	0.8898	1693.68	0.89412	1693.68	0.89893
1694.16	0.88199	1694.16	0.88409	1694.16	0.89271	1694.16	0.89714	1694.16	0.90208
1694.64	0.88479	1694.64	0.88712	1694.64	0.89564	1694.64	0.90015	1694.64	0.90524
1695.12	0.8876	1695.12	0.89014	1695.12	0.89858	1695.12	0.90314	1695.12	0.90841
1695.6	0.89043	1695.6	0.89315	1695.6	0.90153	1695.6	0.90612	1695.6	0.91157
1696.09	0.89327	1696.09	0.89614	1696.09	0.9045	1696.09	0.90908	1696.09	0.91472
1696.57	0.89612	1696.57	0.89911	1696.57	0.90747	1696.57	0.91202	1696.57	0.91785
1697.05	0.89898	1697.05	0.90207	1697.05	0.91044	1697.05	0.91495	1697.05	0.92095
1697.53	0.90185	1697.53	0.905	1697.53	0.91342	1697.53	0.91786	1697.53	0.92402
1698.02	0.90471	1698.02	0.90791	1698.02	0.9164	1698.02	0.92075	1698.02	0.92705
1698.5	0.90758	1698.5	0.9108	1698.5	0.91937	1698.5	0.92363	1698.5	0.93003
1698.98	0.91043	1698.98	0.91368	1698.98	0.92234	1698.98	0.9265	1698.98	0.93296
1699.46	0.91328	1699.46	0.91653	1699.46	0.9253	1699.46	0.92935	1699.46	0.93584
1699.94	0.91611	1699.94	0.91935	1699.94	0.92824	1699.94	0.93219	1699.94	0.93866
1700.42	0.91893	1700.42	0.92216	1700.42	0.93117	1700.42	0.93502	1700.42	0.94144
1700.91	0.92171	1700.91	0.92494	1700.91	0.93408	1700.91	0.93784	1700.91	0.94416
1701.39	0.92447	1701.39	0.9277	1701.39	0.93697	1701.39	0.94064	1701.39	0.94682
1701.87	0.9272	1701.87	0.93043	1701.87	0.93982	1701.87	0.94342	1701.87	0.94944
1702.35	0.92988	1702.35	0.93314	1702.35	0.94264	1702.35	0.94618	1702.35	0.95201
1702.84	0.93252	1702.84	0.9358	1702.84	0.94542	1702.84	0.94892	1702.84	0.95453
1703.32	0.93511	1703.32	0.93843	1703.32	0.94815	1703.32	0.95162	1703.32	0.95701
1703.8	0.93765	1703.8	0.94102	1703.8	0.95083	1703.8	0.95429	1703.8	0.95944
1704.28	0.94012	1704.28	0.94355	1704.28	0.95345	1704.28	0.95691	1704.28	0.96184
1704.76	0.94253	1704.76	0.94603	1704.76	0.95601	1704.76	0.95948	1704.76	0.9642
1705.25	0.94487	1705.25	0.94844	1705.25	0.95849	1705.25	0.96198	1705.25	0.96652
1705.73	0.94712	1705.73	0.95079	1705.73	0.96089	1705.73	0.96442	1705.73	0.96879
1706.21	0.9493	1706.21	0.95306	1706.21	0.9632	1706.21	0.96678	1706.21	0.97102
1706.69	0.95139	1706.69	0.95524	1706.69	0.96542	1706.69	0.96905	1706.69	0.97321
1707.17	0.9534	1707.17	0.95733	1707.17	0.96754	1707.17	0.97122	1707.17	0.97533
1707.66	0.9553	1707.66	0.95933	1707.66	0.96955	1707.66	0.97329	1707.66	0.9774
1708.14	0.95711	1708.14	0.96122	1708.14	0.97145	1708.14	0.97525	1708.14	0.9794
1708.62	0.95882	1708.62	0.963	1708.62	0.97323	1708.62	0.97708	1708.62	0.98133
1709.1	0.96042	1709.1	0.96468	1709.1	0.9749	1709.1	0.9788	1709.1	0.98317
1709.59	0.96192	1709.59	0.96624	1709.59	0.97644	1709.59	0.98038	1709.59	0.98492
1710.07	0.96332	1710.07	0.96768	1710.07	0.97786	1710.07	0.98184	1710.07	0.98657
1710.55	0.96461	1710.55	0.96901	1710.55	0.97916	1710.55	0.98317	1710.55	0.98812
1711.03	0.96579	1711.03	0.97023	1711.03	0.98034	1711.03	0.98436	1711.03	0.98955
1711.51	0.96687	1711.51	0.97133	1711.51	0.9814	1711.51	0.98543	1711.51	0.99086
1712	0.96786	1712	0.97232	1712	0.98235	1712	0.98638	1712	0.99206
1712.48	0.96874	1712.48	0.9732	1712.48	0.98319	1712.48	0.98721	1712.48	0.99312
1712.96	0.96954	1712.96	0.97399	1712.96	0.98393	1712.96	0.98792	1712.96	0.99406
1713.44	0.97025	1713.44	0.97468	1713.44	0.98458	1713.44	0.98853	1713.44	0.99486
1713.92	0.97088	1713.92	0.97528	1713.92	0.98515	1713.92	0.98905	1713.92	0.99554
1714.41	0.97144	1714.41	0.97579	1714.41	0.98564	1714.41	0.98948	1714.41	0.9961
1714.89	0.97193	1714.89	0.97623	1714.89	0.98607	1714.89	0.98983	1714.89	0.99653
1715.37	0.97237	1715.37	0.9766	1715.37	0.98644	1715.37	0.99011	1715.37	0.99685
1715.85	0.97275	1715.85	0.97691	1715.85	0.98676	1715.85	0.99034	1715.85	0.99707
1716.34	0.97309	1716.34	0.97717	1716.34	0.98705	1716.34	0.99051	1716.34	0.99718
1716.82	0.9734	1716.82	0.97738	1716.82	0.9873	1716.82	0.99065	1716.82	0.9972
1717.3	0.97367	1717.3	0.97754	1717.3	0.98753	1717.3	0.99075	1717.3	0.99713
1717.78	0.97391	1717.78	0.97767	1717.78	0.98774	1717.78	0.99083	1717.78	0.99699
1718.26	0.97413	1718.26	0.97777	1718.26	0.98794	1718.26	0.99088	1718.26	0.99678
1718.75	0.97434	1718.75	0.97784	1718.75	0.98812	1718.75	0.99092	1718.75	0.99652
1719.23	0.97453	1719.23	0.97788	1719.23	0.98829	1719.23	0.99094	1719.23	0.9962
1719.71	0.9747	1719.71	0.97791	1719.71	0.98846	1719.71	0.99096	1719.71	0.99584
1720.19	0.97486	1720.19	0.97792	1720.19	0.98861	1720.19	0.99096	1720.19	0.99545
1720.67	0.975	1720.67	0.97791	1720.67	0.98875	1720.67	0.99094	1720.67	0.99502
1721.16	0.97512	1721.16	0.97789	1721.16	0.98887	1721.16	0.99092	1721.16	0.99458
1721.64	0.97522	1721.64	0.97786	1721.64	0.98897	1721.64	0.99087	1721.64	0.99411
1722.12	0.9753	1722.12	0.97781	1722.12	0.98905	1722.12	0.99081	1722.12	0.99364
1722.6	0.97534	1722.6	0.97774	1722.6	0.9891	1722.6	0.99073	1722.6	0.99316
1723.09	0.97535	1723.09	0.97766	1723.09	0.98911	1723.09	0.99061	1723.09	0.99267
1723.57	0.97532	1723.57	0.97757	1723.57	0.98908	1723.57	0.99047	1723.57	0.99219
1724.05	0.97524	1724.05	0.97745	1724.05	0.98901	1724.05	0.99029	1724.05	0.99171
1724.53	0.97512	1724.53	0.97732	1724.53	0.98889	1724.53	0.99008	1724.53	0.99124
1725.01	0.97495	1725.01	0.97717	1725.01	0.98872	1725.01	0.98983	1725.01	0.99078
1725.49	0.97472	1725.49	0.977	1725.49	0.9885	1725.49	0.98954	1725.49	0.99034
1725.98	0.97444	1725.98	0.9768	1725.98	0.98822	1725.98	0.9892	1725.98	0.98991
1726.46	0.9741	1726.46	0.97657	1726.46	0.98788	1726.46	0.98882	1726.46	0.9895
1726.94	0.97371	1726.94	0.97633	1726.94	0.98749	1726.94	0.9884	1726.94	0.98912
1727.42	0.97327	1727.42	0.97605	1727.42	0.98705	1727.42	0.98794	1727.42	0.98876
1727.91	0.97278	1727.91	0.97575	1727.91	0.98656	1727.91	0.98745	1727.91	0.98842
1728.39	0.97225	1728.39	0.97541	1728.39	0.98603	1728.39	0.98692	1728.39	0.98811
1728.87	0.97168	1728.87	0.97505	1728.87	0.98546	1728.87	0.98636	1728.87	0.98782
1729.35	0.97108	1729.35	0.97467	1729.35	0.98486	1729.35	0.98578	1729.35	0.98756
1729.83	0.97046	1729.83	0.97425	1729.83	0.98423	1729.83	0.98518	1729.83	0.98733
1730.32	0.96982	1730.32	0.97381	1730.32	0.98358	1730.32	0.98456	1730.32	0.98712
1730.8	0.96917	1730.8	0.97333	1730.8	0.98291	1730.8	0.98394	1730.8	0.98692
1731.28	0.96851	1731.28	0.97284	1731.28	0.98224	1731.28	0.9833	1731.28	0.98674
1731.76	0.96785	1731.76	0.97231	1731.76	0.98156	1731.76	0.98267	1731.76	0.98657
1732.24	0.9672	1732.24	0.97176	1732.24	0.98089	1732.24	0.98203	1732.24	0.9864
1732.73	0.96655	1732.73	0.97118	1732.73	0.98022	1732.73	0.9814	1732.73	0.98622
1733.21	0.96591	1733.21	0.97056	1733.21	0.97956	1733.21	0.98077	1733.21	0.98603
1733.69	0.96527	1733.69	0.96992	1733.69	0.9789	1733.69	0.98013	1733.69	0.9858
1734.17	0.96464	1734.17	0.96924	1734.17	0.97824	1734.17	0.9795	1734.17	0.98554
1734.66	0.964	1734.66	0.96852	1734.66	0.97758	1734.66	0.97885	1734.66	0.98522
1735.14	0.96335	1735.14	0.96774	1735.14	0.97691	1735.14	0.97819	1735.14	0.98484
1735.62	0.96267	1735.62	0.96692	1735.62	0.97622	1735.62	0.97749	1735.62	0.98436
1736.1	0.96195	1736.1	0.96602	1736.1	0.97549	1736.1	0.97676	1736.1	0.98379
1736.58	0.96118	1736.58	0.96504	1736.58	0.97471	1736.58	0.97597	1736.58	0.98309
1737.07	0.96034	1737.07	0.96397	1737.07	0.97386	1737.07	0.9751	1737.07	0.98224
1737.55	0.9594	1737.55	0.96279	1737.55	0.97292	1737.55	0.97414	1737.55	0.98124
1738.03	0.95834	1738.03	0.96147	1738.03	0.97187	1738.03	0.97306	1738.03	0.98004
1738.51	0.95714	1738.51	0.96001	1738.51	0.97066	1738.51	0.97184	1738.51	0.97863
1738.99	0.95577	1738.99	0.95836	1738.99	0.96928	1738.99	0.97044	1738.99	0.97699
1739.48	0.95419	1739.48	0.95651	1739.48	0.9677	1739.48	0.96883	1739.48	0.97508
1739.96	0.95238	1739.96	0.95443	1739.96	0.96587	1739.96	0.967	1739.96	0.97288
1740.44	0.95031	1740.44	0.95209	1740.44	0.96377	1740.44	0.96489	1740.44	0.97036
1740.92	0.94794	1740.92	0.94946	1740.92	0.96135	1740.92	0.96247	1740.92	0.96749
1741.4	0.94524	1741.4	0.94651	1741.4	0.95858	1741.4	0.95972	1741.4	0.96425
1741.89	0.94219	1741.89	0.9432	1741.89	0.95543	1741.89	0.9566	1741.89	0.96061
1742.37	0.93874	1742.37	0.93952	1742.37	0.95186	1742.37	0.95306	1742.37	0.95654
1742.85	0.93488	1742.85	0.93542	1742.85	0.94784	1742.85	0.94909	1742.85	0.95202
1743.33	0.93058	1743.33	0.93088	1743.33	0.94334	1743.33	0.94464	1743.33	0.94701
1743.82	0.9258	1743.82	0.92588	1743.82	0.93832	1743.82	0.93968	1743.82	0.94151
1744.3	0.92053	1744.3	0.92038	1744.3	0.93277	1744.3	0.9342	1744.3	0.9355
1744.78	0.91476	1744.78	0.91439	1744.78	0.92668	1744.78	0.92818	1744.78	0.92895
1745.26	0.90846	1745.26	0.90787	1745.26	0.92001	1745.26	0.92158	1745.26	0.92186
1745.74	0.90164	1745.74	0.90082	1745.74	0.91277	1745.74	0.91441	1745.74	0.91422
1746.23	0.89428	1746.23	0.89325	1746.23	0.90496	1746.23	0.90666	1746.23	0.90603
1746.71	0.8864	1746.71	0.88514	1746.71	0.89658	1746.71	0.89833	1746.71	0.8973
1747.19	0.87799	1747.19	0.87651	1747.19	0.88765	1747.19	0.88943	1747.19	0.88803
1747.67	0.86908	1747.67	0.86737	1747.67	0.87817	1747.67	0.87997	1747.67	0.87825
1748.15	0.85968	1748.15	0.85774	1748.15	0.86818	1748.15	0.86998	1748.15	0.86797
1748.64	0.84983	1748.64	0.84766	1748.64	0.85772	1748.64	0.85949	1748.64	0.85723
1749.12	0.83955	1749.12	0.83716	1749.12	0.84682	1749.12	0.84853	1749.12	0.84606
1749.6	0.82889	1749.6	0.82628	1749.6	0.83552	1749.6	0.83715	1749.6	0.83451
1750.08	0.8179	1750.08	0.81506	1750.08	0.82388	1750.08	0.82539	1750.08	0.82261
1750.57	0.80662	1750.57	0.80356	1750.57	0.81196	1750.57	0.81332	1750.57	0.81043
1751.05	0.7951	1751.05	0.79183	1751.05	0.79982	1751.05	0.80099	1751.05	0.79802
1751.53	0.78341	1751.53	0.77993	1751.53	0.78752	1751.53	0.78848	1751.53	0.78544
1752.01	0.77162	1752.01	0.76794	1752.01	0.77514	1752.01	0.77584	1752.01	0.77276
1752.49	0.75977	1752.49	0.75591	1752.49	0.76273	1752.49	0.76315	1752.49	0.76003
1752.98	0.74795	1752.98	0.74391	1752.98	0.75037	1752.98	0.75048	1752.98	0.74734
1753.46	0.73622	1753.46	0.73201	1753.46	0.73813	1753.46	0.73791	1753.46	0.73475
1753.94	0.72464	1753.94	0.72028	1753.94	0.72608	1753.94	0.7255	1753.94	0.72232
1754.42	0.71328	1754.42	0.70878	1754.42	0.71429	1754.42	0.71332	1754.42	0.71011
1754.9	0.7022	1754.9	0.69757	1754.9	0.7028	1754.9	0.70145	1754.9	0.6982
1755.39	0.69146	1755.39	0.68672	1755.39	0.6917	1755.39	0.68994	1755.39	0.68664
1755.87	0.68112	1755.87	0.67627	1755.87	0.68102	1755.87	0.67885	1755.87	0.67549
1756.35	0.67123	1756.35	0.66629	1756.35	0.67081	1756.35	0.66824	1756.35	0.66479
1756.83	0.66183	1756.83	0.65681	1756.83	0.66113	1756.83	0.65814	1756.83	0.65459
1757.32	0.65296	1757.32	0.64787	1757.32	0.652	1757.32	0.64861	1757.32	0.64493
1757.8	0.64466	1757.8	0.63951	1757.8	0.64345	1757.8	0.63967	1757.8	0.63584
1758.28	0.63696	1758.28	0.63175	1758.28	0.63551	1758.28	0.63136	1758.28	0.62735
1758.76	0.62986	1758.76	0.62461	1758.76	0.6282	1758.76	0.62368	1758.76	0.61948
1759.24	0.6234	1759.24	0.6181	1759.24	0.62151	1759.24	0.61666	1759.24	0.61224
1759.73	0.61758	1759.73	0.61223	1759.73	0.61546	1759.73	0.61029	1759.73	0.60563
1760.21	0.6124	1760.21	0.60701	1760.21	0.61005	1760.21	0.60458	1760.21	0.59967
1760.69	0.60785	1760.69	0.60242	1760.69	0.60527	1760.69	0.59953	1760.69	0.59433
1761.17	0.60393	1761.17	0.59845	1761.17	0.60109	1761.17	0.59511	1761.17	0.58963
1761.65	0.60062	1761.65	0.59509	1761.65	0.59752	1761.65	0.59131	1761.65	0.58553
1762.14	0.59791	1762.14	0.59231	1762.14	0.59452	1762.14	0.58812	1762.14	0.58203
1762.62	0.59577	1762.62	0.5901	1762.62	0.59207	1762.62	0.58549	1762.62	0.57909
1763.1	0.59417	1763.1	0.58842	1763.1	0.59014	1763.1	0.58341	1763.1	0.57669
1763.58	0.59309	1763.58	0.58725	1763.58	0.58871	1763.58	0.58185	1763.58	0.57481
1764.07	0.5925	1764.07	0.58655	1764.07	0.58774	1764.07	0.58077	1764.07	0.57342
1764.55	0.59236	1764.55	0.58628	1764.55	0.5872	1764.55	0.58013	1764.55	0.57247
1765.03	0.59264	1765.03	0.58643	1765.03	0.58706	1765.03	0.5799	1765.03	0.57194
1765.51	0.59331	1765.51	0.58694	1765.51	0.58729	1765.51	0.58005	1765.51	0.5718
1765.99	0.59433	1765.99	0.58779	1765.99	0.58785	1765.99	0.58054	1765.99	0.57201
1766.47	0.59566	1766.47	0.58894	1766.47	0.58872	1766.47	0.58133	1766.47	0.57254
1766.96	0.59729	1766.96	0.59036	1766.96	0.58985	1766.96	0.5824	1766.96	0.57336
1767.44	0.59916	1767.44	0.59202	1767.44	0.59123	1767.44	0.58371	1767.44	0.57443
1767.92	0.60126	1767.92	0.5939	1767.92	0.59283	1767.92	0.58523	1767.92	0.57573
1768.4	0.60355	1768.4	0.59595	1768.4	0.59461	1768.4	0.58694	1768.4	0.57722
1768.89	0.60601	1768.89	0.59816	1768.89	0.59655	1768.89	0.5888	1768.89	0.57887
1769.37	0.60861	1769.37	0.60051	1769.37	0.59864	1769.37	0.59079	1769.37	0.58068
1769.85	0.61132	1769.85	0.60296	1769.85	0.60085	1769.85	0.59289	1769.85	0.5826
1770.33	0.61412	1770.33	0.60551	1770.33	0.60315	1770.33	0.59507	1770.33	0.58461
1770.81	0.61699	1770.81	0.60813	1770.81	0.60554	1770.81	0.59733	1770.81	0.5867
1771.3	0.61992	1771.3	0.61081	1771.3	0.608	1771.3	0.59964	1771.3	0.58885
1771.78	0.62288	1771.78	0.61353	1771.78	0.61051	1771.78	0.60199	1771.78	0.59104
1772.26	0.62586	1772.26	0.61628	1772.26	0.61307	1772.26	0.60437	1772.26	0.59326
1772.74	0.62885	1772.74	0.61905	1772.74	0.61565	1772.74	0.60676	1772.74	0.59549
1773.22	0.63184	1773.22	0.62184	1773.22	0.61825	1773.22	0.60917	1773.22	0.59773
1773.71	0.63481	1773.71	0.62462	1773.71	0.62086	1773.71	0.61157	1773.71	0.59996
1774.19	0.63776	1774.19	0.6274	1774.19	0.62347	1774.19	0.61396	1774.19	0.60217
1774.67	0.64068	1774.67	0.63017	1774.67	0.62608	1774.67	0.61634	1774.67	0.60437
1775.15	0.64357	1775.15	0.63291	1775.15	0.62869	1775.15	0.61871	1775.15	0.60654
1775.63	0.64641	1775.63	0.63564	1775.63	0.63127	1775.63	0.62105	1775.63	0.60868
1776.12	0.64922	1776.12	0.63833	1776.12	0.63384	1776.12	0.62338	1776.12	0.6108
1776.6	0.65198	1776.6	0.641	1776.6	0.63639	1776.6	0.62568	1776.6	0.61287
1777.08	0.65469	1777.08	0.64362	1777.08	0.63891	1777.08	0.62795	1777.08	0.61492
1777.56	0.65736	1777.56	0.64621	1777.56	0.6414	1777.56	0.6302	1777.56	0.61693
1778.05	0.65999	1778.05	0.64876	1778.05	0.64386	1778.05	0.63243	1778.05	0.61891
1778.53	0.66256	1778.53	0.65126	1778.53	0.64629	1778.53	0.63462	1778.53	0.62085
1779.01	0.6651	1779.01	0.65372	1779.01	0.64868	1779.01	0.63679	1779.01	0.62277
1779.49	0.66759	1779.49	0.65613	1779.49	0.65104	1779.49	0.63893	1779.49	0.62465
1779.97	0.67005	1779.97	0.65848	1779.97	0.65335	1779.97	0.64104	1779.97	0.62651
1780.46	0.67246	1780.46	0.66079	1780.46	0.65563	1780.46	0.64313	1780.46	0.62834
1780.94	0.67484	1780.94	0.66304	1780.94	0.65787	1780.94	0.64518	1780.94	0.63014
1781.42	0.67718	1781.42	0.66525	1781.42	0.66006	1781.42	0.64721	1781.42	0.63192
1781.9	0.67949	1781.9	0.66739	1781.9	0.66221	1781.9	0.6492	1781.9	0.63368
1782.38	0.68176	1782.38	0.66949	1782.38	0.66431	1782.38	0.65116	1782.38	0.63541
1782.87	0.684	1782.87	0.67153	1782.87	0.66637	1782.87	0.65308	1782.87	0.63713
1783.35	0.68621	1783.35	0.67352	1783.35	0.66838	1783.35	0.65497	1783.35	0.63882
1783.83	0.68838	1783.83	0.67545	1783.83	0.67034	1783.83	0.65682	1783.83	0.64049
1784.31	0.69052	1784.31	0.67734	1784.31	0.67226	1784.31	0.65863	1784.31	0.64214
1784.8	0.69262	1784.8	0.67917	1784.8	0.67413	1784.8	0.6604	1784.8	0.64377
1785.28	0.69469	1785.28	0.68096	1785.28	0.67594	1785.28	0.66213	1785.28	0.64537
1785.76	0.69671	1785.76	0.6827	1785.76	0.67771	1785.76	0.6638	1785.76	0.64695
1786.24	0.69869	1786.24	0.68439	1786.24	0.67943	1786.24	0.66543	1786.24	0.6485
1786.72	0.70062	1786.72	0.68604	1786.72	0.68109	1786.72	0.66701	1786.72	0.65003
1787.21	0.70251	1787.21	0.68764	1787.21	0.68271	1787.21	0.66853	1787.21	0.65152
1787.69	0.70434	1787.69	0.68921	1787.69	0.68427	1787.69	0.67001	1787.69	0.65298
1788.17	0.70613	1788.17	0.69074	1788.17	0.68578	1788.17	0.67142	1788.17	0.65441
1788.65	0.70785	1788.65	0.69223	1788.65	0.68724	1788.65	0.67279	1788.65	0.6558
1789.13	0.70951	1789.13	0.69368	1789.13	0.68865	1789.13	0.67409	1789.13	0.65716
1789.62	0.71112	1789.62	0.6951	1789.62	0.69001	1789.62	0.67534	1789.62	0.65847
1790.1	0.71266	1790.1	0.69649	1790.1	0.69132	1790.1	0.67654	1790.1	0.65974
1790.58	0.71414	1790.58	0.69785	1790.58	0.69258	1790.58	0.67768	1790.58	0.66098
1791.06	0.71556	1791.06	0.69919	1791.06	0.69379	1791.06	0.67877	1791.06	0.66216
1791.55	0.71691	1791.55	0.70049	1791.55	0.69496	1791.55	0.6798	1791.55	0.66331
1792.03	0.7182	1792.03	0.70177	1792.03	0.69608	1792.03	0.68079	1792.03	0.66441
1792.51	0.71943	1792.51	0.70302	1792.51	0.69716	1792.51	0.68172	1792.51	0.66546
1792.99	0.72061	1792.99	0.70424	1792.99	0.69819	1792.99	0.68261	1792.99	0.66647
1793.47	0.72172	1793.47	0.70544	1793.47	0.69919	1793.47	0.68346	1793.47	0.66744
1793.96	0.72279	1793.96	0.70662	1793.96	0.70014	1793.96	0.68426	1793.96	0.66836
1794.44	0.72381	1794.44	0.70777	1794.44	0.70107	1794.44	0.68503	1794.44	0.66925
1794.92	0.72478	1794.92	0.70889	1794.92	0.70195	1794.92	0.68576	1794.92	0.67009
1795.4	0.72572	1795.4	0.70999	1795.4	0.70281	1795.4	0.68646	1795.4	0.67089
1795.88	0.72662	1795.88	0.71106	1795.88	0.70364	1795.88	0.68713	1795.88	0.67165
1796.37	0.72749	1796.37	0.7121	1796.37	0.70443	1796.37	0.68777	1796.37	0.67238
1796.85	0.72833	1796.85	0.71311	1796.85	0.70521	1796.85	0.68839	1796.85	0.67308
1797.33	0.72914	1797.33	0.71409	1797.33	0.70596	1797.33	0.68899	1797.33	0.67374
1797.81	0.72994	1797.81	0.71504	1797.81	0.70669	1797.81	0.68956	1797.81	0.67437
1798.3	0.73072	1798.3	0.71595	1798.3	0.70739	1798.3	0.69012	1798.3	0.67498
1798.78	0.73149	1798.78	0.71682	1798.78	0.70808	1798.78	0.69067	1798.78	0.67555
1799.26	0.73224	1799.26	0.71766	1799.26	0.70875	1799.26	0.6912	1799.26	0.6761
1799.74	0.73298	1799.74	0.71845	1799.74	0.7094	1799.74	0.69171	1799.74	0.67663
1800.22	0.73371	1800.22	0.7192	1800.22	0.71004	1800.22	0.69222	1800.22	0.67713
1800.71	0.73442	1800.71	0.71991	1800.71	0.71065	1800.71	0.69271	1800.71	0.6776
1801.19	0.73512	1801.19	0.72058	1801.19	0.71126	1801.19	0.69319	1801.19	0.67805
1801.67	0.73581	1801.67	0.7212	1801.67	0.71184	1801.67	0.69366	1801.67	0.67848
1802.15	0.73648	1802.15	0.72177	1802.15	0.71241	1802.15	0.69412	1802.15	0.67889
1802.63	0.73714	1802.63	0.72231	1802.63	0.71296	1802.63	0.69457	1802.63	0.67927
1803.12	0.73777	1803.12	0.72279	1803.12	0.71348	1803.12	0.69501	1803.12	0.67962
1803.6	0.73838	1803.6	0.72324	1803.6	0.71399	1803.6	0.69544	1803.6	0.67995
1804.08	0.73897	1804.08	0.72364	1804.08	0.71448	1804.08	0.69586	1804.08	0.68026
1804.56	0.73952	1804.56	0.724	1804.56	0.71494	1804.56	0.69626	1804.56	0.68054
1805.05	0.74005	1805.05	0.72433	1805.05	0.71538	1805.05	0.69665	1805.05	0.6808
1805.53	0.74054	1805.53	0.72462	1805.53	0.71579	1805.53	0.69702	1805.53	0.68103
1806.01	0.741	1806.01	0.72488	1806.01	0.71617	1806.01	0.69738	1806.01	0.68124
1806.49	0.74143	1806.49	0.72512	1806.49	0.71652	1806.49	0.69773	1806.49	0.68143
1806.97	0.74182	1806.97	0.72533	1806.97	0.71684	1806.97	0.69805	1806.97	0.68159
1807.45	0.74218	1807.45	0.72552	1807.45	0.71713	1807.45	0.69836	1807.45	0.68174
1807.94	0.7425	1807.94	0.72569	1807.94	0.71739	1807.94	0.69865	1807.94	0.68186
1808.42	0.74279	1808.42	0.72586	1808.42	0.71761	1808.42	0.69892	1808.42	0.68197
1808.9	0.74305	1808.9	0.72601	1808.9	0.7178	1808.9	0.69917	1808.9	0.68206
1809.38	0.74329	1809.38	0.72616	1809.38	0.71795	1809.38	0.6994	1809.38	0.68215
1809.87	0.7435	1809.87	0.7263	1809.87	0.71807	1809.87	0.69961	1809.87	0.68222
1810.35	0.74369	1810.35	0.72645	1810.35	0.71816	1810.35	0.6998	1810.35	0.68228
1810.83	0.74386	1810.83	0.72659	1810.83	0.71822	1810.83	0.69997	1810.83	0.68234
1811.31	0.74402	1811.31	0.72674	1811.31	0.71825	1811.31	0.70012	1811.31	0.6824
1811.79	0.74418	1811.79	0.72688	1811.79	0.71826	1811.79	0.70025	1811.79	0.68246
1812.28	0.74432	1812.28	0.72703	1812.28	0.71824	1812.28	0.70037	1812.28	0.68252
1812.76	0.74447	1812.76	0.72718	1812.76	0.71819	1812.76	0.70046	1812.76	0.68258
1813.24	0.74461	1813.24	0.72733	1813.24	0.71813	1813.24	0.70054	1813.24	0.68264
1813.72	0.74475	1813.72	0.72748	1813.72	0.71805	1813.72	0.70061	1813.72	0.68271
1814.2	0.7449	1814.2	0.72763	1814.2	0.71795	1814.2	0.70066	1814.2	0.68278
1814.69	0.74505	1814.69	0.72776	1814.69	0.71784	1814.69	0.70069	1814.69	0.68285
1815.17	0.7452	1815.17	0.72789	1815.17	0.71773	1815.17	0.70071	1815.17	0.68292
1815.65	0.74535	1815.65	0.72801	1815.65	0.71761	1815.65	0.70072	1815.65	0.683
1816.13	0.74551	1816.13	0.72811	1816.13	0.71748	1816.13	0.70072	1816.13	0.68307
1816.62	0.74566	1816.62	0.7282	1816.62	0.71735	1816.62	0.70071	1816.62	0.68314
1817.1	0.74581	1817.1	0.72827	1817.1	0.71722	1817.1	0.70069	1817.1	0.6832
1817.58	0.74595	1817.58	0.72831	1817.58	0.7171	1817.58	0.70066	1817.58	0.68325
1818.06	0.74608	1818.06	0.72834	1818.06	0.71697	1818.06	0.70062	1818.06	0.68329
1818.54	0.74619	1818.54	0.72834	1818.54	0.71685	1818.54	0.70057	1818.54	0.68331
1819.03	0.74628	1819.03	0.72831	1819.03	0.71673	1819.03	0.70051	1819.03	0.68331
1819.51	0.74636	1819.51	0.72826	1819.51	0.71662	1819.51	0.70045	1819.51	0.68329
1819.99	0.7464	1819.99	0.72818	1819.99	0.7165	1819.99	0.70038	1819.99	0.68324
1820.47	0.74643	1820.47	0.72807	1820.47	0.7164	1820.47	0.7003	1820.47	0.68317
1820.95	0.74642	1820.95	0.72794	1820.95	0.71629	1820.95	0.70021	1820.95	0.68307
1821.44	0.74638	1821.44	0.72779	1821.44	0.71619	1821.44	0.70011	1821.44	0.68294
1821.92	0.7463	1821.92	0.72761	1821.92	0.71609	1821.92	0.70001	1821.92	0.68277
1822.4	0.7462	1822.4	0.72741	1822.4	0.71599	1822.4	0.6999	1822.4	0.68258
1822.88	0.74606	1822.88	0.72719	1822.88	0.71588	1822.88	0.69978	1822.88	0.68236
1823.37	0.74589	1823.37	0.72696	1823.37	0.71578	1823.37	0.69965	1823.37	0.68211
1823.85	0.74569	1823.85	0.72671	1823.85	0.71568	1823.85	0.69951	1823.85	0.68183
1824.33	0.74546	1824.33	0.72644	1824.33	0.71557	1824.33	0.69935	1824.33	0.68153
1824.81	0.7452	1824.81	0.72616	1824.81	0.71546	1824.81	0.69919	1824.81	0.68121
1825.29	0.74493	1825.29	0.72587	1825.29	0.71534	1825.29	0.69902	1825.29	0.68086
1825.78	0.74463	1825.78	0.72557	1825.78	0.71522	1825.78	0.69883	1825.78	0.6805
1826.26	0.74431	1826.26	0.72525	1826.26	0.71509	1826.26	0.69862	1826.26	0.68012
1826.74	0.74398	1826.74	0.72493	1826.74	0.71495	1826.74	0.6984	1826.74	0.67973
1827.22	0.74363	1827.22	0.7246	1827.22	0.7148	1827.22	0.69817	1827.22	0.67934
1827.7	0.74328	1827.7	0.72425	1827.7	0.71465	1827.7	0.69791	1827.7	0.67894
1828.19	0.74291	1828.19	0.7239	1828.19	0.71448	1828.19	0.69763	1828.19	0.67854
1828.67	0.74254	1828.67	0.72353	1828.67	0.71429	1828.67	0.69732	1828.67	0.67814
1829.15	0.74215	1829.15	0.72315	1829.15	0.71409	1829.15	0.69699	1829.15	0.67774
1829.63	0.74177	1829.63	0.72275	1829.63	0.71388	1829.63	0.69663	1829.63	0.67734
1830.12	0.74137	1830.12	0.72234	1830.12	0.71364	1830.12	0.69624	1830.12	0.67696
1830.6	0.74096	1830.6	0.72192	1830.6	0.71339	1830.6	0.69583	1830.6	0.67658
1831.08	0.74055	1831.08	0.72148	1831.08	0.71311	1831.08	0.69538	1831.08	0.6762
1831.56	0.74013	1831.56	0.72101	1831.56	0.71281	1831.56	0.69489	1831.56	0.67584
1832.04	0.73969	1832.04	0.72053	1832.04	0.71249	1832.04	0.69438	1832.04	0.67548
1832.53	0.73924	1832.53	0.72003	1832.53	0.71214	1832.53	0.69383	1832.53	0.67513
1833.01	0.73878	1833.01	0.71951	1833.01	0.71176	1833.01	0.69325	1833.01	0.67478
1833.49	0.7383	1833.49	0.71897	1833.49	0.71136	1833.49	0.69264	1833.49	0.67443
1833.97	0.7378	1833.97	0.71841	1833.97	0.71093	1833.97	0.692	1833.97	0.67409
1834.45	0.73729	1834.45	0.71783	1834.45	0.71047	1834.45	0.69133	1834.45	0.67375
1834.94	0.73675	1834.94	0.71723	1834.94	0.70998	1834.94	0.69064	1834.94	0.67341
1835.42	0.73619	1835.42	0.71661	1835.42	0.70947	1835.42	0.68993	1835.42	0.67306
1835.9	0.73561	1835.9	0.71598	1835.9	0.70893	1835.9	0.6892	1835.9	0.67271
1836.38	0.73501	1836.38	0.71533	1836.38	0.70837	1836.38	0.68846	1836.38	0.67234
1836.86	0.73438	1836.86	0.71467	1836.86	0.70779	1836.86	0.6877	1836.86	0.67197
1837.35	0.73374	1837.35	0.714	1837.35	0.70718	1837.35	0.68694	1837.35	0.67157
1837.83	0.73307	1837.83	0.71331	1837.83	0.70655	1837.83	0.68618	1837.83	0.67117
1838.31	0.73238	1838.31	0.71262	1838.31	0.70591	1838.31	0.68541	1838.31	0.67074
1838.79	0.73167	1838.79	0.71191	1838.79	0.70525	1838.79	0.68465	1838.79	0.67028
1839.28	0.73094	1839.28	0.7112	1839.28	0.70457	1839.28	0.6839	1839.28	0.66981
1839.76	0.7302	1839.76	0.71048	1839.76	0.70388	1839.76	0.68316	1839.76	0.6693
1840.24	0.72944	1840.24	0.70976	1840.24	0.70317	1840.24	0.68242	1840.24	0.66877
1840.72	0.72866	1840.72	0.70903	1840.72	0.70245	1840.72	0.6817	1840.72	0.6682
1841.2	0.72788	1841.2	0.70829	1841.2	0.70172	1841.2	0.681	1841.2	0.6676
1841.69	0.72708	1841.69	0.70755	1841.69	0.70098	1841.69	0.6803	1841.69	0.66697
1842.17	0.72626	1842.17	0.7068	1842.17	0.70023	1842.17	0.67962	1842.17	0.6663
1842.65	0.72544	1842.65	0.70604	1842.65	0.69946	1842.65	0.67895	1842.65	0.66559
1843.13	0.72461	1843.13	0.70527	1843.13	0.69868	1843.13	0.67828	1843.13	0.66485
1843.61	0.72377	1843.61	0.7045	1843.61	0.69789	1843.61	0.67762	1843.61	0.66407
1844.1	0.72292	1844.1	0.70371	1844.1	0.69709	1844.1	0.67696	1844.1	0.66326
1844.58	0.72207	1844.58	0.70291	1844.58	0.69627	1844.58	0.67631	1844.58	0.66241
1845.06	0.7212	1845.06	0.70209	1845.06	0.69544	1845.06	0.67565	1845.06	0.66154
1845.54	0.72033	1845.54	0.70126	1845.54	0.6946	1845.54	0.67498	1845.54	0.66063
1846.03	0.71945	1846.03	0.70041	1846.03	0.69374	1846.03	0.6743	1846.03	0.65969
1846.51	0.71857	1846.51	0.69954	1846.51	0.69286	1846.51	0.6736	1846.51	0.65873
1846.99	0.71767	1846.99	0.69865	1846.99	0.69197	1846.99	0.67289	1846.99	0.65775
1847.47	0.71677	1847.47	0.69774	1847.47	0.69106	1847.47	0.67216	1847.47	0.65675
1847.95	0.71585	1847.95	0.69681	1847.95	0.69013	1847.95	0.6714	1847.95	0.65574
1848.43	0.71493	1848.43	0.69586	1848.43	0.68919	1848.43	0.67061	1848.43	0.65471
1848.92	0.71399	1848.92	0.69488	1848.92	0.68823	1848.92	0.6698	1848.92	0.65367
1849.4	0.71304	1849.4	0.69389	1849.4	0.68726	1849.4	0.66896	1849.4	0.65263
1849.88	0.71208	1849.88	0.69287	1849.88	0.68627	1849.88	0.66809	1849.88	0.65159
1850.36	0.7111	1850.36	0.69183	1850.36	0.68526	1850.36	0.66718	1850.36	0.65054
1850.85	0.7101	1850.85	0.69078	1850.85	0.68425	1850.85	0.66625	1850.85	0.6495
1851.33	0.70909	1851.33	0.6897	1851.33	0.68322	1851.33	0.66528	1851.33	0.64846
1851.81	0.70806	1851.81	0.68861	1851.81	0.68218	1851.81	0.66429	1851.81	0.64742
1852.29	0.70701	1852.29	0.68751	1852.29	0.68113	1852.29	0.66327	1852.29	0.64639
1852.77	0.70594	1852.77	0.68639	1852.77	0.68008	1852.77	0.66223	1852.77	0.64536
1853.26	0.70485	1853.26	0.68526	1853.26	0.67902	1853.26	0.66116	1853.26	0.64434
1853.74	0.70374	1853.74	0.68413	1853.74	0.67795	1853.74	0.66007	1853.74	0.64333
1854.22	0.70261	1854.22	0.68299	1854.22	0.67688	1854.22	0.65896	1854.22	0.64232
1854.7	0.70146	1854.7	0.68185	1854.7	0.6758	1854.7	0.65783	1854.7	0.64131
1855.18	0.70029	1855.18	0.68071	1855.18	0.67472	1855.18	0.6567	1855.18	0.64031
1855.67	0.6991	1855.67	0.67957	1855.67	0.67364	1855.67	0.65555	1855.67	0.63931
1856.15	0.69789	1856.15	0.67843	1856.15	0.67256	1856.15	0.65439	1856.15	0.6383
1856.63	0.69666	1856.63	0.6773	1856.63	0.67147	1856.63	0.65323	1856.63	0.6373
1857.11	0.69542	1857.11	0.67617	1857.11	0.67038	1857.11	0.65206	1857.11	0.63629
1857.6	0.69416	1857.6	0.67505	1857.6	0.6693	1857.6	0.65089	1857.6	0.63528
1858.08	0.6929	1858.08	0.67395	1858.08	0.66821	1858.08	0.64973	1858.08	0.63427
1858.56	0.69162	1858.56	0.67284	1858.56	0.66711	1858.56	0.64856	1858.56	0.63325
1859.04	0.69033	1859.04	0.67175	1859.04	0.66602	1859.04	0.64741	1859.04	0.63222
1859.52	0.68903	1859.52	0.67067	1859.52	0.66492	1859.52	0.64626	1859.52	0.63118
1860.01	0.68773	1860.01	0.66959	1860.01	0.66382	1860.01	0.64512	1860.01	0.63014
1860.49	0.68643	1860.49	0.66852	1860.49	0.66271	1860.49	0.64399	1860.49	0.62909
1860.97	0.68513	1860.97	0.66746	1860.97	0.6616	1860.97	0.64287	1860.97	0.62804
1861.45	0.68383	1861.45	0.6664	1861.45	0.66048	1861.45	0.64177	1861.45	0.62698
1861.93	0.68254	1861.93	0.66534	1861.93	0.65935	1861.93	0.64067	1861.93	0.62592
1862.42	0.68126	1862.42	0.66428	1862.42	0.65822	1862.42	0.63959	1862.42	0.62485
1862.9	0.67998	1862.9	0.66321	1862.9	0.65707	1862.9	0.63853	1862.9	0.62378
1863.38	0.67872	1863.38	0.66215	1863.38	0.65592	1863.38	0.63748	1863.38	0.62271
1863.86	0.67746	1863.86	0.66107	1863.86	0.65476	1863.86	0.63643	1863.86	0.62164
1864.35	0.67623	1864.35	0.65999	1864.35	0.65359	1864.35	0.63541	1864.35	0.62057
1864.83	0.675	1864.83	0.6589	1864.83	0.6524	1864.83	0.63439	1864.83	0.6195
1865.31	0.6738	1865.31	0.65779	1865.31	0.65121	1865.31	0.63337	1865.31	0.61844
1865.79	0.67262	1865.79	0.65668	1865.79	0.65001	1865.79	0.63237	1865.79	0.61738
1866.27	0.67145	1866.27	0.65555	1866.27	0.6488	1866.27	0.63137	1866.27	0.61633
1866.76	0.6703	1866.76	0.65441	1866.76	0.64758	1866.76	0.63037	1866.76	0.61528
1867.24	0.66917	1867.24	0.65325	1867.24	0.64636	1867.24	0.62937	1867.24	0.61425
1867.72	0.66806	1867.72	0.65208	1867.72	0.64512	1867.72	0.62837	1867.72	0.61322
1868.2	0.66697	1868.2	0.65089	1868.2	0.64388	1868.2	0.62736	1868.2	0.6122
1868.68	0.66589	1868.68	0.6497	1868.68	0.64264	1868.68	0.62634	1868.68	0.61118
1869.17	0.66483	1869.17	0.64849	1869.17	0.6414	1869.17	0.62531	1869.17	0.61018
1869.65	0.66378	1869.65	0.64728	1869.65	0.64015	1869.65	0.62427	1869.65	0.60919
1870.13	0.66274	1870.13	0.64606	1870.13	0.63891	1870.13	0.62322	1870.13	0.60821
1870.61	0.66171	1870.61	0.64484	1870.61	0.63766	1870.61	0.62215	1870.61	0.60723
1871.1	0.66069	1871.1	0.64362	1871.1	0.63642	1871.1	0.62106	1871.1	0.60627
1871.58	0.65968	1871.58	0.6424	1871.58	0.63519	1871.58	0.61996	1871.58	0.60531
1872.06	0.65867	1872.06	0.64118	1872.06	0.63396	1872.06	0.61884	1872.06	0.60437
1872.54	0.65766	1872.54	0.63997	1872.54	0.63274	1872.54	0.6177	1872.54	0.60343
1873.02	0.65666	1873.02	0.63877	1873.02	0.63154	1873.02	0.61655	1873.02	0.6025
1873.51	0.65565	1873.51	0.63758	1873.51	0.63034	1873.51	0.61538	1873.51	0.60158
1873.99	0.65464	1873.99	0.63641	1873.99	0.62915	1873.99	0.61421	1873.99	0.60066
1874.47	0.65362	1874.47	0.63525	1874.47	0.62798	1874.47	0.61302	1874.47	0.59975
1874.95	0.65261	1874.95	0.63411	1874.95	0.62683	1874.95	0.61183	1874.95	0.59885
1875.43	0.65159	1875.43	0.63298	1875.43	0.62569	1875.43	0.61064	1875.43	0.59795
1875.92	0.65057	1875.92	0.63187	1875.92	0.62457	1875.92	0.60945	1875.92	0.59705
1876.4	0.64954	1876.4	0.63079	1876.4	0.62347	1876.4	0.60826	1876.4	0.59616
1876.88	0.64851	1876.88	0.62972	1876.88	0.62239	1876.88	0.60708	1876.88	0.59526
1877.36	0.64748	1877.36	0.62866	1877.36	0.62133	1877.36	0.60592	1877.36	0.59436
1877.84	0.64646	1877.84	0.62763	1877.84	0.62029	1877.84	0.60477	1877.84	0.59347
1878.33	0.64543	1878.33	0.6266	1878.33	0.61927	1878.33	0.60364	1878.33	0.59257
1878.81	0.6444	1878.81	0.62559	1878.81	0.61827	1878.81	0.60254	1878.81	0.59166
1879.29	0.64338	1879.29	0.62459	1879.29	0.6173	1879.29	0.60145	1879.29	0.59075
1879.77	0.64237	1879.77	0.6236	1879.77	0.61634	1879.77	0.6004	1879.77	0.58984
1880.26	0.64136	1880.26	0.62261	1880.26	0.61541	1880.26	0.59937	1880.26	0.58892
1880.74	0.64035	1880.74	0.62162	1880.74	0.61449	1880.74	0.59837	1880.74	0.58799
1881.22	0.63936	1881.22	0.62063	1881.22	0.61359	1881.22	0.59739	1881.22	0.58705
1881.7	0.63837	1881.7	0.61964	1881.7	0.61271	1881.7	0.59645	1881.7	0.58611
1882.18	0.63739	1882.18	0.61864	1882.18	0.61185	1882.18	0.59553	1882.18	0.58516
1882.66	0.63642	1882.66	0.61763	1882.66	0.611	1882.66	0.59464	1882.66	0.5842
1883.15	0.63546	1883.15	0.6166	1883.15	0.61016	1883.15	0.59377	1883.15	0.58324
1883.63	0.6345	1883.63	0.61556	1883.63	0.60934	1883.63	0.59292	1883.63	0.58227
1884.11	0.63355	1884.11	0.6145	1884.11	0.60852	1884.11	0.5921	1884.11	0.5813
1884.59	0.63261	1884.59	0.61343	1884.59	0.60772	1884.59	0.59129	1884.59	0.58032
1885.08	0.63168	1885.08	0.61233	1885.08	0.60692	1885.08	0.59049	1885.08	0.57934
1885.56	0.63075	1885.56	0.61121	1885.56	0.60613	1885.56	0.58971	1885.56	0.57837
1886.04	0.62983	1886.04	0.61007	1886.04	0.60534	1886.04	0.58894	1886.04	0.57739
1886.52	0.62892	1886.52	0.60892	1886.52	0.60456	1886.52	0.58818	1886.52	0.57642
1887	0.62801	1887	0.60775	1887	0.60378	1887	0.58742	1887	0.57545
1887.49	0.6271	1887.49	0.60656	1887.49	0.603	1887.49	0.58666	1887.49	0.57449
1887.97	0.6262	1887.97	0.60536	1887.97	0.60221	1887.97	0.58591	1887.97	0.57354
1888.45	0.62531	1888.45	0.60415	1888.45	0.60143	1888.45	0.58515	1888.45	0.5726
1888.93	0.62442	1888.93	0.60294	1888.93	0.60064	1888.93	0.58439	1888.93	0.57167
1889.41	0.62353	1889.41	0.60173	1889.41	0.59985	1889.41	0.58363	1889.41	0.57075
1889.9	0.62265	1889.9	0.60053	1889.9	0.59906	1889.9	0.58287	1889.9	0.56984
1890.38	0.62178	1890.38	0.59934	1890.38	0.59826	1890.38	0.5821	1890.38	0.56894
1890.86	0.62091	1890.86	0.59816	1890.86	0.59745	1890.86	0.58132	1890.86	0.56806
1891.34	0.62004	1891.34	0.59701	1891.34	0.59664	1891.34	0.58054	1891.34	0.56719
1891.83	0.61919	1891.83	0.59588	1891.83	0.59582	1891.83	0.57975	1891.83	0.56633
1892.31	0.61834	1892.31	0.59479	1892.31	0.59499	1892.31	0.57895	1892.31	0.56549
1892.79	0.61749	1892.79	0.59373	1892.79	0.59415	1892.79	0.57814	1892.79	0.56465
1893.27	0.61665	1893.27	0.5927	1893.27	0.5933	1893.27	0.57733	1893.27	0.56383
1893.75	0.61581	1893.75	0.59172	1893.75	0.59244	1893.75	0.57651	1893.75	0.56302
1894.24	0.61498	1894.24	0.59079	1894.24	0.59157	1894.24	0.57568	1894.24	0.56221
1894.72	0.61415	1894.72	0.58989	1894.72	0.59069	1894.72	0.57485	1894.72	0.56141
1895.2	0.61333	1895.2	0.58905	1895.2	0.5898	1895.2	0.57401	1895.2	0.56062
1895.68	0.61251	1895.68	0.58824	1895.68	0.5889	1895.68	0.57316	1895.68	0.55982
1896.16	0.61169	1896.16	0.58748	1896.16	0.58798	1896.16	0.57231	1896.16	0.55904
1896.65	0.61087	1896.65	0.58675	1896.65	0.58706	1896.65	0.57145	1896.65	0.55825
1897.13	0.61005	1897.13	0.58606	1897.13	0.58612	1897.13	0.57058	1897.13	0.55746
1897.61	0.60923	1897.61	0.58541	1897.61	0.58518	1897.61	0.56971	1897.61	0.55668
1898.09	0.60841	1898.09	0.58478	1898.09	0.58422	1898.09	0.56883	1898.09	0.55589
1898.58	0.60759	1898.58	0.58417	1898.58	0.58326	1898.58	0.56795	1898.58	0.55509
1899.06	0.60677	1899.06	0.58358	1899.06	0.58229	1899.06	0.56707	1899.06	0.5543
1899.54	0.60594	1899.54	0.583	1899.54	0.58132	1899.54	0.56619	1899.54	0.5535
1900.02	0.60512	1900.02	0.58242	1900.02	0.58035	1900.02	0.5653	1900.02	0.55269
1900.5	0.60429	1900.5	0.58185	1900.5	0.57937	1900.5	0.56441	1900.5	0.55189
1900.99	0.60346	1900.99	0.58128	1900.99	0.5784	1900.99	0.56353	1900.99	0.55107
1901.47	0.60263	1901.47	0.5807	1901.47	0.57743	1901.47	0.56264	1901.47	0.55026
1901.95	0.6018	1901.95	0.58011	1901.95	0.57647	1901.95	0.56176	1901.95	0.54944
1902.43	0.60097	1902.43	0.57951	1902.43	0.57551	1902.43	0.56089	1902.43	0.54862
1902.91	0.60014	1902.91	0.57889	1902.91	0.57457	1902.91	0.56002	1902.91	0.5478
1903.4	0.59931	1903.4	0.57825	1903.4	0.57363	1903.4	0.55916	1903.4	0.54698
1903.88	0.59848	1903.88	0.5776	1903.88	0.57271	1903.88	0.5583	1903.88	0.54617
1904.36	0.59765	1904.36	0.57694	1904.36	0.5718	1904.36	0.55746	1904.36	0.54535
1904.84	0.59683	1904.84	0.57626	1904.84	0.57091	1904.84	0.55663	1904.84	0.54455
1905.33	0.59602	1905.33	0.57556	1905.33	0.57003	1905.33	0.55581	1905.33	0.54375
1905.81	0.59521	1905.81	0.57485	1905.81	0.56917	1905.81	0.555	1905.81	0.54295
1906.29	0.59441	1906.29	0.57413	1906.29	0.56832	1906.29	0.55421	1906.29	0.54217
1906.77	0.59361	1906.77	0.5734	1906.77	0.5675	1906.77	0.55344	1906.77	0.5414
1907.25	0.59283	1907.25	0.57266	1907.25	0.56669	1907.25	0.55268	1907.25	0.54065
1907.73	0.59205	1907.73	0.57192	1907.73	0.5659	1907.73	0.55194	1907.73	0.53991
1908.22	0.59129	1908.22	0.57117	1908.22	0.56512	1908.22	0.55122	1908.22	0.53918
1908.7	0.59053	1908.7	0.57043	1908.7	0.56436	1908.7	0.55052	1908.7	0.53847
1909.18	0.58979	1909.18	0.56968	1909.18	0.56362	1909.18	0.54983	1909.18	0.53778
1909.66	0.58906	1909.66	0.56894	1909.66	0.56289	1909.66	0.54916	1909.66	0.5371
1910.15	0.58835	1910.15	0.5682	1910.15	0.56217	1910.15	0.54851	1910.15	0.53644
1910.63	0.58764	1910.63	0.56746	1910.63	0.56147	1910.63	0.54788	1910.63	0.5358
1911.11	0.58695	1911.11	0.56672	1911.11	0.56078	1911.11	0.54726	1911.11	0.53517
1911.59	0.58628	1911.59	0.56599	1911.59	0.5601	1911.59	0.54665	1911.59	0.53455
1912.07	0.58561	1912.07	0.56527	1912.07	0.55942	1912.07	0.54605	1912.07	0.53395
1912.56	0.58495	1912.56	0.56455	1912.56	0.55876	1912.56	0.54546	1912.56	0.53335
1913.04	0.58431	1913.04	0.56382	1913.04	0.5581	1913.04	0.54488	1913.04	0.53277
1913.52	0.58367	1913.52	0.56311	1913.52	0.55746	1913.52	0.54431	1913.52	0.53219
1914	0.58304	1914	0.56239	1914	0.55681	1914	0.54374	1914	0.53161
1914.48	0.58241	1914.48	0.56167	1914.48	0.55617	1914.48	0.54317	1914.48	0.53104
1914.97	0.58179	1914.97	0.56096	1914.97	0.55554	1914.97	0.54259	1914.97	0.53047
1915.45	0.58118	1915.45	0.56024	1915.45	0.5549	1915.45	0.54202	1915.45	0.52991
1915.93	0.58056	1915.93	0.55953	1915.93	0.55427	1915.93	0.54144	1915.93	0.52934
1916.41	0.57994	1916.41	0.55881	1916.41	0.55364	1916.41	0.54085	1916.41	0.52876
1916.9	0.57933	1916.9	0.5581	1916.9	0.55302	1916.9	0.54026	1916.9	0.52819
1917.38	0.57871	1917.38	0.55739	1917.38	0.55239	1917.38	0.53966	1917.38	0.52761
1917.86	0.57809	1917.86	0.55668	1917.86	0.55177	1917.86	0.53906	1917.86	0.52702
1918.34	0.57746	1918.34	0.55598	1918.34	0.55115	1918.34	0.53844	1918.34	0.52643
1918.82	0.57684	1918.82	0.55528	1918.82	0.55053	1918.82	0.53781	1918.82	0.52584
1919.31	0.57621	1919.31	0.55459	1919.31	0.54992	1919.31	0.53718	1919.31	0.52524
1919.79	0.57558	1919.79	0.55391	1919.79	0.5493	1919.79	0.53654	1919.79	0.52464
1920.27	0.57495	1920.27	0.55323	1920.27	0.54869	1920.27	0.5359	1920.27	0.52403
1920.75	0.57432	1920.75	0.55257	1920.75	0.54808	1920.75	0.53525	1920.75	0.52342
1921.23	0.57369	1921.23	0.55191	1921.23	0.54748	1921.23	0.53459	1921.23	0.52281
1921.72	0.57306	1921.72	0.55126	1921.72	0.54688	1921.72	0.53393	1921.72	0.5222
1922.2	0.57244	1922.2	0.55063	1922.2	0.54628	1922.2	0.53327	1922.2	0.52159
1922.68	0.57182	1922.68	0.55	1922.68	0.54569	1922.68	0.53262	1922.68	0.52097
1923.16	0.57121	1923.16	0.54937	1923.16	0.5451	1923.16	0.53196	1923.16	0.52036
1923.64	0.57061	1923.64	0.54876	1923.64	0.54452	1923.64	0.5313	1923.64	0.51976
1924.13	0.57002	1924.13	0.54815	1924.13	0.54394	1924.13	0.53065	1924.13	0.51915
1924.61	0.56944	1924.61	0.54754	1924.61	0.54336	1924.61	0.53	1924.61	0.51855
1925.09	0.56887	1925.09	0.54693	1925.09	0.54279	1925.09	0.52936	1925.09	0.51796
1925.57	0.56831	1925.57	0.54632	1925.57	0.54222	1925.57	0.52872	1925.57	0.51736
1926.06	0.56776	1926.06	0.54571	1926.06	0.54166	1926.06	0.52809	1926.06	0.51678
1926.54	0.56722	1926.54	0.54509	1926.54	0.5411	1926.54	0.52747	1926.54	0.5162
1927.02	0.56669	1927.02	0.54446	1927.02	0.54054	1927.02	0.52685	1927.02	0.51563
1927.5	0.56617	1927.5	0.54383	1927.5	0.53998	1927.5	0.52624	1927.5	0.51507
1927.98	0.56565	1927.98	0.5432	1927.98	0.53943	1927.98	0.52563	1927.98	0.51452
1928.47	0.56514	1928.47	0.54255	1928.47	0.53888	1928.47	0.52503	1928.47	0.51398
1928.95	0.56462	1928.95	0.5419	1928.95	0.53834	1928.95	0.52444	1928.95	0.51345
1929.43	0.56411	1929.43	0.54125	1929.43	0.5378	1929.43	0.52385	1929.43	0.51293
1929.91	0.5636	1929.91	0.54059	1929.91	0.53727	1929.91	0.52327	1929.91	0.51243
1930.39	0.56308	1930.39	0.53993	1930.39	0.53674	1930.39	0.52269	1930.39	0.51194
1930.88	0.56256	1930.88	0.53928	1930.88	0.53623	1930.88	0.52212	1930.88	0.51147
1931.36	0.56203	1931.36	0.53863	1931.36	0.53572	1931.36	0.52156	1931.36	0.51102
1931.84	0.5615	1931.84	0.53799	1931.84	0.53522	1931.84	0.52099	1931.84	0.51058
1932.32	0.56096	1932.32	0.53736	1932.32	0.53473	1932.32	0.52044	1932.32	0.51017
1932.81	0.5604	1932.81	0.53675	1932.81	0.53425	1932.81	0.51988	1932.81	0.50977
1933.29	0.55984	1933.29	0.53615	1933.29	0.53379	1933.29	0.51933	1933.29	0.5094
1933.77	0.55927	1933.77	0.53558	1933.77	0.53334	1933.77	0.51878	1933.77	0.50904
1934.25	0.55869	1934.25	0.53503	1934.25	0.5329	1934.25	0.51824	1934.25	0.5087
1934.73	0.55811	1934.73	0.5345	1934.73	0.53248	1934.73	0.5177	1934.73	0.50838
1935.22	0.55751	1935.22	0.534	1935.22	0.53207	1935.22	0.51717	1935.22	0.50808
1935.7	0.55692	1935.7	0.53353	1935.7	0.53167	1935.7	0.51664	1935.7	0.5078
1936.18	0.55631	1936.18	0.53308	1936.18	0.53129	1936.18	0.51612	1936.18	0.50753
1936.66	0.55571	1936.66	0.53266	1936.66	0.53092	1936.66	0.51561	1936.66	0.50728
1937.14	0.55511	1937.14	0.53226	1937.14	0.53056	1937.14	0.5151	1937.14	0.50704
1937.63	0.55451	1937.63	0.53188	1937.63	0.5302	1937.63	0.5146	1937.63	0.5068
1938.11	0.55391	1938.11	0.53152	1938.11	0.52986	1938.11	0.51411	1938.11	0.50658
1938.59	0.55333	1938.59	0.53117	1938.59	0.52951	1938.59	0.51363	1938.59	0.50636
1939.07	0.55275	1939.07	0.53084	1939.07	0.52917	1939.07	0.51317	1939.07	0.50614
1939.56	0.55218	1939.56	0.53051	1939.56	0.52883	1939.56	0.51272	1939.56	0.50593
1940.04	0.55162	1940.04	0.53019	1940.04	0.52848	1940.04	0.51228	1940.04	0.50571
1940.52	0.55107	1940.52	0.52987	1940.52	0.52813	1940.52	0.51186	1940.52	0.50549
1941	0.55054	1941	0.52955	1941	0.52776	1941	0.51146	1941	0.50526
1941.48	0.55003	1941.48	0.52922	1941.48	0.5274	1941.48	0.51108	1941.48	0.50503
1941.97	0.54952	1941.97	0.52889	1941.97	0.52701	1941.97	0.51071	1941.97	0.50479
1942.45	0.54904	1942.45	0.52855	1942.45	0.52662	1942.45	0.51037	1942.45	0.50454
1942.93	0.54856	1942.93	0.52819	1942.93	0.52622	1942.93	0.51005	1942.93	0.50428
1943.41	0.5481	1943.41	0.52782	1943.41	0.5258	1943.41	0.50974	1943.41	0.504
1943.89	0.54766	1943.89	0.52743	1943.89	0.52537	1943.89	0.50946	1943.89	0.50372
1944.38	0.54723	1944.38	0.52703	1944.38	0.52493	1944.38	0.5092	1944.38	0.50343
1944.86	0.5468	1944.86	0.52661	1944.86	0.52447	1944.86	0.50895	1944.86	0.50312
1945.34	0.54639	1945.34	0.52618	1945.34	0.52401	1945.34	0.50873	1945.34	0.50281
1945.82	0.54598	1945.82	0.52573	1945.82	0.52353	1945.82	0.50852	1945.82	0.50249
1946.31	0.54558	1946.31	0.52527	1946.31	0.52305	1946.31	0.50832	1946.31	0.50216
1946.79	0.54519	1946.79	0.52479	1946.79	0.52256	1946.79	0.50813	1946.79	0.50182
1947.27	0.54479	1947.27	0.5243	1947.27	0.52207	1947.27	0.50795	1947.27	0.50148
1947.75	0.5444	1947.75	0.5238	1947.75	0.52158	1947.75	0.50778	1947.75	0.50114
1948.23	0.54401	1948.23	0.52329	1948.23	0.52108	1948.23	0.5076	1948.23	0.5008
1948.71	0.54362	1948.71	0.52277	1948.71	0.52059	1948.71	0.50743	1948.71	0.50046
1949.2	0.54322	1949.2	0.52225	1949.2	0.5201	1949.2	0.50725	1949.2	0.50011
1949.68	0.54282	1949.68	0.52172	1949.68	0.51961	1949.68	0.50706	1949.68	0.49977
1950.16	0.54241	1950.16	0.52118	1950.16	0.51913	1950.16	0.50686	1950.16	0.49944
1950.64	0.54199	1950.64	0.52065	1950.64	0.51865	1950.64	0.50664	1950.64	0.49911
1951.13	0.54157	1951.13	0.52011	1951.13	0.51818	1951.13	0.5064	1951.13	0.49878
1951.61	0.54115	1951.61	0.51957	1951.61	0.51771	1951.61	0.50614	1951.61	0.49846
1952.09	0.54071	1952.09	0.51904	1952.09	0.51725	1952.09	0.50586	1952.09	0.49814
1952.57	0.54026	1952.57	0.5185	1952.57	0.51679	1952.57	0.50554	1952.57	0.49782
1953.05	0.53981	1953.05	0.51797	1953.05	0.51634	1953.05	0.5052	1953.05	0.49751
1953.54	0.53934	1953.54	0.51744	1953.54	0.51589	1953.54	0.50483	1953.54	0.49719
1954.02	0.53887	1954.02	0.51691	1954.02	0.51544	1954.02	0.50442	1954.02	0.49687
1954.5	0.53838	1954.5	0.51638	1954.5	0.51498	1954.5	0.50398	1954.5	0.49655
1954.98	0.53788	1954.98	0.51586	1954.98	0.51453	1954.98	0.50351	1954.98	0.49623
1955.46	0.53737	1955.46	0.51534	1955.46	0.51407	1955.46	0.503	1955.46	0.49589
1955.95	0.53685	1955.95	0.51482	1955.95	0.51361	1955.95	0.50246	1955.95	0.49555
1956.43	0.53631	1956.43	0.5143	1956.43	0.51313	1956.43	0.50189	1956.43	0.49519
1956.91	0.53575	1956.91	0.51377	1956.91	0.51265	1956.91	0.50129	1956.91	0.49481
1957.39	0.53518	1957.39	0.51325	1957.39	0.51215	1957.39	0.50067	1957.39	0.49441
1957.88	0.53459	1957.88	0.51272	1957.88	0.51164	1957.88	0.50002	1957.88	0.494
1958.36	0.53398	1958.36	0.51218	1958.36	0.51112	1958.36	0.49935	1958.36	0.49356
1958.84	0.53335	1958.84	0.51164	1958.84	0.51058	1958.84	0.49866	1958.84	0.4931
1959.32	0.5327	1959.32	0.51109	1959.32	0.51002	1959.32	0.49796	1959.32	0.49262
1959.8	0.53202	1959.8	0.51053	1959.8	0.50946	1959.8	0.49725	1959.8	0.49212
1960.29	0.53133	1960.29	0.50997	1960.29	0.50887	1960.29	0.49653	1960.29	0.49159
1960.77	0.53061	1960.77	0.50939	1960.77	0.50827	1960.77	0.49581	1960.77	0.49105
1961.25	0.52987	1961.25	0.5088	1961.25	0.50766	1961.25	0.49509	1961.25	0.49049
1961.73	0.5291	1961.73	0.5082	1961.73	0.50704	1961.73	0.49437	1961.73	0.48992
1962.21	0.52832	1962.21	0.50758	1962.21	0.5064	1962.21	0.49365	1962.21	0.48935
1962.7	0.52751	1962.7	0.50695	1962.7	0.50576	1962.7	0.49295	1962.7	0.48876
[truncated: 3,293 more rows]
