# Supplementary material for: Aqueous spinning of robust, self-healable, and crack-resistant hydrogel microfibers enabled by hydrogen bond nanoconfinement
Source: Nat Commun. 2023 Mar 13;14:1370. doi: 10.1038/s41467-023-37036-4 (PMC10011413; doi:10.1038/s41467-023-37036-4)
Supplement: Supplementary file 8 — Source Data [file 41467_2023_37036_MOESM8_ESM.zip › Source Data/Supplementary Figures/Source data Supplementary Fig. 7.xlsx]

## Sheet: Sheet1
	PDMAEA-Q/PAA film	PDMAEA-Q/PMAA film
Time （s）	Contact angle （°）	Contact angle （°）
0	67	105
60	46	98
180	35	85
300	25	78
420	15	70
540	9	64
