# Supplementary material for: Aqueous spinning of robust, self-healable, and crack-resistant hydrogel microfibers enabled by hydrogen bond nanoconfinement
Source: Nat Commun. 2023 Mar 13;14:1370. doi: 10.1038/s41467-023-37036-4 (PMC10011413; doi:10.1038/s41467-023-37036-4)
Supplement: Supplementary file 8 — Source Data [file 41467_2023_37036_MOESM8_ESM.zip › Source Data/Supplementary Figures/Source data Supplementary Fig. 9.xlsx]

## Sheet: Sheet1
Strain (%)	Stress (MPa)
0.01	0.00022
0.052	0.00106
0.1144	0.00241
0.1615	0.000256
0.1923	0.00154
0.2208	0.00022
0.2532	0.00033
0.2908	0.000696
0.3304	3.6e-05
0.3684	0.000294
0.4056	0.000586
0.4428	0.000256
0.4776	3.6e-05
0.5112	3.6e-05
0.5444	0.000696
0.5788	0.000512
0.6128	0.00022
0.6484	0.00055
0.6856	0.000512
0.7248	0.000914
0.7648	0.000402
0.8028	0.000658
0.8384	0.000184
0.8732	0.000476
0.908	0.00102
0.9428	0.000256
0.9768	0.000988
1.0104	0.000402
1.0452	0.000914
1.0832	0.000988
1.1232	0.00132
1.1616	0.000952
1.198	0.00022
1.234	0.00132
1.27	0.00121
1.306	0.00106
1.34	0.000476
1.3728	0.000732
1.4064	0.00143
1.442	0.00117
1.4796	0.000878
1.5184	0.00106
1.558	0.00172
1.5964	0.00143
1.6336	0.000512
1.668	0.00132
1.702	0.0011
1.736	0.00128
1.7712	0.00168
1.8056	0.000732
1.84	0.00154
1.8768	0.00113
1.9164	0.00216
1.9568	0.00113
1.994	0.000988
2.0288	0.00157
2.0639	0.00117
2.1	0.00201
2.1348	0.00106
2.1684	0.00161
2.2012	0.0015
2.236	0.00168
2.274	0.00176
2.3148	0.00172
2.3544	0.00209
2.3912	0.00102
2.4284	0.00176
2.4644	0.00223
2.4988	0.00143
2.5328	0.00168
2.5664	0.00168
2.6	0.0022
2.6352	0.00161
2.6716	0.00143
2.71	0.00234
2.7492	0.00172
2.7868	0.00238
2.8228	0.00124
2.858	0.00194
2.8936	0.00201
2.9288	0.0019
2.9636	0.0019
2.9972	0.00146
3.0312	0.00234
3.0676	0.00198
3.1072	0.0022
3.1468	0.0019
3.1848	0.00176
3.2216	0.00234
3.2576	0.00209
3.2932	0.00198
3.3268	0.00205
3.3596	0.00227
3.3928	0.00227
3.4284	0.0019
3.4652	0.00271
3.5036	0.00205
3.542	0.00223
3.5804	0.00282
3.6184	0.0023
3.6552	0.0022
3.69	0.00154
3.7244	0.00245
3.7588	0.00234
3.7928	0.00249
3.826	0.00223
3.8616	0.00194
3.9004	0.00307
3.9412	0.00252
3.9804	0.00238
4.0172	0.00227
4.0524	0.00256
4.0876	0.00241
4.122	0.00234
4.1552	0.00241
4.188	0.00238
4.222	0.00285
4.2588	0.003
4.2984	0.00238
4.338	0.00296
4.376	0.00278
4.4132	0.00274
4.4504	0.00241
4.4852	0.00256
4.5184	0.00285
4.552	0.0026
4.5864	0.00307
4.6212	0.00256
4.6572	0.00282
4.6948	0.00315
4.734	0.00289
4.7736	0.00304
4.8112	0.00274
4.8472	0.00296
4.882	0.00267
4.9168	0.00311
4.9516	0.00311
4.9856	0.00241
5.0184	0.00326
5.0531	0.00274
5.092	0.00351
5.132	0.00322
5.17	0.00296
5.206	0.00252
5.2424	0.00326
5.2784	0.00358
5.3136	0.00278
5.3472	0.00282
5.38	0.00318
5.4144	0.00326
5.45	0.00348
5.488	0.00289
5.5268	0.00348
5.566	0.00369
5.6048	0.00337
5.642	0.00307
5.6764	0.00311
5.7108	0.00329
5.7452	0.00348
5.78	0.00311
5.814	0.00337
5.848	0.00311
5.8852	0.00351
5.9252	0.00369
5.9648	0.00318
6.002	0.00329
6.0376	0.00311
6.0728	0.00395
6.1079	0.00326
6.1423	0.00322
6.176	0.00333
6.2092	0.00326
6.2448	0.00358
6.2831	0.00348
6.3236	0.0038
6.3624	0.00351
6.3996	0.00366
6.4368	0.00351
6.4727	0.00362
6.5068	0.00358
6.54	0.0034
6.574	0.0038
6.608	0.00395
6.6436	0.0034
6.6808	0.00384
6.7192	0.00369
6.7584	0.00417
6.7956	0.00344
6.832	0.00348
6.8668	0.00388
6.902	0.00348
6.9372	0.00402
6.972	0.00362
7.0048	0.00362
7.0388	0.00369
7.076	0.00369
7.116	0.00388
7.156	0.00369
7.1936	0.00406
7.2308	0.00355
7.2668	0.00395
7.3024	0.00399
7.3356	0.00358
7.368	0.00402
7.4012	0.0038
7.4368	0.00399
7.474	0.00428
7.5124	0.00402
7.5508	0.00399
7.5892	0.00377
7.6268	0.00461
7.6628	0.00348
7.6976	0.00402
7.732	0.00424
7.7668	0.0038
7.8	0.00424
7.834	0.00366
7.87	0.00457
7.9096	0.00421
7.9504	0.00443
7.9892	0.00366
8.026	0.00399
8.0612	0.00454
8.096	0.00358
8.13	0.0041
8.1628	0.00417
8.1955	0.00421
8.2299	0.00454
8.2672	0.00421
8.3076	0.0045
8.3472	0.00417
8.3848	0.00461
8.4224	0.00428
8.4592	0.00388
8.4936	0.00432
8.5264	0.00432
8.56	0.0045
8.5944	0.00432
8.6292	0.0041
8.6652	0.00476
8.704	0.00428
8.744	0.00494
8.7832	0.0041
8.82	0.00457
8.8548	0.00454
8.8892	0.00421
8.924	0.00468
8.9588	0.0045
8.9928	0.00483
9.026	0.00424
9.062	0.00454
9.1016	0.00494
9.1412	0.00457
9.1788	0.00483
9.2144	0.00406
9.2508	0.00465
9.2872	0.00501
9.3219	0.00443
9.3552	0.00413
9.3879	0.00454
9.4228	0.00527
9.4592	0.00443
9.4972	0.00457
9.5364	0.00505
9.5752	0.00457
9.6136	0.00505
9.6504	0.00435
9.6856	0.00454
9.7196	0.00479
9.7544	0.00476
9.7888	0.0049
9.8224	0.00487
9.8568	0.00479
9.8944	0.00468
9.934	0.00516
9.9736	0.00519
10.0104	0.0045
10.0459	0.00454
10.0812	0.00508
10.1164	0.00534
10.1504	0.00461
10.1836	0.00487
10.2172	0.00472
10.2536	0.00519
10.2924	0.00501
10.3328	0.00497
10.372	0.00468
10.4092	0.00497
10.446	0.0049
10.4804	0.00479
10.5136	0.00468
10.5472	0.00501
10.5816	0.00519
10.6164	0.00494
10.6524	0.00497
10.6899	0.00501
10.7288	0.00527
10.7676	0.00541
10.8044	0.00483
10.8404	0.00479
10.8752	0.00519
10.9104	0.00501
10.9455	0.00545
10.9796	0.00497
11.0128	0.00519
11.0472	0.00487
11.0856	0.00571
11.1256	0.00545
11.1644	0.00523
11.202	0.00582
11.2388	0.00424
11.2748	0.0056
11.3096	0.00556
11.3428	0.00501
11.376	0.00516
11.41	0.00454
11.446	0.00483
11.4836	0.00808
11.522	0.00421
11.5607	0.00538
11.5984	0.00523
11.6356	0.00523
11.6712	0.00476
11.706	0.00622
11.7404	0.00593
11.7748	0.00501
11.808	0.00494
11.8416	0.00527
11.8788	0.00647
11.9188	0.00582
11.9596	0.0056
11.9975	0.00468
12.034	0.00563
12.0688	0.00563
12.1032	0.00556
12.1368	0.00563
12.17	0.00454
12.2028	0.00622
12.238	0.00636
12.2764	0.00497
12.3168	0.00574
12.3563	0.00596
12.394	0.00497
12.432	0.00611
12.468	0.00508
12.5016	0.00615
12.5344	0.00501
12.5684	0.00618
12.6028	0.00516
12.6379	0.00618
12.6744	0.00615
12.7132	0.00556
12.7531	0.006
12.792	0.00545
12.8284	0.00585
12.8632	0.00563
12.898	0.00593
12.9328	0.00582
12.9676	0.00549
13.0012	0.00589
13.0347	0.00538
13.0712	0.00644
13.1112	0.00622
13.1504	0.00563
13.1868	0.00563
13.2232	0.0053
13.2596	0.00764
13.2956	0.00479
13.33	0.00622
13.3632	0.00476
13.3968	0.00717
13.4316	0.00556
13.468	0.00629
13.506	0.00549
13.5452	0.00611
13.5844	0.00655
13.6224	0.00567
13.6584	0.00593
13.6932	0.00571
13.7272	0.00585
13.762	0.00625
13.796	0.00611
13.8304	0.00574
13.8656	0.00596
13.904	0.00611
13.9436	0.00636
13.9824	0.00615
14.0188	0.00593
14.0536	0.00549
14.0888	0.00636
14.124	0.00691
14.158	0.00549
14.1916	0.00625
14.226	0.00647
14.2628	0.00563
14.3024	0.0075
14.3424	0.00578
14.3804	0.00625
14.418	0.00545
14.4544	0.00691
14.4888	0.00585
14.522	0.00611
14.5556	0.00607
14.5896	0.0064
14.6248	0.00636
14.6608	0.00644
14.6992	0.006
14.738	0.00658
14.7768	0.00647
14.8132	0.00607
14.8484	0.006
14.8836	0.00662
14.9184	0.0064
14.9536	0.00625
14.9872	0.00651
15.0208	0.00604
15.056	0.00636
15.0952	0.0068
15.1344	0.00633
15.1728	0.00644
15.2104	0.0064
15.2476	0.00688
15.2836	0.00585
15.318	0.00618
15.3508	0.0079
15.3844	0.00574
15.4192	0.00691
15.4548	0.006
15.4924	0.00699
15.5308	0.00677
15.5692	0.00651
15.6068	0.00618
15.6436	0.0071
15.6788	0.00607
15.7132	0.00651
15.748	0.00625
15.782	0.00743
15.8156	0.006
15.8504	0.00636
15.8884	0.00688
15.9288	0.00717
15.9692	0.00651
16.0068	0.00622
16.0428	0.00647
16.0776	0.00695
16.1124	0.00677
16.1456	0.00651
16.1784	0.0064
16.212	0.00699
16.2476	0.00702
16.2864	0.00684
16.3264	0.00644
16.3648	0.00728
16.4023	0.0064
16.4396	0.00673
16.4752	0.00761
16.5088	0.00611
16.542	0.00607
16.5764	0.00797
16.6112	0.00618
16.6467	0.00721
16.684	0.00651
16.7228	0.00706
16.7624	0.0068
16.8004	0.00695
16.8363	0.00662
16.8712	0.00629
16.906	0.00761
16.9408	0.00684
16.9752	0.0068
17.0084	0.00702
17.0428	0.0068
17.0804	0.00691
17.1204	0.00743
17.1588	0.00684
17.1952	0.00691
17.2312	0.0068
17.268	0.00732
17.3036	0.00688
17.3376	0.0071
17.3704	0.0071
17.4044	0.00673
17.4403	0.00768
17.4776	0.00721
17.5156	0.00717
17.5536	0.00673
17.5928	0.0075
17.6316	0.00713
17.6676	0.00688
17.7015	0.00724
17.736	0.00706
17.7708	0.00688
17.8044	0.00735
17.8384	0.00695
17.8743	0.00746
17.9132	0.00691
17.9532	0.00764
17.9912	0.00728
18.0268	0.0071
18.062	0.00706
18.0976	0.00732
18.1324	0.00735
18.1668	0.00728
18.2	0.00695
18.2344	0.00757
18.272	0.00728
18.3116	0.00746
18.3516	0.00746
18.3896	0.00743
18.4272	0.00721
18.4627	0.0071
18.4968	0.00743
18.53	0.00713
18.5639	0.00746
18.5984	0.00779
18.6336	0.00724
18.6696	0.00728
18.708	0.0075
18.7468	0.00786
18.7852	0.00713
18.8216	0.00706
18.8568	0.00732
18.892	0.00732
18.9268	0.00794
18.9616	0.00695
18.9951	0.00735
19.0292	0.00746
19.0652	0.00768
19.1044	0.00768
19.1439	0.00761
19.1819	0.00735
19.2188	0.00724
19.2556	0.00783
19.2916	0.00775
19.3256	0.00669
19.3588	0.0079
19.3916	0.00728
19.4268	0.00761
19.4632	0.00794
19.5012	0.00743
19.5392	0.00768
19.5776	0.00724
19.6156	0.00834
19.6523	0.00754
19.6875	0.00757
19.7216	0.00761
19.7563	0.00739
19.79	0.00845
19.8236	0.00702
19.8588	0.00764
19.8976	0.00764
19.9384	0.00834
19.978	0.0075
20.0152	0.00721
20.0512	0.00805
20.0863	0.00739
20.1212	0.00786
20.1544	0.00754
20.1864	0.00754
20.2204	0.00812
20.2563	0.00764
20.2956	0.00838
20.3348	0.00775
20.3732	0.00786
20.4108	0.00783
20.448	0.00754
20.4832	0.00801
20.5168	0.00743
20.5504	0.00797
20.5848	0.00819
20.62	0.00805
20.6556	0.00754
20.6928	0.00779
20.7316	0.00856
20.7712	0.00794
20.8088	0.00786
20.8452	0.00772
20.8799	0.00783
20.9148	0.00827
20.9492	0.00794
20.9832	0.00761
21.0164	0.00794
21.0512	0.00849
21.09	0.0083
21.1299	0.00786
21.168	0.00816
21.204	0.00772
21.2404	0.00805
21.2768	0.00823
21.312	0.00746
21.3456	0.00823
21.3788	0.00761
21.4128	0.00845
21.4484	0.00797
21.486	0.00808
21.5248	0.00805
21.5636	0.00786
21.6016	0.00838
21.6392	0.00797
21.6744	0.00801
21.7084	0.0079
21.7432	0.00827
21.778	0.00834
21.812	0.0079
21.8464	0.00834
21.8832	0.00823
21.9224	0.00805
21.9624	0.00885
22	0.00827
22.036	0.00794
22.0708	0.00801
22.106	0.00845
22.1404	0.00845
22.174	0.00801
22.2071	0.00801
22.2423	0.00794
22.2804	0.00914
22.32	0.00827
22.3592	0.00812
22.3976	0.00827
22.4356	0.00845
22.4716	0.00856
22.5052	0.0083
22.5384	0.00754
22.5728	0.00863
22.6076	0.00863
22.6428	0.00856
22.6796	0.00779
22.7176	0.00819
22.756	0.00889
22.7936	0.00816
22.83	0.0086
22.8652	0.00838
22.9	0.00841
22.9347	0.00808
22.9696	0.00852
23.0032	0.00863
23.0372	0.00801
23.074	0.00849
23.114	0.00834
23.1536	0.00874
23.1912	0.00856
23.228	0.00812
23.264	0.00845
23.2996	0.00871
23.3335	0.00816
23.3668	0.00867
23.4004	0.00841
23.4356	0.00882
23.4724	0.00808
23.51	0.00882
23.5488	0.00871
23.5868	0.00834
23.6248	0.00896
23.6612	0.00827
23.6956	0.00845
23.7296	0.00852
23.764	0.00882
23.7976	0.00867
23.8312	0.00801
23.8672	0.00885
23.9068	0.00874
23.948	0.00911
23.9872	0.00852
24.024	0.00819
24.0592	0.00882
24.0944	0.00845
24.1284	0.00874
24.1612	0.00812
24.194	0.0086
24.2284	0.00893
24.2656	0.00852
24.3052	0.0094
24.3448	0.00797
24.3824	0.00882
24.42	0.00812
24.4568	0.00922
24.4916	0.00922
24.5244	0.00797
24.5583	0.00893
24.5928	0.00867
24.628	0.00951
24.664	0.00852
24.702	0.00827
24.7412	0.00914
24.7808	0.00929
24.8176	0.00903
24.8528	0.00841
24.8876	0.00863
24.9228	0.00922
24.9576	0.00933
24.9912	0.00878
25.0244	0.00808
25.0596	0.00914
25.0988	0.00955
25.1388	0.00863
25.1764	0.0086
25.2127	0.00874
25.2492	0.00922
25.2852	0.00871
25.3204	0.00896
25.3536	0.00889
25.3868	0.00863
25.4216	0.00958
25.4576	0.00849
25.4956	0.0094
25.5348	0.00885
25.5732	0.00889
25.6108	0.00925
25.648	0.00885
25.6828	0.00885
25.7168	0.00878
25.7516	0.00936
25.7864	0.00907
25.82	0.00874
25.8544	0.00936
25.892	0.00867
25.9316	0.00933
25.9712	0.00944
26.0084	0.00896
26.0436	0.00874
26.0788	0.00878
26.114	0.00984
26.1484	0.00889
26.1816	0.00896
26.2156	0.00867
26.2516	0.00936
26.2904	0.00955
26.3308	0.00922
26.3692	0.00885
26.4068	0.00893
26.444	0.00955
26.4792	0.00922
26.5124	0.0086
26.5452	0.00922
26.5796	0.00933
26.6144	0.00951
26.6508	0.00925
26.688	0.00889
26.7264	0.00955
26.7652	0.00936
26.802	0.00933
26.838	0.0086
26.8732	0.00966
26.908	0.00922
26.9432	0.00903
26.9772	0.00962
27.0108	0.00918
27.0452	0.00922
27.0832	0.00925
27.1232	0.00977
27.1624	0.00903
27.1996	0.00907
27.2368	0.00929
27.2732	0.00933
27.3084	0.00944
27.3416	0.00911
27.3744	0.00925
27.4084	0.00973
27.444	0.00966
27.4812	0.009
27.5196	0.00951
27.558	0.00947
27.5956	0.00958
27.6328	0.00922
27.6688	0.00944
27.7032	0.00903
27.738	0.00958
27.7728	0.00958
27.806	0.00914
27.8396	0.00936
27.8764	0.00955
27.9164	0.0101
27.9572	0.00929
27.9956	0.00936
28.0324	0.00918
28.0676	0.00951
28.1028	0.00977
28.1364	0.00925
28.1692	0.00936
28.202	0.00958
28.2372	0.00947
28.2748	0.00973
28.3144	0.00962
28.3536	0.00977
28.3912	0.009
28.4288	0.00955
28.4652	0.00991
28.4992	0.00918
28.5324	0.00955
28.5664	0.00955
28.6008	0.00995
28.636	0.00969
28.6724	0.00966
28.7108	0.00947
28.7504	0.00944
28.7892	0.01006
28.826	0.00933
28.8612	0.00925
28.8964	0.00962
28.9312	0.01002
28.9656	0.00977
28.9988	0.00918
29.0324	0.00947
29.0688	0.0101
29.1084	0.00984
29.148	0.00966
29.1852	0.00903
29.2216	0.01013
29.2576	0.00966
29.2936	0.00947
29.328	0.00973
29.3616	0.00962
29.3948	0.00977
29.4296	0.00951
29.466	0.01028
29.5044	0.00936
29.5436	0.00988
29.5824	0.00988
29.6204	0.00936
29.6568	0.00984
29.6912	0.00969
29.7252	0.00966
29.76	0.00958
29.794	0.0098
29.828	0.00977
29.8632	0.00966
29.9012	0.01006
29.9412	0.0098
29.9808	0.0101
30.0172	0.00973
30.0524	0.00936
30.0872	0.01013
30.122	0.01002
30.1564	0.00973
30.1896	0.00947
30.2236	0.01002
30.26	0.01039
30.2996	0.00936
30.34	0.01042
30.3784	0.00973
30.4164	0.01006
30.4532	0.00984
30.4876	0.00955
30.5204	0.0098
30.554	0.00966
30.588	0.01039
30.6232	0.00966
30.6592	0.00951
30.6964	0.01024
30.7352	0.00984
30.774	0.01039
30.8104	0.0094
30.8464	0.00995
30.8816	0.00995
30.9168	0.00966
30.9516	0.01024
30.9856	0.00951
31.0188	0.01028
31.054	0.00966
31.0928	0.01028
31.1328	0.01053
31.1716	0.00977
31.2084	0.00962
31.2452	0.00955
31.2812	0.01064
31.316	0.00969
31.3492	0.00962
31.382	0.00999
31.4164	0.01017
31.4524	0.0105
31.49	0.00966
31.5284	0.00991
31.5672	0.00999
31.6048	0.01021
31.642	0.00958
31.6776	0.01039
31.7112	0.01061
31.746	0.009
31.78	0.01002
31.8136	0.01039
31.848	0.01002
31.886	0.01042
31.9264	0.00973
31.9672	0.01053
32.0052	0.01013
32.0412	0.01031
32.0764	0.00984
32.1111	0.00966
32.1444	0.01075
32.1768	0.00999
32.21	0.0098
32.2456	0.01013
32.284	0.00988
32.3236	0.0109
32.362	0.01002
32.3992	0.00977
32.4367	0.0098
32.4724	0.01061
32.506	0.01013
32.5396	0.00958
32.5736	0.0105
32.6084	0.01002
32.644	0.01046
32.6811	0.01046
32.7204	0.01021
32.7604	0.00991
32.7988	0.01035
32.8348	0.01035
32.8695	0.00955
32.9044	0.01072
32.9392	0.01013
32.9736	0.01035
33.0068	0.01017
33.0407	0.00962
33.078	0.0105
33.118	0.01083
33.1568	0.00999
33.1936	0.01028
33.23	0.01013
33.2664	0.01057
33.3019	0.0101
33.336	0.0105
33.3692	0.01028
33.4028	0.00984
33.438	0.01083
33.4752	0.01046
33.514	0.01039
33.5532	0.01013
33.5912	0.01006
33.6288	0.01068
33.6648	0.01006
33.6992	0.01021
33.7332	0.01021
33.7683	0.01057
33.8024	0.01039
33.8364	0.00988
33.872	0.01028
33.9108	0.01046
33.9508	0.01068
33.9892	0.01094
34.0252	0.00969
34.06	0.00977
34.0956	0.01061
34.1304	0.01061
34.164	0.01017
34.1972	0.00999
34.232	0.01068
34.2692	0.01075
34.3092	0.0105
34.3492	0.01028
34.3872	0.01035
34.4248	0.01046
34.4608	0.01035
34.4948	0.01064
34.5276	0.01021
34.5616	0.01035
34.596	0.01068
34.6316	0.0105
34.668	0.01072
34.706	0.01031
34.7448	0.01061
34.7828	0.01035
34.8192	0.01042
34.8548	0.01075
34.89	0.00969
34.9248	0.01075
34.9596	0.01035
34.9936	0.01075
35.0272	0.01013
35.0632	0.01057
35.1028	0.01072
35.1424	0.01068
35.1804	0.01108
35.2172	0.00951
35.2536	0.01053
35.2896	0.01119
35.324	0.01021
35.3568	0.01002
35.3904	0.01097
35.4252	0.01072
35.4612	0.01075
35.4987	0.01064
35.5372	0.01053
35.5756	0.01046
35.6132	0.01105
35.6503	0.01042
35.6852	0.01013
35.7196	0.01061
35.754	0.01046
35.7879	0.01083
35.8216	0.01024
35.8564	0.01119
35.8952	0.00991
35.936	0.01123
35.9756	0.01061
36.0127	0.01079
36.0488	0.0105
36.0844	0.01053
36.1188	0.01053
36.152	0.01094
36.1844	0.01061
36.2184	0.01075
36.2543	0.01035
36.2935	0.01163
36.3332	0.01094
36.3712	0.01028
36.4087	0.01068
36.4464	0.01075
36.4816	0.01075
36.5148	0.01021
36.548	0.0105
36.5824	0.0109
36.6172	0.01083
36.6531	0.01101
36.6904	0.01057
36.7296	0.01108
36.7692	0.0109
36.8068	0.0105
36.8428	0.01079
36.8776	0.01068
36.9128	0.01075
36.948	0.0109
36.9816	0.01075
37.0148	0.0105
37.0491	0.01101
37.0872	0.01105
37.1272	0.01042
37.1656	0.0109
37.202	0.01086
37.2384	0.01072
37.2748	0.01061
37.31	0.01112
37.3436	0.0109
37.3772	0.01031
37.4112	0.01108
37.4464	0.01127
37.4836	0.01119
37.5224	0.01101
37.5616	0.01039
37.6	0.01149
37.638	0.01119
37.6736	0.01061
37.7076	0.01024
37.7416	0.01101
37.7764	0.01163
37.8103	0.01061
37.8444	0.01086
37.8812	0.0105
37.9204	0.0116
37.96	0.0113
37.9976	0.01075
38.0332	0.01042
38.0684	0.01108
38.1036	0.01116
38.1384	0.01079
38.1724	0.01068
38.2056	0.01094
38.2408	0.01105
38.2788	0.01101
38.3188	0.01119
38.358	0.01112
38.396	0.01072
38.4336	0.01083
38.4692	0.01123
38.5028	0.01075
38.5356	0.01097
38.5696	0.01053
38.6044	0.01138
38.6404	0.01127
38.6768	0.01112
38.7152	0.01079
38.754	0.0109
38.7912	0.01112
38.8276	0.01123
38.8628	0.01075
38.898	0.01086
38.9328	0.01105
38.968	0.01123
39.0012	0.01105
39.0351	0.01039
39.072	0.01149
39.1116	0.01123
39.1508	0.01127
39.1888	0.01083
39.226	0.01072
39.2624	0.01152
39.2976	0.01112
39.3316	0.01097
39.3648	0.01064
39.3984	0.01138
39.4336	0.01116
39.4696	0.01072
39.508	0.01116
39.5468	0.01112
39.5848	0.01097
39.6223	0.01108
39.6587	0.01094
39.6936	0.01112
39.7276	0.01075
39.7624	0.01138
39.796	0.01138
39.83	0.01094
39.8656	0.01163
39.9052	0.01119
39.9456	0.01068
39.9847	0.01196
40.0216	0.01108
40.0572	0.01086
40.0928	0.01094
40.1268	0.01178
40.1592	0.01039
40.192	0.01138
40.2264	0.0109
40.2632	0.01156
40.3028	0.01156
40.3424	0.01086
40.38	0.01108
40.4171	0.01116
40.4544	0.012
40.4892	0.0105
40.5224	0.01064
40.556	0.01141
40.5904	0.01123
40.6256	0.01149
40.6615	0.01101
40.6996	0.01123
40.7392	0.01127
40.7784	0.01138
40.8156	0.01189
40.8508	0.01108
40.886	0.01116
40.9212	0.01086
40.9556	0.01127
40.9892	0.0113
41.0224	0.01123
41.0575	0.01119
41.0964	0.01116
41.136	0.01185
41.174	0.01141
41.21	0.01123
41.2468	0.01112
41.2832	0.01138
41.318	0.01189
41.3516	0.01119
41.3848	0.01079
41.4192	0.01116
41.4548	0.01174
41.4928	0.01192
41.5312	0.01072
41.5704	0.01123
41.6092	0.01156
41.6468	0.01152
41.682	0.01134
41.7156	0.01068
41.75	0.01181
41.7844	0.01116
41.818	0.0116
41.8524	0.01116
41.8896	0.01152
41.9296	0.0117
41.9692	0.01141
42.0068	0.01185
42.0424	0.01108
42.0776	0.01145
42.1128	0.01134
42.1472	0.01123
42.1808	0.01134
42.2144	0.01152
42.2496	0.01185
42.2888	0.01086
42.3288	0.01189
42.3672	0.01207
42.4048	0.01112
42.442	0.01108
42.4768	0.01138
42.5099	0.01163
42.5432	0.01141
42.5772	0.01112
42.612	0.01152
42.648	0.01167
42.6848	0.01178
42.7232	0.01108
42.762	0.01152
42.7991	0.012
42.8356	0.01094
42.8712	0.01149
42.9064	0.01141
42.9416	0.0116
42.9764	0.01127
43.0096	0.0116
43.044	0.0116
43.082	0.01167
43.1216	0.012
43.1604	0.01149
43.1972	0.0113
43.2344	0.01181
43.2708	0.01152
43.306	0.01152
43.3396	0.01156
43.3723	0.0113
43.4068	0.01196
43.442	0.01145
43.4784	0.01163
43.5168	0.01181
43.5556	0.0116
43.5936	0.01167
43.6316	0.01116
43.668	0.01192
43.702	0.01149
43.7364	0.01094
43.7708	0.01181
43.804	0.01167
43.838	0.01163
43.8744	0.01152
43.9143	0.01163
43.9552	0.01211
43.9936	0.0116
44.03	0.01156
44.0656	0.01101
44.1008	0.01192
44.1344	0.01214
44.1668	0.01094
44.1996	0.0113
44.2347	0.01178
44.2728	0.01251
44.3124	0.0117
44.3516	0.01138
44.3891	0.01152
44.4268	0.01156
44.4632	0.01211
44.4972	0.01123
44.53	0.01123
44.564	0.01225
44.5988	0.01156
44.634	0.01185
44.6704	0.01152
44.7088	0.01211
44.7484	0.0116
44.7872	0.01145
44.824	0.01244
44.8592	0.01141
44.894	0.01167
44.9288	0.01145
44.9636	0.01192
44.9972	0.01207
45.0304	0.01145
45.0668	0.01156
45.106	0.01163
45.1456	0.01196
45.1828	0.01211
45.2188	0.01181
45.2552	0.01152
45.2916	0.01152
45.326	0.01258
45.3592	0.01094
45.3924	0.01192
45.4276	0.01222
45.464	0.01236
45.5024	0.01145
45.5416	0.01152
45.58	0.0124
45.618	0.01207
45.6548	0.01152
45.6896	0.01196
45.7236	0.01138
45.7584	0.012
45.7924	0.01174
45.826	0.01211
45.8608	0.01145
45.8992	0.01181
45.9392	0.01222
45.9784	0.01181
46.0148	0.01225
46.05	0.01145
46.0852	0.01152
46.1204	0.01218
46.1544	0.01214
46.1876	0.01174
46.2216	0.01152
46.258	0.01196
46.2976	0.01211
46.3376	0.01222
46.376	0.01218
46.4136	0.01123
46.4508	0.01203
46.4856	0.012
46.5183	0.01174
46.5512	0.01178
46.5856	0.0116
46.6212	0.01244
46.6576	0.01192
46.6948	0.01149
46.7332	0.01196
46.772	0.01214
46.8088	0.01207
46.8444	0.0116
46.8796	0.01152
46.9143	0.01233
46.9496	0.01211
46.9836	0.01181
47.0168	0.01167
47.0516	0.012
47.0908	0.01229
47.1304	0.01174
47.1688	0.01247
47.206	0.0117
47.2431	0.01178
47.2792	0.01211
47.314	0.01207
47.3472	0.01218
47.38	0.01181
47.4143	0.012
47.4504	0.01181
47.488	0.01244
47.5264	0.01229
47.5652	0.01141
47.6028	0.01189
47.64	0.01225
47.6752	0.01211
47.7092	0.01181
47.744	0.01116
47.7784	0.01247
47.8116	0.01211
47.846	0.01225
47.8835	0.01127
47.924	0.01247
47.9644	0.01258
48.0024	0.0116
48.0384	0.01207
48.074	0.0117
48.1092	0.01258
48.1424	0.01222
48.1748	0.01189
48.208	0.01189
48.2436	0.01211
48.2823	0.01273
48.322	0.01214
48.3604	0.01203
48.398	0.01233
48.4356	0.01189
48.4716	0.01222
48.5052	0.01189
48.5384	0.01203
48.5724	0.01222
48.6068	0.01189
48.6424	0.01233
48.6792	0.01185
48.718	0.01277
48.758	0.0117
48.7963	0.01196
48.8328	0.01266
48.8676	0.01181
48.9024	0.01196
48.9367	0.01181
48.9712	0.01266
49.0043	0.01196
49.0379	0.01218
49.0756	0.01222
49.1156	0.0124
49.1548	0.01258
49.1912	0.01181
49.2276	0.01192
49.264	0.01244
49.3	0.01218
49.3344	0.012
49.3676	0.01207
49.4016	0.01229
49.4367	0.01244
49.4736	0.01229
49.512	0.01222
49.5504	0.01207
49.5884	0.01266
49.626	0.01222
49.662	0.01167
49.6964	0.01211
49.7308	0.01251
49.766	0.01214
49.8	0.01225
49.8344	0.01211
49.87	0.01262
49.9087	0.01207
49.9488	0.01244
49.9875	0.01247
50.0236	0.01181
50.0584	0.01214
50.0936	0.01196
50.1284	0.01266
50.1624	0.01225
50.1956	0.01222
50.2304	0.01214
50.2672	0.01233
50.3072	0.01288
50.3468	0.01218
50.3848	0.01196
50.4224	0.01236
50.4592	0.01255
50.4936	0.01233
50.5267	0.01222
50.5603	0.01174
50.5944	0.01266
50.6296	0.01277
50.666	0.0124
50.7036	0.01174
50.742	0.01291
50.7804	0.01262
50.8168	0.01189
50.8524	0.01258
50.8876	0.01185
50.9224	0.01284
50.9576	0.01207
50.9916	0.0124
51.0256	0.01244
51.0612	0.01255
51.1008	0.01251
51.1396	0.01207
51.1772	0.01291
51.2144	0.01225
51.2515	0.01192
51.2876	0.01229
51.322	0.0124
51.3548	0.01273
51.3876	0.01214
51.4227	0.01189
51.4588	0.01262
51.4968	0.01291
51.5356	0.01288
51.5744	0.01163
51.6124	0.01251
51.6492	0.01284
51.6839	0.01222
51.7176	0.01214
51.7524	0.01196
51.7864	0.01284
51.8196	0.01258
51.8544	0.01251
51.8928	0.01244
51.9336	0.01288
51.9736	0.01262
52.0112	0.01196
52.0468	0.01214
52.0828	0.01273
52.1172	0.01207
52.1503	0.01247
52.1824	0.01236
52.2164	0.01269
52.2528	0.01251
52.292	0.01236
52.3316	0.01284
52.3695	0.01229
52.4072	0.01266
52.4448	0.01225
52.48	0.01251
52.5132	0.01247
52.5464	0.01277
52.58	0.01255
52.6148	0.01207
52.6504	0.0128
52.6876	0.01262
52.7264	0.01277
52.7664	0.0124
52.804	0.01262
52.84	0.01258
52.8748	0.0124
52.91	0.01211
52.9452	0.0128
52.9792	0.01291
53.0124	0.01225
53.0468	0.01222
53.0852	0.01288
53.1252	0.01317
53.1636	0.01196
53.2	0.01273
53.2368	0.0124
53.2728	0.0128
53.3084	0.01269
53.342	0.01233
53.3752	0.01233
53.4092	0.01277
53.4448	0.0128
53.482	0.01247
53.5204	0.01277
53.56	0.01288
53.598	0.01244
53.6356	0.01258
53.6712	0.01244
53.7052	0.01262
53.7396	0.01266
53.7744	0.0124
53.808	0.01258
53.8424	0.01277
53.8788	0.01299
53.918	0.01218
53.9584	0.01258
53.9964	0.01346
54.032	0.01218
54.0668	0.01233
54.102	0.0124
54.1364	0.01313
54.1704	0.01273
54.2036	0.01214
54.2384	0.01251
54.276	0.01269
54.316	0.01361
54.3556	0.01244
54.3936	0.01214
54.4316	0.01295
54.4672	0.01262
54.5012	0.01324
54.534	0.01203
54.5684	0.01266
54.6028	0.01288
54.638	0.0128
54.6744	0.01324
54.712	0.01214
54.7512	0.01306
54.7888	0.01266
54.8256	0.01269
54.8608	0.01262
54.896	0.01262
54.9312	0.01251
54.9656	0.01225
54.9992	0.01317
55.0328	0.01288
55.0696	0.01251
55.1092	0.01269
55.1488	0.01284
55.1868	0.01317
55.2244	0.01247
55.2608	0.01229
55.2968	0.01251
55.3304	0.01299
55.3628	0.01273
55.396	0.01218
55.4312	0.0128
55.4676	0.01295
55.5056	0.01317
55.5444	0.01266
55.5828	0.01288
55.6208	0.01247
55.6572	0.01269
55.6916	0.01251
55.7256	0.01306
55.7604	0.01247
55.794	0.01317
55.8276	0.01258
55.8632	0.01251
55.9024	0.01335
55.9432	0.01317
55.9828	0.01269
56.0196	0.01255
56.0552	0.01269
56.0908	0.01269
56.1248	0.01299
56.1576	0.01255
56.19	0.01269
56.2244	0.0128
56.2616	0.01277
56.3012	0.01309
56.3404	0.01328
56.378	0.01255
56.416	0.01229
56.4528	0.01302
56.488	0.01328
56.5208	0.01247
56.5544	0.01258
56.5884	0.01284
56.6236	0.01291
56.6596	0.01339
56.6972	0.01313
56.7364	0.01225
56.776	0.01328
56.8132	0.01309
56.8492	0.01273
56.884	0.01258
56.9192	0.01266
56.954	0.01306
56.9876	0.01295
57.0204	0.01295
57.0556	0.01233
57.0944	0.01342
57.134	0.01353
57.172	0.01262
57.2084	0.01295
57.2448	0.01262
57.2812	0.01313
57.316	0.01236
57.3496	0.01324
57.3828	0.01262
57.4168	0.0128
57.4528	0.01317
57.4904	0.01306
57.5296	0.0132
57.5688	0.01309
57.6072	0.01273
57.6444	0.01291
57.6792	0.01302
57.7136	0.01306
57.748	0.01277
57.7824	0.01269
57.816	0.01317
57.8508	0.01299
57.8876	0.0132
57.9272	0.01273
57.9672	0.01317
58.0044	0.01342
58.04	0.01269
58.0748	0.0124
58.11	0.01284
58.1444	0.01375
58.178	0.0128
58.2116	0.01266
58.2472	0.01309
58.2856	0.0132
58.3256	0.01324
58.3648	0.01244
58.4028	0.01302
58.44	0.0132
58.4756	0.0128
58.5088	0.01309
58.5416	0.01251
58.576	0.01335
58.6112	0.01313
58.6472	0.01295
58.6836	0.01339
58.722	0.01262
58.7608	0.01339
58.798	0.01269
58.8348	0.01331
58.8696	0.01269
58.9048	0.01309
58.9392	0.0132
58.9736	0.01273
59.0068	0.01331
59.0408	0.01291
59.078	0.01291
59.1176	0.01353
59.1564	0.01302
59.1944	0.01313
59.232	0.01262
59.2688	0.01339
59.3044	0.01313
59.338	0.01299
59.3708	0.01306
59.4044	0.01269
59.44	0.01375
59.4772	0.01313
59.5156	0.01299
59.5544	0.01291
59.592	0.01295
59.6296	0.01368
59.6652	0.0124
59.6996	0.01339
59.7336	0.01258
59.7684	0.01328
59.8016	0.01324
59.8356	0.01288
59.872	0.01299
59.912	0.01339
59.9528	0.01339
59.9916	0.01284
60.028	0.01309
60.0636	0.0132
60.0992	0.01284
60.1328	0.01288
60.1656	0.0132
60.1984	0.01302
60.2332	0.01339
60.2708	0.01277
60.3104	0.01368
60.3492	0.01335
60.3868	0.01291
60.4244	0.01277
60.4612	0.01306
60.4952	0.01364
60.528	0.01273
60.562	0.01273
60.5964	0.01324
60.6316	0.01339
60.668	0.01331
60.706	0.01306
60.746	0.01299
60.7852	0.0132
60.822	0.0135
60.8572	0.01291
60.892	0.01273
60.9268	0.01342
60.9616	0.01342
60.9952	0.01299
61.0288	0.01306
61.0648	0.01313
61.104	0.01342
61.1432	0.01313
61.18	0.01335
61.2164	0.01299
61.2532	0.01357
61.2896	0.01299
61.3244	0.01273
61.3576	0.01357
61.3908	0.01302
61.4256	0.01302
61.462	0.01317
61.5	0.01368
61.5388	0.01309
61.578	0.01309
61.6164	0.01317
61.6532	0.01313
61.6876	0.01313
61.7216	0.0135
61.756	0.01284
61.79	0.01328
61.824	0.01357
61.8592	0.01306
61.8976	0.01346
61.938	0.0132
61.9776	0.01357
62.0136	0.01309
62.0488	0.01335
62.084	0.01306
62.1184	0.01299
62.1524	0.01375
62.1856	0.01266
62.2192	0.01361
62.2552	0.01313
62.2948	0.0135
62.3352	0.01324
62.3736	0.01331
62.4112	0.01342
62.448	0.01288
62.4832	0.01328
62.5168	0.01328
62.5504	0.01353
62.5844	0.01331
62.6188	0.01299
62.6544	0.01353
62.692	0.01328
62.7304	0.0135
62.7692	0.0132
62.806	0.01324
62.8424	0.01364
62.8776	0.01284
62.9128	0.01306
62.948	0.01309
62.982	0.01346
63.0152	0.01346
63.05	0.01288
63.0884	0.01361
63.1284	0.01324
63.1668	0.01375
63.204	0.01317
63.2412	0.01284
63.2772	0.01375
63.312	0.01339
63.3452	0.01331
63.3784	0.01295
63.4124	0.0135
63.448	0.01357
63.4856	0.0132
63.524	0.01361
63.5628	0.01302
63.6004	0.01346
63.6376	0.0135
63.6732	0.01284
63.7076	0.01357
63.7424	0.01317
63.7764	0.01339
63.81	0.01324
63.844	0.01379
63.8816	0.01339
63.922	0.01335
63.9624	0.01361
64.0003	0.01313
64.0364	0.01357
64.072	0.01331
64.1072	0.01306
64.1408	0.01306
64.1732	0.01379
64.2064	0.01342
64.2419	0.01309
64.2804	0.01324
64.32	0.01394
64.3584	0.01361
64.3956	0.01335
64.4332	0.01299
64.4692	0.01346
64.5031	0.01375
64.536	0.01277
64.5703	0.01335
64.6048	0.01324
64.6404	0.0139
64.6768	0.01328
64.7156	0.01357
64.7556	0.01368
64.794	0.01335
64.8308	0.0135
64.8656	0.01324
64.9004	0.01335
64.9352	0.01346
64.9695	0.01357
65.0028	0.01335
65.0367	0.01361
65.0736	0.01324
65.1132	0.01379
65.1524	0.0135
65.1892	0.01357
65.2256	0.01324
65.262	0.01331
65.2979	0.01339
65.3315	0.01335
65.3648	0.01386
65.3984	0.01288
65.434	0.01364
65.4708	0.01353
65.5092	0.0139
65.5479	0.01335
65.5868	0.01317
65.6252	0.01368
65.6612	0.01383
65.6956	0.01328
65.7296	0.01299
65.7648	0.01372
65.7984	0.01379
65.832	0.01331
65.8672	0.01353
65.906	0.0135
65.9464	0.01375
65.9856	0.01397
66.0216	0.01313
66.0568	0.01331
66.092	0.0135
66.1268	0.01357
66.1608	0.01379
66.194	0.01339
66.2279	0.01335
66.2648	0.01309
66.3048	0.01405
66.3448	0.01372
66.3828	0.01328
66.42	0.0135
66.4568	0.01309
66.4916	0.01357
66.5244	0.01383
66.558	0.01353
66.5924	0.01324
66.6276	0.01328
66.6636	0.01437
66.7012	0.01353
66.74	0.01342
66.7783	0.01335
66.8152	0.01364
66.8508	0.01412
66.8856	0.0128
66.9208	0.01331
66.956	0.01361
66.99	0.01401
67.0232	0.01342
67.0588	0.01309
67.0976	0.01405
67.1372	0.01357
67.176	0.01408
67.2132	0.01324
67.2503	0.01331
67.2864	0.0135
67.3208	0.01364
67.3536	0.01368
67.3864	0.0132
67.4208	0.01375
67.4564	0.01386
67.494	0.01346
67.5324	0.01397
67.5712	0.01309
67.6092	0.01386
67.6468	0.01335
67.682	0.01364
67.716	0.01364
67.7503	0.01335
67.7839	0.01379
67.8175	0.01339
67.852	0.01419
67.8904	0.01357
67.9308	0.01361
67.9712	0.01379
68.0084	0.01386
68.0444	0.01361
68.0808	0.01331
68.1156	0.01368
68.1488	0.01361
68.1808	0.01357
68.2148	0.01372
68.2508	0.01342
68.2904	0.01346
68.33	0.01416
68.3679	0.01357
68.4048	0.01335
68.4424	0.01353
68.4776	0.01412
68.5104	0.01346
68.5436	0.01342
68.5776	0.01375
68.6123	0.01335
68.648	0.01423
68.6856	0.01313
68.7244	0.01394
68.7648	0.01383
68.8028	0.01372
68.8388	0.01335
68.874	0.01361
68.9088	0.01394
68.9436	0.01342
68.9776	0.01368
69.0104	0.01353
69.0448	0.01386
69.0828	0.01372
69.1224	0.01408
69.1612	0.01368
69.1976	0.01372
69.234	0.01342
69.2704	0.01419
69.306	0.0132
69.3396	0.01383
69.3728	0.01339
69.4068	0.01394
69.4428	0.01397
69.4804	0.01372
69.5188	0.01372
69.5576	0.0135
69.5955	0.01372
69.6332	0.01368
69.6692	0.01394
69.7036	0.0135
69.738	0.01306
69.7727	0.01419
69.8063	0.01394
69.8408	0.01346
69.8768	0.01328
69.916	0.01394
69.956	0.01412
69.994	0.0139
70.0296	0.01353
70.0647	0.01324
70.1	0.01386
70.1344	0.01405
70.168	0.01353
70.2012	0.01375
70.236	0.01364
70.2736	0.01394
70.314	0.01416
70.3536	0.01386
70.3916	0.01372
70.4292	0.01335
70.4652	0.01368
70.4992	0.01383
70.5324	0.01375
70.566	0.01379
70.6004	0.01317
70.636	0.01386
70.6724	0.01459
70.7104	0.01353
70.7488	0.01408
70.7867	0.01328
70.8236	0.01419
70.8588	0.01397
70.894	0.0132
70.9292	0.01401
70.9644	0.01328
70.9975	0.01427
71.0311	0.01324
71.0675	0.01423
71.1072	0.01368
71.1464	0.01419
71.184	0.01405
71.2216	0.01328
71.2587	0.01419
71.2948	0.01375
71.3287	0.01364
71.3608	0.01361
71.394	0.01361
71.4288	0.01416
71.4652	0.01383
71.5036	0.01397
71.5428	0.01339
71.5812	0.01427
71.6188	0.0139
71.6552	0.01324
71.6896	0.01408
71.7236	0.01386
71.7584	0.01368
71.7916	0.01397
71.8256	0.01364
71.8612	0.01383
71.9004	0.01353
71.9412	0.01496
71.9804	0.01299
72.0176	0.01474
72.0532	0.01277
72.0892	0.0143
72.1232	0.01375
72.156	0.01394
72.1884	0.01291
[truncated: 26,918 more rows]
